# Supplementary material for: Monocytic THP-1 cells diverge significantly from their primary counterparts: a comparative examination of the chromosomal conformations and transcriptomes
Source: Hereditas. 2021 Nov 5;158:43. doi: 10.1186/s41065-021-00205-w (PMC8569982; doi:10.1186/s41065-021-00205-w)
Supplement: Supplementary file 1 — Additional file 1. [file 41065_2021_205_MOESM1_ESM.xlsx]

## Sheet: mono_THP1_a2b_tpm1
chr	start	end	gene	strand	TPM A	TPM B	LOG(TPM A)	LOG(TPM B)
chr1	1017198	1051741	ENSG00000131591	-	13.6372	5.06319	3.76947	2.34005
chr1	10532345	10690815	ENSG00000142655	+	7.79371	5.74873	2.96231	2.52324
chr1	10696661	10856707	ENSG00000130940	-	4.0822	0.631625	2.02935	-0.662859
chr1	10699298	10714390	ENSG00000272078	+	24.702	0.47086	4.62656	-1.08663
chr1	108113782	108507766	ENSG00000134215	-	4.98146	0.01	2.31657	-6.64386
chr1	11006528	11042094	ENSG00000175262	-	3.00845	6.5696	1.58902	2.71581
chr1	1104385	1104467	ENSG00000198976	+	35.3511	9.35715	5.14368	3.22607
chr1	1104737	1105723	ENSG00000272141	+	0.0329635	12.7181	-4.92299	3.66881
chr1	11072414	11085796	ENSG00000120948	+	12.4855	0.01	3.64218	-6.64386
chr1	1108436	1114935	ENSG00000205231	-	12.7231	152.53	3.66938	7.25295
chr1	11089716	11090585	ENSG00000271895	+	4.71906	0.01	2.2385	-6.64386
chr1	1109264	1133315	ENSG00000162571	+	0.01	6.38993	-6.64386	2.6758
chr1	11114641	11120081	ENSG00000116649	-	51.4216	0.01	5.6843	-6.64386
chr1	11126675	11159938	ENSG00000171824	-	17.4648	0.01	4.12638	-6.64386
chr1	11159732	11162157	ENSG00000230337	+	15.1474	0.495419	3.921	-1.01328
chr1	11166592	11322564	ENSG00000198793	-	7.59327	0.860638	2.92472	-0.216521
chr1	11203955	11209594	ENSG00000225602	+	3.24707	1.57182	1.69914	0.652435
chr1	11212407	11212509	ENSG00000253086	+	0.0521565	12.0775	-4.26101	3.59425
chr1	11229564	11229670	ENSG00000271794	-	18.0445	16.3861	4.17349	4.0344
chr1	11249398	11256038	ENSG00000171819	+	0.01	3.52971	-6.64386	1.81955
chr1	11286311	11286417	ENSG00000207451	+	18.6624	17.0234	4.22207	4.08945
chr1	11293020	11293169	ENSG00000238173	+	0.306098	1.28238	-1.70793	0.358824
chr1	11333263	11356106	ENSG00000120942	+	681.881	6.8514	9.41338	2.7764
chr1	1146706	1149518	ENSG00000186827	-	7.22205	0.01	2.85241	-6.64386
chr1	1152288	1167411	ENSG00000078808	-	78.3104	0.01	6.29113	-6.64386
chr1	11669588	11673412	ENSG00000235643	+	34.6884	0.01	5.11638	-6.64386
chr1	1167629	1170421	ENSG00000176022	+	17.1318	0.996146	4.09861	-0.00557161
chr1	11708424	11715842	ENSG00000116661	-	17.942	18.6019	4.16527	4.21738
chr1	11714432	11723384	ENSG00000132879	+	26.368	3.35614	4.72072	1.7468
chr1	11724181	11734411	ENSG00000116663	+	18.7245	0.226151	4.22685	-2.14464
chr1	11734537	11751707	ENSG00000116670	-	29.9988	0.01	4.90683	-6.64386
chr1	1177826	1182102	ENSG00000184163	-	3.61145	3.54932	1.85258	1.82754
chr1	11796141	11814859	ENSG00000177674	+	127.493	0.01	6.99428	-6.64386
chr1	11837134	11839676	ENSG00000177553	-	5.81269	0.01	2.5392	-6.64386
chr1	11845780	11866977	ENSG00000177000	-	15.5451	0.01	3.95838	-6.64386
chr1	1185157	1186714	ENSG00000260179	-	20.0109	1.60197	4.32271	0.679847
chr1	11866207	11903201	ENSG00000011021	+	65.2043	0.01	6.02689	-6.64386
chr1	1189289	1209265	ENSG00000160087	-	40.7267	0.01	5.3479	-6.64386
chr1	11901074	11908136	ENSG00000242349	+	6.01336	0.01	2.58817	-6.64386
chr1	11969865	11969984	ENSG00000201801	-	1.29326	7.9856	0.371016	2.9974
chr1	11979648	11986485	ENSG00000116685	-	64.2961	0.01	6.00666	-6.64386
chr1	11994262	12035595	ENSG00000083444	+	48.9495	2.80904	5.61322	1.49008
chr1	12040238	12073571	ENSG00000116688	+	16.189	0.01	4.01694	-6.64386
chr1	12079523	12092102	ENSG00000116691	+	96.6669	0.104554	6.59495	-3.25767
chr1	12084069	12084181	ENSG00000202461	-	26.4613	159.367	4.72581	7.31621
chr1	1210603	1215800	ENSG00000230415	+	8.316	0.01	3.05589	-6.64386
chr1	12123434	12204264	ENSG00000120949	+	25.7395	1.30577	4.68591	0.384904
chr1	12137938	12138041	ENSG00000201135	-	0.01	185.935	-6.64386	7.53865
chr1	12140350	12140604	ENSG00000227875	-	42.0673	2.10006	5.39463	1.07043
chr1	1215816	1227409	ENSG00000162572	+	4.72521	0.823715	2.24038	-0.279784
chr1	12227060	12269285	ENSG00000028137	+	342.983	1.85751	8.42199	0.893368
chr1	1227756	1244989	ENSG00000131584	-	192.544	4.70803	7.58904	2.23512
chr1	12290124	12572099	ENSG00000048707	+	34.4862	2.15325	5.10795	1.10652
chr1	1243947	1247057	ENSG00000169972	+	24.7988	0.01	4.6322	-6.64386
chr1	1246965	1260071	ENSG00000127054	-	59.95	0.01	5.90569	-6.64386
chr1	1252961	1254069	ENSG00000240731	-	4.77393	1.96059	2.25518	0.97129
chr1	12587766	12588462	ENSG00000229484	+	44.8572	0.01	5.48727	-6.64386
chr1	1260136	1264277	ENSG00000224051	+	48.621	2.64183	5.60351	1.40154
chr1	12627939	12677737	ENSG00000162496	-	2.46836	0.01	1.30355	-6.64386
chr1	12630000	12630100	ENSG00000221340	-	35.0624	0.437682	5.13185	-1.19204
chr1	1266694	1270686	ENSG00000169962	+	0.860335	2.71631	-0.21703	1.44165
chr1	1270656	1284730	ENSG00000107404	-	72.539	2.04008	6.18068	1.02862
chr1	1309110	1310875	ENSG00000175756	-	93.9403	0.01	6.55367	-6.64386
chr1	1321091	1334708	ENSG00000221978	-	28.0531	11.0398	4.81009	3.46465
chr1	1334902	1337426	ENSG00000224870	+	2.36975	17.8092	1.24474	4.15455
chr1	1337288	1342693	ENSG00000242485	-	85.9474	1.68856	6.42538	0.75579
chr1	1340841	1341132	ENSG00000264293	-	3.86532	1.44359	1.95059	0.529666
chr1	1344476	1345998	ENSG00000272455	+	0.796031	3.261	-0.329103	1.70531
chr1	1353800	1357149	ENSG00000235098	-	3.99948	6.56119	1.99981	2.71396
chr1	1355625	1358071	ENSG00000225905	+	91.3006	46.9187	6.51255	5.55209
chr1	1370241	1378262	ENSG00000179403	+	0.01	3.58662	-6.64386	1.84262
chr1	1385069	1405538	ENSG00000215915	+	0.114476	3.15521	-3.12688	1.65774
chr1	14026693	14151574	ENSG00000116731	+	8.08653	21.7409	3.01552	4.44234
chr1	143647638	143745417	ENSG00000223804	-	3.15306	8.09991	1.65675	3.01791
chr1	143670468	143670602	ENSG00000252135	-	0.015846	5.52903	-5.97974	2.46703
chr1	143673129	143673290	ENSG00000238825	-	0.0920485	4.16475	-3.44146	2.05823
chr1	143687097	143720401	ENSG00000231734	+	0.0695795	20.1243	-3.84519	4.33087
chr1	143687359	143687519	ENSG00000206694	+	1.23572	3.95334	0.305353	1.98307
chr1	143719663	143721171	ENSG00000226637	-	0.428248	14.0227	-1.22348	3.80969
chr1	143767144	143767881	ENSG00000236334	-	7.97857	1.09636	2.99613	0.132717
chr1	143913615	144094424	ENSG00000196369	+	10.5293	3.78686	3.39634	1.921
chr1	144339738	144521058	ENSG00000231360	+	5.78853	0.01	2.5332	-6.64386
chr1	144456138	144521970	ENSG00000236943	-	5.58415	2.40878	2.48134	1.2683
chr1	144491442	144491605	ENSG00000206828	-	3.73193	5.0849	1.89992	2.34622
chr1	144534038	144534199	ENSG00000201699	+	5.05081	0.01	2.33651	-6.64386
chr1	144593363	144621656	ENSG00000225241	+	3.79418	9.96358	1.92379	3.31666
chr1	147801124	147816764	ENSG00000224481	+	0.0402505	5.68772	-4.63485	2.50785
chr1	147802396	147802519	ENSG00000252744	+	2.06255	0.11582	1.04443	-3.11004
chr1	147806736	147806886	ENSG00000202408	-	2.11268	1.27126	1.07907	0.346261
chr1	147830374	147830815	ENSG00000272824	-	5.50132	2.11882	2.45978	1.08326
chr1	147834502	147834665	ENSG00000207340	-	1.92723	0.439787	0.946532	-1.18512
chr1	147857985	147858119	ENSG00000252842	-	1.01424	2.6931	0.0203941	1.42927
chr1	147860642	147860803	ENSG00000202064	-	0.537286	9.46414	-0.896238	3.24247
chr1	147874868	147875028	ENSG00000201183	+	30.8572	0.01	4.94753	-6.64386
chr1	147887350	147901508	ENSG00000231551	+	0.9419	29.4149	-0.0863542	4.87847
chr1	147907215	147909036	ENSG00000225871	+	0.0991105	3.44025	-3.33482	1.78251
chr1	147954635	147955419	ENSG00000255963	-	13.9086	0.01	3.79791	-6.64386
chr1	147994146	147994313	ENSG00000212456	+	8.8255	0.01	3.14168	-6.64386
chr1	14925200	15444539	ENSG00000189337	+	0.605713	1.06986	-0.723294	0.0974234
chr1	15018625	15019109	ENSG00000235829	-	0.14028	2.65654	-2.83362	1.40955
chr1	15479028	15546976	ENSG00000171729	+	2.57128	20.832	1.36249	4.38073
chr1	15490840	15497813	ENSG00000204464	-	8.59562	0.752588	3.1036	-0.410068
chr1	15518324	15519341	ENSG00000215720	-	0.966581	10.1911	-0.0490367	3.34924
chr1	15653176	15670372	ENSG00000233485	-	1.37598	0.418932	0.460458	-1.25521
chr1	15729475	15735929	ENSG00000228140	-	0.142652	5.16435	-2.80943	2.36859
chr1	15736391	15756839	ENSG00000142634	+	539.261	6.12146	9.07484	2.61388
chr1	15764935	15775737	ENSG00000162438	+	1.06039	2.47008	0.0845977	1.30456
chr1	15783223	15798586	ENSG00000142615	+	0.01	14.8001	-6.64386	3.88753
chr1	15792404	15817895	ENSG00000215704	+	343.749	9.96042	8.42521	3.31621
chr1	15817327	15853029	ENSG00000132906	-	8.08679	4.94508	3.01557	2.306
chr1	15853308	15918874	ENSG00000116138	+	15.5745	11.0266	3.96112	3.46292
chr1	15892106	15892451	ENSG00000272510	-	0.01	3.45408	-6.64386	1.7883
chr1	15898848	15911605	ENSG00000116771	-	0.534026	13.1829	-0.905018	3.72059
chr1	15912631	15930121	ENSG00000237301	-	23.7538	0.01	4.57009	-6.64386
chr1	15943995	15995539	ENSG00000197312	+	2.41774	5.45848	1.27366	2.4485
chr1	15986364	15988217	ENSG00000215695	+	191.883	13.5493	7.58408	3.76014
chr1	16174359	16266955	ENSG00000065526	+	17.9187	1.04651	4.16339	0.0655854
chr1	16237392	16237492	ENSG00000238818	+	0.409127	20.8401	-1.28938	4.38129
chr1	16268364	16302627	ENSG00000116809	-	44.0206	23.7727	5.46011	4.57124
chr1	16296127	16296689	ENSG00000234607	+	0.374485	1.18325	-1.41702	0.242754
chr1	16340523	16346089	ENSG00000173641	-	0.099704	4.42887	-3.3262	2.14694
chr1	16345370	16360545	ENSG00000186510	+	0.0836605	5.79807	-3.57931	2.53557
chr1	16450832	16482582	ENSG00000142627	-	4.32001	0.01	2.11103	-6.64386
chr1	16524349	16524852	ENSG00000234166	+	0.01	21.5268	-6.64386	4.42806
chr1	16524349	16539104	ENSG00000142632	-	14.8146	3.41796	3.88895	1.77314
chr1	16542404	16554522	ENSG00000237276	-	0.364133	3.95617	-1.45746	1.9841
chr1	16555368	16556038	ENSG00000204377	-	106.983	17.8742	6.74123	4.15981
chr1	16558195	16563657	ENSG00000132881	-	1.30672	3.35878	0.385945	1.74794
chr1	16567708	16567893	ENSG00000233929	-	4.82486	17.5944	2.27049	4.13704
chr1	16573334	16678949	ENSG00000037637	-	6.45534	8.36185	2.69049	3.06382
chr1	169411876	169429690	ENSG00000234437	-	0.01	5.47909	-6.64386	2.45394
chr1	169433147	169455241	ENSG00000117479	-	42.9799	0.919445	5.42559	-0.121165
chr1	169483404	169555826	ENSG00000198734	-	8.22885	3.86212	3.04069	1.94939
chr1	169558087	169599431	ENSG00000174175	-	0.284994	3.16247	-1.811	1.66105
chr1	169631245	169823221	ENSG00000000460	+	1.27766	5.68357	0.353506	2.5068
chr1	169659808	169680839	ENSG00000188404	-	502.14	1.02355	8.97194	0.0335816
chr1	169691781	169733846	ENSG00000007908	-	0.01	2.23796	-6.64386	1.16218
chr1	169732070	169733789	ENSG00000230704	-	0.0204205	2.20512	-5.61384	1.14086
chr1	169761670	169764107	ENSG00000171806	-	9.12682	0.01	3.19011	-6.64386
chr1	17393256	17445948	ENSG00000117115	-	11.3921	11.1996	3.50997	3.48537
chr1	17634690	17690499	ENSG00000159339	+	102.087	21.6712	6.67366	4.43771
chr1	17655507	17676070	ENSG00000269468	-	5.22345	12.7414	2.385	3.67145
chr1	17698691	17728195	ENSG00000256049	+	0.84768	1.77701	-0.238407	0.82945
chr1	17733256	17733878	ENSG00000227751	+	0.0564025	6.58262	-4.1481	2.71866
chr1	17733256	17766220	ENSG00000179051	-	29.3389	5.88371	4.87474	2.55673
chr1	17776259	17776359	ENSG00000239020	+	12.0161	0.01	3.5869	-6.64386
chr1	17866330	18024369	ENSG00000074964	+	55.9819	11.4338	5.80689	3.51523
chr1	18807424	18812478	ENSG00000179023	+	0.0128725	3.63553	-6.27956	1.86217
chr1	19175767	19247615	ENSG00000255275	-	5.06077	0.973613	2.33936	-0.0385797
chr1	19197926	19229275	ENSG00000159423	-	4.57249	3.74719	2.19298	1.90581
chr1	19209696	19209769	ENSG00000265606	-	0.609034	7.22264	-0.715405	2.85253
chr1	19230775	19283180	ENSG00000169991	-	12.8924	0.678285	3.68845	-0.560035
chr1	19398604	19402005	ENSG00000272084	-	0.107441	5.24087	-3.21838	2.38981
chr1	19401000	19536770	ENSG00000127481	-	94.0941	2.11177	6.55603	1.07845
chr1	19410046	19410145	ENSG00000266098	-	5.20075	0.951797	2.37872	-0.0712742
chr1	19536995	19567198	ENSG00000230424	+	2.57178	2.01352	1.36277	1.00972
chr1	19542158	19578046	ENSG00000127463	-	6.43744	2.55997	2.68649	1.35613
chr1	19578033	19586622	ENSG00000053372	+	79.3756	0.905481	6.31062	-0.143244
chr1	19592476	19600688	ENSG00000211454	-	2.92896	0.01	1.55039	-6.64386
chr1	19609052	19615744	ENSG00000162482	-	1.39614	12.5586	0.481444	3.65061
chr1	19623574	19624397	ENSG00000270728	+	2.74304	0.32514	1.45577	-1.62087
chr1	19630459	19638640	ENSG00000053371	-	32.4309	23.5845	5.0193	4.55977
chr1	19631570	19631676	ENSG00000200403	-	14.3039	0.01	3.83834	-6.64386
chr1	19638820	19655794	ENSG00000040487	+	13.7651	3.48129	3.78295	1.79962
chr1	19665267	19812066	ENSG00000077549	-	182.045	0.615298	7.50815	-0.700644
chr1	19750878	19751163	ENSG00000240490	+	2.54019	14.7831	1.34493	3.88588
chr1	1981909	2116834	ENSG00000067606	+	122.125	57.1328	6.93222	5.83625
chr1	198607801	198726545	ENSG00000081237	+	148.492	16.1586	7.21424	4.01423
chr1	198626682	198636190	ENSG00000261573	-	8.36831	4.38446	3.06494	2.1324
chr1	198648268	198649162	ENSG00000236278	-	12.9569	4.86217	3.69565	2.2816
chr1	198776622	198906558	ENSG00000229989	-	5.13791	592.586	2.36118	9.21088
chr1	19918296	19923326	ENSG00000235185	-	0.175531	1.7621	-2.5102	0.817296
chr1	19923477	19956314	ENSG00000173436	+	10.2487	18.8466	3.35736	4.23623
chr1	19934608	19935062	ENSG00000226396	+	10.1842	1.28214	3.34826	0.358559
chr1	19967048	19984945	ENSG00000158747	+	0.01	25.7627	-6.64386	4.68721
chr1	20008706	20126438	ENSG00000162542	-	11.0878	2.39229	3.4709	1.25839
chr1	20209006	20239438	ENSG00000169914	+	1.20417	93.3653	0.268041	6.54482
chr1	20438432	20446050	ENSG00000117215	-	0.122049	4.18576	-3.03447	2.06549
chr1	20480831	20487061	ENSG00000227066	+	112.559	111.662	6.81454	6.80299
chr1	20487746	20503917	ENSG00000187980	-	0.100402	13.829	-3.31615	3.78962
chr1	20512578	20522541	ENSG00000162543	+	39.4897	4.13599	5.30341	2.04823
chr1	206135293	206137984	ENSG00000229874	-	18.5676	3.79819	4.21472	1.92531
chr1	206136916	206155151	ENSG00000196550	+	2.51903	2.06017	1.33287	1.04276
chr1	206180054	206180443	ENSG00000225483	+	27.4674	0.01	4.77965	-6.64386
chr1	20620704	20649680	ENSG00000226664	-	44.8206	0.01	5.48609	-6.64386
chr1	2072523	2076718	ENSG00000271806	-	26.0043	4.78846	4.70068	2.25956
chr1	207627575	207663240	ENSG00000117322	+	0.051555	7.0402	-4.27774	2.81562
chr1	207669492	207813992	ENSG00000203710	+	12.4514	4.28379	3.63823	2.09889
chr1	207688630	207688688	ENSG00000253044	+	2.90383	1.26422	1.53796	0.338249
chr1	207974863	208042495	ENSG00000203709	-	2.02714	0.01	1.01945	-6.64386
chr1	208057594	208084747	ENSG00000174059	-	1.41769	0.01	0.503539	-6.64386
chr1	20808884	20812713	ENSG00000162545	-	0.489213	4.07487	-1.03147	2.02675
chr1	208195587	208417665	ENSG00000076356	-	1.8743	0.01	0.906352	-6.64386
chr1	20825943	20834654	ENSG00000090432	-	11.5978	16.4628	3.53578	4.04114
chr1	20852482	20853244	ENSG00000215520	+	0.01	1.35276	-6.64386	0.435906
chr1	20878932	20881512	ENSG00000183114	+	151.541	32.8598	7.24356	5.03825
chr1	20915441	20945401	ENSG00000158825	+	92.8656	32.7918	6.53707	5.03526
chr1	20959948	20978004	ENSG00000158828	+	33.3692	11.9318	5.06045	3.57674
chr1	20969150	20978686	ENSG00000117242	-	1.36248	19.0669	0.446233	4.253
chr1	20976856	20977207	ENSG00000257033	-	0.0715375	13.8937	-3.80516	3.79636
chr1	20978270	20988000	ENSG00000244038	-	69.1275	0.01	6.11119	-6.64386
chr1	209788215	209825811	ENSG00000196878	-	1.19637	0.01	0.258664	-6.64386
chr1	209834709	209897470	ENSG00000227591	-	24.8155	2.18781	4.63317	1.12949
chr1	209848765	209849733	ENSG00000123689	+	968.031	4.91274	9.91891	2.29653
chr1	209859510	209908295	ENSG00000117594	+	9.49979	10.2691	3.2479	3.36023
chr1	20990507	21044510	ENSG00000117245	-	0.121758	2.08039	-3.03791	1.05686
chr1	209929377	209955668	ENSG00000009790	+	68.6897	0.01	6.10202	-6.64386
chr1	209955661	209957904	ENSG00000162757	-	0.295139	1.12079	-1.76054	0.164522
chr1	209959036	209979465	ENSG00000117595	-	0.230598	3.97698	-2.11655	1.99167
chr1	209960324	209961038	ENSG00000232222	-	73.6118	0.719353	6.20187	-0.475227
chr1	21019227	21020506	ENSG00000235432	-	26.8078	1.86874	4.74458	0.902067
chr1	21046225	21059330	ENSG00000189410	-	22.0217	6.33391	4.46086	2.6631
chr1	21069154	21113816	ENSG00000127483	-	23.7668	2.43974	4.57088	1.28673
chr1	21069480	21070455	ENSG00000203394	+	0.137101	22.4144	-2.86669	4.48635
chr1	2113233	2115828	ENSG00000182873	-	1.15292	17.9818	0.205297	4.16846
chr1	21132963	21503377	ENSG00000075151	-	11.7542	1.67975	3.5551	0.74825
chr1	211431719	211489727	ENSG00000117625	+	11.5268	1.39131	3.52692	0.476444
chr1	211499957	211548288	ENSG00000082512	+	4.79074	4.78654	2.26025	2.25898
chr1	211556145	211605878	ENSG00000153363	+	42.5603	1.72824	5.41144	0.789304
chr1	2115903	2144159	ENSG00000162585	-	42.3509	21.0312	5.40432	4.39446
chr1	211590367	211591276	ENSG00000236809	+	7.35965	2.57185	2.87964	1.36281
chr1	211615616	211616148	ENSG00000238137	+	2.09535	5.36825	1.06719	2.42445
chr1	21167734	21167795	ENSG00000251914	+	24.376	1.52096	4.60739	0.604982
chr1	211744910	211752084	ENSG00000170385	-	4.54681	0.852931	2.18485	-0.229499
chr1	211916799	212004114	ENSG00000123684	-	23.9963	2.46071	4.58474	1.29908
chr1	211965455	211965748	ENSG00000241395	-	0.337891	24.1579	-1.56537	4.59443
chr1	211976359	211976446	ENSG00000212205	+	1.82129	0.01	0.864963	-6.64386
chr1	212003188	212027045	ENSG00000229258	+	3.54088	0.716795	1.82411	-0.480369
chr1	212113741	212208884	ENSG00000143493	-	21.1018	0.803841	4.39929	-0.315018
chr1	2121237	2123179	ENSG00000269554	+	0.43367	41.1574	-1.20533	5.36308
chr1	212198903	212199024	ENSG00000212187	+	0.079049	6.1766	-3.66111	2.62681
chr1	212208919	212280742	ENSG00000143476	+	1.79142	11.6755	0.841107	3.54541
chr1	212224829	212225371	ENSG00000220749	-	28.1081	0.01	4.81291	-6.64386
chr1	212272863	212273018	ENSG00000252879	-	0.016419	1.3574	-5.92849	0.440845
chr1	212398620	212412319	ENSG00000226251	-	0.065426	3.44717	-3.93399	1.78541
chr1	212458879	212535200	ENSG00000066027	+	135.334	0.207184	7.08038	-2.27101
chr1	212470790	212472921	ENSG00000230063	+	6.60616	4.41193	2.72381	2.14141
chr1	212472837	212505055	ENSG00000234915	-	0.209997	4.08262	-2.25156	2.0295
chr1	212482393	212482860	ENSG00000225338	-	0.0354545	6.45332	-4.81789	2.69004
chr1	212526158	212526292	ENSG00000201544	+	11.5197	7.85139	3.52603	2.97295
chr1	212530760	212531695	ENSG00000229832	+	1.7819	2.20812	0.833418	1.14282
chr1	212537273	212588243	ENSG00000065600	-	6.35691	2.1493	2.66833	1.10387
chr1	212797626	212800113	ENSG00000235862	-	0.01	2.70609	-6.64386	1.43621
chr1	212797789	212800120	ENSG00000162771	+	0.348741	17.411	-1.51977	4.12193
chr1	212820638	212821097	ENSG00000226036	+	0.035581	4.7571	-4.81275	2.25008
chr1	212859760	212873327	ENSG00000123685	-	22.1404	2.6207	4.46861	1.38995
chr1	212865606	212865709	ENSG00000207491	+	0.0182045	1.59097	-5.77956	0.66991
chr1	212899495	212965124	ENSG00000117697	-	6.04796	0.01	2.59645	-6.64386
chr1	212965170	212989968	ENSG00000203705	+	4.77918	0.459013	2.25676	-1.12339
chr1	212997369	212997847	ENSG00000236905	+	4.56373	1.10201	2.19021	0.140137
chr1	213025450	213031430	ENSG00000198468	-	2.66316	0.01	1.41314	-6.64386
chr1	213026622	213026768	ENSG00000235182	+	27.3066	0.01	4.77118	-6.64386
chr1	213031597	213072705	ENSG00000162769	+	20.0162	0.947833	4.32309	-0.0772952
chr1	21314807	21314925	ENSG00000221808	-	24.4236	0.533	4.61021	-0.907791
chr1	213165524	213189168	ENSG00000174606	-	6.70932	0.673354	2.74617	-0.570564
chr1	21330043	21330427	ENSG00000233072	-	0.479061	1.20583	-1.06172	0.270025
chr1	2143360	2145620	ENSG00000203301	-	0.107125	3.58042	-3.22263	1.84013
chr1	2143610	2144013	ENSG00000243558	-	41.0696	15.2934	5.36	3.93484
chr1	2143962	2152177	ENSG00000234396	+	0.239551	74.4159	-2.0616	6.21754
chr1	21543740	21671997	ENSG00000117298	-	53.7641	1.35926	5.74857	0.442819
chr1	2160134	2241558	ENSG00000157933	+	16.0714	2.14493	4.00642	1.10093
chr1	21619783	21626267	ENSG00000231105	+	0.115732	2.20698	-3.11114	1.14207
chr1	21754796	21756030	ENSG00000187952	+	35.9113	0.01	5.16636	-6.64386
chr1	21766621	21811498	ENSG00000142794	+	3.32094	0.01	1.73159	-6.64386
chr1	21835858	21904905	ENSG00000162551	+	5.85096	2.55275	2.54867	1.35205
chr1	21912965	21917680	ENSG00000233431	+	111.287	0.2479	6.79815	-2.01217
chr1	22234591	22235073	ENSG00000232037	+	0.01	3.0099	-6.64386	1.58972
chr1	22303514	22325135	ENSG00000219073	+	82.6084	0.01	6.36822	-6.64386
chr1	22350487	22351461	ENSG00000228397	-	69.8117	3.47856	6.1254	1.79849
chr1	22351681	22357716	ENSG00000218510	+	6.11873	0.01	2.61323	-6.64386
chr1	22379120	22419437	ENSG00000070831	+	71.3971	2.13852	6.15779	1.09661
chr1	22385690	22390692	ENSG00000230068	+	14.7965	0.443288	3.88718	-1.17368
chr1	2252692	2323146	ENSG00000116151	-	1.52829	0.82726	0.61192	-0.273588
chr1	2257640	2258132	ENSG00000272161	-	17.0547	2.27835	4.0921	1.18799
chr1	2258581	2259042	ENSG00000269753	+	30.1169	3.49302	4.9125	1.80448
chr1	22778344	22857650	ENSG00000184677	+	5.44705	0.01	2.44548	-6.64386
chr1	2281853	2284259	ENSG00000269896	-	10.8395	44.1866	3.43823	5.46554
chr1	2283083	2283296	ENSG00000238240	-	39.8237	2.18184	5.31556	1.12555
chr1	22843967	22846201	ENSG00000237200	+	0.335851	1.47679	-1.57411	0.562463
chr1	2294500	2295067	ENSG00000272420	-	0.353243	4.99442	-1.50127	2.32032
chr1	22962999	22966101	ENSG00000173372	+	16.7904	2.39425	4.06957	1.25957
chr1	22970123	22974603	ENSG00000159189	+	4.08689	0.209235	2.031	-2.2568
chr1	22979255	22988031	ENSG00000173369	+	9.73929	0.281534	3.28382	-1.82862
chr1	23037332	23241818	ENSG00000133216	+	9.21795	48.6747	3.20445	5.6051
chr1	23046010	23046091	ENSG00000265422	+	21.5844	3.43076	4.43192	1.77853
chr1	2306292	2306792	ENSG00000271921	-	13.1519	0.91763	3.7172	-0.124016
chr1	23075310	23075404	ENSG00000216157	-	0.01	8.43677	-6.64386	3.07669
chr1	2309056	2309799	ENSG00000271847	-	62.8706	2.38939	5.97431	1.25664
chr1	23162206	23163342	ENSG00000225952	-	0.264492	3.51036	-1.9187	1.81162
chr1	2323267	2336883	ENSG00000157916	+	42.774	1.83099	5.41866	0.872622
chr1	23243175	23247993	ENSG00000272796	+	0.121457	80.8184	-3.04148	6.33661
chr1	23345941	23410182	ENSG00000004487	+	13.7464	0.61266	3.78098	-0.706843
chr1	2336236	2345236	ENSG00000157911	-	46.9446	3.7629	5.55289	1.91184
chr1	23384351	23384427	ENSG00000266802	-	2.54167	40.0024	1.34578	5.32201
chr1	23410516	23504301	ENSG00000169641	-	10.8844	2.97888	3.44419	1.57477
chr1	23466818	23467635	ENSG00000229010	+	12.021	3.27477	3.58748	1.71139
chr1	23489197	23489303	ENSG00000206935	+	0.519135	1.17526	-0.945818	0.232978
chr1	23490446	23490546	ENSG00000252578	+	7.17555	4.4778	2.84309	2.16279
chr1	23571258	23571717	ENSG00000215381	+	114.595	0.01	6.8404	-6.64386
chr1	2357419	2436969	ENSG00000149527	+	62.7255	0.01	5.97098	-6.64386
chr1	236139130	236228462	ENSG00000116962	-	8.9384	0.01	3.16002	-6.64386
chr1	236223977	236224072	ENSG00000252822	+	0.007228	7.66824	-7.11219	2.9389
chr1	236305832	236385165	ENSG00000077585	+	4.61006	11.9205	2.20479	3.57537
chr1	236378855	236445319	ENSG00000086619	-	2.16385	2.19513	1.1136	1.13431
chr1	236511562	236648214	ENSG00000186197	+	0.062286	1.51353	-4.00495	0.597914
chr1	236646465	236647768	ENSG00000244457	+	0.243618	2.29331	-2.0373	1.19743
chr1	236681300	236716281	ENSG00000116977	+	33.975	1.59327	5.0864	0.671993
chr1	236712305	236767804	ENSG00000119285	-	1.58136	0.01	0.661169	-6.64386
chr1	23755056	23811061	ENSG00000088280	-	0.949505	17.9005	-0.0747525	4.16193
chr1	23832922	23857712	ENSG00000007968	-	22.4281	2.71674	4.48724	1.44188
chr1	23884409	23886285	ENSG00000117318	-	5.06563	0.719727	2.34074	-0.474479
chr1	23907985	23967058	ENSG00000197880	+	0.0306325	22.3658	-5.02879	4.48322
chr1	24197016	24285549	ENSG00000188822	-	0.134622	11.9875	-2.89301	3.58346
chr1	24208745	24208842	ENSG00000238538	+	48.7046	0.509716	5.60598	-0.972234
chr1	24227961	24229227	ENSG00000229106	-	1.1045	9.9404	0.143393	3.3133
chr1	2423739	2424697	ENSG00000224387	-	6.74215	0.01	2.75321	-6.64386
chr1	2424876	2425918	ENSG00000229393	-	1.75458	1.11226	0.811127	0.153498
chr1	24255560	24255637	ENSG00000264926	+	27.2925	0.01	4.77043	-6.64386
chr1	24275506	24275873	ENSG00000230228	-	0.12409	3.78131	-3.01055	1.91889
chr1	24285599	24289952	ENSG00000189266	+	496.503	6.29081	8.95566	2.65325
chr1	24291294	24307417	ENSG00000188529	-	22.2927	7.22948	4.4785	2.85389
chr1	243287730	243418650	ENSG00000143702	-	11.7674	0.01	3.55673	-6.64386
chr1	243419320	243663394	ENSG00000054282	+	10.5551	0.01	3.39987	-6.64386
chr1	243509478	243509557	ENSG00000265201	+	8.02467	0.74325	3.00444	-0.428081
chr1	2439972	2458039	ENSG00000157881	-	13.183	0.01	3.72061	-6.64386
chr1	244080704	244210619	ENSG00000226828	+	37.1251	1.14455	5.21432	0.194782
chr1	244214585	244220778	ENSG00000179456	+	11.7242	4.41821	3.55141	2.14346
chr1	244538402	244572894	ENSG00000240963	-	1.02245	0.01	0.0320254	-6.64386
chr1	244571796	244615436	ENSG00000035687	-	8.12099	3.16726	3.02166	1.66323
chr1	24480647	24514449	ENSG00000185436	-	0.832716	12.6407	-0.264104	3.66001
chr1	24645812	24690972	ENSG00000158055	+	29.4352	10.9512	4.87947	3.45302
chr1	24683489	24743424	ENSG00000001460	-	34.9688	34.1848	5.12799	5.09528
chr1	24742284	24799466	ENSG00000001461	+	19.3261	0.837093	4.27248	-0.25654
chr1	2477904	2478899	ENSG00000272449	+	32.7424	0.01	5.03309	-6.64386
chr1	2481359	2488470	ENSG00000238164	-	4.58715	0.01	2.1976	-6.64386
chr1	2487078	2496821	ENSG00000157873	+	202.336	2.06744	7.66061	1.04784
chr1	2517930	2522908	ENSG00000157870	+	26.2004	0.176777	4.71152	-2.5
chr1	2522078	2564481	ENSG00000142606	-	2.80585	1.3048	1.48844	0.383826
chr1	25226002	25291612	ENSG00000020633	-	71.0417	16.8137	6.15059	4.07156
chr1	25287836	25289588	ENSG00000229162	+	0.0529805	31.3871	-4.23839	4.9721
chr1	25349994	25350077	ENSG00000264371	+	323.222	22.623	8.33638	4.49972
chr1	25568728	25664704	ENSG00000117616	-	30.3827	0.369986	4.92518	-1.43446
chr1	25598884	25656936	ENSG00000187010	+	0.823887	10.4326	-0.279482	3.38303
chr1	25620655	25621134	ENSG00000224183	-	3.9726	9.0612	1.99008	3.1797
chr1	25662920	25663956	ENSG00000259984	-	2.35479	0.953855	1.2356	-0.0681574
chr1	25664408	25688852	ENSG00000183726	+	30.9822	4.15157	4.95337	2.05366
chr1	25672765	25672868	ENSG00000238889	-	26.2452	1.88648	4.71398	0.915698
chr1	25725203	25725771	ENSG00000238084	+	22.3777	6.18644	4.48399	2.62911
chr1	25732722	25732780	ENSG00000266468	+	0.01	16.4604	-6.64386	4.04093
chr1	25757388	25826700	ENSG00000204178	+	6.21639	0.01	2.63608	-6.64386
chr1	25870071	25895377	ENSG00000157978	+	4.24458	1.71067	2.08562	0.774561
chr1	25907969	25916847	ENSG00000225643	+	16.6271	21.4141	4.05546	4.42049
chr1	25943959	26112698	ENSG00000117643	+	11.7647	9.12552	3.55639	3.18991
chr1	25971035	25985602	ENSG00000233478	-	4.63756	0.01	2.21337	-6.64386
chr1	26126667	26144713	ENSG00000162430	+	33.2202	9.64893	5.05399	3.27037
chr1	26137961	26150235	ENSG00000255054	+	0.82083	3.15114	-0.284845	1.65587
chr1	26143240	26146263	ENSG00000228172	-	9.5092	1.02614	3.24932	0.0372283
chr1	26145131	26159432	ENSG00000117640	+	13.8258	0.729002	3.78929	-0.456005
chr1	26158414	26185903	ENSG00000127423	-	2.72065	13.149	1.44395	3.71689
chr1	26186104	26189911	ENSG00000236528	+	2.48245	35.167	1.31177	5.13615
chr1	26187701	26197744	ENSG00000182749	-	6.32097	6.69874	2.66015	2.74389
chr1	2728415	2729257	ENSG00000233234	-	12.2735	0.01	3.61748	-6.64386
chr1	27561007	27635110	ENSG00000142784	+	25.9396	5.29451	4.69709	2.4045
chr1	27637731	27638329	ENSG00000243659	+	0.710197	9.64605	-0.493709	3.26994
chr1	27648651	27662891	ENSG00000186501	+	14.926	4.94767	3.89976	2.30675
chr1	27668513	27680421	ENSG00000142765	+	89.4113	17.8753	6.48238	4.1599
chr1	27681675	27693383	ENSG00000142733	-	11.8988	8.52567	3.57274	3.09181
chr1	27695603	27701315	ENSG00000142748	-	31.0288	0.92213	4.95554	-0.116959
chr1	27705666	27709870	ENSG00000174950	-	0.166812	16.7975	-2.58371	4.07017
chr1	27715972	27716649	ENSG00000231207	+	4.26158	1.46132	2.09139	0.547276
chr1	27719148	27722318	ENSG00000181773	+	0.020228	1.79609	-5.6275	0.844858
chr1	27730730	27816669	ENSG00000158195	-	75.3302	0.01	6.23516	-6.64386
chr1	27783709	27786093	ENSG00000241169	+	0.01	25.9402	-6.64386	4.69712
chr1	27852316	27857072	ENSG00000237429	+	0.374558	2.23233	-1.41674	1.15855
chr1	27860546	27930942	ENSG00000126705	-	3.67365	6.69608	1.87722	2.74332
chr1	27938575	27961788	ENSG00000000938	-	578.019	17.2558	9.17497	4.10901
chr1	27975930	27976121	ENSG00000235912	+	13.0422	14.0345	3.70512	3.8109
chr1	27986839	27989233	ENSG00000233975	-	0.01	14.6805	-6.64386	3.87583
chr1	27992572	27998729	ENSG00000126709	-	82.5532	20.9212	6.36725	4.3869
chr1	27995979	27996787	ENSG00000225886	+	19.2514	27.6558	4.26689	4.78951
chr1	28586038	28609002	ENSG00000130766	+	8.60059	3.08452	3.10443	1.62505
chr1	28655513	28662476	ENSG00000130772	+	1.58034	3.02136	0.660232	1.5952
chr1	28696114	28826881	ENSG00000204138	+	5.14494	9.90032	2.36315	3.30748
chr1	28749066	28749166	ENSG00000206779	-	0.124534	4.63448	-3.00539	2.21241
chr1	28780052	28780445	ENSG00000229820	+	86.1576	4.1053	6.42891	2.03749
chr1	28807874	28807992	ENSG00000221216	+	24.6972	0.304797	4.62627	-1.71408
chr1	28832455	28865812	ENSG00000180198	+	11.4235	3.49428	3.51393	1.80499
chr1	28832492	28837404	ENSG00000242125	+	46.3831	19.1481	5.53553	4.25913
chr1	28843988	28844087	ENSG00000238821	+	9.66436	8.81933	3.27267	3.14067
chr1	28852830	28853739	ENSG00000231468	-	8.46548	3.73266	3.08159	1.90021
chr1	28879597	28905051	ENSG00000180098	+	22.8668	4.67985	4.51518	2.22646
chr1	28905050	28909495	ENSG00000197989	-	4.79063	0.01	2.26021	-6.64386
chr1	28905261	28905334	ENSG00000221539	-	0.773729	26.4809	-0.370099	4.72688
chr1	28915835	28969597	ENSG00000120656	-	28.7124	104.769	4.8436	6.71106
chr1	28969740	28975093	ENSG00000229388	+	0.132675	5.64874	-2.91404	2.49793
chr1	28975112	28975245	ENSG00000270103	+	12.6286	0.01	3.65862	-6.64386
chr1	28995244	29045865	ENSG00000162419	+	6.13287	0.28107	2.61656	-1.831
chr1	29016177	29016306	ENSG00000252777	+	162.765	9.77483	7.34665	3.28907
chr1	29063133	29096287	ENSG00000198492	+	118.365	23.4944	6.8871	4.55425
chr1	29194087	29197779	ENSG00000226852	+	0.628675	12.4824	-0.669615	3.64183
chr1	29208238	29208347	ENSG00000199756	-	8.80441	0.486217	3.13823	-1.04033
chr1	29213603	29446553	ENSG00000159023	+	14.3853	17.1003	3.84652	4.09595
chr1	29312222	29312322	ENSG00000206704	+	0.355018	2.6628	-1.49404	1.41295
chr1	29445940	29450447	ENSG00000253304	-	30.5889	37.2404	4.93494	5.2188
chr1	29471006	29473506	ENSG00000225750	-	13.6643	3.79304	3.77234	1.92335
chr1	29474255	29508499	ENSG00000116350	-	73.2822	19.0828	6.19539	4.2542
chr1	29479001	29479503	ENSG00000227637	+	9.36659	1.84989	3.22752	0.88744
chr1	29519385	29557454	ENSG00000116353	-	4.36163	3.8093	2.12487	1.92953
chr1	29550445	29551328	ENSG00000237934	+	0.024036	2.70985	-5.37866	1.43821
chr1	29563028	29653325	ENSG00000060656	+	10.7563	50.0327	3.42711	5.6448
chr1	29580054	29580195	ENSG00000221550	-	2.22878	163.003	1.15626	7.34876
chr1	29814705	29823405	ENSG00000225011	-	11.2681	0.01	3.49417	-6.64386
chr1	31184124	31196434	ENSG00000162510	-	0.989535	118.28	-0.0151774	6.88606
chr1	31191351	31199674	ENSG00000186056	+	1.70971	17.3064	0.773753	4.11323
chr1	31205316	31230667	ENSG00000162511	-	1013.22	22.3997	9.98474	4.48541
chr1	31212003	31212079	ENSG00000264773	-	10.5548	370.278	3.39983	8.53246
chr1	31283225	31288400	ENSG00000229607	-	0.01	16.428	-6.64386	4.03808
chr1	31297075	31307131	ENSG00000223382	+	0.01	10.1969	-6.64386	3.35006
chr1	31316670	31316957	ENSG00000222784	+	27.3408	701.858	4.77298	9.45504
chr1	31331005	31333101	ENSG00000235143	+	0.602452	371.673	-0.731081	8.53789
chr1	31342314	31381608	ENSG00000162512	-	14.4913	9.18758	3.85711	3.19969
chr1	31404353	31538838	ENSG00000134644	-	9.32746	9.49674	3.22148	3.24743
chr1	31408535	31408620	ENSG00000200154	-	12.5846	0.01	3.65358	-6.64386
chr1	31421964	31422049	ENSG00000202107	-	1.24808	8.96955	0.319713	3.16504
chr1	31441011	31441083	ENSG00000200181	-	0.126263	90.1944	-2.9855	6.49497
chr1	31509581	31510087	ENSG00000237329	+	0.046991	8.99597	-4.41147	3.16928
chr1	31523719	31523881	ENSG00000232768	+	0.025104	14.0927	-5.31594	3.81688
chr1	31652592	31712401	ENSG00000084628	-	20.1276	125.412	4.3311	6.97053
chr1	31732417	31769662	ENSG00000060688	-	53.7589	190.567	5.74843	7.57415
chr1	31769842	31837783	ENSG00000121766	+	10.6939	17.7679	3.41872	4.1512
chr1	31805914	31819646	ENSG00000229044	-	9.10567	1.02183	3.18677	0.0311545
chr1	31882412	31907525	ENSG00000168528	+	10.4796	5.02822	3.38951	2.33005
chr1	31902192	31902614	ENSG00000268950	-	0.01	217.646	-6.64386	7.76584
chr1	32042116	32053288	ENSG00000142910	+	0.201518	43.3258	-2.31102	5.43715
chr1	32083287	32098119	ENSG00000121764	+	0.138099	150.695	-2.85622	7.23549
chr1	32095463	32110497	ENSG00000162517	-	20.4101	389.887	4.35121	8.60691
chr1	32109650	32125539	ENSG00000235790	+	0.01	20.8105	-6.64386	4.37924
chr1	32110295	32114972	ENSG00000264078	+	0.435059	11.6355	-1.20072	3.54046
chr1	32117848	32169920	ENSG00000084636	-	45.9636	804.019	5.52242	9.65109
chr1	32192718	32230494	ENSG00000121753	-	0.124215	1.02944	-3.00909	0.0418611
chr1	32224261	32224336	ENSG00000266580	-	0.01	101.487	-6.64386	6.66515
chr1	3223200	3226660	ENSG00000272235	-	99.0195	0.01	6.62964	-6.64386
chr1	32254731	32256923	ENSG00000254545	+	11.3864	57.7104	3.50924	5.85076
chr1	32256023	32281652	ENSG00000134668	-	31.4571	36.0603	4.97531	5.17234
chr1	32307620	32321169	ENSG00000203620	-	0.01	421.383	-6.64386	8.71899
chr1	32317514	32387442	ENSG00000269967	-	4.04016	169.514	2.01441	7.40526
chr1	32372022	32410457	ENSG00000184007	-	79.1333	21.1384	6.30621	4.4018
chr1	32379174	32380745	ENSG00000212673	+	1.59863	0.01	0.67684	-6.64386
chr1	32398621	32399576	ENSG00000228634	+	19.7727	19.0987	4.30544	4.2554
chr1	32799433	32801980	ENSG00000175130	-	108.427	3.67511	6.76057	1.87779
chr1	32814795	32816264	ENSG00000233775	-	0.01	11.144	-6.64386	3.4782
chr1	32826871	32829879	ENSG00000225828	-	73.3588	29.6548	6.1969	4.89019
chr1	32830704	32860332	ENSG00000160058	-	10.9036	4.04501	3.44673	2.01614
chr1	32930658	33066393	ENSG00000254553	+	13.4544	4.78889	3.75	2.25969
chr1	32930670	32962287	ENSG00000273274	+	0.359482	160.887	-1.47601	7.32991
chr1	33005028	33071540	ENSG00000160062	+	12.331	3.14894	3.62421	1.65486
chr1	33065773	33116504	ENSG00000176261	-	11.5933	84.5018	3.53522	6.40091
chr1	33105552	33105653	ENSG00000200591	+	2.4964	0.20188	1.31985	-2.30843
chr1	33116743	33151812	ENSG00000162521	+	39.96	6.00009	5.32048	2.58499
chr1	33145507	33169197	ENSG00000162520	-	2.26633	3.50922	1.18035	1.81115
chr1	33183335	33190838	ENSG00000224409	-	0.519137	1.27386	-0.945814	0.349208
chr1	33207486	33240571	ENSG00000162522	+	1.75008	38.7831	0.807424	5.27736
chr1	33240840	33283754	ENSG00000134684	-	26.6764	12.0345	4.73749	3.5891
chr1	33282368	33324476	ENSG00000116497	+	7.49902	8.58988	2.9067	3.10264
chr1	33327869	33338083	ENSG00000160097	-	83.1363	162.597	6.37741	7.34516
chr1	33351595	33364042	ENSG00000121905	+	0.170564	19.2565	-2.55162	4.26727
chr1	33360195	33367039	ENSG00000121900	-	0.325802	10.0262	-1.61793	3.3257
chr1	33391895	33392000	ENSG00000221423	+	0.233842	6.78864	-2.09639	2.76312
chr1	33402046	33430286	ENSG00000116514	-	115.495	15.8682	6.85168	3.98807
chr1	33439268	33439642	ENSG00000267885	+	16.1272	57.6432	4.01143	5.84908
chr1	33445543	33446073	ENSG00000217644	+	0.01	252.731	-6.64386	7.98146
chr1	33452553	33453834	ENSG00000239670	+	0.136695	33.78	-2.87096	5.0781
chr1	33452676	33498070	ENSG00000236065	+	0.099035	60.41	-3.33592	5.91672
chr1	33473585	33546597	ENSG00000004455	-	53.8398	67.1695	5.7506	6.06973
chr1	33546705	33586131	ENSG00000142920	+	51.2887	32.384	5.68057	5.01721
chr1	33611003	33647660	ENSG00000116525	-	66.9799	0.01	6.06566	-6.64386
chr1	3370990	3397677	ENSG00000130762	+	0.430878	9.71114	-1.21465	3.27964
chr1	33722146	33766320	ENSG00000160094	+	20.1205	2.21686	4.3306	1.14852
chr1	33726813	33727281	ENSG00000270115	+	0.125561	21.8214	-2.99353	4.44767
chr1	33764975	33766320	ENSG00000256142	+	11.8948	27.4962	3.57225	4.78116
chr1	33772367	33786699	ENSG00000184389	-	23.6492	21.9228	4.56372	4.45436
chr1	33772967	33791644	ENSG00000225313	+	4.37018	8.46544	2.12769	3.08158
chr1	33789224	33896653	ENSG00000134686	-	70.1535	5.71463	6.13244	2.51466
chr1	33797994	33798093	ENSG00000266239	-	0.407999	2.84223	-1.29336	1.50702
chr1	33802167	33802465	ENSG00000222112	-	0.494111	24.6426	-1.01709	4.62308
chr1	33815953	33828846	ENSG00000233246	+	2.20869	0.01	1.14319	-6.64386
chr1	33938246	33962107	ENSG00000121903	+	0.194241	10.9539	-2.36408	3.45337
chr1	33979609	34631443	ENSG00000121904	-	147.209	0.01	7.20172	-6.64386
chr1	3406484	3528059	ENSG00000162591	-	20.9106	2.95531	4.38617	1.56331
chr1	34326076	34330392	ENSG00000176256	+	2.28223	0.01	1.19044	-6.64386
chr1	35178338	35325417	ENSG00000163866	-	25.2951	17.4826	4.66079	4.12785
chr1	35220648	35224113	ENSG00000189280	+	0.124866	9.87589	-3.00155	3.30391
chr1	35225342	35229325	ENSG00000189433	+	0.011456	2.66146	-6.44775	1.41222
chr1	35227027	35253698	ENSG00000255811	-	0.429494	2.84936	-1.21929	1.51064
chr1	35244162	35244245	ENSG00000216162	-	1.98683	37.1705	0.990472	5.21609
chr1	35246790	35251970	ENSG00000188910	+	52.8374	451.881	5.72349	8.8198
chr1	35258599	35261348	ENSG00000187513	+	3.10694	21.7685	1.63549	4.44417
chr1	35316295	35317156	ENSG00000230163	+	55.5559	48.2905	5.79587	5.59367
chr1	35331037	35395186	ENSG00000116544	-	1.91135	5.30376	0.934595	2.40702
chr1	3541566	3546691	ENSG00000158109	+	11.9146	4.41998	3.57466	2.14404
chr1	35439957	35450914	ENSG00000241014	-	10.3474	3.42461	3.3712	1.77594
chr1	35447134	35497342	ENSG00000271741	-	0.509447	5.0959	-0.972996	2.34934
chr1	35447136	35450954	ENSG00000243749	-	12.3215	7.80057	3.62311	2.96358
chr1	35449523	35497569	ENSG00000163867	-	6.81305	0.01	2.7683	-6.64386
chr1	3547331	3569325	ENSG00000116213	-	47.377	3.5621	5.56612	1.83273
chr1	35525387	35581460	ENSG00000197056	+	0.900614	3.81195	-0.151019	1.93053
chr1	35641979	35658749	ENSG00000116560	-	135.195	2.56626	7.0789	1.35967
chr1	3569084	3652765	ENSG00000078900	+	15.1662	0.836323	3.92278	-0.257868
chr1	35734568	35887659	ENSG00000146463	+	47.5701	10.7369	5.57198	3.42451
chr1	3575502	3585336	ENSG00000227589	-	6.78416	4.72321	2.76217	2.23977
chr1	35757801	35758099	ENSG00000240374	-	1.23839	6.87141	0.30847	2.78061
chr1	35775875	35776026	ENSG00000201542	+	1.89685	0.148889	0.923608	-2.7477
chr1	35893417	35893494	ENSG00000202129	-	0.069519	3.94284	-3.84645	1.97923
chr1	35899091	36023551	ENSG00000142687	-	20.5595	2.4782	4.36174	1.30929
chr1	35975343	35977039	ENSG00000236274	+	2.23364	0.01	1.1594	-6.64386
chr1	36023074	36032875	ENSG00000020129	+	8.94899	0.107429	3.16172	-3.21854
chr1	36035414	36043330	ENSG00000239636	-	24.5212	0.224938	4.61596	-2.1524
chr1	36038971	36060929	ENSG00000116819	+	9.30266	0.01	3.21764	-6.64386
chr1	36067185	36107445	ENSG00000126067	-	24.21	0.01	4.59753	-6.64386
chr1	36179476	36185073	ENSG00000142686	-	2.76983	1.54693	1.4698	0.629404
chr1	36185819	36235568	ENSG00000092853	-	122.377	1.44885	6.93519	0.534904
chr1	36204990	36209177	ENSG00000232335	+	10.9176	5.31121	3.44858	2.40904
chr1	36273773	36323491	ENSG00000134698	+	16.591	3.76644	4.05233	1.9132
chr1	3628764	3630862	ENSG00000235131	-	297.225	3.7234	8.21541	1.89662
chr1	36335409	36395211	ENSG00000092847	+	23.3215	1.33322	4.54359	0.414909
chr1	36338871	36339353	ENSG00000271164	-	0.01	5.88077	-6.64386	2.556
chr1	36395321	36395716	ENSG00000271914	-	7.98026	4.78934	2.99644	2.25983
chr1	36396319	36538101	ENSG00000126070	+	5.80469	2.14042	2.53722	1.09789
chr1	36457710	36479231	ENSG00000271554	-	0.832615	9.74389	-0.264278	3.2845
chr1	3652548	3663900	ENSG00000227372	-	5.45287	2.54863	2.44702	1.34972
chr1	36549676	36553876	ENSG00000092850	+	0.493801	1.39987	-1.018	0.485296
chr1	36554476	36559533	ENSG00000116863	+	11.7146	0.01	3.55023	-6.64386
chr1	36560837	36590821	ENSG00000171812	-	3.51082	9.6277	1.81181	3.26719
chr1	36602173	36615098	ENSG00000054116	-	24.9929	4.29664	4.64345	2.10321
chr1	36621180	36646450	ENSG00000116871	+	190.179	26.6566	7.57122	4.73642
chr1	36657516	36657769	ENSG00000264592	+	0.01	8.21651	-6.64386	3.03852
chr1	36690017	36770958	ENSG00000054118	+	50.8742	8.74169	5.66886	3.12791
chr1	36707499	36707757	ENSG00000231849	-	9.07062	2.29644	3.1812	1.1994
chr1	36771988	36790484	ENSG00000214193	+	0.860871	1.19473	-0.216131	0.256686
chr1	36787632	36789755	ENSG00000142694	-	62.5523	4.48444	5.96699	2.16493
chr1	36789335	36794822	ENSG00000116883	+	16.4623	6.15264	4.0411	2.62121
chr1	36805225	36851497	ENSG00000196182	-	71.3654	0.707632	6.15715	-0.498928
chr1	36856839	36863493	ENSG00000181817	-	81.753	0.310553	6.3532	-1.68709
chr1	36868322	36868460	ENSG00000222821	-	0.01	1.0774	-6.64386	0.107547
chr1	36884051	36884179	ENSG00000201448	-	10.1391	0.725322	3.34186	-0.463306
chr1	3689352	3692546	ENSG00000235169	+	1.70564	0.753301	0.770312	-0.408702
chr1	36921319	36930038	ENSG00000116898	-	32.4857	2.97415	5.02173	1.57248
chr1	36931644	36948879	ENSG00000119535	-	711.005	1.36827	9.47372	0.452357
chr1	3696784	3713068	ENSG00000130764	-	21.49	2.48269	4.4256	1.31191
chr1	3699379	3699673	ENSG00000266075	+	0.35314	1.13524	-1.50169	0.182994
chr1	3701572	3702102	ENSG00000272153	+	20.6258	0.01	4.36638	-6.64386
chr1	37238741	37241369	ENSG00000234481	+	21.5932	0.01	4.43251	-6.64386
chr1	3728645	3773778	ENSG00000116198	-	8.71161	3.19015	3.12294	1.67362
chr1	3773845	3801993	ENSG00000169598	+	2.40093	0.502248	1.26359	-0.993527
chr1	37920480	37940012	ENSG00000233621	-	16.8988	2.06629	4.07885	1.04704
chr1	37940153	37949980	ENSG00000163874	+	125.098	8.11243	6.96691	3.02013
chr1	37958176	37980375	ENSG00000163875	-	19.6423	0.01	4.29589	-6.64386
chr1	38000050	38019903	ENSG00000163877	-	199.117	0.120663	7.63747	-3.05094
chr1	3800628	3800697	ENSG00000264428	+	3.04598	10.2776	1.60691	3.36143
chr1	38010364	38010895	ENSG00000232273	+	0.0103965	1.24184	-6.58776	0.312473
chr1	38021843	38022108	ENSG00000237749	+	25.1355	3.35248	4.65165	1.74523
chr1	38022520	38032458	ENSG00000163879	+	2.5798	0.01	1.36726	-6.64386
chr1	38032417	38061536	ENSG00000134697	-	115.798	10.085	6.85546	3.33414
chr1	3805689	3816857	ENSG00000198912	-	32.8841	17.1563	5.03932	4.10067
chr1	38147242	38157914	ENSG00000116922	-	2.36217	4.43635	1.24011	2.14937
chr1	38158090	38175391	ENSG00000134690	+	0.138626	30.2992	-2.85073	4.92121
chr1	3816936	3833789	ENSG00000236423	+	0.18989	6.45959	-2.39676	2.69144
chr1	38179552	38230805	ENSG00000183317	-	38.1407	24.7568	5.25326	4.62976
chr1	38203627	38203726	ENSG00000200421	-	51.502	0.871985	5.68656	-0.197624
chr1	38259474	38266809	ENSG00000185090	+	11.2856	0.01	3.49641	-6.64386
chr1	38265392	38266551	ENSG00000233728	-	61.7278	0.01	5.94785	-6.64386
chr1	38268616	38273857	ENSG00000196449	-	64.8143	23.6042	6.01824	4.56097
chr1	38272651	38275126	ENSG00000197982	+	104.313	12.074	6.70477	3.59383
chr1	38275239	38325292	ENSG00000188786	-	8.61079	0.01	3.10615	-6.64386
chr1	38292232	38293886	ENSG00000230610	-	0.140081	1.75975	-2.83567	0.81537
chr1	38326369	38327252	ENSG00000230955	+	1.17527	1.48822	0.232995	0.573592
chr1	38326369	38412729	ENSG00000204084	-	7.39277	1.66963	2.88612	0.739531
chr1	38349909	38349989	ENSG00000252448	+	31.5789	0.658601	4.98089	-0.602524
chr1	38350695	38350789	ENSG00000222282	+	4.39129	0.01	2.13464	-6.64386
chr1	38422647	38456593	ENSG00000183431	-	16.2939	0.01	4.02626	-6.64386
chr1	38462442	38471278	ENSG00000183386	-	37.9015	0.01	5.24418	-6.64386
chr1	38474930	38490496	ENSG00000183520	+	54.8383	0.01	5.77711	-6.64386
chr1	38509523	38512450	ENSG00000185668	-	3.1122	0.482507	1.63793	-1.05138
chr1	38546244	38546583	ENSG00000223589	-	19.6994	0.01	4.30008	-6.64386
chr1	39174603	39176562	ENSG00000215895	+	38.4272	0.01	5.26405	-6.64386
chr1	39303870	39325495	ENSG00000116954	-	7.64151	0.01	2.93386	-6.64386
chr1	39325672	39385068	ENSG00000228436	+	23.1559	0.467407	4.53331	-1.09725
chr1	39328636	39347289	ENSG00000214114	-	7.54255	5.8182	2.91505	2.54057
chr1	39330175	39347289	ENSG00000131233	-	6.5595	0.01	2.71359	-6.64386
chr1	39351479	39407471	ENSG00000158315	-	0.197884	9.07585	-2.33727	3.18203
chr1	39392542	39392649	ENSG00000199963	+	0.0144405	8.94542	-6.11374	3.16115
chr1	39423947	39424597	ENSG00000235549	-	935.269	0.01	9.86924	-6.64386
chr1	39456895	39471731	ENSG00000174574	+	45.0714	0.01	5.49414	-6.64386
chr1	39491990	39500308	ENSG00000168653	+	92.4719	0.857047	6.53094	-0.222555
chr1	39546988	39952849	ENSG00000127603	+	45.8427	0.485135	5.51862	-1.04354
chr1	39619836	39619968	ENSG00000222378	-	0.044511	1.35699	-4.48969	0.44041
chr1	39672184	39672629	ENSG00000270040	+	15.924	1.04727	3.99313	0.0666383
chr1	39715510	39723321	ENSG00000226438	-	36.4284	0.01	5.18699	-6.64386
chr1	39769966	39770570	ENSG00000217897	-	3.2379	0.01	1.69506	-6.64386
chr1	39876151	39882154	ENSG00000255103	+	4.65601	0.01	2.21909	-6.64386
chr1	39957318	39991607	ENSG00000183682	+	1.13725	14.6786	0.185555	3.87564
chr1	39980628	39982162	ENSG00000237624	+	0.39412	5.60985	-1.34329	2.48796
chr1	39987952	40011859	ENSG00000182109	-	9.10885	30.2956	3.18727	4.92104
chr1	39997510	40024379	ENSG00000243970	-	0.370224	1.40904	-1.43353	0.494717
chr1	46805849	46830824	ENSG00000117481	+	5.98142	0.266626	2.58049	-1.90711
chr1	46859937	46879520	ENSG00000117480	+	24.6752	1.47699	4.62499	0.562657
chr1	46897801	46911193	ENSG00000232022	+	0.195771	6.83106	-2.35276	2.77211
chr1	47004368	47035927	ENSG00000269956	+	18.7739	0.322321	4.23066	-1.63343
chr1	47011316	47017199	ENSG00000162456	-	80.2089	0.01	6.32569	-6.64386
chr1	47023090	47082515	ENSG00000079277	-	23.7942	0.01	4.57254	-6.64386
chr1	47073387	47082563	ENSG00000142961	-	4.80561	0.01	2.26472	-6.64386
chr1	47098409	47139539	ENSG00000123472	-	13.5189	6.97149	3.7569	2.80147
chr1	47124366	47184824	ENSG00000159658	-	16.205	0.01	4.01837	-6.64386
chr1	47131582	47132047	ENSG00000233647	-	5.68135	0.237585	2.50623	-2.07348
chr1	47139708	47157770	ENSG00000228237	+	0.01	12.8031	-6.64386	3.67842
chr1	47433351	47433546	ENSG00000259832	-	112.652	0.01	6.81573	-6.64386
chr1	47562325	47644943	ENSG00000225506	-	25.9133	0.01	4.69562	-6.64386
chr1	47649265	47656716	ENSG00000162366	-	0.079983	54.7838	-3.64416	5.77568
chr1	47681962	47697892	ENSG00000162367	-	9.89871	0.01	3.30724	-6.64386
chr1	47799469	47844511	ENSG00000162368	+	47.3729	0.01	5.56599	-6.64386
chr1	47897805	47900313	ENSG00000237424	-	58.803	0.01	5.87782	-6.64386
chr1	47901689	47906363	ENSG00000186564	+	0.149556	2.23035	-2.74124	1.15727
chr1	50905150	51425935	ENSG00000185104	-	5.26702	12.0387	2.39699	3.58961
chr1	51426417	51440305	ENSG00000123080	+	1.93676	12.9082	0.953645	3.69022
chr1	51567906	51613752	ENSG00000204006	+	16.5367	0.01	4.0476	-6.64386
chr1	51696925	51697028	ENSG00000238618	-	0.01	1.4795	-6.64386	0.565111
chr1	51701943	51739127	ENSG00000123091	+	9.37553	32.9635	3.2289	5.0428
chr1	51716270	51717144	ENSG00000233406	-	0.01	9.82533	-6.64386	3.29651
chr1	51730588	51731746	ENSG00000236434	-	1.35804	0.01	0.441528	-6.64386
chr1	51752930	51810788	ENSG00000085831	-	0.0054845	1.94481	-7.51042	0.959626
chr1	536816	659930	ENSG00000230021	-	352.823	9.05815	8.4628	3.17922
chr1	55007930	55104865	ENSG00000162390	+	1.02595	14.4019	0.0369675	3.84818
chr1	55074855	55089229	ENSG00000162391	-	1.08835	0.01	0.122147	-6.64386
chr1	55107459	55207981	ENSG00000271723	+	0.59813	1.82609	-0.741469	0.86876
chr1	55107463	55175939	ENSG00000184313	+	2.82981	0.234488	1.50071	-2.09241
chr1	55181495	55208330	ENSG00000243725	+	3.10955	2.96774	1.6367	1.56937
chr1	55271736	55307925	ENSG00000162398	+	22.8764	1.65074	4.51579	0.723109
chr1	55315306	55352891	ENSG00000116133	-	13.541	0.01	3.75926	-6.64386
chr1	55352548	55353674	ENSG00000242396	+	8.88209	14.9047	3.1509	3.89769
chr1	55353236	55354523	ENSG00000233203	+	88.6775	0.599181	6.4705	-0.738936
chr1	55532032	55680786	ENSG00000162402	-	5.65528	0.785627	2.4996	-0.348085
chr1	5875931	5876019	ENSG00000216045	-	0.145539	14.1517	-2.78052	3.82291
chr1	58881056	59012474	ENSG00000162600	-	2.60342	1.13951	1.38041	0.188411
chr1	59031301	59031604	ENSG00000264128	-	17.3107	0.01	4.11359	-6.64386
chr1	59041099	59043166	ENSG00000184292	-	6.86999	0.440406	2.78031	-1.1831
chr1	59096513	59097202	ENSG00000185839	-	1.06435	0.01	0.0899665	-6.64386
chr1	59120411	59165764	ENSG00000162601	-	3.38304	1.56478	1.75832	0.645956
chr1	5922732	5922801	ENSG00000264101	-	14.1329	4.05622	3.82099	2.02013
chr1	5922871	6052533	ENSG00000131697	-	10.9423	0.408017	3.45185	-1.2933
chr1	59230521	59230607	ENSG00000264081	-	0.0971365	20.4419	-3.36384	4.35346
chr1	59246465	59249785	ENSG00000177606	-	1008.86	8.65757	9.97852	3.11396
chr1	59250823	59365384	ENSG00000234807	+	1.09606	0.845777	0.132325	-0.24165
chr1	59278480	59279014	ENSG00000272226	-	0.01	1.04319	-6.64386	0.0610054
chr1	59304120	59316926	ENSG00000231740	-	0.01	2.30957	-6.64386	1.20762
chr1	5953899	5953984	ENSG00000266687	-	0.442203	1.89444	-1.17722	0.921768
chr1	59597608	59664293	ENSG00000224609	-	71.1188	16.482	6.15216	4.04282
chr1	59762310	60233347	ENSG00000172456	+	0.862136	2.86663	-0.214013	1.51936
chr1	60198899	60198968	ENSG00000266150	-	0.67889	3.17978	-0.55875	1.66893
chr1	6051526	6161253	ENSG00000069424	+	157.088	2.45067	7.29543	1.29318
chr1	6100630	6101399	ENSG00000268332	-	15.2458	9.11273	3.93034	3.18788
chr1	610222	610645	ENSG00000268663	+	0.01	4.22843	-6.64386	2.08012
chr1	621059	622053	ENSG00000185097	-	1.44396	3.19558	0.530029	1.67608
chr1	6241329	6269449	ENSG00000116251	-	137.112	7.08466	7.09921	2.8247
chr1	6264900	6265840	ENSG00000226944	-	0.01	5.60689	-6.64386	2.4872
chr1	6281253	6296032	ENSG00000116237	-	5.05623	0.01	2.33806	-6.64386
chr1	6304252	6305638	ENSG00000173673	+	43.5477	0.01	5.44452	-6.64386
chr1	6307406	6321035	ENSG00000158292	-	4.80301	14.8041	2.26394	3.88793
chr1	6324329	6454451	ENSG00000097021	-	2.30764	10.4513	1.20642	3.38561
chr1	6453615	6454451	ENSG00000271746	+	196.074	3.02531	7.61525	1.59708
chr1	6472478	6484730	ENSG00000069812	-	0.023399	11.7901	-5.41741	3.55951
chr1	6484848	6521430	ENSG00000187017	+	0.016359	3.60872	-5.93377	1.85149
chr1	6489894	6489956	ENSG00000265392	-	0.079141	2.87438	-3.65943	1.52325
chr1	6503094	6507066	ENSG00000231868	-	2.92093	10.9872	1.54643	3.45775
chr1	65210778	65298915	ENSG00000162437	+	0.47245	1.0548	-1.08177	0.0769667
chr1	6521211	6526255	ENSG00000215788	-	3.74914	16.1749	1.90656	4.01569
chr1	6526152	6580121	ENSG00000171680	-	2.43835	10.1009	1.2859	3.33641
chr1	65298912	65432187	ENSG00000162434	-	33.7892	0.472946	5.07849	-1.08025
chr1	65384126	65384366	ENSG00000234784	+	0.0494145	2.7016	-4.33892	1.43381
chr1	65407662	65408048	ENSG00000233877	+	0.141282	4.22112	-2.82335	2.07763
chr1	65469153	65469770	ENSG00000272506	-	1.69971	0.0439125	0.765286	-4.50922
chr1	65523438	65523525	ENSG00000265996	-	0.95633	1.57701	-0.0644203	0.657193
chr1	65524117	65524191	ENSG00000199135	-	0.0534165	6.81027	-4.22657	2.76771
chr1	65532310	65533420	ENSG00000231485	-	9.4765	0.01	3.24435	-6.64386
chr1	65558075	65558297	ENSG00000234496	-	7.40307	0.01	2.88812	-6.64386
chr1	6581407	6614595	ENSG00000162408	-	6.9006	2.63975	2.78672	1.4004
chr1	6600914	6601024	ENSG00000253022	+	0.0275535	4.39645	-5.18162	2.13634
chr1	6607965	6608679	ENSG00000229519	+	63.7346	0.962622	5.994	-0.0549594
chr1	661611	663527	ENSG00000224956	-	33.8045	0.01	5.07914	-6.64386
chr1	66258197	66840259	ENSG00000184588	+	29.5526	0.01	4.88521	-6.64386
chr1	6640061	6649340	ENSG00000204859	+	35.8843	4.08095	5.16528	2.02891
chr1	6650784	6674667	ENSG00000162413	-	28.5283	0.01	4.83432	-6.64386
chr1	6673745	6684093	ENSG00000116273	+	5.79542	1.15347	2.53491	0.205975
chr1	6684926	6695646	ENSG00000041988	+	6.30271	6.68248	2.65597	2.74038
chr1	6694228	6761984	ENSG00000007923	-	15.0308	0.01	3.90985	-6.64386
chr1	677193	685396	ENSG00000235373	-	0.304905	17.0712	-1.71357	4.09349
chr1	6843952	6844903	ENSG00000237436	-	24.51	0.01	4.6153	-6.64386
chr1	6845384	7829766	ENSG00000171735	+	34.0839	1.38424	5.09102	0.469091
chr1	6894393	6894678	ENSG00000227950	-	5.81275	5.74522	2.53922	2.52236
chr1	694412	700305	ENSG00000240618	-	1.4186	4.34649	0.50447	2.11985
chr1	700237	714006	ENSG00000228327	-	1.36828	0.01	0.452366	-6.64386
chr1	714150	745440	ENSG00000237491	+	0.985355	731.148	-0.0212845	9.51402
chr1	7279420	7279584	ENSG00000207056	+	9.32554	0.742383	3.22119	-0.429764
chr1	736259	745541	ENSG00000230092	-	0.697507	2737.56	-0.519719	11.4187
chr1	738532	739137	ENSG00000269831	-	0.328721	155.418	-1.60506	7.28001
chr1	7429003	7430331	ENSG00000237402	+	21.0807	28.7632	4.39785	4.84615
chr1	7442548	7449814	ENSG00000237728	-	15.6103	0.375991	3.96442	-1.41123
chr1	745489	753092	ENSG00000240453	-	0.84805	14.0047	-0.23778	3.80784
chr1	752751	755214	ENSG00000177757	+	0.016736	4.78002	-5.9009	2.25702
chr1	761586	762902	ENSG00000225880	-	9.37879	2300.45	3.2294	11.1677
chr1	762988	794826	ENSG00000228794	+	168.248	125.102	7.39445	6.96696
chr1	7753184	7754904	ENSG00000270171	-	0.01	3.40371	-6.64386	1.76711
chr1	7760764	7761030	ENSG00000269978	-	0.01	1.14599	-6.64386	0.196591
chr1	77747736	78025651	ENSG00000154027	+	5.37976	3.97269	2.42754	1.99012
chr1	78028101	78149104	ENSG00000036549	-	51.8229	8.52426	5.69552	3.09157
chr1	78080554	78080637	ENSG00000251785	+	0.01	9.45739	-6.64386	3.24144
chr1	78161672	78225537	ENSG00000077254	-	10.1739	2.35699	3.3468	1.23695
chr1	7831329	7841492	ENSG00000049245	+	98.4999	2.52641	6.62205	1.33709
chr1	7836443	7836835	ENSG00000269925	+	4.25949	27.6208	2.09068	4.78768
chr1	7844380	7905237	ENSG00000049246	+	0.482347	57.1843	-1.05186	5.83755
chr1	7870302	7887402	ENSG00000236266	-	0.0783975	3.00253	-3.67305	1.58618
chr1	7903143	7913572	ENSG00000049247	-	0.0363725	4.43112	-4.78101	2.14767
chr1	7979907	8000926	ENSG00000049249	-	0.40973	15.8511	-1.28725	3.98651
chr1	8412457	8877702	ENSG00000142599	-	30.3643	3.5768	4.92431	1.83867
chr1	8571854	8571978	ENSG00000221083	-	0.728429	2.77185	-0.45714	1.47085
chr1	8572712	8573080	ENSG00000270282	+	0.01	1.40411	-6.64386	0.489654
chr1	879584	894689	ENSG00000188976	-	43.7215	2.66595	5.45027	1.41465
chr1	89149905	89301938	ENSG00000065243	+	6.43846	2.02043	2.68672	1.01466
chr1	89282462	89282568	ENSG00000207234	+	0.791904	15.1067	-0.336603	3.91711
chr1	89294785	89295102	ENSG00000241975	+	33.5711	12.1837	5.06915	3.60688
chr1	89318615	89357627	ENSG00000137947	-	183.824	4.32613	7.52218	2.11308
chr1	89389053	89389527	ENSG00000235308	+	0.040699	55.774	-4.61886	5.80152
chr1	89401456	89458636	ENSG00000137944	-	8.88433	0.01	3.15126	-6.64386
chr1	89445139	89458643	ENSG00000213516	-	15.2598	13.8422	3.93166	3.791
chr1	89472349	89488577	ENSG00000117226	-	6.09539	0.01	2.60772	-6.64386
chr1	89485929	89486048	ENSG00000202385	-	15.1061	4.11108	3.91706	2.03952
chr1	89518002	89531043	ENSG00000117228	-	20.8058	0.01	4.37891	-6.64386
chr1	89569968	89570450	ENSG00000234518	-	5.57235	0.526535	2.47829	-0.9254
chr1	89571815	89616139	ENSG00000162645	-	47.2291	2.092	5.5616	1.06488
chr1	895967	901095	ENSG00000187961	+	20.5181	2.26439	4.35883	1.17912
chr1	89597434	89641723	ENSG00000213512	-	0.01	9.79504	-6.64386	3.29205
chr1	89990395	90063423	ENSG00000197147	+	3.66997	12.4741	1.87577	3.64086
chr1	90048800	90098453	ENSG00000231999	-	2.34504	0.01	1.22961	-6.64386
chr1	90095284	90141945	ENSG00000230735	+	0.01	1.75563	-6.64386	0.811988
chr1	90098631	90235462	ENSG00000171488	+	4.51155	0.624009	2.17362	-0.680361
chr1	90098699	90398809	ENSG00000271949	+	1.94705	11.5893	0.961288	3.53473
chr1	90126771	90126912	ENSG00000226394	-	0.010366	14.4168	-6.592	3.84968
chr1	901877	911245	ENSG00000187583	+	2.16051	0.01	1.11137	-6.64386
chr1	90254473	90256051	ENSG00000231613	+	22.159	2.29331	4.46982	1.19743
chr1	90285733	90286427	ENSG00000272931	-	51.4876	0.292015	5.68615	-1.77588
chr1	90286573	90402170	ENSG00000171492	+	2.32635	1.60211	1.21807	0.679975
chr1	931346	933431	ENSG00000272512	-	1.85857	0.488675	0.89419	-1.03305
chr1	934342	935552	ENSG00000188290	-	84.5925	0.01	6.40246	-6.64386
chr1	948803	949920	ENSG00000187608	+	83.5555	0.01	6.38466	-6.64386
chr1	955503	991496	ENSG00000188157	+	4.34637	0.01	2.11981	-6.64386
chr1	990413	991496	ENSG00000242590	+	3.1413	6.49353	1.65136	2.699
chr1	995114	1004735	ENSG00000217801	+	14.1777	0.01	3.82555	-6.64386
chr1	997588	998668	ENSG00000273443	-	0.298866	27.6751	-1.74243	4.79052
chr10	100143322	100174941	ENSG00000119943	-	10.3523	0.927531	3.37188	-0.108532
chr10	100154975	100155064	ENSG00000221419	-	1.34305	2.93944	0.425513	1.55554
chr10	100175955	100206684	ENSG00000107521	-	55.1257	7.71773	5.78465	2.94818
chr10	100191049	100191117	ENSG00000264610	-	3.88831	10.2348	1.95914	3.35541
chr10	101361537	101361637	ENSG00000238588	+	0.01	1.76782	-6.64386	0.821969
chr10	101370282	101380366	ENSG00000155287	-	39.8339	4.26969	5.31592	2.09413
chr10	101380812	101381675	ENSG00000260475	+	2.89011	5.61786	1.53112	2.49002
chr10	105791044	105845760	ENSG00000065618	-	15.5791	18.0391	3.96154	4.17306
chr10	105807847	105807944	ENSG00000216083	-	0.01	139.648	-6.64386	7.12565
chr10	105881816	105886143	ENSG00000156384	+	3.85755	8.72449	1.94769	3.12507
chr10	105995114	106027217	ENSG00000148834	+	103.272	4.64246	6.6903	2.21489
chr10	106028080	106028177	ENSG00000266852	-	27.9912	1.59655	4.8069	0.674954
chr10	106028631	106064703	ENSG00000065621	+	0.022131	13.0695	-5.49779	3.70814
chr10	106071894	106098162	ENSG00000148841	-	55.765	24.6763	5.80129	4.62506
chr10	106071899	106073639	ENSG00000270075	+	0.355432	3.73121	-1.49235	1.89964
chr10	106083127	106086762	ENSG00000228261	+	5.40568	1.95791	2.43448	0.969317
chr10	106111349	106113333	ENSG00000231233	-	58.6462	0.01	5.87397	-6.64386
chr10	106113522	106214848	ENSG00000120051	+	8.66035	0.01	3.11442	-6.64386
chr10	10826400	10836943	ENSG00000225383	-	0.115458	1.04233	-3.11456	0.0598149
chr10	11047259	11378674	ENSG00000048740	+	17.2617	5.31437	4.1095	2.4099
chr10	11072297	11072831	ENSG00000229206	+	0.390674	1.4045	-1.35596	0.490054
chr10	11117094	11140436	ENSG00000237986	-	0.01	1.89746	-6.64386	0.924072
chr10	111624524	111683311	ENSG00000108039	-	23.7576	2.28707	4.57032	1.1935
chr10	111629616	111629750	ENSG00000272160	+	0.0395505	3.44518	-4.66016	1.78458
chr10	111701029	111713649	ENSG00000203876	-	6.74838	0.01	2.75454	-6.64386
chr10	111756126	111895323	ENSG00000148700	+	14.8677	0.23889	3.89411	-2.06558
chr10	111764012	111764315	ENSG00000263706	+	0.01	2.05381	-6.64386	1.0383
chr10	11210885	11213339	ENSG00000230322	-	39.9116	2.49075	5.31874	1.31658
chr10	112629626	112631991	ENSG00000203497	-	12.0924	1.32262	3.59603	0.403403
chr10	112631565	112659764	ENSG00000150593	+	12.2492	2.7023	3.61462	1.43419
chr10	112657848	112657913	ENSG00000265827	+	31.1922	123.62	4.96311	6.94976
chr10	112658488	112679032	ENSG00000214413	-	4.38787	1.49734	2.13352	0.582405
chr10	112670354	112672002	ENSG00000270589	+	2.40229	0.01	1.26441	-6.64386
chr10	112679301	112773425	ENSG00000108061	+	30.944	0.01	4.95159	-6.64386
chr10	112696380	112696991	ENSG00000234118	-	0.75357	2.12638	-0.408188	1.0884
chr10	11358797	11361847	ENSG00000181800	-	22.6324	0.274556	4.50032	-1.86483
chr10	114133776	114188138	ENSG00000197142	+	12.3479	14.3447	3.6262	3.84244
chr10	114165977	114169252	ENSG00000232934	-	51.5906	13.0407	5.68904	3.70495
chr10	114172053	114179765	ENSG00000270599	-	18.5926	12.8837	4.21666	3.68748
chr10	114190058	114206672	ENSG00000023041	-	11.7025	23.0803	3.54875	4.52859
chr10	114206756	114578503	ENSG00000151532	+	7.77066	9.14606	2.95804	3.19315
chr10	114308391	114308631	ENSG00000234017	-	22.809	0.01	4.51153	-6.64386
chr10	114393929	114394013	ENSG00000264763	+	24.1432	0.97689	4.59355	-0.033732
chr10	114431571	114437578	ENSG00000233340	-	0.01	5.54902	-6.64386	2.47223
chr10	114583249	114587485	ENSG00000260917	+	129.211	24.3815	7.01358	4.60772
chr10	115438942	115490662	ENSG00000165806	+	7.72182	0.724556	2.94894	-0.464832
chr10	115470440	115479091	ENSG00000234393	-	21.406	1.68037	4.41995	0.74878
chr10	115511213	115543188	ENSG00000148735	+	25.2594	89.7838	4.65875	6.48838
chr10	115594488	115614142	ENSG00000198924	-	46.1527	8.53746	5.52834	3.09381
chr10	115803806	115806667	ENSG00000043591	+	1.24986	11.844	0.321769	3.56608
chr10	115871173	115871276	ENSG00000253066	+	0.01	16.8199	-6.64386	4.07209
chr10	115880621	115933979	ENSG00000165813	-	3.12123	1.74869	1.64211	0.806272
chr10	115933864	115933938	ENSG00000238742	-	36.4051	7.9404	5.18607	2.98921
chr10	116190872	116444762	ENSG00000099204	-	0.704835	10.6289	-0.504642	3.40992
chr10	116581503	116659591	ENSG00000151553	+	14.6929	2.46183	3.87705	1.29973
chr10	116697952	116737430	ENSG00000165832	+	38.025	6.41117	5.24888	2.68059
chr10	116729219	116729327	ENSG00000252611	-	0.01	21.1002	-6.64386	4.39919
chr10	116754416	116756352	ENSG00000236799	+	0.130114	3.42012	-2.94215	1.77405
chr10	118643742	118886097	ENSG00000187164	-	18.588	1.1373	4.2163	0.185616
chr10	119040000	119134978	ENSG00000165650	-	3.58435	1.77594	1.84171	0.828584
chr10	119117867	119117967	ENSG00000222197	+	2.91644	1.06175	1.54421	0.0864421
chr10	120065401	120101840	ENSG00000165669	-	11.9837	0.339043	3.583	-1.56046
chr10	121588972	121652068	ENSG00000197771	-	15.2843	0.333191	3.93398	-1.58558
chr10	121652223	121702014	ENSG00000107651	+	5.13173	0.294706	2.35945	-1.76265
chr10	122521324	122610721	ENSG00000227165	-	0.991397	11.3052	-0.0124659	3.49891
chr10	123499939	123688316	ENSG00000107669	-	2.17632	4.33873	1.12189	2.11727
chr10	123606115	123606215	ENSG00000201884	+	0.01	6.33157	-6.64386	2.66256
chr10	123716603	123734732	ENSG00000107672	-	17.1973	5.46581	4.10411	2.45043
chr10	123748689	124014060	ENSG00000138162	+	0.01	10.3881	-6.64386	3.37685
chr10	124134212	124191867	ENSG00000107679	+	1.80606	27.964	0.852848	4.8055
chr10	124221041	124274424	ENSG00000166033	+	2.56573	0.753246	1.35937	-0.408808
chr10	124591665	124639146	ENSG00000138161	-	0.283967	2.947	-1.8162	1.55925
chr10	124608594	124639157	ENSG00000213185	-	12.1341	2.12428	3.60099	1.08698
chr10	124639246	124658230	ENSG00000255624	+	30.863	0.01	4.94781	-6.64386
chr10	124690419	124713919	ENSG00000119965	-	1.25167	0.406945	0.323852	-1.29709
chr10	124713897	124757029	ENSG00000179988	+	9.81829	2.11566	3.29547	1.08111
chr10	124750322	124768333	ENSG00000095574	-	4.89179	0.01	2.29036	-6.64386
chr10	124768495	124817827	ENSG00000196177	+	1.13965	0.01	0.188585	-6.64386
chr10	124913793	124924886	ENSG00000154473	+	15.6837	5.2198	3.97119	2.38399
chr10	125465723	125699783	ENSG00000121898	-	0.016781	13.4777	-5.89703	3.7525
chr10	125670995	125671077	ENSG00000221437	-	6.5595	1.57084	2.71359	0.651539
chr10	125673090	125691113	ENSG00000234677	-	0.007123	6.04826	-7.1333	2.59652
chr10	125751426	125752185	ENSG00000213438	+	0.0017125	20.8576	-9.18968	4.3825
chr10	125763820	125764344	ENSG00000232334	-	23.034	28.5485	4.52569	4.83534
chr10	125767184	125853206	ENSG00000182022	-	50.2752	3.30699	5.65178	1.72552
chr10	127389005	127408135	ENSG00000224023	-	14.1378	13.7072	3.82149	3.77686
chr10	127407340	127407934	ENSG00000234134	-	0.01	9.10528	-6.64386	3.1867
chr10	127408084	127452712	ENSG00000107938	+	7.22073	11.3799	2.85214	3.50842
chr10	127433296	127440679	ENSG00000236991	-	59.6888	14.9489	5.89939	3.90197
chr10	127455022	127464390	ENSG00000154485	-	0.03934	2.11473	-4.66786	1.08047
chr10	127477146	127511817	ENSG00000188690	-	16.4446	19.8851	4.03954	4.31362
chr10	127508309	127508391	ENSG00000265092	+	28.6488	3.53616	4.8404	1.82218
chr10	127512115	127542264	ENSG00000107949	+	15.7341	1.42583	3.97582	0.511807
chr10	127524906	127585005	ENSG00000089876	-	4.93506	0.01	2.30307	-6.64386
chr10	127585108	127698161	ENSG00000203780	+	11.5969	20.338	3.53566	4.34611
chr10	127648777	127648975	ENSG00000234016	-	0.01	5.25967	-6.64386	2.39497
chr10	127660757	127661695	ENSG00000233409	-	0.01	8.74739	-6.64386	3.12885
chr10	127700950	128077024	ENSG00000148848	-	0.147022	7.14093	-2.7659	2.83611
chr10	129705325	129884119	ENSG00000132334	+	66.4724	2.43914	6.05468	1.28637
chr10	129732962	129734431	ENSG00000227076	+	1.13028	1.29189	0.176678	0.369478
chr10	129894923	129924649	ENSG00000148773	-	3.9576	0.01	1.98462	-6.64386
chr10	131904273	131907095	ENSG00000233122	+	0.016695	11.2132	-5.90444	3.48713
chr10	131934663	131982785	ENSG00000108010	+	12.7316	4.41987	3.67034	2.144
chr10	133747955	133773331	ENSG00000175470	+	4.15393	42.6923	2.05448	5.4159
chr10	133781578	133795435	ENSG00000176171	-	2.01454	58.7527	1.01045	5.87658
chr10	133918175	133998313	ENSG00000188385	+	21.9544	0.01	4.45644	-6.64386
chr10	133994729	133999466	ENSG00000235010	-	0.0686155	7.56931	-3.86532	2.92016
chr10	18802044	18834580	ENSG00000240291	-	1.31838	1.26889	0.398762	0.343562
chr10	18820778	18822265	ENSG00000225527	-	0.142107	7.75223	-2.81495	2.95461
chr10	18834490	18940551	ENSG00000241058	-	1.812	0.01	0.857583	-6.64386
chr10	18931405	18944123	ENSG00000271786	-	19.3482	0.01	4.27413	-6.64386
chr10	18940195	18948214	ENSG00000152487	-	15.6225	1.16188	3.96556	0.216457
chr10	18948334	18970568	ENSG00000165997	+	4.1759	0.260005	2.06209	-1.94339
chr10	20105168	20578785	ENSG00000120594	+	8.74696	0.243345	3.12878	-2.03892
chr10	25270908	25305089	ENSG00000151023	-	21.0115	0.196502	4.39311	-2.34738
chr10	25305587	25315593	ENSG00000185875	+	0.980654	1.14455	-0.0281832	0.194782
chr10	3108525	3179904	ENSG00000067057	+	9.95734	3.44608	3.31576	1.78496
chr10	3179920	3215003	ENSG00000107959	-	20.9174	0.341187	4.38663	-1.55137
chr10	35386934	35415948	ENSG00000230534	-	2.49652	0.01	1.31992	-6.64386
chr10	35415719	35501886	ENSG00000095794	+	3.04186	1.58779	1.60495	0.667023
chr10	35447234	35447568	ENSG00000233343	+	4.13416	4.76349	2.04759	2.25202
chr10	35499344	35499678	ENSG00000269952	+	46.6221	0.23171	5.54294	-2.10961
chr10	35535953	35860852	ENSG00000108100	+	34.8856	3.70432	5.12456	1.88921
chr10	35894338	35897863	ENSG00000177291	+	0.118817	1.89649	-3.07319	0.923335
chr10	38238500	38265561	ENSG00000175395	-	2.45592	2.19014	1.29627	1.13102
chr10	38243850	38243919	ENSG00000266684	-	4.26255	0.01	2.09172	-6.64386
chr10	38299578	38354016	ENSG00000189180	+	1.98597	0.01	0.989845	-6.64386
chr10	38332801	38332903	ENSG00000252132	-	0.177534	1.72071	-2.49384	0.783007
chr10	38383264	38414472	ENSG00000075407	+	48.0833	0.898243	5.58746	-0.154823
chr10	43008958	43048270	ENSG00000234420	-	1.35908	1.33776	0.442634	0.419821
chr10	43069633	43134016	ENSG00000272373	-	1.51577	0.01	0.600048	-6.64386
chr10	43075172	43078220	ENSG00000272319	+	4.18658	6.60571	2.06577	2.72371
chr10	43084555	43133992	ENSG00000196693	-	3.07752	1.2813	1.62177	0.357603
chr10	43100606	43100711	ENSG00000251783	+	0.01	3.28458	-6.64386	1.71571
chr10	43191483	43201901	ENSG00000234864	+	1.22946	0.01	0.298025	-6.64386
chr10	43278249	43330385	ENSG00000165733	+	43.1372	0.01	5.43086	-6.64386
chr10	43327895	43327998	ENSG00000252416	-	11.0423	2.11349	3.46497	1.07963
chr10	46201879	46222679	ENSG00000237840	-	7.2454	10.6538	2.85707	3.4133
chr10	46221142	46221486	ENSG00000228702	-	0.432542	1.55261	-1.20909	0.634699
chr10	46222648	46288409	ENSG00000172661	+	24.6186	0.690372	4.62168	-0.534555
chr10	46308096	46308392	ENSG00000270434	-	4.54018	3.0432	2.18275	1.60559
chr10	46310876	46313036	ENSG00000231122	-	3.98508	0.47838	1.99461	-1.06377
chr10	46321042	46349323	ENSG00000188234	-	3.79972	2.12392	1.92589	1.08673
chr10	46349541	46411619	ENSG00000239883	-	0.505519	1.28729	-0.984163	0.364333
chr10	51026325	51130715	ENSG00000227345	-	1.91765	0.514316	0.939339	-0.959273
chr10	51117659	51117988	ENSG00000230166	+	1.70853	8.5767	0.772756	3.10042
chr10	51187938	51192032	ENSG00000174196	+	13.4872	3.45874	3.75352	1.79025
chr10	51592080	51623365	ENSG00000138297	-	16.6365	0.01	4.05628	-6.64386
chr10	51611024	51611224	ENSG00000223111	-	0.01	1.64806	-6.64386	0.720769
chr10	51623417	51732824	ENSG00000214982	+	2.82921	0.01	1.5004	-6.64386
chr10	51748078	51770259	ENSG00000204149	+	9.25454	1.25551	3.21016	0.328268
chr10	51780942	51827563	ENSG00000235618	-	0.149198	9.65408	-2.7447	3.27114
chr10	51784895	51787123	ENSG00000226631	-	0.01	2.53187	-6.64386	1.3402
chr10	51827648	51893269	ENSG00000099290	+	10.1978	0.01	3.35019	-6.64386
chr10	52024738	52026575	ENSG00000225137	+	13.3183	0.01	3.73534	-6.64386
chr10	52065360	52384923	ENSG00000198964	-	6.87973	14.8133	2.78235	3.88882
chr10	52232574	52234006	ENSG00000225303	+	0.01	9.37088	-6.64386	3.22818
chr10	52384711	52401211	ENSG00000226200	+	0.422127	29.848	-1.24425	4.89956
chr10	52389292	52390835	ENSG00000231588	-	0.010536	3.31218	-6.56853	1.72778
chr10	59951278	60027694	ENSG00000151151	-	2.77524	0.01	1.47261	-6.64386
chr10	59972302	59972797	ENSG00000180221	-	0.156429	1.56783	-2.67642	0.648769
chr10	60272900	60591195	ENSG00000122870	+	0.0189495	2.69021	-5.7217	1.42772
chr10	7601232	7708961	ENSG00000123243	-	0.01	2.20803	-6.64386	1.14276
chr10	7792925	7829990	ENSG00000151657	-	19.5272	0.01	4.28741	-6.64386
chr10	7830092	7849778	ENSG00000165629	+	55.4347	1.39433	5.79272	0.479567
chr10	7860467	8058590	ENSG00000165632	+	8.35256	5.8199	3.06222	2.54099
chr10	8095567	8117161	ENSG00000107485	+	2.60865	9.58443	1.3833	3.26069
chr10	81420647	81437248	ENSG00000244733	+	15.1953	47.502	3.92555	5.56991
chr10	81422844	81526085	ENSG00000226381	-	8.5614	2.05135	3.09785	1.03658
chr10	81444250	81444739	ENSG00000224886	-	0.69773	1.30285	-0.519259	0.381675
chr10	81462983	81474437	ENSG00000188199	+	72.9499	14.8935	6.18883	3.89661
chr10	81563813	81586350	ENSG00000225484	-	10.7291	19.8673	3.42346	4.31232
chr10	81585658	81587358	ENSG00000272447	+	36.8456	1.07542	5.20342	0.104903
chr10	82213922	82292879	ENSG00000108219	+	10.6368	0.700396	3.41099	-0.513756
chr10	85898176	85900338	ENSG00000271933	-	0.187508	1.6219	-2.41498	0.697683
chr10	85899196	85913001	ENSG00000165678	+	40.335	24.363	5.33396	4.60662
chr10	86088342	86278273	ENSG00000107771	+	7.69712	2.05331	2.94432	1.03795
chr10	86148926	86149382	ENSG00000233189	-	0.01	1.03152	-6.64386	0.0447697
chr10	88195013	88281572	ENSG00000062650	-	5.68785	0.01	2.50788	-6.64386
chr10	88963632	89102369	ENSG00000223482	-	11.9682	0.01	3.58113	-6.64386
chr10	89102493	89117639	ENSG00000224914	+	2.16504	1.37125	1.11439	0.455497
chr10	89117425	89130452	ENSG00000214562	+	3.35472	4.70547	1.74619	2.23434
chr10	96997329	97050781	ENSG00000107438	-	3.71219	0.711144	1.89227	-0.491787
chr10	97071528	97321171	ENSG00000095637	-	0.0208055	3.3134	-5.58689	1.72831
chr10	97365696	97416463	ENSG00000059573	-	1.0312	0.01	0.0443228	-6.64386
chr10	99588235	99609555	ENSG00000227356	-	0.01	9.55294	-6.64386	3.25595
chr10	99624757	99790585	ENSG00000095713	-	0.01	18.1379	-6.64386	4.18094
chr10	99627889	99631294	ENSG00000269783	+	0.01	9.7582	-6.64386	3.28662
chr10	99635569	99635654	ENSG00000265398	-	9.30158	0.688637	3.21748	-0.538184
chr10	99894387	100004654	ENSG00000166024	+	4.46252	0.01	2.15786	-6.64386
chr11	104813593	104840163	ENSG00000196954	-	80.9879	2.29343	6.33963	1.19751
chr11	104864962	104893895	ENSG00000137757	-	1.70339	0.01	0.768408	-6.64386
chr11	104896170	104972158	ENSG00000137752	-	90.1364	0.01	6.49404	-6.64386
chr11	104912053	104972158	ENSG00000204397	-	113.272	0.01	6.82365	-6.64386
chr11	104963196	104972158	ENSG00000255221	-	0.677694	5.55841	-0.561293	2.47467
chr11	105866350	105893130	ENSG00000170903	-	1.47097	0.1991	0.556768	-2.32843
chr11	105921825	105948492	ENSG00000182359	-	2.593	0.276513	1.37462	-1.85458
chr11	105946228	105969437	ENSG00000149313	+	2.07594	1.1267	1.05376	0.172109
chr11	105956717	105972702	ENSG00000254433	-	0.01	4.1418	-6.64386	2.05026
chr11	107197071	107328572	ENSG00000152404	-	5.29991	8.1446	2.40597	3.02584
chr11	107274130	107275315	ENSG00000225215	-	0.041149	1.02865	-4.603	0.0407571
chr11	107373452	107436472	ENSG00000137760	-	0.563918	1.77797	-0.826443	0.830229
chr11	112141472	112233257	ENSG00000250303	+	0.239019	4.28155	-2.0648	2.09813
chr11	112831997	113149158	ENSG00000149294	+	0.344243	1.11692	-1.5385	0.159526
chr11	113185251	113254266	ENSG00000149292	+	2.18752	2.16872	1.12929	1.11684
chr11	113603909	113644533	ENSG00000086827	-	1.38946	9.25997	0.474522	3.21101
chr11	113668596	113746292	ENSG00000048028	-	2.62958	11.1845	1.39483	3.48343
chr11	113688799	113693180	ENSG00000256452	+	0.020104	3.48624	-5.63637	1.80167
chr11	113730068	113730171	ENSG00000201687	+	0.01	4.93011	-6.64386	2.30162
chr11	113775399	113817287	ENSG00000149305	+	0.01	3.23424	-6.64386	1.69343
chr11	113930315	114121398	ENSG00000109906	+	13.5097	0.642447	3.75593	-0.638351
chr11	113957533	113957651	ENSG00000221112	-	11.4	1.72333	3.51097	0.7852
chr11	114128509	114184007	ENSG00000166741	+	0.0759155	1.68424	-3.71946	0.752097
chr11	114262165	114271139	ENSG00000180425	-	4.3623	7.12369	2.12509	2.83262
chr11	114270752	114284925	ENSG00000076053	+	5.01878	0.01	2.32734	-6.64386
chr11	114271404	114314654	ENSG00000255663	+	0.0308655	6.48208	-5.01786	2.69646
chr11	114310108	114321001	ENSG00000076043	+	3.91317	10.1953	1.96834	3.34983
chr11	120894781	120961484	ENSG00000154114	+	1.13881	2.32208	0.187522	1.21542
chr11	121279	125784	ENSG00000254468	-	47.6147	26.4832	5.57334	4.727
chr11	123312	126123	ENSG00000270921	+	2.62706	0.31359	1.39345	-1.67305
chr11	123396344	123498482	ENSG00000023171	+	2.2477	1.35843	1.16845	0.441942
chr11	123468654	123470160	ENSG00000254449	-	0.172713	1.8623	-2.53355	0.897084
chr11	123594885	123612383	ENSG00000166261	-	16.28	54.7958	4.02503	5.77599
chr11	126173647	126215644	ENSG00000110063	+	62.6672	0.906076	5.96964	-0.142296
chr11	126225535	126310239	ENSG00000110080	+	5.8231	0.981747	2.54179	-0.0265761
chr11	127115	139612	ENSG00000230724	-	27.8113	6.02927	4.7976	2.59198
chr11	128050322	128053449	ENSG00000273415	+	0.01	2.69407	-6.64386	1.42979
chr11	128556430	128683162	ENSG00000151702	+	40.3157	2.33666	5.33327	1.22445
chr11	128706210	128737268	ENSG00000151704	-	0.023958	3.62057	-5.38335	1.85622
chr11	128750220	128750563	ENSG00000255369	-	17.6384	2.10687	4.14065	1.0751
chr11	128761251	128790930	ENSG00000120457	+	0.01	15.9376	-6.64386	3.99436
chr11	128769460	128775930	ENSG00000174370	-	220.184	0.01	7.78256	-6.64386
chr11	129279	186136	ENSG00000255229	+	5.91383	4.07763	2.56409	2.02773
chr11	133778459	133826880	ENSG00000080854	-	0.0510965	4.03752	-4.29063	2.01347
chr11	133902167	133916744	ENSG00000204241	+	0.01	5.28273	-6.64386	2.40128
chr11	133905727	133907002	ENSG00000254648	-	14.6569	1.19997	3.8735	0.262993
chr11	133993723	133994224	ENSG00000254481	-	0.054009	1.6882	-4.21066	0.755489
chr11	134248398	134281812	ENSG00000109956	-	0.19033	8.50779	-2.39343	3.08878
chr11	14665269	14892350	ENSG00000152270	+	6.65271	1.1581	2.73394	0.21176
chr11	14899553	14913798	ENSG00000186104	-	2.80031	10.14	1.48559	3.34199
chr11	14926543	15103888	ENSG00000175868	+	0.0144085	10.946	-6.11694	3.45234
chr11	14988214	14993900	ENSG00000110680	-	26.9227	10.1614	4.75075	3.34502
chr11	152999	153102	ENSG00000222225	-	1.37875	0.534319	0.463359	-0.904225
chr11	167784	207428	ENSG00000177951	-	10.4481	11.1033	3.38517	3.47292
chr11	17809595	18034709	ENSG00000129158	-	7.8754	0.294717	2.97735	-1.7626
chr11	18039111	18063973	ENSG00000129167	-	0.096743	4.5453	-3.3697	2.18437
chr11	18091482	18127638	ENSG00000166788	-	3.08182	1.23159	1.62378	0.300521
chr11	19138646	19197969	ENSG00000177054	+	3.7447	9.53257	1.90485	3.25287
chr11	19203578	19232120	ENSG00000129170	-	0.0521615	47.0414	-4.26087	5.55586
chr11	19245610	19263167	ENSG00000129173	-	0.0278235	1.04971	-5.16755	0.0699915
chr11	19296087	19296816	ENSG00000254544	-	22.2564	0.01	4.47615	-6.64386
chr11	193080	194573	ENSG00000188076	+	39.537	1.60208	5.30513	0.679944
chr11	19372271	20143144	ENSG00000166833	+	0.0364105	2.91158	-4.7795	1.5418
chr11	19612703	19612838	ENSG00000207407	-	0.01	7.42122	-6.64386	2.89166
chr11	196738	200261	ENSG00000177947	+	0.093744	1.41734	-3.41513	0.503185
chr11	20385231	20405329	ENSG00000109854	+	23.1296	11.8449	4.53167	3.56619
chr11	20409076	20530840	ENSG00000185238	+	1.25362	46.3037	0.326095	5.53306
chr11	28042167	28129855	ENSG00000121621	-	0.03568	1.12558	-4.80874	0.170674
chr11	28129795	28355054	ENSG00000169519	+	0.19773	20.8214	-2.3384	4.37999
chr11	31391387	31453396	ENSG00000170946	+	1.5112	0.01	0.59569	-6.64386
chr11	31457017	31457110	ENSG00000221338	-	54.8256	0.01	5.77678	-6.64386
chr11	31531297	31805546	ENSG00000109911	+	2.47445	16.5554	1.30711	4.04923
chr11	36532259	36614706	ENSG00000166349	+	54.0319	5.74348	5.75574	2.52193
chr11	36597124	36619829	ENSG00000175097	-	4.11973	1.49667	2.04255	0.581753
chr11	36616051	36694823	ENSG00000166352	+	3.81579	7.89314	1.93198	2.9806
chr11	43333513	43366079	ENSG00000166181	+	6.18428	17.7124	2.62861	4.14669
chr11	43352811	43352906	ENSG00000252652	+	4.4073	75.8909	2.1399	6.24585
chr11	43380482	43516483	ENSG00000052841	+	19.3017	3.33567	4.27066	1.73797
chr11	4399512	4400457	ENSG00000175800	+	0.66991	1.21538	-0.577961	0.281412
chr11	4406127	4414926	ENSG00000132109	-	11.7474	1.21242	3.55427	0.277885
chr11	4439290	4440193	ENSG00000237272	+	10.6841	0.780822	3.4174	-0.356933
chr11	4452553	4453507	ENSG00000171999	-	0.099946	1.51882	-3.32271	0.602951
chr11	4467872	4467957	ENSG00000221030	+	637.35	3.54718	9.31594	1.82667
chr11	4470525	4471591	ENSG00000181963	+	14.5474	0.394288	3.86269	-1.34268
chr11	4496043	4497123	ENSG00000225101	+	3.09907	2.33235	1.63184	1.22178
chr11	4510109	4511138	ENSG00000196778	+	33.9145	13.7717	5.08383	3.78363
chr11	5274420	5667019	ENSG00000196565	-	54.9131	0.0228695	5.77908	-5.45043
chr11	5593552	5646126	ENSG00000239920	-	13.3401	0.01	3.73769	-6.64386
chr11	5602107	5603114	ENSG00000187747	+	11.1745	0.01	3.48214	-6.64386
chr11	5617339	5634188	ENSG00000121236	+	5.11516	0.898243	2.35478	-0.154823
chr11	5617955	5665628	ENSG00000258588	+	683.574	0.251377	9.41695	-1.99207
chr11	5684425	5959849	ENSG00000132256	-	3.09419	1.1444	1.62956	0.194591
chr11	5710919	5758319	ENSG00000132274	+	44.0547	1.89064	5.46122	0.918875
chr11	5740520	5741442	ENSG00000232381	+	0.01	5.03505	-6.64386	2.332
chr11	5757681	5758768	ENSG00000181023	+	4.59653	0.01	2.20055	-6.64386
chr11	5775923	5776959	ENSG00000181074	+	8.03843	0.01	3.00691	-6.64386
chr11	6067037	6067977	ENSG00000255481	-	0.048709	1.37035	-4.35967	0.45454
chr11	6078546	6079505	ENSG00000262980	-	0.31085	5.15184	-1.68571	2.36509
chr11	6129365	6206806	ENSG00000254444	-	0.039871	16.204	-4.64852	4.01828
chr11	6149840	6150706	ENSG00000180913	+	0.101518	16.5919	-3.30019	4.05241
chr11	6173006	6173818	ENSG00000180909	-	24.9272	0.962073	4.63965	-0.0557817
chr11	6190560	6191638	ENSG00000255307	-	0.01	9.41055	-6.64386	3.23428
chr11	6220376	6221489	ENSG00000175485	+	0.224943	11.3787	-2.15237	3.50827
chr11	6223131	6224483	ENSG00000267940	-	8.09959	4.32789	3.01785	2.11367
chr11	6226796	6232362	ENSG00000180878	+	0.103804	10.0759	-3.26807	3.33284
chr11	6232565	6255941	ENSG00000051009	-	56.2082	0.166409	5.81271	-2.58719
chr11	6255995	6265659	ENSG00000132259	+	571.406	0.01	9.15837	-6.64386
chr11	6280966	6293357	ENSG00000110148	+	8.95192	0.01	3.1622	-6.64386
chr11	6340176	6341877	ENSG00000170955	-	53.453	1.2291	5.7402	0.297601
chr11	69624992	69633792	ENSG00000186895	-	20.8137	0.506048	4.37946	-0.982654
chr11	7260009	7490273	ENSG00000170743	+	32.7033	4.98636	5.03136	2.31799
chr11	7448497	7533746	ENSG00000251364	-	1.32743	0.836247	0.40863	-0.258
chr11	7534529	7678358	ENSG00000166387	+	7.97937	0.195447	2.99628	-2.35515
chr11	7590097	7593277	ENSG00000254864	-	2.66482	0.01	1.41404	-6.64386
chr11	7686331	7698453	ENSG00000166394	-	1.77277	0.01	0.826006	-6.64386
chr11	7991798	8023409	ENSG00000175390	+	93.8829	2.38741	6.55279	1.25545
chr11	8040791	8127659	ENSG00000166402	+	0.01	2.33727	-6.64386	1.22482
chr11	8056993	8061265	ENSG00000254921	-	33.1991	1.44007	5.05307	0.526143
chr11	8081585	8090920	ENSG00000248332	+	4.29808	0.01	2.10369	-6.64386
chr11	8127597	8190602	ENSG00000166405	-	2.49084	0.01	1.31663	-6.64386
chr11	86502101	86663952	ENSG00000150687	+	1.97139	0.01	0.979212	-6.64386
chr11	86656721	86666433	ENSG00000174804	-	2.6782	0.854919	1.42126	-0.226141
chr11	88026760	88070955	ENSG00000109861	-	49.6558	0.01	5.63389	-6.64386
chr11	88141347	88142391	ENSG00000249489	-	8.41454	0.01	3.07288	-6.64386
chr11	92877341	92931130	ENSG00000180773	-	5.99501	11.0723	2.58376	3.46888
chr11	92885241	92885916	ENSG00000255445	+	1.00705	3.96732	0.0101367	1.98817
chr12	100402830	100403616	ENSG00000214203	-	7.09062	0.01	2.82591	-6.64386
chr12	100422233	100536626	ENSG00000111647	-	6.72619	0.01	2.74979	-6.64386
chr12	100552275	100552521	ENSG00000266610	-	0.026789	2.12554	-5.22222	1.08783
chr12	100592900	100635643	ENSG00000075089	+	1.03885	0.01	0.0549804	-6.64386
chr12	100651466	100651568	ENSG00000206790	-	0.01	5.80215	-6.64386	2.53659
chr12	100660918	100735502	ENSG00000136021	+	5.76909	5.61705	2.52834	2.48981
chr12	101752526	101752627	ENSG00000238800	-	0.01	1.18557	-6.64386	0.245583
chr12	101786898	101801598	ENSG00000120805	-	3.16392	1.40063	1.66171	0.486078
chr12	101869199	101880775	ENSG00000166211	+	0.028741	4.806	-5.12075	2.26484
chr12	101962131	102079796	ENSG00000196091	+	0.008071	1.9829	-6.95304	0.987616
chr12	102139275	102224716	ENSG00000111670	-	7.87248	0.01	2.97682	-6.64386
chr12	102230598	102230705	ENSG00000223046	+	2.32603	2.54673	1.21787	1.34864
chr12	102265520	102265579	ENSG00000252863	-	1.56327	1.11661	0.644567	0.15913
chr12	102267094	102267401	ENSG00000258153	-	1.24682	0.01	0.318253	-6.64386
chr12	102271129	102405908	ENSG00000136048	+	3.82584	0.01	1.93578	-6.64386
chr12	102329994	102330452	ENSG00000241917	+	1.23033	34.4631	0.299042	5.10698
chr12	102357679	102358118	ENSG00000258288	+	0.01	57.574	-6.64386	5.84735
chr12	102406705	102455927	ENSG00000120860	-	9.08791	12.0052	3.18395	3.58559
chr12	102467967	102513902	ENSG00000075188	-	18.9842	7.17703	4.24673	2.84339
chr12	102513956	102591298	ENSG00000185480	+	0.137628	8.77792	-2.86115	3.13388
chr12	10378657	10469850	ENSG00000134539	+	66.0867	0.01	6.04629	-6.64386
chr12	103981051	104160505	ENSG00000136011	+	0.206773	7.6968	-2.27388	2.94426
chr12	104048558	104051773	ENSG00000257737	-	3.94358	1.97629	1.9795	0.982793
chr12	104062353	104063184	ENSG00000257766	-	0.054592	1.76912	-4.19517	0.823032
chr12	104114720	104114822	ENSG00000238914	-	3.38357	17.7544	1.75855	4.1501
chr12	104140093	104162636	ENSG00000257681	-	1.03216	1.35531	0.0456645	0.438621
chr12	104164231	104234975	ENSG00000111696	-	1.3559	1.65473	0.439249	0.726597
chr12	104849073	105155792	ENSG00000171310	+	18.1223	10.9674	4.17969	3.45515
chr12	10516368	10551105	ENSG00000245648	+	10.0894	1.62446	3.33477	0.699962
chr12	105196331	105352522	ENSG00000136052	-	0.229637	1.7065	-2.12257	0.771042
chr12	10524952	10544473	ENSG00000213809	-	3.10297	0.01	1.63365	-6.64386
chr12	10524952	10562745	ENSG00000255819	-	16.7685	13.7545	4.06768	3.78183
chr12	105345538	105345624	ENSG00000265054	+	25.8542	0.01	4.69233	-6.64386
chr12	105380088	105443515	ENSG00000151131	+	3.56824	0.01	1.83521	-6.64386
chr12	105567074	105630016	ENSG00000136044	-	5.12944	4.82493	2.3588	2.27051
chr12	10559983	10562356	ENSG00000183542	-	0.236097	21.8963	-2.08255	4.45262
chr12	105629068	105789875	ENSG00000235162	+	6.844	0.549095	2.77484	-0.864872
chr12	10564911	10588600	ENSG00000255641	-	31.5444	0.01	4.97931	-6.64386
chr12	105698645	105720795	ENSG00000257642	-	12.585	88.529	3.65364	6.46808
chr12	105721684	105721770	ENSG00000264749	-	0.498766	2.31171	-1.00356	1.20896
chr12	10579453	10594899	ENSG00000205809	-	254.185	0.250001	7.98973	-1.99999
chr12	10594863	10607284	ENSG00000134545	-	16.3081	0.01	4.02752	-6.64386
chr12	10658201	10675734	ENSG00000180574	+	5.26725	0.01	2.39705	-6.64386
chr12	106631655	106698057	ENSG00000136026	-	74.4189	0.01	6.2176	-6.64386
chr12	106639391	106640734	ENSG00000258355	-	30.5924	0.01	4.9351	-6.64386
chr12	106676705	106676767	ENSG00000238609	-	3.52714	0.01	1.8185	-6.64386
chr12	106695707	106740793	ENSG00000166046	+	9.05677	0.01	3.179	-6.64386
chr12	10705962	10710648	ENSG00000256039	+	12.3057	0.01	3.62126	-6.64386
chr12	107168373	107283090	ENSG00000111785	+	24.651	1.60105	4.62357	0.679017
chr12	107349497	107372556	ENSG00000151135	+	3.65512	0.260126	1.86992	-1.94271
chr12	107385142	107487607	ENSG00000008405	-	6.47529	0.149328	2.69495	-2.74344
chr12	10741077	10752434	ENSG00000256667	-	4.27693	3.0517	2.09658	1.60961
chr12	107487076	107517092	ENSG00000257548	+	4.11509	0.417778	2.04092	-1.25919
chr12	10758612	10766222	ENSG00000111196	-	6.63922	4.04268	2.73101	2.01531
chr12	107712190	108053419	ENSG00000151136	+	1.62497	6.24643	0.700411	2.64303
chr12	107768524	107768604	ENSG00000200897	+	0.01	2.18831	-6.64386	1.12982
chr12	107880288	107880412	ENSG00000222302	-	101.597	2.1231	6.66672	1.08617
chr12	108003811	108011498	ENSG00000257579	-	0.01	4.18691	-6.64386	2.06589
chr12	108079509	108106944	ENSG00000136045	+	5.36144	2.49855	2.42262	1.32109
chr12	108126643	108155049	ENSG00000110851	-	7.32592	0.01	2.87301	-6.64386
chr12	108130332	108153745	ENSG00000258136	+	0.278379	9.34419	-1.84488	3.22407
chr12	10851683	10875911	ENSG00000060138	-	158.36	2.46318	7.30706	1.30052
chr12	108681821	108733118	ENSG00000174600	-	5.70952	0.01	2.51337	-6.64386
chr12	108908962	108919614	ENSG00000198855	+	0.814898	3.82763	-0.295309	1.93645
chr12	108916357	108955176	ENSG00000075856	-	21.5286	0.239042	4.42818	-2.06466
chr12	108956358	108963160	ENSG00000136003	+	42.1065	0.01	5.39597	-6.64386
chr12	108983622	108992096	ENSG00000183160	-	0.621017	6.67331	-0.687295	2.7384
chr12	10977559	11324212	ENSG00000111215	-	3.54171	23.7512	1.82445	4.56993
chr12	113796371	113827203	ENSG00000151176	+	19.6837	5.73823	4.29893	2.52061
chr12	113830250	113864106	ENSG00000135094	-	1.23017	29.0175	0.29886	4.85885
chr12	113860042	113876081	ENSG00000139410	+	5.30107	1.35548	2.40628	0.438808
chr12	114227347	114227612	ENSG00000257231	-	3.55801	1.04112	1.83107	0.0581329
chr12	114254543	114404176	ENSG00000122965	-	8.26566	5.80161	3.04713	2.53645
chr12	114370374	114375060	ENSG00000257359	+	25.593	0.796744	4.67768	-0.327812
chr12	116395711	116715143	ENSG00000123066	-	15.2524	36.3981	3.93097	5.18579
chr12	116398992	116400538	ENSG00000258034	+	2.76519	0.177785	1.46738	-2.49179
chr12	11665657	11667070	ENSG00000270863	+	13.0222	22.3395	3.7029	4.48152
chr12	11694857	11694979	ENSG00000221128	-	0.0011405	5.60816	-9.77612	2.48753
chr12	11699413	11699474	ENSG00000251747	+	230.616	1.4582	7.84935	0.544191
chr12	116997186	117014425	ENSG00000171471	+	8.93873	4.1082	3.16007	2.03851
chr12	11700964	11743303	ENSG00000247157	+	0.351222	2.35997	-1.50955	1.23877
chr12	117153593	117175875	ENSG00000111412	-	8.51424	2.73409	3.08988	1.45106
chr12	117176096	117291436	ENSG00000135119	+	1.79574	0.01	0.84458	-6.64386
chr12	117193200	117193679	ENSG00000239374	-	7.10298	0.01	2.82842	-6.64386
chr12	117348761	117468953	ENSG00000174989	+	1.53788	0.497279	0.620947	-1.00787
chr12	117476728	117537284	ENSG00000088992	-	56.8755	0.520788	5.82973	-0.941231
chr12	117581146	117628336	ENSG00000135108	-	3.17043	0.871864	1.66468	-0.197826
chr12	11802788	12048336	ENSG00000139083	+	19.6682	0.288011	4.2978	-1.7958
chr12	118451393	118470935	ENSG00000111445	+	1.91292	0.065649	0.935779	-3.92908
chr12	118470712	118500235	ENSG00000176871	-	28.6889	0.01	4.84242	-6.64386
chr12	118501398	118573831	ENSG00000176834	-	1.81277	0.01	0.858196	-6.64386
chr12	118573663	118583389	ENSG00000089220	+	36.6417	0.779807	5.19542	-0.35881
chr12	118587606	118810750	ENSG00000135090	-	30.6738	0.789791	4.93894	-0.340457
chr12	118604604	118604676	ENSG00000221280	+	63.3158	9.70616	5.98449	3.2789
chr12	118683877	118684807	ENSG00000240342	+	196.93	1.76366	7.62154	0.818571
chr12	118814185	118855840	ENSG00000111707	+	31.9333	0.796449	4.99699	-0.328347
chr12	119825792	120105884	ENSG00000248636	-	0.0113885	1.0814	-6.45628	0.112896
chr12	120018597	120018700	ENSG00000222647	+	0.047849	1.53185	-4.38537	0.615272
chr12	120031264	120079363	ENSG00000224982	+	2.263	0.747829	1.17824	-0.41922
chr12	120068895	120069191	ENSG00000252886	-	3.87297	0.01	1.95344	-6.64386
chr12	120105558	120119435	ENSG00000111725	+	8.41563	3.13551	3.07307	1.6487
chr12	120123595	120315095	ENSG00000122966	-	24.8505	0.01	4.6352	-6.64386
chr12	120137573	120138816	ENSG00000255692	+	0.01	41.3	-6.64386	5.36807
chr12	120151439	120151529	ENSG00000221323	-	183.947	5.6679	7.52315	2.50281
chr12	12264097	12264423	ENSG00000198134	+	5.30457	0.01	2.40724	-6.64386
chr12	12268959	12419946	ENSG00000070018	-	0.003247	24.3269	-8.26668	4.60448
chr12	125549925	125627873	ENSG00000081760	+	6.00444	3.81465	2.58603	1.93155
chr12	129277739	129308528	ENSG00000139370	-	9.28171	7.13385	3.21439	2.83468
chr12	129337972	129469509	ENSG00000151948	+	33.4585	1.13681	5.0643	0.184987
chr12	129428819	129429748	ENSG00000255838	-	24.1265	3.07522	4.59254	1.62069
chr12	129497881	129501208	ENSG00000256581	+	0.128669	1.37569	-2.95826	0.460153
chr12	129556270	130388211	ENSG00000151952	-	0.866978	29.2879	-0.205933	4.87223
chr12	129594174	129597839	ENSG00000249196	+	2.60891	0.01	1.38345	-6.64386
chr12	13003916	13004674	ENSG00000241352	+	1.19298	0.780994	0.254567	-0.356618
chr12	13028433	13029044	ENSG00000234498	+	6.93686	1.99489	2.79428	0.996307
chr12	13043716	13070871	ENSG00000013588	+	0.028657	15.5394	-5.12497	3.95786
chr12	13068763	13068852	ENSG00000207817	+	0.0845635	3.66471	-3.56382	1.8737
chr12	13124987	13125077	ENSG00000221611	+	0.01	2.51271	-6.64386	1.32925
chr12	13127798	13153207	ENSG00000013583	-	39.9675	1.78704	5.32076	0.837575
chr12	13152812	13155768	ENSG00000183935	+	1.64696	0.01	0.719808	-6.64386
chr12	13174194	13174540	ENSG00000243129	-	0.01	2.36618	-6.64386	1.24256
chr12	13197218	13295455	ENSG00000084444	+	22.2712	0.695366	4.47711	-0.524155
chr12	13349650	13369708	ENSG00000134531	+	1.11796	0.01	0.160863	-6.64386
chr12	14518610	14651697	ENSG00000171681	+	10.8163	0.521432	3.43514	-0.939449
chr12	14656595	14721283	ENSG00000121316	-	92.2099	0.01	6.52685	-6.64386
chr12	14706636	14706904	ENSG00000200830	-	42.7183	1.05928	5.41678	0.0830779
chr12	14720684	14772689	ENSG00000256751	+	3.05784	3.10444	1.61251	1.63433
chr12	14818589	14910897	ENSG00000214772	+	0.01	1.9539	-6.64386	0.966356
chr12	14915438	14920865	ENSG00000261324	-	2.99727	1.66431	1.58365	0.734924
chr12	14927270	14930936	ENSG00000246705	+	11.7646	2.59666	3.55638	1.37666
chr12	14939410	14956474	ENSG00000084463	-	32.2316	726.398	5.01041	9.50462
chr12	14957584	14967116	ENSG00000179256	-	0.01	2.29527	-6.64386	1.19866
chr12	14994026	14997642	ENSG00000256339	+	0.01	23.2916	-6.64386	4.54174
chr12	15066969	15092016	ENSG00000139055	-	1.73633	0.559566	0.796045	-0.837621
chr12	15094951	15114662	ENSG00000111348	-	658.813	0.01	9.36372	-6.64386
chr12	15125956	15134799	ENSG00000139053	+	0.374565	10.6317	-1.41671	3.4103
chr12	15773092	16035263	ENSG00000151491	-	1.63403	0.418415	0.708431	-1.257
chr12	16035325	16056412	ENSG00000023734	+	25.275	2.06943	4.65964	1.04923
chr12	16064106	16190220	ENSG00000023697	+	7.55231	2.66395	2.91692	1.41357
chr12	16124824	16125543	ENSG00000256134	-	1.45121	1.43135	0.537259	0.517377
chr12	175931	287626	ENSG00000120645	+	40.5141	2.39386	5.34035	1.25934
chr12	19556979	19873735	ENSG00000139154	+	4.05487	1.06722	2.01965	0.0938623
chr12	19571861	19572095	ENSG00000271462	-	0.01	24.7356	-6.64386	4.62852
chr12	19661838	19662179	ENSG00000240328	+	0.01	1.90811	-6.64386	0.932142
chr12	2079952	2802108	ENSG00000151067	+	533.941	0.41776	9.06054	-1.25925
chr12	2712516	2716606	ENSG00000256769	-	0.01	2.61052	-6.64386	1.38434
chr12	2769103	2770135	ENSG00000203648	+	0.023152	4.68461	-5.43272	2.22793
chr12	2777666	2781386	ENSG00000256271	-	1.69135	2.7227	0.758173	1.44504
chr12	2785167	2800366	ENSG00000246627	-	0.098925	14.1867	-3.33752	3.82647
chr12	3258963	3260642	ENSG00000256197	+	0.01	5.49845	-6.64386	2.45902
chr12	3320775	3321096	ENSG00000227081	-	375.366	0.01	8.55215	-6.64386
chr12	3715799	3873985	ENSG00000130038	-	4.24681	0.761178	2.08638	-0.393693
chr12	3900213	3982608	ENSG00000111224	-	1.29654	0.204927	0.374662	-2.28682
chr12	3980900	4019504	ENSG00000256862	+	6.93971	0.693534	2.79487	-0.527963
chr12	40148823	40499891	ENSG00000151229	-	1.28389	0.645691	0.360517	-0.631084
chr12	40550041	40561509	ENSG00000223914	+	7.7001	1.18656	2.94488	0.246786
chr12	40579811	40617605	ENSG00000225342	-	6.25899	196.958	2.64593	7.62175
chr12	40590546	40763087	ENSG00000188906	+	52.1541	0.167311	5.70471	-2.5794
chr12	40787197	40964632	ENSG00000205592	+	0.01	57.1012	-6.64386	5.83545
chr12	40789655	40837649	ENSG00000258167	-	20.104	1.2263	4.32941	0.294317
chr12	4382938	4414516	ENSG00000118971	+	1.94901	13.7104	0.962744	3.7772
chr12	44112796	44117803	ENSG00000257742	-	18.2022	12.8484	4.18604	3.68351
chr12	44122410	44152620	ENSG00000129317	-	0.498446	2.93924	-1.00449	1.55544
chr12	44152747	44183346	ENSG00000198001	+	12.3025	0.01	3.62088	-6.64386
chr12	44187526	44200178	ENSG00000151239	-	3.70335	5.31664	1.88883	2.41051
chr12	4430371	4462338	ENSG00000078237	+	13.3716	1.4067	3.7411	0.492317
chr12	4433538	4433977	ENSG00000213970	-	0.0369715	16.6811	-4.75744	4.06014
chr12	4596894	4647674	ENSG00000047621	-	83.3178	0.944188	6.38055	-0.0828532
chr12	4671370	4723325	ENSG00000010219	+	2.25245	16.7917	1.1715	4.06967
chr12	4711157	4712586	ENSG00000256748	-	5.45179	3.47422	2.44673	1.79669
chr12	4724674	4758213	ENSG00000111254	-	0.049028	15.6904	-4.35025	3.97181
chr12	4744515	4745306	ENSG00000256799	-	11.0659	0.654687	3.46805	-0.611122
chr12	4754662	4757193	ENSG00000256381	+	0.248618	1.08301	-2.008	0.115043
chr12	4758261	4798454	ENSG00000139180	+	8.55218	0.267817	3.09629	-1.90068
chr12	4766800	4853747	ENSG00000255639	+	0.00896	3.10417	-6.80229	1.63421
chr12	4809583	4829268	ENSG00000255474	-	0.996582	1.28554	-0.00493958	0.362379
chr12	4829507	4960277	ENSG00000130035	+	4.61861	0.01	2.20746	-6.64386
chr12	4915708	4917807	ENSG00000256988	-	0.01	8.22605	-6.64386	3.0402
chr12	4918342	4960277	ENSG00000151079	+	11.9983	0.01	3.58476	-6.64386
chr12	52880958	52887041	ENSG00000205420	-	0.0764075	1.80855	-3.71014	0.854831
chr12	52908359	52914471	ENSG00000186081	-	1.18745	2.97749	0.247864	1.5741
chr12	52959566	52967609	ENSG00000170484	-	9.06434	2.46123	3.1802	1.29938
chr12	52995251	53009089	ENSG00000257495	+	0.008544	6.59115	-6.87087	2.72053
chr12	53001354	53012343	ENSG00000186049	-	0.170589	10.6739	-2.55141	3.41602
chr12	53142560	53143911	ENSG00000257675	+	9.54715	11.632	3.25507	3.54003
chr12	6058040	6233936	ENSG00000110799	-	11.9774	0.250036	3.58225	-1.99979
chr12	63037762	63328817	ENSG00000111110	-	1.54248	0.01	0.625255	-6.64386
chr12	63244518	63244681	ENSG00000200296	-	19.5965	1.81024	4.29252	0.856179
chr12	63359095	63359764	ENSG00000139239	+	71.6534	0.37342	6.16296	-1.42113
chr12	70037140	70093256	ENSG00000127325	-	220.979	0.492513	7.78777	-1.02176
chr12	70107413	70132348	ENSG00000247131	-	4.66928	8.9717	2.2232	3.16538
chr12	70132461	70216984	ENSG00000127328	+	2.84097	34.4104	1.50638	5.10477
chr12	70195449	70249143	ENSG00000258052	+	2.52905	7.0327	1.33859	2.81408
chr12	70297813	70637140	ENSG00000257815	-	6.72083	0.986795	2.74864	-0.0191777
chr12	70612912	70615642	ENSG00000257613	-	2.21464	0.01	1.14707	-6.64386
chr12	70636774	70748773	ENSG00000111596	+	10.5089	0.01	3.39355	-6.64386
chr12	70760056	70828072	ENSG00000135643	+	0.666797	15.9188	-0.584682	3.99266
chr12	72003252	72061505	ENSG00000133858	-	12.1143	3.33173	3.59864	1.73627
chr12	72033135	72033263	ENSG00000212461	+	0.01	1.67882	-6.64386	0.747445
chr12	72056789	72074419	ENSG00000173451	+	21.1567	3.34656	4.40304	1.74268
chr12	72067984	72092748	ENSG00000258064	+	0.01	8.29745	-6.64386	3.05267
chr12	72079867	72097836	ENSG00000139291	+	2.69183	6.83908	1.42859	2.7738
chr12	72148654	72184699	ENSG00000080371	+	6.28562	0.254263	2.65206	-1.97561
chr12	72233487	72320629	ENSG00000121749	+	15.4761	1.49066	3.95197	0.575953
chr12	72243008	72244208	ENSG00000257802	-	5.9074	1.21519	2.56252	0.28118
chr12	72332626	72580398	ENSG00000139287	+	0.0425795	1.42641	-4.5537	0.512388
chr12	73725	91218	ENSG00000226210	+	38.6442	0.01	5.27218	-6.64386
chr12	75874460	75897633	ENSG00000139278	+	35.143	3.74729	5.13517	1.90585
chr12	75877904	75883600	ENSG00000257497	-	0.324815	4.40958	-1.62231	2.14064
chr12	75890684	75905416	ENSG00000111615	-	2.02872	0.01	1.02057	-6.64386
chr12	80167343	80329240	ENSG00000058272	-	18.7783	0.01	4.23099	-6.64386
chr12	80328681	80334448	ENSG00000257557	+	0.153763	1.22172	-2.70122	0.28891
chr12	92239	93430	ENSG00000256263	-	0.0581985	34.9392	-4.10287	5.12678
chr12	98811674	98811816	ENSG00000201296	-	0.0684	1.50713	-3.86986	0.5918
chr12	98847613	98850923	ENSG00000227825	-	3444.61	1.50148	11.7501	0.586383
chr12	98879322	98897633	ENSG00000245017	-	4.09696	15.6225	2.03455	3.96555
chr12	98906751	98910200	ENSG00000257167	-	1.61024	0.5281	0.687278	-0.921118
chr12	98909290	98944157	ENSG00000120802	+	62.3209	11.3745	5.96164	3.50773
chr12	98984501	98984992	ENSG00000225185	-	0.270111	28.4095	-1.88838	4.8283
chr12	98987369	98995946	ENSG00000075415	+	107.189	10.3466	6.74402	3.37109
chr12	98999652	98999738	ENSG00000221625	+	34.4133	7.90801	5.10489	2.98331
chr12	99007183	99038891	ENSG00000166130	-	6.53306	0.0634825	2.70776	-3.9775
chr12	99038919	99129204	ENSG00000120868	+	6.4485	4.48562	2.68896	2.16531
chr12	99120235	100378432	ENSG00000185046	-	0.01	53.1413	-6.64386	5.73176
chr12	99188263	99188742	ENSG00000258204	+	9.91754	3.93266	3.30998	1.97551
chr13	101183810	101241782	ENSG00000134864	-	3.03586	8.28103	1.6021	3.04981
chr13	101256181	101327347	ENSG00000125247	-	16.2316	7.20828	4.02073	2.84966
chr13	101276129	101276683	ENSG00000237082	-	0.527632	8.25394	-0.922397	3.04508
chr13	103418340	103426161	ENSG00000151287	-	8.6976	14.4703	3.12062	3.85503
chr13	103436631	103451357	ENSG00000134901	-	0.0310305	11.2614	-5.01017	3.49331
chr13	103451399	103493885	ENSG00000134897	+	0.059496	4.39175	-4.07106	2.1348
chr13	103459704	103524748	ENSG00000270181	+	3.99752	1.6435	1.99911	0.716769
chr13	103472343	103472419	ENSG00000222301	+	0.167853	59.5183	-2.57473	5.89526
chr13	103497194	103528345	ENSG00000134899	+	9.24244	0.01	3.20827	-6.64386
chr13	107194021	107220512	ENSG00000134884	-	51.5945	1.19482	5.68915	0.25679
chr13	108859787	108870716	ENSG00000174405	-	1.29367	0.216439	0.371469	-2.20797
chr13	108870727	108886603	ENSG00000139826	+	3.72304	9.10137	1.89648	3.18608
chr13	108903588	108960832	ENSG00000102524	+	30.5593	0.01	4.93354	-6.64386
chr13	108953560	108953679	ENSG00000223177	-	0.01	3.28655	-6.64386	1.71658
chr13	109248500	109860355	ENSG00000041515	+	6.66955	0.01	2.73759	-6.64386
chr13	20126711	20144428	ENSG00000232894	-	0.008258	3.54107	-6.91999	1.82419
chr13	20134153	20135409	ENSG00000215572	-	0.01	1.33467	-6.64386	0.416487
chr13	20137729	20139040	ENSG00000238132	-	9.77411	0.16584	3.28897	-2.59214
chr13	22202552	22203154	ENSG00000226525	-	9.30284	0.01	3.21767	-6.64386
chr13	23993110	24002818	ENSG00000229558	+	77.48	0.458307	6.27575	-1.12561
chr13	26618735	26625169	ENSG00000180730	-	0.768155	7.00695	-0.380531	2.80879
chr13	26691686	26693102	ENSG00000234706	-	13.4252	0.01	3.74687	-6.64386
chr13	26706253	26796791	ENSG00000127870	-	9.30965	2.46382	3.21873	1.3009
chr13	26828276	26979375	ENSG00000132964	+	2.4566	0.744854	1.29666	-0.424969
chr13	36875775	36944317	ENSG00000133104	-	5.21247	0.01	2.38197	-6.64386
chr13	36920568	36943738	ENSG00000120664	+	0.254451	12.5456	-1.97454	3.64911
chr13	36929928	36930015	ENSG00000266047	+	0.040161	56.2255	-4.63806	5.81315
chr13	37393361	37403241	ENSG00000133111	+	15.9293	0.01	3.99361	-6.64386
chr13	37583449	37633850	ENSG00000102710	-	28.6453	13.6714	4.84023	3.77308
chr13	37677398	37679803	ENSG00000180138	-	0.0714455	11.3765	-3.80701	3.50798
chr13	37794997	37795383	ENSG00000230283	-	26.6424	12.09	4.73565	3.59574
chr13	38923986	38937140	ENSG00000120686	+	3.37341	14.5319	1.75421	3.86115
chr13	39584003	39612252	ENSG00000120685	-	4.15842	0.01	2.05604	-6.64386
chr13	39612443	39624246	ENSG00000188811	+	4.54021	0.130528	2.18276	-2.93757
chr13	40229764	40365802	ENSG00000133103	+	3.79668	13.3434	1.92474	3.73805
chr13	40238171	40238272	ENSG00000264171	-	0.01	64.7367	-6.64386	6.01651
chr13	60970591	61148012	ENSG00000083544	+	3.66925	0.01	1.87548	-6.64386
chr13	61026838	61026919	ENSG00000212054	-	0.01	1.15633	-6.64386	0.209554
chr13	72012098	72441330	ENSG00000165659	-	0.102157	13.4997	-3.29114	3.75485
chr13	95089558	95131936	ENSG00000080166	-	14.5685	3.09068	3.86478	1.62793
chr13	95117554	95117644	ENSG00000212057	-	0.01	3.11072	-6.64386	1.63725
chr13	95226308	95248511	ENSG00000088451	-	527.15	0.01	9.04207	-6.64386
chr13	95254157	95286899	ENSG00000152749	+	0.195079	1.79171	-2.35787	0.841341
chr13	95672083	95953687	ENSG00000125257	-	20.6718	0.01	4.36959	-6.64386
chr13	96453834	96705736	ENSG00000102595	-	1.98256	0.150551	0.987368	-2.73168
chr13	97873688	98046374	ENSG00000139793	+	25.9277	0.601889	4.69642	-0.732429
chr13	98015226	98015355	ENSG00000202290	-	0.01	2.97056	-6.64386	1.57074
chr13	98086476	98121382	ENSG00000125249	+	2.16318	12.1553	1.11316	3.60352
chr13	98605912	98676551	ENSG00000065150	+	7.98446	1.6681	2.9972	0.73821
chr13	98794816	99102027	ENSG00000152767	+	1.45432	8.46181	0.540341	3.08097
chr13	98828039	98829519	ENSG00000139797	-	21.4016	0.01	4.41965	-6.64386
chr13	98856089	98856446	ENSG00000222969	-	14.5543	2.54015	3.86337	1.34492
chr13	98981909	98985490	ENSG00000269599	-	14.4569	0.01	3.85369	-6.64386
chr14	101245747	101327368	ENSG00000214548	+	13.6179	1.14822	3.76743	0.1994
chr14	101280828	101280911	ENSG00000266461	+	0.489903	40.439	-1.02943	5.33768
chr14	101295066	101295537	ENSG00000267918	-	6.82615	1.53532	2.77107	0.618538
chr14	101318727	101318824	ENSG00000211574	+	0.01	2.68861	-6.64386	1.42686
chr14	101404524	101404601	ENSG00000272474	+	0.01	11.169	-6.64386	3.48143
chr14	101405405	101405475	ENSG00000252144	+	0.01	33.2021	-6.64386	5.0532
chr14	101405893	101405968	ENSG00000200215	+	9.23657	9.81603	3.20736	3.29514
chr14	101406904	101406974	ENSG00000251918	+	6.17843	43.1259	2.62724	5.43048
chr14	101407463	101407539	ENSG00000200632	+	5.40258	31.0833	2.43365	4.95807
chr14	101416170	101416241	ENSG00000199575	+	0.374738	10.6022	-1.41605	3.40629
chr14	101418193	101418270	ENSG00000200823	+	0.01	12.1676	-6.64386	3.60497
chr14	101420711	101420785	ENSG00000200832	+	0.0343475	18.7051	-4.86365	4.22536
chr14	101421707	101421776	ENSG00000199798	+	8.25913	45.5932	3.04599	5.51075
chr14	101422577	101422649	ENSG00000200150	+	98.5007	0.139426	6.62206	-2.84243
chr14	101423503	101423574	ENSG00000201263	+	0.963631	1.76415	-0.0534465	0.818976
chr14	101587193	101589879	ENSG00000259004	+	26.4955	9.84493	4.72767	3.29938
chr14	106053226	106054732	ENSG00000211890	-	4.00575	0.01	2.00207	-6.64386
chr14	106056273	106056350	ENSG00000263413	-	6.9434	6.99712	2.79564	2.80676
chr14	106057407	106057466	ENSG00000266597	-	8.48181	2.2509	3.08437	1.1705
chr14	106064028	106066546	ENSG00000227468	-	0.397691	6.47833	-1.33028	2.69562
chr14	106064224	106068065	ENSG00000211891	-	0.0355315	1.42996	-4.81476	0.515977
chr14	106067809	106071694	ENSG00000254140	-	0.0437775	3.41604	-4.51367	1.77233
chr14	106090687	106092403	ENSG00000211892	-	0.051294	10.2741	-4.28507	3.36093
chr14	106109389	106111127	ENSG00000211893	-	3.14876	3.71295	1.65478	1.89257
chr14	106110833	106115394	ENSG00000253364	-	1.45589	0.01	0.541896	-6.64386
chr14	106130970	106136180	ENSG00000253755	-	0.0235215	1.94677	-5.40988	0.961079
chr14	106170301	106170939	ENSG00000253701	-	2.73366	0.433544	1.45083	-1.20575
chr14	106173457	106175002	ENSG00000211895	-	13.7069	2.17382	3.77683	1.12023
chr14	106178260	106178329	ENSG00000264024	-	15.9902	12.0044	3.99912	3.58549
chr14	106185955	106188864	ENSG00000253692	-	0.0191525	4.2367	-5.70632	2.08294
chr14	106405611	106406108	ENSG00000211933	-	24.5921	2.41095	4.62012	1.2696
chr14	106444607	106445233	ENSG00000225200	-	13.5377	1.40257	3.75891	0.488075
chr14	106471246	106471723	ENSG00000211935	-	0.412953	3.41286	-1.27595	1.77098
chr14	106494135	106494597	ENSG00000211937	-	0.372947	1.04388	-1.42296	0.0619607
chr14	106539079	106539577	ENSG00000211939	-	0.101499	2.83493	-3.30047	1.50331
chr14	106552285	106552809	ENSG00000211940	-	27.028	0.01	4.75638	-6.64386
chr14	106559546	106559975	ENSG00000254117	-	0.01	4.27868	-6.64386	2.09716
chr14	106573233	106573800	ENSG00000211941	-	23.6753	1.83304	4.56531	0.874241
chr14	106576803	106577069	ENSG00000254215	-	0.067892	8.76184	-3.88061	3.13123
chr14	106586137	106586667	ENSG00000211942	-	0.01	1.86841	-6.64386	0.901813
chr14	106602580	106602820	ENSG00000253709	-	60.9136	0.933864	5.92869	-0.0987149
chr14	106653371	106653661	ENSG00000253883	-	0.732699	2.79756	-0.448708	1.48417
chr14	106663246	106665214	ENSG00000271201	+	33.0219	32.4489	5.04535	5.0201
chr14	106663421	106663529	ENSG00000221180	+	0.51623	2.24675	-0.953916	1.16784
chr14	106669468	106669951	ENSG00000253996	-	38.3225	29.7737	5.26012	4.89597
chr14	106691673	106692203	ENSG00000211947	-	0.570863	1.50549	-0.808785	0.590234
chr14	106714360	106714821	ENSG00000253957	-	0.004433	102.047	-7.8175	6.67309
chr14	106733144	106733639	ENSG00000211950	-	0.01	7.62331	-6.64386	2.93042
chr14	106743406	106744252	ENSG00000238275	-	0.01	14.9491	-6.64386	3.90199
chr14	106744269	106744975	ENSG00000229084	+	0.01	9.10293	-6.64386	3.18633
chr14	106745623	106746073	ENSG00000253441	-	0.953928	39.0358	-0.068047	5.28673
chr14	106757650	106758116	ENSG00000211951	-	0.109002	6.60462	-3.19758	2.72348
chr14	106770914	106771238	ENSG00000253482	-	0.357784	6.58356	-1.48284	2.71887
chr14	106774086	106774499	ENSG00000254326	-	2.78837	1.55148	1.47942	0.633647
chr14	106780513	106781017	ENSG00000211952	-	33.0049	3.12741	5.04461	1.64497
chr14	106791005	106791536	ENSG00000211953	-	0.01	10.7857	-6.64386	3.43105
chr14	106798646	106798877	ENSG00000253491	-	0.01	1.13165	-6.64386	0.178422
chr14	106800319	106800757	ENSG00000253587	-	0.01	12.4284	-6.64386	3.63557
chr14	106805209	106805716	ENSG00000231475	-	103.753	0.01	6.69701	-6.64386
chr14	106810597	106810633	ENSG00000253149	-	0.01	2.94528	-6.64386	1.5584
chr14	106829594	106830076	ENSG00000211956	-	0.01	1.44845	-6.64386	0.53451
chr14	106877619	106878126	ENSG00000211959	-	2.75145	14.435	1.46019	3.85149
chr14	106899044	106899493	ENSG00000253705	-	2.68064	0.0929515	1.42258	-3.42738
chr14	106919183	106919483	ENSG00000254228	-	7.12234	0.01	2.83235	-6.64386
chr14	106928717	106928888	ENSG00000253597	-	4.68632	10.1546	2.22846	3.34406
chr14	106938445	106977000	ENSG00000187156	+	0.01	1.17658	-6.64386	0.234601
chr14	106945352	106945763	ENSG00000253465	-	21.5703	0.950273	4.43097	-0.0735861
chr14	106967049	106967788	ENSG00000211962	-	66.3135	0.165737	6.05123	-2.59304
chr14	106971752	106971788	ENSG00000253808	-	0.01	5.40326	-6.64386	2.43383
chr14	106974509	106974954	ENSG00000229092	-	0.665255	4.70379	-0.58802	2.23382
chr14	106987143	106987473	ENSG00000253862	-	0.820321	5.24327	-0.28574	2.39047
chr14	106993814	106994346	ENSG00000211964	-	392.92	1.68337	8.61809	0.751356
chr14	107012938	107013477	ENSG00000211965	-	5.85153	0.01	2.54881	-6.64386
chr14	107034729	107035221	ENSG00000211966	-	23.6355	2.57848	4.56288	1.36652
chr14	107039493	107039794	ENSG00000254167	-	0.01	8.35723	-6.64386	3.06302
chr14	107040702	107040960	ENSG00000253941	-	0.01	12.8495	-6.64386	3.68364
chr14	107048672	107049341	ENSG00000211967	-	1.78699	11.9545	0.837533	3.57948
chr14	107081806	107083830	ENSG00000224373	-	0.041472	3.83625	-4.59172	1.9397
chr14	107169931	107170428	ENSG00000211973	-	0.118453	131.547	-3.07762	7.03943
chr14	22089991	22090720	ENSG00000255569	+	1.13327	8.57433	0.180496	3.10002
chr14	22217462	22217989	ENSG00000211779	+	0.01	10.0713	-6.64386	3.33218
chr14	22236729	22237320	ENSG00000211780	+	65.8439	0.01	6.04098	-6.64386
chr14	22265459	22266058	ENSG00000211782	+	2.4526	20.8871	1.29431	4.38454
chr14	22314719	22315403	ENSG00000211786	+	0.268058	1.8761	-1.89938	0.907741
chr14	22337020	22337546	ENSG00000211788	+	0.271124	1.23695	-1.88297	0.306785
chr14	22356037	22356682	ENSG00000211789	+	4.91101	13.5226	2.29602	3.75731
chr14	22362613	22363210	ENSG00000211790	+	0.201951	3.40456	-2.30792	1.76747
chr14	22392239	22392827	ENSG00000211792	+	0.277591	4.94939	-1.84897	2.30725
chr14	22409313	22409848	ENSG00000211793	+	2.36918	0.01	1.24439	-6.64386
chr14	22433680	22434290	ENSG00000211794	+	0.432773	2.37211	-1.20832	1.24617
chr14	22458735	22459177	ENSG00000211796	+	0.0988905	18.6396	-3.33802	4.2203
chr14	22480149	22483203	ENSG00000258705	+	0.01065	7.16848	-6.553	2.84167
chr14	22520773	22521315	ENSG00000211801	+	0.188127	1.72785	-2.41022	0.788977
chr14	22564309	22564896	ENSG00000211804	+	0.258794	13.3486	-1.95013	3.73862
chr14	22591276	22592243	ENSG00000211807	+	0.0605865	6.75932	-4.04486	2.75688
chr14	22788620	22789123	ENSG00000211820	+	4.77214	0.01	2.25464	-6.64386
chr14	36007558	36278510	ENSG00000174373	-	2.50294	0.01	1.32362	-6.64386
chr14	36256065	36256168	ENSG00000238718	-	0.01	3.32869	-6.64386	1.73496
chr14	36288430	36295971	ENSG00000258938	-	0.0567025	9.28972	-4.14044	3.21564
chr14	51921230	52066670	ENSG00000258537	-	0.01	1.96616	-6.64386	0.975382
chr14	51955818	52197445	ENSG00000139926	+	1.8822	5.69056	0.91242	2.50857
chr14	52071557	52071618	ENSG00000251771	-	20.8067	0.01	4.37898	-6.64386
chr14	52190821	52190927	ENSG00000207004	+	0.743617	64.8678	-0.427369	6.01943
chr14	52223714	52224706	ENSG00000258423	+	0.01	2.82877	-6.64386	1.50018
chr14	52231994	52292140	ENSG00000258535	+	170.662	2.81053	7.415	1.49084
chr14	52238507	52238804	ENSG00000258849	-	6.10123	11.1842	2.6091	3.4834
chr14	52254179	52254461	ENSG00000259157	+	1.1294	18.0417	0.175551	4.17326
chr14	52292913	52446060	ENSG00000186469	+	32.0934	2.88269	5.0042	1.52742
chr14	52382863	52385289	ENSG00000258928	-	8.72505	4.23873	3.12516	2.08363
chr14	52433721	52436518	ENSG00000259007	-	1.69888	0.471239	0.764581	-1.08547
chr14	52436014	52436247	ENSG00000267802	-	21.8426	5.23521	4.44908	2.38825
chr14	52456193	52471420	ENSG00000087302	+	74.9059	8.00796	6.22701	3.00144
chr14	52471521	52535712	ENSG00000087303	-	9.70109	1.02868	3.27815	0.0407901
chr14	52734431	52743442	ENSG00000168229	+	0.565484	5.35893	-0.822443	2.42195
chr14	52753515	52755986	ENSG00000261208	+	0.0966425	17.8282	-3.3712	4.15609
chr14	52781023	52795324	ENSG00000125384	+	48.2532	1.34575	5.59255	0.42841
chr14	60062694	60337684	ENSG00000139970	-	37.5867	0.01	5.23215	-6.64386
chr14	60113680	60113738	ENSG00000263629	-	0.0509525	1.28208	-4.2947	0.358485
chr14	60386141	60387057	ENSG00000261120	-	1.36858	0.01	0.452684	-6.64386
chr14	60435834	60558501	ENSG00000258553	-	0.125999	14.1243	-2.98851	3.82011
chr14	60558629	60635851	ENSG00000126773	+	6.96084	6.95042	2.79926	2.7971
chr14	60610838	60636574	ENSG00000100612	-	28.1561	0.01	4.81538	-6.64386
chr14	60625694	60626042	ENSG00000258896	+	1.4274	0.01	0.513388	-6.64386
chr14	60706839	60715483	ENSG00000254718	-	0.383763	10.6723	-1.38171	3.4158
chr14	60712470	60765805	ENSG00000100614	+	364.606	3.01631	8.5102	1.59279
chr14	60789954	60790625	ENSG00000258556	+	2.13446	33.5799	1.09387	5.06953
chr14	62162231	62214976	ENSG00000100644	+	47.0225	13.2907	5.55528	3.73235
chr14	62182276	62217815	ENSG00000258667	-	0.01	22.4487	-6.64386	4.48856
chr14	62200856	62242978	ENSG00000258964	+	0.0386405	19.0805	-4.69374	4.25403
chr14	62229075	62263146	ENSG00000023608	+	1.06698	1.58315	0.0935338	0.662802
chr14	63838075	64010092	ENSG00000154001	-	4.59895	0.46066	2.2013	-1.11822
chr14	63944492	63944557	ENSG00000252463	+	164.268	2.97852	7.35991	1.5746
chr14	63945990	63946131	ENSG00000252800	+	2.79262	16.9947	1.48162	4.08701
chr14	64319683	64693165	ENSG00000054654	+	3.29681	6.24071	1.72107	2.64171
chr14	64550950	64804830	ENSG00000140009	-	0.01	4.82993	-6.64386	2.272
chr14	64796149	64805317	ENSG00000214770	-	0.144154	4.16571	-2.79431	2.05856
chr14	95552565	95624347	ENSG00000100697	-	12.6181	3.3718	3.65743	1.75352
chr14	95998634	96001209	ENSG00000247092	-	3.35773	2.45656	1.74748	1.29664
chr14	95999840	96011061	ENSG00000182512	+	11.433	5.62186	3.51514	2.49105
chr14	96116835	96146170	ENSG00000187621	+	0.01	2.76581	-6.64386	1.4677
chr14	96129593	96158967	ENSG00000259084	+	56.1061	3.31022	5.81009	1.72693
chr14	96176304	96180533	ENSG00000100721	-	24.215	0.01	4.59783	-6.64386
chr14	96178084	96223993	ENSG00000257275	+	26.2411	0.01	4.71376	-6.64386
chr14	99439216	99439638	ENSG00000232573	-	135.119	0.01	7.07808	-6.64386
chr14	99439651	99439808	ENSG00000234648	+	10.5159	1.04921	3.39449	0.0692993
chr15	28356186	28567298	ENSG00000128731	-	4.63654	0.01	2.21305	-6.64386
chr15	28560798	28561102	ENSG00000256338	+	2.78255	0.01	1.47641	-6.64386
chr15	28577383	28581755	ENSG00000261401	+	0.136691	1.43183	-2.871	0.517865
chr15	28591636	28591793	ENSG00000261561	+	0.01	1.7971	-6.64386	0.845669
chr15	30808282	30810070	ENSG00000260784	+	8.47661	0.90796	3.08349	-0.139299
chr15	30844183	30854704	ENSG00000178115	+	1.03541	0.01	0.050207	-6.64386
chr15	30854013	30854095	ENSG00000221593	+	0.129052	1.94423	-2.95397	0.959196
chr15	30864941	30892918	ENSG00000260128	+	1.69553	1.27671	0.761735	0.352426
chr15	30899898	30900396	ENSG00000270016	-	0.334018	2.8797	-1.582	1.52592
chr15	30904916	30905194	ENSG00000243928	+	0.008867	1.43699	-6.81734	0.523053
chr15	30909161	30909952	ENSG00000269930	+	0.468928	6.1683	-1.09256	2.62487
chr15	30935128	30935255	ENSG00000252602	+	3.43693	9.88775	1.78112	3.30564
chr15	30941000	30941732	ENSG00000269974	+	0.186802	8.9864	-2.42042	3.16774
chr15	30965953	30966046	ENSG00000206846	+	2.05308	10.7561	1.03779	3.42708
chr15	31083776	31094062	ENSG00000103832	+	1.02943	0.01	0.0418471	-6.64386
chr15	31092352	31092630	ENSG00000241266	+	0.01	2.47222	-6.64386	1.30581
chr15	31093509	31093591	ENSG00000221379	+	0.020708	2.0557	-5.59367	1.03963
chr15	31107474	31136356	ENSG00000259845	+	0.01	4.35887	-6.64386	2.12396
chr15	31196055	31235311	ENSG00000198690	+	1.29846	0.171308	0.376797	-2.54534
chr15	34158428	34331377	ENSG00000169857	-	2.87905	3.63767	1.52559	1.86301
chr15	34282887	34284249	ENSG00000259505	+	0.01	1.31544	-6.64386	0.39555
chr15	34376218	34394149	ENSG00000134153	-	20.7484	1.49868	4.37492	0.583688
chr15	34378112	34378515	ENSG00000243094	-	0.755122	5.3287	-0.405219	2.41378
chr15	34394274	34396591	ENSG00000182405	+	0.561056	1.05932	-0.833782	0.0831357
chr15	35147732	35262040	ENSG00000021776	-	23.316	0.01	4.54325	-6.64386
chr15	35270542	35280488	ENSG00000198146	-	1.62461	0.01	0.700096	-6.64386
chr15	35270552	35272268	ENSG00000212768	+	0.01	2.19407	-6.64386	1.13361
chr15	39873280	39891667	ENSG00000137801	+	8.4348	0.532771	3.07635	-0.908413
chr15	52599480	52821247	ENSG00000197535	-	7.0194	13.3599	2.81135	3.73984
chr15	52839242	52862080	ENSG00000128989	-	7.75463	6.94538	2.95506	2.79605
chr15	52870039	52890906	ENSG00000260618	+	211.122	6.47071	7.72193	2.69392
chr15	52873514	53002014	ENSG00000047346	-	4.39692	0.01	2.13649	-6.64386
chr15	55473004	55489265	ENSG00000137876	-	304.483	11.1036	8.25022	3.47295
chr15	55495164	55611311	ENSG00000069974	-	12.9408	2.54264	3.69385	1.34633
chr15	60639333	60695082	ENSG00000182718	-	267.258	0.20186	8.06209	-2.30857
chr15	60682570	60682881	ENSG00000240163	+	0.01	13.6863	-6.64386	3.77466
chr15	60696662	60697159	ENSG00000242667	+	16.7865	0.01	4.06923	-6.64386
chr15	60711808	60771359	ENSG00000128915	-	2.81991	0.255308	1.49565	-1.96969
chr15	60780483	61521518	ENSG00000069667	-	427.582	0.01	8.74006	-6.64386
chr15	62144588	62352672	ENSG00000129003	-	13.1524	7.94244	3.71726	2.98958
chr15	81188532	81202118	ENSG00000259649	-	5.28565	0.01	2.40208	-6.64386
chr15	81239667	81282219	ENSG00000117899	-	3.98257	0.22115	1.9937	-2.1769
chr15	81293295	81296342	ENSG00000140406	+	33.0793	1.00114	5.04786	0.0016495
chr15	81409976	81410681	ENSG00000259461	-	0.204403	8.93829	-2.29051	3.16
chr15	81451916	81605104	ENSG00000172349	+	12.9521	1.68249	3.69511	0.750596
chr15	81601394	81616524	ENSG00000172345	-	1.54467	8.87812	0.627295	3.15025
chr15	82422571	82555104	ENSG00000140598	-	2.56241	11.7623	1.3575	3.55609
chr15	82590891	82626963	ENSG00000259785	+	0.01	1.67816	-6.64386	0.746884
chr15	83419316	83425958	ENSG00000250988	+	9.81773	6.04256	3.29539	2.59516
chr15	83421636	83425960	ENSG00000252690	+	0.113434	6.81987	-3.14008	2.76974
chr15	83424114	83474822	ENSG00000186628	-	0.620124	1.00721	-0.689373	0.0103688
chr15	83478380	83503611	ENSG00000156232	+	7.43789	7.01275	2.89489	2.80998
chr15	83509838	83654661	ENSG00000103942	-	1.2932	43.0024	0.370949	5.42635
chr15	83594636	83772195	ENSG00000259805	+	0.01	1.56478	-6.64386	0.645956
chr15	83654959	83659809	ENSG00000169612	+	6.55066	0.01	2.71164	-6.64386
chr15	83657193	83680393	ENSG00000169609	-	2.66644	6.05939	1.41491	2.59917
chr15	83684154	83684448	ENSG00000249214	+	5.52502	0.01	2.46598	-6.64386
chr15	83685174	83736106	ENSG00000064726	-	10.7699	0.738448	3.42893	-0.437432
chr15	83690988	83693088	ENSG00000259767	-	0.244183	8.98295	-2.03397	3.16719
chr15	83691323	83759534	ENSG00000260351	+	0.01	3.40078	-6.64386	1.76587
chr15	83713120	83713523	ENSG00000259308	+	0.01	3.11031	-6.64386	1.63706
chr15	83736087	83736167	ENSG00000263643	+	56.3454	0.01	5.81623	-6.64386
chr15	83776159	83813606	ENSG00000136404	+	5.54471	3.05568	2.47111	1.61149
chr15	83784320	83876770	ENSG00000166503	-	8.39734	2.22323	3.06993	1.15266
chr15	85523671	85682376	ENSG00000073417	+	6.41467	0.442351	2.68138	-1.17674
chr15	85724441	85725314	ENSG00000259449	-	0.130104	13.6161	-2.94227	3.76724
chr15	85734669	85757136	ENSG00000259295	+	0.01	1.89164	-6.64386	0.919636
chr15	85747141	85778026	ENSG00000229212	-	0.0592715	20.2771	-4.07652	4.34178
chr15	85752346	85752429	ENSG00000221266	-	0.0348575	13.1311	-4.84239	3.71492
chr15	85753262	85753544	ENSG00000242188	-	9.54519	38.5856	3.25477	5.26999
chr15	85798600	85873565	ENSG00000218052	-	5.93798	1.2448	2.56997	0.315908
chr15	85923802	86292586	ENSG00000170776	+	36.6045	45.2107	5.19395	5.49859
chr15	86244340	86246002	ENSG00000259453	+	31.3354	1.82225	4.96972	0.865724
chr15	86269346	86270458	ENSG00000259544	-	0.0999945	1.69178	-3.32201	0.758542
chr15	86287340	86293512	ENSG00000259407	-	3.76893	11.7317	1.91416	3.55234
chr15	86313727	86313809	ENSG00000221634	-	0.952433	1.51654	-0.0703105	0.600784
chr15	86314221	86314394	ENSG00000259195	+	3.06607	0.01	1.61639	-6.64386
chr15	89002707	89010650	ENSG00000259494	-	59.7912	1.52209	5.90186	0.606058
chr15	89002948	89055760	ENSG00000173867	-	1.99943	0.01	0.999587	-6.64386
chr15	89010684	89022222	ENSG00000181991	+	26.6228	0.343363	4.73459	-1.54219
chr15	89081810	89081913	ENSG00000221391	-	18.8211	2.81161	4.23428	1.49139
chr15	89164527	89175513	ENSG00000181026	+	4.96133	1.95246	2.31073	0.965292
chr15	89179384	89199714	ENSG00000172183	+	12.061	0.951797	3.59228	-0.0712742
chr15	89420519	89438857	ENSG00000140511	-	2.00562	4.94499	1.00405	2.30597
chr15	89441916	89456642	ENSG00000140545	-	0.859836	2.98272	-0.217867	1.57663
chr15	92396925	92715665	ENSG00000176463	+	28.6523	0.01	4.84058	-6.64386
chr15	92691982	92874267	ENSG00000260661	-	0.01	1.91456	-6.64386	0.937016
chr15	94261771	94614049	ENSG00000258754	-	145.155	20.7155	7.18145	4.37264
chr15	94448634	94651167	ENSG00000259724	-	0.0216205	24.9417	-5.53146	4.64049
chr15	94774767	95023632	ENSG00000140563	+	1.59709	10.3395	0.67545	3.3701
chr15	94816725	94817234	ENSG00000258632	+	0.01	3.46681	-6.64386	1.79361
chr15	99192200	99507759	ENSG00000140443	+	2.04962	4.17699	1.03535	2.06246
chr16	12070594	12668146	ENSG00000048471	+	9.32565	0.01	3.2212	-6.64386
chr16	12391054	12391180	ENSG00000238685	-	0.438762	13.7524	-1.18849	3.78161
chr16	12460839	12466439	ENSG00000261394	-	10.9404	7.64386	3.4516	2.9343
chr16	12466669	12467756	ENSG00000260723	+	37.5674	1.13899	5.23141	0.187756
chr16	12639339	12640541	ENSG00000260601	+	0.1712	3.00533	-2.54625	1.58752
chr16	12650210	12651551	ENSG00000259876	-	6.84885	0.777048	2.77586	-0.363925
chr16	12654613	12704901	ENSG00000259899	-	14.6485	0.01	3.87268	-6.64386
chr16	12756919	12897874	ENSG00000103381	-	78.4133	2.65195	6.29303	1.40705
chr16	12814178	12814228	ENSG00000264733	+	4.40164	41.0319	2.13804	5.35867
chr16	12853139	12855019	ENSG00000261158	+	9.3606	2.66067	3.2266	1.41179
chr16	14821139	14827204	ENSG00000254609	-	8.41326	0.01	3.07267	-6.64386
chr16	14828542	14840034	ENSG00000261695	-	13.3813	1.20937	3.74214	0.274257
chr16	14841923	14859270	ENSG00000254852	+	1.26236	0.613432	0.336126	-0.705025
chr16	14860259	14863932	ENSG00000255037	-	6.70912	8.34921	2.74612	3.06164
chr16	14914649	14918563	ENSG00000255277	-	14.8869	0.627965	3.89598	-0.671244
chr16	14927538	14990017	ENSG00000103512	+	15.0362	0.01	3.91037	-6.64386
chr16	14956237	14956606	ENSG00000270734	-	6.63352	4.79694	2.72977	2.26211
chr16	15068448	15233196	ENSG00000179889	+	4.40773	0.01	2.14003	-6.64386
chr16	15188268	15203054	ENSG00000260735	+	0.025046	4.62309	-5.31928	2.20886
chr16	15198178	15225458	ENSG00000188599	-	3.07194	0.76522	1.61915	-0.386053
chr16	15198580	15225458	ENSG00000270580	-	4.34647	2.07178	2.11984	1.05087
chr16	15219099	15248421	ENSG00000250251	-	17.1337	2.73288	4.09876	1.45042
chr16	15244554	15244653	ENSG00000207294	+	0.01	6.17439	-6.64386	2.6263
chr16	15248707	15248859	ENSG00000264115	-	11.3927	5.44647	3.51003	2.44532
chr16	15248760	15250877	ENSG00000257391	+	0.334871	7.87742	-1.57832	2.97772
chr16	15252314	15252378	ENSG00000264182	-	19.9985	0.01	4.32182	-6.64386
chr16	17195626	17564738	ENSG00000103489	-	5.51725	5.11668	2.46395	2.35521
chr16	17228361	17232593	ENSG00000261448	+	17.3478	2.1203	4.11668	1.08427
chr16	18411799	18441131	ENSG00000214940	-	5.44879	0.868094	2.44594	-0.204077
chr16	18428257	18488396	ENSG00000205746	-	10.5636	1.20482	3.40104	0.268822
chr16	18451943	18473188	ENSG00000233024	-	14.0683	0.01	3.81438	-6.64386
chr16	18458147	18495797	ENSG00000254681	-	11.5472	0.01	3.52947	-6.64386
chr16	18491794	18491893	ENSG00000206927	+	0.01	2.40368	-6.64386	1.26525
chr16	18496035	18496128	ENSG00000266291	-	7.64686	14.1686	2.93487	3.82463
chr16	18499555	18499619	ENSG00000265776	-	18.8016	17.46	4.23278	4.12598
chr16	18505166	18505708	ENSG00000257527	-	27.941	1.62509	4.80431	0.700522
chr16	18511182	18573533	ENSG00000185164	-	14.7425	0.622888	3.88191	-0.682954
chr16	18544740	18545139	ENSG00000262974	+	7.69276	5.82577	2.9435	2.54245
chr16	18581770	18583005	ENSG00000260550	-	21.1238	0.01	4.4008	-6.64386
chr16	18582484	18609650	ENSG00000256340	+	7.12315	0.900886	2.83252	-0.150584
chr16	18792617	18801705	ENSG00000134419	-	407.483	1.74334	8.6706	0.80185
chr16	18799385	18812841	ENSG00000260342	-	7.0494	0.842666	2.8175	-0.246966
chr16	20621565	20808903	ENSG00000005187	+	1.02254	0.01	0.0321516	-6.64386
chr16	20634559	20710212	ENSG00000166743	-	0.828305	3.61082	-0.271766	1.85233
chr16	20744986	20753406	ENSG00000066654	-	7.81702	3.54642	2.96662	1.82636
chr16	20754985	20777942	ENSG00000260510	-	7.51454	0.442161	2.90969	-1.17736
chr16	20791515	20911671	ENSG00000196678	-	0.605526	1.82489	-0.723739	0.867806
chr16	23847322	24231932	ENSG00000166501	+	46.582	0.01	5.5417	-6.64386
chr16	29262829	29519817	ENSG00000198106	+	3.37573	18.8127	1.7552	4.23363
chr16	29392675	29415350	ENSG00000254206	-	14.8002	4.8255	3.88755	2.27068
chr16	29448818	29448921	ENSG00000238639	-	1.71704	1.53702	0.779923	0.620139
chr16	29454551	29465972	ENSG00000261740	-	1.48438	0.668924	0.569864	-0.580087
chr16	29460512	29460946	ENSG00000260335	+	258.965	2.51938	8.01661	1.33307
chr16	29464914	29466285	ENSG00000183336	-	13.78	0.01	3.7845	-6.64386
chr16	29465822	29469540	ENSG00000181625	+	68.9486	1.06078	6.10745	0.0851316
chr16	29466412	29476283	ENSG00000260280	+	13.7276	0.431412	3.77901	-1.21286
chr16	29467127	29476300	ENSG00000213648	+	31.5387	1.50528	4.97905	0.590028
chr16	29476288	29479154	ENSG00000258150	-	2.46995	0.01	1.30448	-6.64386
chr16	29486385	29486676	ENSG00000257691	+	0.255263	2.69352	-1.96994	1.42949
chr16	29490200	29493912	ENSG00000257506	+	11.2638	0.01	3.49362	-6.64386
chr16	29495010	29517320	ENSG00000169203	-	18.4888	22.4393	4.20858	4.48795
chr16	29538889	29606395	ENSG00000205534	-	11.4687	14.9611	3.51963	3.90315
chr16	29550583	29550686	ENSG00000239193	-	0.517284	41.2417	-0.950972	5.36603
chr16	31711911	31721097	ENSG00000131797	+	54.2205	0.01	5.76077	-6.64386
chr16	31720434	31723305	ENSG00000261731	-	0.01	2.89824	-6.64386	1.53518
chr16	31724550	31806190	ENSG00000197302	+	1.12139	7.29208	0.165289	2.86633
chr16	31885079	31928668	ENSG00000185947	+	79.2248	30.9918	6.30788	4.95382
chr16	31905863	31906304	ENSG00000259950	-	0.01	6.8228	-6.64386	2.77036
chr16	47188298	47498060	ENSG00000129636	-	6.02964	4.68217	2.59207	2.22718
chr16	47484258	47484372	ENSG00000212290	-	0.0152235	3.94716	-6.03756	1.98082
chr16	47495034	47735434	ENSG00000102893	+	12.7003	0.436267	3.66679	-1.19672
chr16	47539343	47539454	ENSG00000222268	+	3.10165	2.72815	1.63303	1.44792
chr16	47563101	47563827	ENSG00000262038	+	0.01	2.66638	-6.64386	1.41488
chr16	47599001	47600795	ENSG00000261336	-	12.3166	32.9518	3.62253	5.04228
chr16	53088945	53363062	ENSG00000177200	+	7.31283	1.85968	2.87043	0.895052
chr16	70721342	70835064	ENSG00000103043	-	26.9895	2.9598	4.75432	1.5655
chr16	70789001	70807154	ENSG00000214353	+	21.1682	0.01	4.40383	-6.64386
chr16	70835986	70836743	ENSG00000262890	-	0.0204595	2.58412	-5.61109	1.36967
chr16	70841281	71264625	ENSG00000157423	-	16.2389	0.94176	4.02138	-0.0865686
chr16	74088050	74330660	ENSG00000261404	-	0.229649	4.55378	-2.1225	2.18707
chr16	74254828	74255326	ENSG00000260471	+	0.01	1.89182	-6.64386	0.919777
chr16	74316313	74321417	ENSG00000261248	+	0.0125845	4.82493	-6.31221	2.27051
chr16	74330673	74340186	ENSG00000103035	+	94.6017	0.01	6.56379	-6.64386
chr16	74339100	74369244	ENSG00000259972	-	30.7161	1.29817	4.94092	0.376479
chr16	74346507	74347288	ENSG00000239763	-	2.18001	6.57715	1.12433	2.71746
chr16	74366300	74402138	ENSG00000214331	-	6.66123	3.37841	2.73579	1.75634
chr16	8715540	8740081	ENSG00000067365	+	33.0246	0.01	5.04547	-6.64386
chr16	8768422	8878432	ENSG00000183044	+	4.61946	19.1965	2.20772	4.26277
chr16	8777111	8777406	ENSG00000243954	+	1.04859	0.01	0.0684548	-6.64386
chr16	8799313	8799374	ENSG00000238417	-	448.025	1.48436	8.80744	0.569844
chr17	18743398	18834581	ENSG00000141127	+	8.7439	0.01	3.12828	-6.64386
chr17	18853658	18925908	ENSG00000154025	+	9.3582	3.87407	3.22623	1.95385
chr17	18854938	18857462	ENSG00000196893	-	4.63638	14.4129	2.213	3.84929
chr17	18872102	18908117	ENSG00000188522	-	0.293332	4.10821	-1.7694	2.03851
chr17	18889461	18889647	ENSG00000263045	-	0.01	2.11137	-6.64386	1.07818
chr17	18923986	18950950	ENSG00000154016	-	4.18338	0.01	2.06467	-6.64386
chr17	18965225	18965807	ENSG00000265185	+	34.7438	0.525266	5.11868	-0.92888
chr17	18966762	18967449	ENSG00000262074	-	8.28168	0.268757	3.04992	-1.89562
chr17	18994382	18995138	ENSG00000263394	-	97.5324	0.01	6.60781	-6.64386
chr17	30607406	30607972	ENSG00000263674	-	0.01	5.31388	-6.64386	2.40976
chr17	30651450	30687719	ENSG00000265794	+	0.01	29.7167	-6.64386	4.8932
chr17	30651584	30677042	ENSG00000108666	-	1.79588	0.01	0.844693	-6.64386
chr17	30655460	30656414	ENSG00000265139	+	2.35151	1.02248	1.23359	0.0320691
chr17	30670793	30671143	ENSG00000263749	-	15.7061	8.14509	3.97325	3.02593
chr17	30677128	30677221	ENSG00000207928	+	10.9197	0.732714	3.44886	-0.448678
chr17	30677136	30708905	ENSG00000010244	+	47.9376	1.20573	5.58309	0.269901
chr17	30757986	30759860	ENSG00000264083	+	0.05397	3.81648	-4.2117	1.93224
chr17	30771279	30810336	ENSG00000108671	+	7.49758	83.7417	2.90643	6.38787
chr17	30790392	30790500	ENSG00000202100	-	120.563	29.7764	6.91364	4.8961
chr17	33254878	33308097	ENSG00000132141	-	14.0496	0.01	3.81245	-6.64386
chr17	33288549	33290205	ENSG00000198783	+	3.84658	9.39475	1.94358	3.23186
chr17	33307513	33332083	ENSG00000005156	+	4.47717	0.539892	2.16259	-0.889256
chr17	33333009	33416338	ENSG00000092871	-	6.18171	1.79929	2.62801	0.847425
chr17	33381407	33381513	ENSG00000238858	-	2.18889	5.14992	1.1302	2.36455
chr17	48796905	48833574	ENSG00000108848	+	21.0258	0.01	4.39409	-6.64386
chr17	48912011	48919709	ENSG00000173714	+	4.82018	0.01	2.26909	-6.64386
chr17	48917418	48918987	ENSG00000261976	-	39.6236	1.73871	5.30829	0.798018
chr17	48939584	48945339	ENSG00000141232	-	23.2449	1.07095	4.53884	0.0988884
chr17	48944040	48987098	ENSG00000229980	+	3.22426	2.46907	1.68897	1.30397
chr17	48986998	48987593	ENSG00000262006	-	1814.49	0.654358	10.8253	-0.611847
chr17	49039535	49198226	ENSG00000008294	-	9.56078	40.9216	3.25713	5.35479
chr17	49119885	49162832	ENSG00000249870	+	12.8127	14.973	3.6795	3.90429
chr17	49175535	49175639	ENSG00000238815	-	0.629533	9.88157	-0.667645	3.30474
chr17	49230897	49239789	ENSG00000239672	+	6.21159	17.5797	2.63496	4.13584
chr17	49230920	49249108	ENSG00000243678	+	258.516	4.05796	8.01411	2.02075
chr17	49230951	49249105	ENSG00000011052	+	4.67093	0.01	2.22371	-6.64386
chr17	49254786	49337524	ENSG00000011258	-	1.43576	0.01	0.52182	-6.64386
chr17	49326940	49329109	ENSG00000264895	-	0.341295	1.13219	-1.55091	0.179118
chr17	49337889	49375297	ENSG00000011260	+	11.4587	0.01	3.51837	-6.64386
chr17	5402747	5522744	ENSG00000091592	-	144.656	0.01	7.17648	-6.64386
chr17	5417529	5417590	ENSG00000253071	-	0.0761445	1.48639	-3.71512	0.571813
chr17	55938604	56032684	ENSG00000180891	-	20.9496	0.01	4.38885	-6.64386
chr17	56048910	56065620	ENSG00000136451	-	10.4253	0.01	3.38202	-6.64386
chr17	56066399	56082614	ENSG00000266086	-	0.288793	5.29024	-1.79189	2.40333
chr17	56066400	56072211	ENSG00000264112	-	1.07214	3.1089	0.100487	1.63641
chr17	56080721	56084707	ENSG00000136450	-	22.1872	0.01	4.47166	-6.64386
chr17	56160776	56172897	ENSG00000264364	+	5.55128	6.58356	2.47282	2.71887
chr17	56282803	56296966	ENSG00000011143	-	11.5853	0.01	3.53423	-6.64386
chr17	56347217	56358296	ENSG00000005381	-	4.22549	0.7122	2.07912	-0.489646
chr17	56378592	56406152	ENSG00000005379	-	5.31363	0.281073	2.4097	-1.83099
chr17	62775377	62833272	ENSG00000214176	-	66.1574	0.01	6.04783	-6.64386
chr17	62813308	62813597	ENSG00000263804	-	149.264	6.99122	7.22172	2.80554
chr17	62821883	62821937	ENSG00000252242	-	20.9902	57.0208	4.39164	5.83342
chr17	62850430	62915598	ENSG00000176809	-	0.99987	1.21272	-0.000186841	0.278251
chr17	62867622	62867902	ENSG00000264840	-	41.4356	0.910384	5.3728	-0.135453
chr17	62877209	62877299	ENSG00000272134	+	8.49011	1.38323	3.08578	0.468041
chr17	62888846	62888963	ENSG00000272220	+	0.0722755	14.305	-3.79035	3.83845
chr17	62895884	62896834	ENSG00000266644	+	2.59654	19.4326	1.37659	4.28041
chr17	62902001	62902136	ENSG00000271974	-	1.16849	3.19184	0.224642	1.67439
chr17	62923752	62930321	ENSG00000264057	+	0.46016	13.1701	-1.11979	3.71919
chr17	62932603	62936347	ENSG00000266155	-	0.01	3.64356	-6.64386	1.86535
chr17	62936720	62952664	ENSG00000232457	+	50.0426	32.4877	5.64509	5.02182
chr17	62947616	62947727	ENSG00000272006	-	0.0721025	22.3023	-3.79381	4.47912
chr17	62962668	62971694	ENSG00000214174	-	2.18372	0.01	1.12679	-6.64386
chr17	63006833	63052957	ENSG00000120063	-	12.5939	0.01	3.65466	-6.64386
chr17	63048027	63049426	ENSG00000266598	+	7.5911	1.62346	2.92431	0.699068
chr17	63096930	63107176	ENSG00000263470	+	3.90189	3.36191	1.96417	1.74928
chr17	63181437	63181600	ENSG00000265883	-	89.5139	6.36716	6.48404	2.67065
chr17	76987799	77005949	ENSG00000171302	-	16.4294	1.11948	4.03821	0.162832
chr17	77015291	77023737	ENSG00000265096	-	17.744	3.00303	4.14926	1.58642
chr17	77018896	77045870	ENSG00000173918	+	2.00958	0.01	1.00689	-6.64386
chr17	77071021	77084681	ENSG00000167280	+	45.8883	6.56821	5.52005	2.7155
chr17	77085427	77613550	ENSG00000167281	-	17.984	5.26833	4.16864	2.39735
chr17	77128804	77132484	ENSG00000266711	+	7.25553	10.3134	2.85908	3.36644
chr17	77751931	77761782	ENSG00000173894	+	0.155907	7.29645	-2.68124	2.8672
chr17	77765931	77775482	ENSG00000141570	-	2.22912	7.04465	1.15648	2.81653
chr17	8377523	8534079	ENSG00000133026	-	14.4447	13.2096	3.85247	3.72352
chr17	8414443	8414506	ENSG00000252363	+	14.4031	0.01	3.84831	-6.64386
chr17	8450235	8450526	ENSG00000241708	-	12.9631	0.306679	3.69633	-1.7052
chr17	8463789	8464280	ENSG00000270606	+	44.1709	0.01	5.46502	-6.64386
chr17	8464548	8464894	ENSG00000244604	+	0.0468805	1.81984	-4.41487	0.863809
chr17	8782233	8869029	ENSG00000141506	-	83.5624	0.584262	6.38478	-0.775313
chr17	8869213	8870387	ENSG00000266389	+	8.24083	2.33846	3.04279	1.22556
chr17	8870840	8880312	ENSG00000265975	+	5.34776	0.01	2.41893	-6.64386
chr18	14053950	14054760	ENSG00000270469	+	1.0331	1.70389	0.0469813	0.768835
chr18	14057456	14132489	ENSG00000175322	-	0.300515	7.42015	-1.73449	2.89145
chr18	14089934	14091018	ENSG00000267150	+	39.4663	6.11905	5.30255	2.61331
chr18	14104541	14105225	ENSG00000267356	+	24.7963	0.01	4.63205	-6.64386
chr18	14137709	14139271	ENSG00000267704	+	0.01	15.691	-6.64386	3.97187
chr18	14143595	14151138	ENSG00000267324	-	0.01	13.2529	-6.64386	3.72823
chr18	14179096	14249455	ENSG00000186481	+	1.04095	0.554751	0.0578945	-0.850086
chr18	14190699	14190805	ENSG00000212329	+	2.93967	0.01	1.55566	-6.64386
chr18	18526867	18691812	ENSG00000067900	-	16.9636	0.755543	4.08437	-0.404414
chr18	39535171	39667794	ENSG00000078142	+	19.6554	0.01	4.29685	-6.64386
chr18	39739247	40271387	ENSG00000267586	+	0.125139	10.7599	-2.9984	3.42759
chr18	5232875	5246507	ENSG00000263753	+	6.56298	1.81214	2.71435	0.857695
chr18	5289018	5297052	ENSG00000198081	-	3.25831	0.01	1.70412	-6.64386
chr18	5392383	5630699	ENSG00000082397	-	39.6784	0.01	5.31028	-6.64386
chr18	56995055	57027194	ENSG00000074695	-	3.68464	3.30792	1.88152	1.72592
chr18	57792265	57828428	ENSG00000267686	+	2.07571	5.37754	1.0536	2.42695
chr18	59475296	59561480	ENSG00000176641	-	0.037564	5.84612	-4.73451	2.54748
chr18	61564408	61603345	ENSG00000242550	+	14.7377	3.87112	3.88144	1.95275
chr18	61616535	61649008	ENSG00000221887	+	8.29864	39.9692	3.05287	5.32082
chr18	61637159	61672278	ENSG00000166401	+	32.3728	0.915405	5.01671	-0.127517
chr18	66340925	66382535	ENSG00000166479	-	4.87338	0.88174	2.28492	-0.181575
chr18	66382446	66722426	ENSG00000150636	+	0.222371	23.607	-2.16896	4.56114
chr18	721588	812547	ENSG00000176105	-	107.781	5.98797	6.75196	2.58207
chr18	8406759	8406951	ENSG00000263970	-	7.10093	5.26684	2.82801	2.39694
chr19	33571786	33621448	ENSG00000076650	+	3.72322	33.0317	1.89655	5.04578
chr19	33668509	33698694	ENSG00000130881	+	16.1865	2.31177	4.01672	1.209
chr19	33698035	33698545	ENSG00000273420	+	54.7357	0.334774	5.77441	-1.57874
chr19	33774884	33776645	ENSG00000270212	-	0.252633	5.49971	-1.98488	2.45935
chr19	33790840	33792074	ENSG00000267580	+	0.01	4.59563	-6.64386	2.20026
chr19	33790840	33793470	ENSG00000245848	-	76.8265	0.01	6.26353	-6.64386
chr19	33792185	33792846	ENSG00000267727	+	2.32374	0.01	1.21645	-6.64386
chr19	33793976	33795656	ENSG00000178863	+	2.82061	0.01	1.49601	-6.64386
chr19	35615417	35633355	ENSG00000153902	-	1.74769	0.240241	0.805446	-2.05744
chr19	35645633	35660786	ENSG00000089327	+	589.717	0.01	9.20388	-6.64386
chr19	35723194	35723906	ENSG00000262497	-	1.27016	0.681078	0.345014	-0.554108
chr19	35739233	35758867	ENSG00000105699	+	1.26732	0.01	0.341782	-6.64386
chr19	35742343	35744542	ENSG00000271366	-	4.11606	2.89181	2.04127	1.53197
chr19	35759881	35770724	ENSG00000105698	+	155.876	1.61302	7.28426	0.689767
chr19	35771619	35776046	ENSG00000105697	+	1.82097	0.854116	0.86471	-0.227495
chr19	35810164	35838258	ENSG00000012124	+	6.46446	0.430659	2.69253	-1.21538
chr19	35836416	35836530	ENSG00000263397	+	0.07222	1.27689	-3.79146	0.352639
chr19	35849362	35851387	ENSG00000185897	+	0.699267	8.17227	-0.516086	3.03074
chr19	35861831	35863855	ENSG00000126251	+	1.53434	0.01	0.617616	-6.64386
chr19	35890413	35910287	ENSG00000205786	+	0.01	18.7729	-6.64386	4.23058
chr19	35905787	35906051	ENSG00000264400	-	0.01	25.7619	-6.64386	4.68717
chr19	35923859	35925544	ENSG00000232680	-	0.449558	1.87652	-1.15342	0.90806
chr19	35934809	35942669	ENSG00000126262	+	27.8779	0.01	4.80105	-6.64386
chr19	35988122	36004560	ENSG00000161249	-	1.84745	2.78851	0.885539	1.47949
chr19	36031640	36036931	ENSG00000236144	-	1.63244	8.63138	0.707026	3.10959
chr19	36036497	36038428	ENSG00000105677	+	37.1069	5.07919	5.21362	2.3446
chr19	36103646	36116251	ENSG00000249115	+	3.53485	1.36338	1.82165	0.447183
chr19	36119932	36128588	ENSG00000126254	+	65.3411	1.72898	6.02992	0.789921
chr19	36132647	36135773	ENSG00000105672	+	2.19649	0.01	1.1352	-6.64386
chr19	36139125	36149763	ENSG00000126267	+	163.51	0.01	7.35323	-6.64386
chr19	36195429	36207940	ENSG00000011590	+	1.52792	7.90891	0.611571	2.98348
chr19	36208921	36229779	ENSG00000105663	+	13.4515	2.59834	3.7497	1.37759
chr19	36208921	36229779	ENSG00000272333	+	5.87989	0.01	2.55579	-6.64386
chr19	36230058	36233354	ENSG00000126246	-	40.0326	0.226992	5.3231	-2.13929
chr19	36230153	36236333	ENSG00000267120	-	26.3172	0.860035	4.71794	-0.217533
chr19	36233365	36236346	ENSG00000161265	-	15.2674	2.94378	3.93238	1.55767
chr19	36236015	36237911	ENSG00000205155	+	38.4613	9.15249	5.26534	3.19416
chr19	36237958	36244316	ENSG00000267439	-	0.236262	1.63672	-2.08154	0.710805
chr19	36239262	36245420	ENSG00000267796	+	13.8034	0.733061	3.78695	-0.447995
chr19	36245467	36246391	ENSG00000267328	+	302.086	1.12818	8.23882	0.173993
chr19	36245469	36248980	ENSG00000004776	-	0.0009495	3.80587	-10.0405	1.92823
chr19	36249044	36261930	ENSG00000167595	+	6.12313	1.1033	2.61427	0.141824
chr19	36260046	36261930	ENSG00000267049	-	66.0054	0.01	6.04451	-6.64386
chr19	36265434	36279724	ENSG00000004777	+	4.92751	10.5903	2.30086	3.40468
chr19	36346763	36358011	ENSG00000126259	+	109.957	5.16712	6.7808	2.36936
chr19	36358801	36370693	ENSG00000105290	+	1.08387	0.346492	0.116197	-1.52911
chr19	36372792	36373053	ENSG00000243968	+	0.0706735	5.08606	-3.82269	2.34655
chr19	36378555	36393205	ENSG00000167604	-	87.7998	17.7109	6.45615	4.14657
chr19	36393382	36395279	ENSG00000126264	+	240.317	16.1592	7.9088	4.01429
chr19	36395303	36399197	ENSG00000011600	-	1129.34	1.51871	10.1413	0.602846
chr19	38795753	38807913	ENSG00000167645	-	53.3295	2.25665	5.73686	1.17418
chr19	38810484	38819660	ENSG00000099337	+	113.842	1.65212	6.83089	0.724316
chr19	38822274	38822716	ENSG00000268913	+	46.014	2.29852	5.524	1.20071
chr19	38826415	38861589	ENSG00000099338	+	4.38485	5.6472	2.13253	2.49754
chr19	38852435	38853124	ENSG00000266963	-	0.241852	23.1491	-2.0478	4.53288
chr19	38865176	38874464	ENSG00000099341	+	74.9797	6.62982	6.22843	2.72897
chr19	38879061	38886881	ENSG00000188766	+	0.675921	1.79881	-0.565072	0.847046
chr19	38893775	38899728	ENSG00000130244	+	20.8929	0.01	4.38494	-6.64386
chr19	38899695	38916945	ENSG00000171777	-	63.005	0.01	5.97739	-6.64386
chr19	38924339	39078204	ENSG00000196218	+	3.40011	0.01	1.76558	-6.64386
chr19	39017594	39019195	ENSG00000269445	-	0.01	16.1279	-6.64386	4.01148
chr19	39078281	39109522	ENSG00000104814	-	36.0559	1.82511	5.17216	0.867981
chr19	39109735	39127595	ENSG00000178982	+	252.571	0.01	7.98055	-6.64386
chr19	39138289	39222223	ENSG00000130402	+	77.1436	0.01	6.26947	-6.64386
chr19	39287642	39287749	ENSG00000207296	-	3.76661	0.01	1.91327	-6.64386
chr19	39292311	39304004	ENSG00000171747	-	0.764819	1.06051	-0.38681	0.0847575
chr19	39306062	39322645	ENSG00000104823	-	57.6552	8.32292	5.84938	3.05709
chr19	39308111	39330818	ENSG00000268083	-	75.2248	3.43164	6.23314	1.7789
chr19	39327028	39342987	ENSG00000104824	-	132.202	11.1143	7.0466	3.47434
chr19	39335369	39336139	ENSG00000269688	-	0.01	57.6749	-6.64386	5.84987
chr19	39358470	39368919	ENSG00000187994	-	8.02577	0.01	3.00464	-6.64386
chr19	39360799	39364403	ENSG00000269050	+	0.582125	47.7863	-0.780598	5.57852
chr19	39369197	39390502	ENSG00000068903	-	52.5633	8.83513	5.71598	3.14325
chr19	39390340	39399533	ENSG00000104825	+	61.5046	0.01	5.94262	-6.64386
chr19	39399620	39402798	ENSG00000262484	-	232.396	2.61382	7.86044	1.38616
chr19	39405906	39440495	ENSG00000104835	-	11.4555	14.9785	3.51797	3.90482
chr19	39406044	39440495	ENSG00000269547	-	0.081961	3.92441	-3.60892	1.97248
chr19	39421188	39423802	ENSG00000128626	+	20.2923	0.978028	4.34286	-0.0320523
chr19	39432044	39466550	ENSG00000269190	-	0.179902	64.1371	-2.47471	6.00309
chr19	39521076	39521963	ENSG00000267992	+	0.01	1.59307	-6.64386	0.671808
chr19	39574553	39602133	ENSG00000183760	+	8.97919	0.01	3.16659	-6.64386
chr19	39616410	39673456	ENSG00000130669	+	23.2943	0.01	4.54191	-6.64386
chr19	39625522	39627103	ENSG00000269172	-	0.90871	6.3665	-0.138107	2.6705
chr19	39687601	39692524	ENSG00000188505	+	0.017063	4.39979	-5.87298	2.13743
chr19	39727073	39727933	ENSG00000268510	-	0.01	2.55805	-6.64386	1.35504
chr19	39734246	39735646	ENSG00000197110	-	0.012623	8.87646	-6.3078	3.14998
chr19	39737773	39739219	ENSG00000272395	-	246.251	1.00909	7.94398	0.0130549
chr19	39745556	39745909	ENSG00000213926	-	20.0737	0.01	4.32724	-6.64386
chr19	39755022	39756457	ENSG00000272311	+	0.01	13.5401	-6.64386	3.75916
chr19	39759154	39760732	ENSG00000183709	+	0.041024	1.68095	-4.60739	0.749274
chr19	39786965	39789313	ENSG00000182393	+	1.22131	1.70375	0.288431	0.768718
chr19	39797208	39805976	ENSG00000128011	-	5.85667	0.01	2.55008	-6.64386
chr19	39805291	39811498	ENSG00000268262	-	2.44248	0.01	1.28835	-6.64386
chr19	39818993	39833012	ENSG00000130755	-	256.366	0.114176	8.00206	-3.13067
chr19	39832413	39832585	ENSG00000269246	-	2.70018	0.01	1.43305	-6.64386
chr19	39833036	39876350	ENSG00000179134	+	75.5238	0.01	6.23886	-6.64386
chr19	39859793	39860086	ENSG00000241983	+	0.51358	1.10148	-0.961339	0.139447
chr19	39876492	39881835	ENSG00000006712	-	147.735	6.14619	7.20687	2.61969
chr19	39881943	39891277	ENSG00000063322	+	13.9846	1.47703	3.80576	0.562698
chr19	39897453	39900052	ENSG00000128016	+	1599.37	1.24209	10.6433	0.312767
chr19	39900263	39900318	ENSG00000266559	-	0.886964	2.08523	-0.173053	1.06021
chr19	39903225	39919054	ENSG00000090924	+	39.0721	3.57575	5.28807	1.83825
chr19	39916575	39919055	ENSG00000269410	+	11.1685	0.736916	3.48136	-0.440427
chr19	39923847	39926588	ENSG00000105193	-	823.319	4.14851	9.68531	2.05259
chr19	39926796	39967310	ENSG00000196235	+	84.4432	5.29568	6.39991	2.40482
chr19	39930212	39932082	ENSG00000213922	+	5.73628	0.01	2.52012	-6.64386
chr19	39971052	39984422	ENSG00000105197	+	52.8879	3.17831	5.72487	1.66826
chr19	39989535	39999121	ENSG00000090932	+	6.23798	0.01	2.64108	-6.64386
chr19	40005753	40011326	ENSG00000186838	+	6.35307	0.794106	2.66745	-0.332596
chr19	40021630	40023494	ENSG00000176401	-	33.5023	1.15179	5.06619	0.203883
chr19	40028890	40030870	ENSG00000176396	-	15.3506	1.91645	3.94023	0.938436
chr19	40074682	40077129	ENSG00000269188	+	0.01	3.07897	-6.64386	1.62245
chr19	40079595	40079765	ENSG00000244253	+	5.25226	0.01	2.39294	-6.64386
chr19	40081621	40081791	ENSG00000243581	+	0.01	1.99313	-6.64386	0.995035
chr19	40093164	40098116	ENSG00000105198	+	12.9583	0.01	3.6958	-6.64386
chr19	40135142	40135252	ENSG00000268243	+	7.11275	0.506275	2.83041	-0.982007
chr19	40146534	40151287	ENSG00000249861	+	0.293654	4.39979	-1.76781	2.13743
chr19	40175884	40185217	ENSG00000269460	+	8.20974	0.262223	3.03734	-1.93113
chr19	40184565	40186898	ENSG00000268088	+	1.20337	1.16518	0.26708	0.220548
chr19	40188544	40188713	ENSG00000240320	+	0.01	2.05528	-6.64386	1.03934
chr19	40194946	40200084	ENSG00000006659	+	10.1562	0.560814	3.34429	-0.834404
chr19	40221890	40228668	ENSG00000105205	-	48.2633	0.01	5.59286	-6.64386
chr19	40267235	40276775	ENSG00000213921	+	0.230896	2.98058	-2.11469	1.57559
chr19	40315990	40324841	ENSG00000105204	-	16.1067	0.399012	4.00959	-1.32549
chr19	40325098	40337054	ENSG00000105202	-	84.8416	3.83416	6.4067	1.93891
chr19	40353963	40440533	ENSG00000090920	-	0.40002	6.01052	-1.32186	2.58749
chr19	40448563	40449634	ENSG00000187534	-	84.8418	19.1959	6.4067	4.26272
chr19	40476912	40487348	ENSG00000013275	+	185.344	4.38444	7.53407	2.13239
chr19	40490041	40523514	ENSG00000187187	+	0.269859	27.6121	-1.88972	4.78723
chr19	40497851	40497946	ENSG00000221233	-	0.023925	3.62668	-5.38534	1.85865
chr19	40526292	40526948	ENSG00000268166	+	0.383761	8.64578	-1.38172	3.112
chr19	40534167	40562116	ENSG00000128000	-	7.67166	0.498281	2.93954	-1.00497
chr19	40554664	40596832	ENSG00000269749	-	1.16708	2.0668	0.22291	1.0474
chr19	40575059	40596845	ENSG00000197782	-	4.62	4.00257	2.20789	2.00093
chr19	40596661	40600313	ENSG00000269296	+	0.0089065	2.0721	-6.81093	1.05109
chr19	40697651	40721482	ENSG00000130758	+	14.7137	19.0142	3.87909	4.249
chr19	40710019	40710106	ENSG00000221051	+	0.928195	1.94596	-0.107499	0.960485
chr19	40728115	40732597	ENSG00000105219	-	0.0153135	1.44625	-6.02905	0.53232
chr19	40736224	40791443	ENSG00000105221	-	32.3838	4.82118	5.0172	2.26939
chr19	40779396	40781386	ENSG00000205041	-	3.09944	4.59045	1.63201	2.19863
chr19	40788450	40788548	ENSG00000207631	-	2.49011	0.01	1.31621	-6.64386
chr19	40825443	40854434	ENSG00000160392	-	3.32816	2.73128	1.73472	1.44958
chr19	40844966	40845071	ENSG00000207281	-	0.01	2.18869	-6.64386	1.13007
chr19	40848236	40848348	ENSG00000206925	+	86.263	1.91663	6.43067	0.93857
chr19	40854363	40886346	ENSG00000105223	+	221.767	0.467239	7.7929	-1.09777
chr19	40899675	40919273	ENSG00000105227	-	1.48661	0.32835	0.572022	-1.60669
chr19	40927499	40931932	ENSG00000197019	-	25.3247	0.01	4.66247	-6.64386
chr19	40946751	40950612	ENSG00000167565	-	20.5576	44.2106	4.3616	5.46632
chr19	40949343	40949994	ENSG00000268366	+	0.111233	12.4681	-3.16834	3.64017
chr19	40953696	40971747	ENSG00000090013	-	142.99	1.79154	7.15977	0.841203
chr19	40972148	41082370	ENSG00000160460	+	2.27085	7.9633	1.18323	2.99337
chr19	41082757	41097305	ENSG00000160410	+	241.22	0.01	7.91421	-6.64386
chr19	41098789	41135725	ENSG00000090006	+	20.9272	0.01	4.38731	-6.64386
chr19	41112673	41112955	ENSG00000266164	-	0.694341	44.9843	-0.526284	5.49135
chr19	41172596	41196877	ENSG00000105245	-	4.37831	3.8805	2.13037	1.95624
chr19	41197434	41224112	ENSG00000123815	-	27.6469	27.3557	4.78905	4.77377
chr19	41213960	41214068	ENSG00000223284	-	0.018904	1.61521	-5.72516	0.691724
chr19	41223008	41246765	ENSG00000086544	+	5.96652	0.01	2.57689	-6.64386
chr19	41246761	41257458	ENSG00000188493	-	7.0996	0.01	2.82774	-6.64386
chr19	41256542	41271294	ENSG00000077312	+	36.1188	0.01	5.17468	-6.64386
chr19	41277553	41283395	ENSG00000261857	+	0.672268	19.6717	-0.572892	4.29805
chr19	41277553	41292590	ENSG00000268975	+	0.0717445	1.84882	-3.80099	0.886607
chr19	41284121	41302847	ENSG00000167578	+	65.4321	1.1975	6.03193	0.260024
chr19	41284147	41314103	ENSG00000171570	+	2.28271	1.37049	1.19075	0.454692
chr19	41304901	41314338	ENSG00000269858	+	54.8511	3.50889	5.77745	1.81101
chr19	41307202	41404187	ENSG00000268797	+	0.020708	2.17486	-5.59367	1.12092
chr19	41314430	41317295	ENSG00000233622	-	1.966	1.03753	0.97526	0.0531461
chr19	41324626	41332677	ENSG00000237118	-	0.217261	1.53268	-2.2025	0.616054
chr19	41337126	41343115	ENSG00000269843	-	0.01	19.5728	-6.64386	4.29078
chr19	41349443	41356352	ENSG00000255974	-	1.14489	0.184738	0.195213	-2.43644
chr19	41381344	41388657	ENSG00000198077	-	1.39735	0.160128	0.482697	-2.64271
chr19	41396731	41406413	ENSG00000130612	+	1.04227	0.01	0.0597249	-6.64386
chr19	41430124	41456565	ENSG00000256612	+	0.01	2.22188	-6.64386	1.15178
chr19	41452252	41453355	ENSG00000269353	+	28.7988	0.01	4.84794	-6.64386
chr19	41640627	41643213	ENSG00000268529	+	45.5315	0.067688	5.50879	-3.88496
chr19	41675766	41676071	ENSG00000224476	+	604.776	0.01	9.24026	-6.64386
chr19	41698954	41713444	ENSG00000167600	+	14.0503	1.09809	3.81252	0.134991
chr19	41725108	41767671	ENSG00000167601	+	0.424165	4.09089	-1.2373	2.03242
chr19	41768401	41813503	ENSG00000105323	+	99.9243	0.643513	6.64276	-0.635959
chr19	41792320	41792599	ENSG00000239868	-	0.120069	1.71037	-3.05806	0.774311
chr19	41807492	41859816	ENSG00000105329	-	458.467	1.00989	8.84067	0.0142003
chr19	41816094	41830788	ENSG00000142039	+	16.2608	0.01	4.02333	-6.64386
chr19	41856758	41930906	ENSG00000255730	+	0.444089	5.62759	-1.17108	2.49252
chr19	41856816	41889988	ENSG00000142046	+	26.5967	4.70449	4.73317	2.23404
chr19	41860326	41870078	ENSG00000123810	-	13.164	0.01	3.71853	-6.64386
chr19	41884215	41930910	ENSG00000248098	+	45.7985	0.90817	5.51723	-0.138965
chr19	41892279	41903384	ENSG00000077348	-	25.9273	0.01	4.6964	-6.64386
chr19	41931264	41934635	ENSG00000177191	-	12.1338	0.01	3.60095	-6.64386
chr19	41937223	41946622	ENSG00000105341	-	12.5122	0.01	3.64527	-6.64386
chr19	41949063	41950670	ENSG00000204978	+	1.98505	0.01	0.989179	-6.64386
chr19	41960074	42006559	ENSG00000267107	-	0.0871	1.28822	-3.52118	0.365382
chr19	42037566	42038534	ENSG00000268355	+	9.49821	0.801274	3.24766	-0.319632
chr19	42041545	42043266	ENSG00000270164	+	0.0189375	4.0802	-5.72261	2.02864
chr19	42051554	42061832	ENSG00000268027	+	4.19603	0.483779	2.06902	-1.04758
chr19	42055886	42093197	ENSG00000007129	+	5.58972	1.84943	2.48278	0.887078
chr19	42106090	42112339	ENSG00000239736	+	0.01	3.93239	-6.64386	1.97541
chr19	42111696	42112026	ENSG00000269266	-	6.76739	10.1593	2.7586	3.34473
chr19	42125344	42133442	ENSG00000105352	-	28.1039	0.01	4.8127	-6.64386
chr19	42212504	42233718	ENSG00000105388	+	0.868514	1.32618	-0.203379	0.40728
chr19	42212531	42265190	ENSG00000267881	+	1.67271	17.7883	0.742185	4.15285
chr19	42261806	42290801	ENSG00000268833	-	0.01	10.2854	-6.64386	3.36253
chr19	42300369	42315591	ENSG00000170956	+	9.59981	0.01414	3.26301	-6.14407
chr19	42363988	42376994	ENSG00000105372	+	183.239	1.31157	7.51758	0.391292
chr19	42381190	42385439	ENSG00000105369	+	5.65674	0.242385	2.49997	-2.04463
chr19	42387228	42434302	ENSG00000076928	+	371.225	1.11991	8.53615	0.163378
chr19	42412671	42414249	ENSG00000268041	-	0.188975	4.23015	-2.40373	2.08071
chr19	42460833	42463542	ENSG00000105404	-	71.52	0.01	6.16028	-6.64386
chr19	42502473	42573650	ENSG00000105737	-	93.4572	5.00125	6.54623	2.32229
chr19	42572629	42585701	ENSG00000105732	+	3.59567	0.01	1.84626	-6.64386
chr19	42590263	42700737	ENSG00000028277	-	166.091	1.61543	7.37583	0.691917
chr19	42636707	42641251	ENSG00000254887	+	5.04486	2.94545	2.33481	1.55849
chr19	42637597	42637665	ENSG00000266226	-	0.01	2.18062	-6.64386	1.12474
chr19	42648206	42648277	ENSG00000252356	-	0.01	2.44736	-6.64386	1.29123
[truncated: 2,208 more rows]

## Sheet: mono_THP1_b2a_tpm1
chr1	start	end	gene	strand	TPM B	TPM A	LOG2(TPM B)	LOG2(TPM A)
chr1	100174259	100232187	ENSG00000156869	-	4.43422	0.973133	2.14868	-0.0392911
chr1	100315640	100389579	ENSG00000162688	+	11.7039	16.0323	3.54892	4.00291
chr1	100598706	100616053	ENSG00000122435	+	2.51665	9.46225	1.3315	3.24218
chr1	100614409	100643771	ENSG00000122477	-	1.76941	1.97755	0.823267	0.983711
chr1	100652475	100715390	ENSG00000137992	-	7.52493	0.856339	2.91168	-0.223746
chr1	100662372	100662607	ENSG00000271415	+	4.56146	0.0356955	2.1895	-4.80811
chr1	100678849	100679226	ENSG00000225169	+	9.29369	9.89218	3.21625	3.30629
chr1	100714646	100714873	ENSG00000230287	+	1.41086	0.578591	0.496574	-0.789384
chr1	100729565	100731676	ENSG00000224616	-	1.40349	0.423031	0.489017	-1.24116
chr1	100731763	100758325	ENSG00000137996	+	12.5524	41.7447	3.64989	5.38352
chr1	100746797	100746864	ENSG00000207750	+	0.17269	2.37542	-2.53374	1.24818
chr1	101003693	101007574	ENSG00000181656	+	3.17105	0.114554	1.66496	-3.1259
chr1	101185298	101204601	ENSG00000162692	+	0.01	11.1383	-6.64386	3.47746
chr1	101337943	101361554	ENSG00000162694	-	7.18394	7.49327	2.84478	2.9056
chr1	101360484	101360912	ENSG00000273204	+	10.1924	38.3529	3.34943	5.26127
chr1	101361632	101447309	ENSG00000162695	+	5.01934	1.49699	2.3275	0.582069
chr1	101656076	101656550	ENSG00000271578	+	0.01	12.1555	-6.64386	3.60354
chr1	101701239	101702084	ENSG00000225938	-	3.46093	0.01	1.79116	-6.64386
chr1	101702444	101707074	ENSG00000170989	+	1.99557	0.538111	0.996802	-0.894026
chr1	112451958	112453553	ENSG00000237556	+	10.1722	0.01	3.34656	-6.64386
chr1	112938803	113006078	ENSG00000143079	+	3.96988	0.823646	1.9891	-0.279903
chr1	113554309	113615727	ENSG00000238198	-	2.18206	0.0086085	1.12569	-6.86002
chr1	113615831	113674882	ENSG00000198799	+	1.09984	5.51651	0.137292	2.46376
chr1	113933371	114228545	ENSG00000081026	+	1.58109	23.7913	0.66092	4.57236
chr1	113992322	113993350	ENSG00000232499	+	0.510211	21.3058	-0.970834	4.41318
chr1	114119379	114119521	ENSG00000238256	-	10.0365	0.740067	3.32718	-0.434272
chr1	114631913	114696541	ENSG00000134207	-	3.57949	3.36877	1.83975	1.75222
chr1	115590632	115632121	ENSG00000134198	-	145.516	0.870227	7.18503	-0.200537
chr1	115642293	115645279	ENSG00000233730	+	0.01	8.72888	-6.64386	3.1258
chr1	116107222	116108053	ENSG00000232185	+	0.01	33.0773	-6.64386	5.04777
chr1	116184574	116240845	ENSG00000173218	+	5.50682	0.268784	2.46122	-1.89548
chr1	116378998	116386538	ENSG00000177551	-	0.01	12.8247	-6.64386	3.68085
chr1	116519119	116612675	ENSG00000163393	+	0.812066	5.41052	-0.300331	2.43577
chr1	116556434	116560326	ENSG00000237993	-	3.69477	1.57205	1.88548	0.652648
chr1	116654376	116677861	ENSG00000173212	+	8.60277	6.75668	3.1048	2.75631
chr1	117568104	117602112	ENSG00000236137	-	67.7026	0.0081085	6.08114	-6.94635
chr1	117602925	117650075	ENSG00000116830	+	7.45856	9.69491	2.8989	3.27723
chr1	117637265	117637350	ENSG00000215930	+	8.9096	0.340278	3.15536	-1.55521
chr1	117653682	117665209	ENSG00000134253	-	4.0104	0.248803	2.00375	-2.00692
chr1	117686209	117753556	ENSG00000134258	-	116.481	0.04595	6.86395	-4.44379
chr1	117907521	117908095	ENSG00000271427	-	2.60745	0.259363	1.38264	-1.94696
chr1	117910071	118071494	ENSG00000198162	+	4.82592	13.5704	2.2708	3.76239
chr1	118148556	118170994	ENSG00000183508	+	8.21123	0.674594	3.0376	-0.567908
chr1	118231243	118231364	ENSG00000212266	-	0.01	3.68303	-6.64386	1.88089
chr1	118320709	118321128	ENSG00000228217	-	56.3305	0.016784	5.81584	-5.89677
chr1	118406107	118472253	ENSG00000196505	-	0.01	3.15634	-6.64386	1.65825
chr1	118472343	118509165	ENSG00000065183	+	5.48618	28.2863	2.4558	4.82203
chr1	118496484	118727846	ENSG00000155761	-	0.01	106.052	-6.64386	6.72863
chr1	119573839	119683294	ENSG00000116874	-	5.28168	148.403	2.401	7.21338
chr1	119590028	119607408	ENSG00000224238	+	0.193606	1.31185	-2.36881	0.391606
chr1	119669162	119669914	ENSG00000236804	-	46.7227	0.218519	5.54605	-2.19417
chr1	119683019	119818596	ENSG00000231365	+	0.567338	1.93146	-0.817718	0.949693
chr1	119801664	119801764	ENSG00000238679	+	6.39907	0.730911	2.67786	-0.452233
chr1	119802888	119869926	ENSG00000227712	-	8.59507	0.01	3.10351	-6.64386
chr1	119981624	119988709	ENSG00000203858	+	0.01	29.2202	-6.64386	4.86889
chr1	120009844	120016426	ENSG00000187481	+	2.59201	0.0292845	1.37407	-5.09372
chr1	120049821	120057681	ENSG00000203857	+	0.01	14.6338	-6.64386	3.87123
chr1	120106689	120114734	ENSG00000203855	+	11.4123	0.0681345	3.51251	-3.87547
chr1	120138790	120139802	ENSG00000240244	-	0.01	6.65654	-6.64386	2.73477
chr1	120140325	120141894	ENSG00000260941	-	0.01	50.7007	-6.64386	5.66393
chr1	120143963	120151873	ENSG00000198857	+	13.5264	1.73339	3.7577	0.793599
chr1	120162045	120190396	ENSG00000143067	-	7.40577	1.56298	2.88865	0.644301
chr1	162747520	162747802	ENSG00000243173	+	1.25243	1.42677	0.324727	0.512749
chr1	162760492	162782607	ENSG00000132196	+	0.01	2.78383	-6.64386	1.47707
chr1	163080911	163291577	ENSG00000143248	-	0.984413	55.7922	-0.0226651	5.80199
chr1	163131465	163182813	ENSG00000232892	+	0.01	32.0829	-6.64386	5.00373
chr1	163207004	163208987	ENSG00000225755	+	3.33056	11.1211	1.73576	3.47523
chr1	163229640	163230449	ENSG00000237756	+	1.13925	49.2468	0.188088	5.62196
chr1	163236366	163325554	ENSG00000143228	+	5.69714	0.568646	2.51024	-0.814399
chr1	164326004	164326601	ENSG00000213070	+	0.382742	13.488	-1.38556	3.7536
chr1	164524821	164868533	ENSG00000185630	+	0.01	7.28053	-6.64386	2.86404
chr1	164608802	164608908	ENSG00000207082	+	0.253978	13.4527	-1.97722	3.74983
chr1	164649322	164650036	ENSG00000269887	+	1.31452	0.030806	0.394538	-5.02064
chr1	164738353	164743878	ENSG00000233693	-	0.237274	53.921	-2.07537	5.75278
chr1	164797673	164799189	ENSG00000271917	+	8.2367	720.412	3.04207	9.49268
chr1	164823468	164823569	ENSG00000201987	+	1.39283	0.454865	0.478022	-1.13649
chr1	165796768	165880855	ENSG00000143179	+	0.01	5.32994	-6.64386	2.41412
chr1	165865116	165869920	ENSG00000236364	-	1.0658	0.030395	0.0919381	-5.04002
chr1	166808681	166825581	ENSG00000143157	+	6.62446	7.75996	2.7278	2.95605
chr1	166825747	166845564	ENSG00000152382	-	35.7853	11.711	5.1613	3.54979
chr1	166837985	166838446	ENSG00000225171	+	25.7744	1.14148	4.68787	0.190908
chr1	166882443	166944719	ENSG00000143195	-	0.01	16.4835	-6.64386	4.04295
chr1	167021788	167027779	ENSG00000227907	+	23.288	0.200683	4.54152	-2.31701
chr1	167189068	167189749	ENSG00000272205	-	32.4195	20.7236	5.01879	4.37321
chr1	167190066	167396582	ENSG00000143190	+	8.49872	3.08334	3.08724	1.6245
chr1	168195176	168222263	ENSG00000213064	+	0.229911	4.96318	-2.12085	2.31126
chr1	168214803	168216581	ENSG00000214262	-	14.2994	0.0353365	3.83788	-4.8227
chr1	168232613	168232719	ENSG00000206880	-	3.29617	0.01	1.72079	-6.64386
chr1	168250278	168283664	ENSG00000143178	+	13.7747	1.25623	3.78394	0.329099
chr1	168511975	168512592	ENSG00000227777	+	3.89191	0.105291	1.96048	-3.24755
chr1	168547891	168548677	ENSG00000229757	-	5.38152	0.01	2.42801	-6.64386
chr1	168664697	168698502	ENSG00000143196	-	1.02009	0.139598	0.0286908	-2.84064
chr1	169074935	169101960	ENSG00000143153	+	0.163128	2.20093	-2.61593	1.13811
chr1	169101769	169337205	ENSG00000143156	-	0.01	11.5385	-6.64386	3.52838
chr1	169279903	169291717	ENSG00000235575	+	20.2958	0.01	4.34311	-6.64386
chr1	169337208	169365778	ENSG00000117475	+	34.339	1.93676	5.10177	0.953643
chr1	171639657	171640079	ENSG00000233328	-	2.99093	29.4806	1.5806	4.8817
chr1	171652268	171653578	ENSG00000230364	-	2.4123	10.9474	1.27041	3.45251
chr1	171669300	171711387	ENSG00000117533	-	1.94713	2.56066	0.961353	1.35652
chr1	171720683	171721165	ENSG00000232261	-	0.01	8.19199	-6.64386	3.03421
chr1	171750788	171783163	ENSG00000010165	+	4.85311	4.66146	2.27891	2.22078
chr1	171772657	171773079	ENSG00000213060	+	5.84525	0.21895	2.54726	-2.19132
chr1	171783652	171783766	ENSG00000252134	+	3.2968	7.44813	1.72107	2.89688
chr1	171793750	171794101	ENSG00000224600	-	3.27004	0.0073365	1.70931	-7.09069
chr1	171810621	172387606	ENSG00000197959	+	2.12233	0.0317875	1.08565	-4.9754
chr1	171833327	171833827	ENSG00000233540	+	4.01007	1.48429	2.00363	0.569772
chr1	172107938	172108047	ENSG00000207949	-	30.8987	3.87909	4.94947	1.95572
chr1	172109461	172113934	ENSG00000230630	-	3.66156	0.302256	1.87246	-1.72616
chr1	172113675	172113784	ENSG00000208024	-	5.98341	0.194623	2.58097	-2.36125
chr1	172317283	172317357	ENSG00000252354	+	3.29235	3.01465	1.71912	1.59199
chr1	172335680	172335786	ENSG00000206684	+	0.01	2.75101	-6.64386	1.45996
chr1	172339329	172413230	ENSG00000135845	-	1.08585	6.29575	0.118828	2.65438
chr1	172389828	172437971	ENSG00000180999	+	0.01	8.35035	-6.64386	3.06184
chr1	172628154	172636014	ENSG00000117560	+	10.5456	0.1497	3.39857	-2.73985
chr1	172717700	172718642	ENSG00000229785	+	12.2171	0.0345015	3.61083	-4.8572
chr1	172745045	173033155	ENSG00000224228	+	11.4251	0.206512	3.51413	-2.2757
chr1	172855087	172855398	ENSG00000227177	-	2.35033	3.02619	1.23286	1.5975
chr1	172876040	172876824	ENSG00000224000	+	2.26759	0.01	1.18116	-6.64386
chr1	173009100	173020103	ENSG00000120337	-	1.00315	0.0162025	0.00453591	-5.94764
chr1	173152873	173176452	ENSG00000117586	-	5.60813	0.0696545	2.48752	-3.84364
chr1	173446405	173457946	ENSG00000117592	+	13.4391	46.0092	3.74837	5.52385
chr1	173524390	173581911	ENSG00000238272	+	6.05484	0.01	2.59809	-6.64386
chr1	173578700	173639001	ENSG00000183831	-	4.68248	2.06938	2.22727	1.0492
chr1	173604912	173606273	ENSG00000232113	+	4.20219	4.99043	2.07114	2.31916
chr1	173629236	173629339	ENSG00000238430	-	4.89704	0.01	2.29191	-6.64386
chr1	173684080	173755840	ENSG00000076321	+	2.02268	3.63253	1.01627	1.86098
chr1	173710813	173711067	ENSG00000225591	+	4.16133	0.390309	2.05705	-1.35731
chr1	173768688	173793858	ENSG00000120334	-	2.30923	0.37017	1.20741	-1.43374
chr1	173777627	173777760	ENSG00000252357	+	20.1156	7.30258	4.33024	2.86841
chr1	173793641	173827684	ENSG00000117593	+	6.70642	1.61634	2.74554	0.692735
chr1	174084438	174129142	ENSG00000227373	-	3.20115	0.147388	1.67859	-2.76231
chr1	174128548	174964445	ENSG00000152061	+	0.329503	13.4449	-1.60164	3.74899
chr1	174169267	174169368	ENSG00000238872	-	8.73746	44.512	3.12721	5.47612
chr1	174336243	174337177	ENSG00000237317	-	12.0304	0.01	3.58862	-6.64386
chr1	174417212	174418683	ENSG00000203737	+	2.68362	11.6831	1.42418	3.54635
chr1	174725988	174726257	ENSG00000223828	-	6.18392	0.0608995	2.62852	-4.03743
chr1	175013762	175014784	ENSG00000181101	-	5.97172	0.0318035	2.57815	-4.97467
chr1	175036994	175117202	ENSG00000120332	+	4.43629	0.01	2.14935	-6.64386
chr1	175126123	175162135	ENSG00000235750	-	14.7539	7.85202	3.88302	2.97306
chr1	175276354	175304595	ENSG00000260990	+	0.01	4.13915	-6.64386	2.04933
chr1	175913967	176176629	ENSG00000143207	-	30.2529	10.406	4.919	3.37935
chr1	176176784	176198466	ENSG00000236021	+	7.24708	0.0198165	2.8574	-5.65715
chr1	177897923	178007142	ENSG00000254154	-	2.11593	0.51714	1.08129	-0.951373
chr1	177975271	178007085	ENSG00000242193	-	1.59775	8.26781	0.67604	3.04751
chr1	178060643	178063119	ENSG00000224687	-	24.2852	0.269614	4.60201	-1.89103
chr1	178380751	178381107	ENSG00000213058	+	0.01	5.11958	-6.64386	2.35602
chr1	178482212	178517734	ENSG00000240021	+	4.13681	1.47471	2.04852	0.560434
chr1	178511950	178517579	ENSG00000184909	+	0.810802	11.4265	-0.302578	3.51431
chr1	178715818	178716889	ENSG00000228196	-	3.79939	34.9693	1.92577	5.12802
chr1	178722789	178722907	ENSG00000201791	-	0.01	2.16388	-6.64386	1.11362
chr1	178818840	178840187	ENSG00000116194	-	17.8734	2.01904	4.15974	1.01367
chr1	178994939	179045697	ENSG00000116199	+	1.50207	3.83251	0.586951	1.93829
chr1	179004444	179004787	ENSG00000232750	-	0.01	6.81524	-6.64386	2.76877
chr1	179050512	179067158	ENSG00000186283	+	1.61361	21.4555	0.690292	4.42328
chr1	179068462	179198819	ENSG00000143322	-	1.11617	1.46823	0.158554	0.554076
chr1	179106899	179107069	ENSG00000234041	+	11.3154	0.01	3.50022	-6.64386
chr1	179152869	179153682	ENSG00000231905	+	1.05001	0.01	0.0703976	-6.64386
chr1	179170622	179170762	ENSG00000201619	+	4.37941	0.01	2.13074	-6.64386
chr1	179190073	179191260	ENSG00000225711	+	2.4465	0.101701	1.29072	-3.29759
chr1	179262925	179327815	ENSG00000057252	+	2.00864	3.20778	1.00622	1.68158
chr1	179416737	179426450	ENSG00000236539	-	14.2549	0.026856	3.83339	-5.21861
chr1	179443716	179457805	ENSG00000269064	-	18.8221	0.005144	4.23435	-7.60289
chr1	179512336	179518057	ENSG00000261250	-	1.00653	34.3606	0.00939519	5.10268
chr1	179519674	179545087	ENSG00000116218	-	9.41949	9.71343	3.23565	3.27998
chr1	179699352	179711832	ENSG00000243062	+	0.01	3.90672	-6.64386	1.96596
chr1	180238788	180245359	ENSG00000230124	-	0.01	1.89164	-6.64386	0.91964
chr1	180244515	180472089	ENSG00000135847	-	0.01	13.3616	-6.64386	3.74003
chr1	180403935	180405071	ENSG00000235060	+	2.6525	0.106552	1.40735	-3.23036
chr1	180601140	180859387	ENSG00000143324	+	0.577361	2.02985	-0.792454	1.02138
chr1	180797031	180797128	ENSG00000266825	-	2.29551	4.01165	1.19882	2.00419
chr1	180933647	180935045	ENSG00000251520	+	4.2547	0.614189	2.08906	-0.703245
chr1	180941695	180949868	ENSG00000234237	+	5.90777	0.01	2.56261	-6.64386
chr1	180941861	180992047	ENSG00000135823	-	1.94077	4.55396	0.956626	2.18712
chr1	181382238	181777219	ENSG00000198216	+	0.9866	17.1071	-0.0194628	4.09652
chr1	182098445	182283196	ENSG00000228918	-	10.1474	0.0054	3.34304	-7.53282
chr1	182151865	182152231	ENSG00000232096	-	11.6357	0.01	3.54048	-6.64386
chr1	182305136	182305475	ENSG00000231684	+	1.16297	0.333027	0.217808	-1.58629
chr1	182350839	182361341	ENSG00000135821	-	1.04236	54.8739	0.0598502	5.77805
chr1	182542769	182558391	ENSG00000135828	-	3.97657	2.91889	1.99153	1.54542
chr1	182584389	182585764	ENSG00000261504	+	3.33165	30.7853	1.73624	4.94417
chr1	182758428	182799519	ENSG00000135838	+	3.05064	26.1784	1.60911	4.71031
chr1	182808504	182856886	ENSG00000135829	+	0.01	21.4021	-6.64386	4.41968
chr1	182911250	182911539	ENSG00000224040	-	9.57228	0.084142	3.25886	-3.57103
chr1	182992595	183114727	ENSG00000135862	+	1.90791	0.66837	0.931993	-0.58128
chr1	183107537	183110417	ENSG00000224468	-	1.59661	0.166171	0.675009	-2.58926
chr1	183155373	183214035	ENSG00000058085	+	0.01	7.68461	-6.64386	2.94197
chr1	183592401	183604892	ENSG00000162704	-	75.0132	59.0254	6.22907	5.88326
chr1	183605220	183897665	ENSG00000143344	+	2.6663	0.956419	1.41484	-0.0642846
chr1	183678440	183679375	ENSG00000270994	-	11.7693	32.6511	3.55695	5.02906
chr1	183898796	184006863	ENSG00000198756	-	2.90708	10.191	1.53957	3.34922
chr1	184020811	184043346	ENSG00000198860	+	5.10123	7.40445	2.35084	2.88839
chr1	184354887	184355838	ENSG00000271387	-	385.484	11.7476	8.59053	3.5543
chr1	184356192	184598154	ENSG00000116667	+	8.03565	0.175802	3.00641	-2.50798
chr1	184377471	184381494	ENSG00000230470	+	3.57085	6.55675	1.83627	2.71298
chr1	184535645	184536969	ENSG00000232036	+	7.34993	0.01	2.87773	-6.64386
chr1	184659365	184724047	ENSG00000116406	-	2.50571	6.63963	1.32522	2.7311
chr1	184759858	184943682	ENSG00000135842	-	0.01	9.92943	-6.64386	3.31171
chr1	184790562	184790623	ENSG00000252222	-	2.3779	0.01	1.24969	-6.64386
chr1	185014496	185071740	ENSG00000121481	+	0.841192	2.02263	-0.249493	1.01623
chr1	185040699	185041167	ENSG00000232792	-	31.997	19.6797	4.99987	4.29864
chr1	185087220	185126204	ENSG00000121486	-	9.40983	19.5733	3.23417	4.29081
chr1	185140467	185140842	ENSG00000231084	-	2.15904	85.2524	1.11039	6.41367
chr1	185195940	185196832	ENSG00000213051	-	2.09644	0.861127	1.06794	-0.215703
chr1	185703683	186160085	ENSG00000143341	+	6.20769	0.01	2.63406	-6.64386
chr1	186145946	186146434	ENSG00000224691	-	12.055	0.164897	3.59155	-2.60036
chr1	186265405	186283694	ENSG00000116690	+	6.39192	0.01	2.67625	-6.64386
chr1	186280784	186344825	ENSG00000047410	-	0.01	10.5632	-6.64386	3.40097
chr1	186280957	186281060	ENSG00000202025	-	16.3951	0.066622	4.03519	-3.90786
chr1	186344890	186390510	ENSG00000157181	+	0.01	1.40074	-6.64386	0.486187
chr1	186369704	186370587	ENSG00000262180	+	47.7379	0.68501	5.57706	-0.545803
chr1	198776622	198906558	ENSG00000229989	-	592.586	5.13791	9.21088	2.36118
chr1	198828002	198828111	ENSG00000207975	-	27.0534	0.01	4.75774	-6.64386
chr1	198828173	198828282	ENSG00000207759	-	17.3401	4.78674	4.11604	2.25904
chr1	198918145	198918934	ENSG00000227747	+	6.57467	0.503404	2.71692	-0.990213
chr1	198952450	198954529	ENSG00000225172	+	3.75102	9.78647	1.90728	3.29079
chr1	199341005	199341425	ENSG00000228190	+	0.01	3.42565	-6.64386	1.77638
chr1	199721619	199722018	ENSG00000231984	+	0.01	25.2259	-6.64386	4.65683
chr1	199996730	200146552	ENSG00000116833	+	2.95211	29.5086	1.56175	4.88306
chr1	200113962	200114063	ENSG00000221403	+	3.54859	4.40096	1.82725	2.13782
chr1	200116659	200117407	ENSG00000229220	-	5.0602	0.01	2.33919	-6.64386
chr1	200182656	200183643	ENSG00000233827	+	5.46594	0.0249475	2.45047	-5.32496
chr1	200520628	200589862	ENSG00000118193	-	2.25807	0.0240525	1.17509	-5.37767
chr1	200593024	200639097	ENSG00000118197	-	0.01	15.0767	-6.64386	3.91425
chr1	220136028	220136206	ENSG00000221673	+	0.01	4.26186	-6.64386	2.09148
chr1	220141943	220220000	ENSG00000136628	-	1.01548	12.1056	0.0221583	3.59761
chr1	220230824	220263804	ENSG00000162813	-	0.250997	2.94398	-1.99426	1.55777
chr1	220267444	220321380	ENSG00000067704	+	0.01	11.155	-6.64386	3.47962
chr1	220291195	220291304	ENSG00000207590	-	0.01	2.42385	-6.64386	1.2773
chr1	220310506	220310608	ENSG00000238576	+	0.01	11.0556	-6.64386	3.4667
chr1	220317306	220317693	ENSG00000232134	-	1.93016	0.135702	0.948717	-2.88149
chr1	220321635	220445796	ENSG00000118873	-	2.20984	2.77671	1.14394	1.47338
chr1	220373888	220374018	ENSG00000222370	-	0.227824	9.0768	-2.13401	3.18218
chr1	220426912	220427878	ENSG00000218283	+	3.48137	20.5561	1.79966	4.36149
chr1	220440048	220441259	ENSG00000213033	-	0.01	1.96987	-6.64386	0.978102
chr1	220701568	220837803	ENSG00000116141	+	1.41955	0.01	0.505433	-6.64386
chr1	220745085	220745377	ENSG00000243872	-	0.508401	8.30268	-0.975961	3.05358
chr1	220835813	220836458	ENSG00000225782	-	2.14777	0.01	1.10284	-6.64386
chr1	220863187	220872499	ENSG00000162817	+	3.4952	0.623943	1.80538	-0.680513
chr1	220960101	220987735	ENSG00000186205	+	0.01	21.5163	-6.64386	4.42736
chr1	221002597	221005771	ENSG00000238078	+	12.2111	2.04459	3.61012	1.03181
chr1	221006105	221053482	ENSG00000257551	-	4.32218	0.235348	2.11176	-2.08713
chr1	221051699	221058401	ENSG00000136630	+	0.363895	7.36656	-1.45841	2.88099
chr1	222001008	222014008	ENSG00000227925	-	7.33114	1.07792	2.87404	0.108247
chr1	222010676	222010779	ENSG00000200033	-	12.7821	0.181445	3.67606	-2.4624
chr1	222054323	222151865	ENSG00000238042	-	67.7122	3.46682	6.08134	1.79361
chr1	222731244	222763275	ENSG00000143498	-	0.01	8.13735	-6.64386	3.02456
chr1	222763167	222766374	ENSG00000225265	+	0.673015	32.8217	-0.571289	5.03658
chr1	222791428	222841354	ENSG00000154305	+	1.82731	11.9263	0.869725	3.57608
chr1	222988364	223010726	ENSG00000228106	+	0.01	2.42029	-6.64386	1.27518
chr1	223085186	223085289	ENSG00000239054	-	6.21157	0.262651	2.63496	-1.92878
chr1	223282748	223316624	ENSG00000187554	-	0.16574	8.16501	-2.59301	3.02945
chr1	223317391	223318296	ENSG00000236846	+	7.27935	0.12963	2.86381	-2.94753
chr1	223354486	223361496	ENSG00000226601	+	1.62697	11.1575	0.702188	3.47994
chr1	223741977	223742862	ENSG00000235428	-	0.01	71.2118	-6.64386	6.15404
chr1	224622362	224928251	ENSG00000143786	+	2.15762	0.306511	1.10944	-1.70599
chr1	224802998	224803922	ENSG00000233384	-	2.22028	0.01	1.15074	-6.64386
chr1	224848875	224849588	ENSG00000234247	-	0.01	4.65489	-6.64386	2.21875
chr1	224910169	224910243	ENSG00000251933	+	0.4509	107.695	-1.14912	6.75081
chr1	225083964	225586996	ENSG00000185842	+	0.01	3.10703	-6.64386	1.63554
chr1	225589204	225616627	ENSG00000143815	-	5.74283	11.7872	2.52176	3.55915
chr1	226680889	226681190	ENSG00000177770	-	0.01	8.08395	-6.64386	3.01506
chr1	227452477	227452908	ENSG00000236636	-	0.01	11.8936	-6.64386	3.57212
chr1	227621765	227622047	ENSG00000224834	+	0.01	3.55997	-6.64386	1.83186
chr1	227786125	227786795	ENSG00000225934	-	0.01	41.6208	-6.64386	5.37923
chr1	227916240	227968927	ENSG00000143740	+	0.638597	5.74822	-0.647022	2.52312
chr1	227918126	227923112	ENSG00000081692	-	0.01	5.61837	-6.64386	2.49015
chr1	227931532	227934892	ENSG00000230005	-	0.470973	32.1746	-1.08629	5.00785
chr1	228162980	228165894	ENSG00000233003	-	2.5328	0.0402355	1.34073	-4.63539
chr1	228194752	228248961	ENSG00000154342	+	0.01	6.30284	-6.64386	2.656
chr1	230138477	230142909	ENSG00000228058	+	0.01	2.17243	-6.64386	1.11931
chr1	230193536	230417870	ENSG00000143641	+	0.01	24.2622	-6.64386	4.60064
chr1	230778235	230829728	ENSG00000135775	+	0.01	7.69881	-6.64386	2.94464
chr1	230959387	230960453	ENSG00000225656	-	0.01	364.77	-6.64386	8.51084
chr1	231297858	231357302	ENSG00000119283	+	0.01	43.8209	-6.64386	5.45355
chr1	231359509	231376933	ENSG00000143633	-	0.01	11.104	-6.64386	3.47301
chr1	231376953	231413719	ENSG00000116906	+	2.2034	9.63592	1.13973	3.26842
chr1	231762561	232177018	ENSG00000162946	+	0.483383	10.2082	-1.04876	3.35166
chr1	232061580	232080979	ENSG00000226758	+	0.332854	24.3519	-1.58704	4.60596
chr1	232295837	232321389	ENSG00000235152	+	7.23937	0.01	2.85586	-6.64386
chr1	232310678	232315859	ENSG00000236372	-	3.26026	0.01	1.70499	-6.64386
chr1	232357684	232357920	ENSG00000224436	-	3.6871	0.01	1.88249	-6.64386
chr1	232533711	232697304	ENSG00000116991	-	3.39384	1.70544	1.76292	0.770144
chr1	232940643	232946092	ENSG00000212916	+	0.01	6.45735	-6.64386	2.69094
chr1	233052981	233053764	ENSG00000232175	+	1.33955	13.8915	0.421751	3.79613
chr1	233086351	233119628	ENSG00000135778	+	7.28767	11.5233	2.86546	3.52648
chr1	233119181	233431459	ENSG00000135749	-	0.33367	6.71459	-1.58351	2.7473
chr1	245133007	245290466	ENSG00000203666	+	5.16876	12.6521	2.36982	3.6613
chr1	245207230	245207334	ENSG00000251754	+	21.4742	0.01	4.42453	-6.64386
chr1	245286773	245287752	ENSG00000223353	-	1.45478	0.01	0.540797	-6.64386
chr1	245446133	245446391	ENSG00000232793	-	17.8695	0.01	4.15943	-6.64386
chr1	245533636	245533721	ENSG00000221165	+	33.2425	0.01	5.05496	-6.64386
chr1	245778075	245778447	ENSG00000238224	-	1.60073	0.0697145	0.67873	-3.8424
chr1	245912642	246670614	ENSG00000185420	-	0.999258	1.21817	-0.00107088	0.28472
chr1	246271928	246277168	ENSG00000226876	+	4.973	23.3171	2.31412	4.54331
chr1	246342080	246342506	ENSG00000225222	+	1.9404	34.8513	0.956353	5.12314
chr1	246352316	246352420	ENSG00000202184	-	1.77718	3.52617	0.829592	1.8181
chr1	246484965	246485740	ENSG00000230184	-	2.05672	0.01	1.04035	-6.64386
chr1	246589308	246589421	ENSG00000207326	-	3.13765	4.92387	1.64968	2.29979
chr1	246690332	246691457	ENSG00000230813	+	0.01	39.6019	-6.64386	5.3075
chr1	246691864	246692143	ENSG00000229112	-	0.01	9.36608	-6.64386	3.22745
chr1	246703862	246729626	ENSG00000162851	-	0.01	2.82063	-6.64386	1.49602
chr1	246729746	246831886	ENSG00000162852	+	3.47353	2.69794	1.7964	1.43186
chr1	246769175	246771404	ENSG00000225300	+	0.01	14.2603	-6.64386	3.83393
chr1	246795553	246795780	ENSG00000228955	-	8.03556	0.01	3.0064	-6.64386
chr1	246853349	246855123	ENSG00000235021	+	6.27702	24.8193	2.65008	4.63339
chr1	246887349	246931439	ENSG00000143653	+	0.01	6.08379	-6.64386	2.60497
chr1	246918813	246919134	ENSG00000228879	-	0.01	9.91513	-6.64386	3.30963
chr1	246939315	246955687	ENSG00000227953	+	1.0477	0.122145	0.0672312	-3.03333
chr1	246981378	246981482	ENSG00000235386	+	6.86981	0.0306305	2.78027	-5.02889
chr1	247002400	247095280	ENSG00000153207	-	3.48337	5.23282	1.80048	2.38759
chr1	247108849	247242113	ENSG00000135747	-	2.66072	0.62132	1.41182	-0.686593
chr1	247178370	247180593	ENSG00000236775	+	0.01	26.7024	-6.64386	4.73889
chr1	247248691	247249369	ENSG00000228982	-	0.01	6.53749	-6.64386	2.70874
chr1	247263264	247267674	ENSG00000188295	-	15.6782	1.34946	3.97069	0.432385
chr1	247285277	247335318	ENSG00000196418	-	1.5433	1.75045	0.62602	0.807725
chr1	247347115	247348784	ENSG00000215795	-	0.01	10.2961	-6.64386	3.36403
chr1	247350583	247351828	ENSG00000259865	-	0.389815	2.44552	-1.35914	1.29014
chr1	247353153	247374158	ENSG00000227671	-	1.15892	21.4724	0.212782	4.42441
chr1	247365269	247365362	ENSG00000263568	-	0.206571	1.16418	-2.27529	0.21931
chr1	247367872	247367963	ENSG00000252516	-	1.98621	0.0223975	0.990017	-5.48052
chr1	247373993	247405125	ENSG00000232347	-	10.0837	0.01	3.33395	-6.64386
chr1	247400170	247401259	ENSG00000235818	-	2.9154	0.0212105	1.5437	-5.55908
chr1	247460714	247495148	ENSG00000162714	-	0.01	4.6089	-6.64386	2.20442
chr1	247579458	247612410	ENSG00000162711	+	16.8127	89.3269	4.07148	6.48102
chr1	247670360	247740992	ENSG00000169224	+	1.70299	0.0078775	0.768068	-6.98805
chr1	247687981	247690054	ENSG00000227135	-	36.17	0.099313	5.17672	-3.33187
chr1	247751662	247752615	ENSG00000177489	+	6.91637	0.01	2.79002	-6.64386
chr1	247768856	247769838	ENSG00000177476	+	2.04783	0.01	1.0341	-6.64386
chr1	247782945	247783872	ENSG00000198452	+	0.570483	1.92625	-0.809745	0.945796
chr1	85742398	85913807	ENSG00000223653	+	13.6309	6.19674	3.76881	2.63151
chr1	85784164	86043933	ENSG00000153904	-	1.14416	0.01	0.194288	-6.64386
chr1	91380859	91487829	ENSG00000122482	-	2.0477	44.5576	1.03401	5.4776
chr1	92145902	92371892	ENSG00000069702	-	0.01	1.31039	-6.64386	0.389993
chr1	92295333	92295631	ENSG00000239794	-	0.01	2.5538	-6.64386	1.35265
chr1	92495539	92529093	ENSG00000172031	+	1.40501	0.01	0.490585	-6.64386
chr1	92540090	92540968	ENSG00000230667	-	0.01	11.1551	-6.64386	3.47963
chr1	92590858	92592019	ENSG00000233401	+	1.11373	9.74345	0.155401	3.28443
chr1	92654794	92656264	ENSG00000273487	+	2.34529	30.9581	1.22977	4.95224
chr1	92711959	92764544	ENSG00000174842	-	1.03521	5.28551	0.0499297	2.40204
chr1	92764522	92867613	ENSG00000122484	+	1.98762	8.9586	0.991046	3.16327
chr1	92940319	92952433	ENSG00000162676	-	6.19728	10.465	2.63164	3.3875
chr1	92974253	93257961	ENSG00000067208	-	1.24162	3.55791	0.312222	1.83103
chr1	93046033	93046378	ENSG00000223787	-	0.805878	45.0042	-0.311368	5.49199
chr1	93112605	93113187	ENSG00000229992	-	3.6412	9.2314	1.86442	3.20655
chr1	93166376	93166491	ENSG00000201317	-	0.237688	15.9307	-2.07286	3.99374
chr1	93727743	93811582	ENSG00000223745	-	0.01	5.97884	-6.64386	2.57986
chr1	93811445	93835055	ENSG00000117505	+	1.34345	5.65918	0.425942	2.50059
chr1	93953890	93954009	ENSG00000212601	-	4.984	0.01	2.3173	-6.64386
chr1	94027347	94312706	ENSG00000137936	-	1.40526	0.0459285	0.49084	-4.44447
chr1	94057756	94071130	ENSG00000224093	+	1.30718	0.01	0.386459	-6.64386
chr1	94312388	94312467	ENSG00000211575	+	1.41394	5.75272	0.499722	2.52424
chr1	94333373	94345474	ENSG00000067334	-	0.911231	13.8261	-0.134112	3.78932
chr1	94350761	94374966	ENSG00000023909	-	1.24136	0.599222	0.311924	-0.738836
chr1	94390962	94391628	ENSG00000229842	-	0.01	4.46382	-6.64386	2.15828
chr1	94392171	94393125	ENSG00000236689	-	0.01	16.2147	-6.64386	4.01923
chr1	94614544	94740624	ENSG00000137962	-	11.7447	0.0847345	3.55394	-3.56091
chr1	94616294	94616610	ENSG00000264963	+	0.958767	5.07756	-0.0607478	2.34414
chr1	94713464	94715048	ENSG00000231363	+	1.08525	9.38128	0.118025	3.22978
chr1	94798823	94800404	ENSG00000226835	+	0.01	2.88186	-6.64386	1.527
chr1	94883933	94984222	ENSG00000117528	+	2.68504	4.70103	1.42494	2.23298
chr1	94994781	95007356	ENSG00000117525	-	11.5143	6.28434	3.52535	2.65176
chr1	95104017	95285837	ENSG00000224081	-	0.039002	10.8534	-4.68031	3.44007
chr1	95138474	95139717	ENSG00000244433	-	1.18288	0.044186	0.242304	-4.50027
chr1	95393122	95428826	ENSG00000235501	+	19.7465	0.0231185	4.30353	-5.43481
chr1	95439963	95538501	ENSG00000172339	-	14.1711	0.321751	3.82488	-1.63598
chr1	95582894	95663163	ENSG00000152078	+	10.305	0.004769	3.36527	-7.7121
chr1	95585703	95604110	ENSG00000231992	+	2.46163	180.596	1.29961	7.49662
chr1	95591067	95591165	ENSG00000206679	-	8.8142	0.001534	3.13983	-9.34849
chr1	96912486	96913874	ENSG00000228502	+	0.01	10.7825	-6.64386	3.43062
chr1	97048765	97049081	ENSG00000241992	+	0.01	10.6023	-6.64386	3.4063
chr1	97144430	97145176	ENSG00000137970	-	0.01	71.2126	-6.64386	6.15406
chr1	97187221	97289294	ENSG00000117569	+	0.01	1.00469	-6.64386	0.00674683
chr10	12391481	12877545	ENSG00000183049	+	0.01	8.85144	-6.64386	3.14591
chr10	12938627	13141652	ENSG00000151468	-	2.59894	0.01	1.37792	-6.64386
chr10	12966679	12966785	ENSG00000212499	-	0.954463	22.7879	-0.0672388	4.5102
chr10	13141449	13180291	ENSG00000123240	+	3.6463	4.24821	1.86643	2.08685
chr10	13146574	13146793	ENSG00000235763	-	1.97165	0.01	0.979406	-6.64386
chr10	13198684	13200136	ENSG00000203414	-	0.01	13.5189	-6.64386	3.75691
chr10	13685706	14504141	ENSG00000151474	-	0.01	17.8087	-6.64386	4.15451
chr10	14116283	14129604	ENSG00000235410	+	0.01	5.56479	-6.64386	2.47633
chr10	15253642	15413061	ENSG00000148468	-	0.430833	1.41466	-1.2148	0.500454
chr10	15820169	15902519	ENSG00000148481	-	0.191146	5.93842	-2.38725	2.57008
chr10	18523097	18550123	ENSG00000235020	-	3.85077	0.113482	1.94515	-3.13946
chr10	21414692	21435488	ENSG00000204683	-	8.86803	0.01	3.14861	-6.64386
chr10	21462943	21463977	ENSG00000231920	+	1.46471	0.01	0.550616	-6.64386
chr10	23384435	23410942	ENSG00000148450	+	0.01	12.3152	-6.64386	3.62237
chr10	29187925	29188422	ENSG00000229605	-	0.772828	1.22165	-0.371781	0.28883
chr10	32800264	32800665	ENSG00000231245	-	0.840328	3.05817	-0.250976	1.61267
chr10	32832297	33171802	ENSG00000150076	+	1.46542	0.032861	0.551318	-4.92748
chr10	33189247	33294720	ENSG00000150093	-	0.858783	27.5133	-0.219634	4.78205
chr10	33500205	33502732	ENSG00000238258	+	1.69935	1.57324	0.764987	0.653738
chr10	33577234	33577529	ENSG00000244356	-	5.43295	0.048953	2.44174	-4.35246
chr10	34398488	35104253	ENSG00000148498	-	1.54649	47.0499	0.628998	5.55612
chr10	34490908	34491002	ENSG00000199200	-	2.23862	1.57589	1.16261	0.65617
chr10	34952787	34953029	ENSG00000229235	-	0.01	15.7005	-6.64386	3.97274
chr10	45306472	45455137	ENSG00000224812	-	2.58793	0.019718	1.3718	-5.66434
chr10	45395062	45415668	ENSG00000234504	-	12.1597	0.042356	3.60403	-4.56129
chr10	47011753	47174018	ENSG00000223477	-	0.857201	42.4345	-0.222294	5.40716
chr10	47083534	47088320	ENSG00000204174	+	1.09736	1.07911	0.134043	0.109847
chr10	47133338	47133898	ENSG00000213412	-	5.24304	0.034789	2.3904	-4.84522
chr10	47157983	47174093	ENSG00000150165	-	11.0118	0.0906255	3.46098	-3.46394
chr10	47177204	47181681	ENSG00000189090	-	8.63885	0.01	3.11084	-6.64386
chr10	47186203	47192185	ENSG00000224919	+	0.01	1.36292	-6.64386	0.446701
chr10	47191844	47239738	ENSG00000204172	-	0.01	1.18898	-6.64386	0.249723
chr10	48189612	48237508	ENSG00000198035	+	0.01	2.67335	-6.64386	1.41865
chr10	48206895	48207010	ENSG00000252754	-	8.83761	0.01	3.14366	-6.64386
chr10	48254606	48254905	ENSG00000271217	+	1.33666	19.5031	0.41863	4.28563
chr10	48255253	48279200	ENSG00000165390	+	3.69503	0.285791	1.88558	-1.80697
chr10	48255279	48279199	ENSG00000215020	+	4.39642	0.190707	2.13633	-2.39057
chr10	48355024	48373866	ENSG00000165388	+	0.01	8.60948	-6.64386	3.10593
chr10	48357926	48358600	ENSG00000228865	+	1.85163	0.01	0.888799	-6.64386
chr10	5077546	5149878	ENSG00000196139	+	1.52678	0.679497	0.610496	-0.557461
chr10	5090055	5090173	ENSG00000251740	-	1.04758	0.01	0.0670639	-6.64386
chr10	5091004	5093862	ENSG00000237831	+	1.4253	0.01	0.511267	-6.64386
chr10	5135600	5135735	ENSG00000239142	-	2.22467	0.004597	1.15359	-7.76509
chr10	61548521	61666414	ENSG00000108091	-	0.486229	5.12353	-1.04029	2.35714
chr10	62629196	62761198	ENSG00000072422	-	1.01195	0.344459	0.0171451	-1.53759
chr10	63166401	63213208	ENSG00000196932	-	0.01	3.51087	-6.64386	1.81183
chr10	63212397	63241714	ENSG00000237233	+	0.01	2.36189	-6.64386	1.23994
chr10	65662211	65663005	ENSG00000213609	-	1.0495	1.88466	0.0697029	0.914304
chr10	77360998	78319925	ENSG00000148655	+	0.01	17.2232	-6.64386	4.10628
chr10	77887009	77887069	ENSG00000221232	-	1.05772	15.2128	0.0809584	3.92721
chr10	78020558	78020661	ENSG00000201954	-	6.99197	0.91458	2.8057	-0.128819
chr10	78629359	79398353	ENSG00000156113	-	1.15061	1.42557	0.202404	0.511543
chr10	79073699	79075452	ENSG00000224500	+	0.01	1.28423	-6.64386	0.360899
chr10	79193330	79193540	ENSG00000228092	-	0.01	62.9684	-6.64386	5.97656
chr10	92631473	92668312	ENSG00000148688	+	5.65347	4.62789	2.49914	2.21035
chr10	93170096	93274586	ENSG00000165338	+	18.2214	0.0924325	4.18756	-3.43546
chr10	93388199	93392811	ENSG00000119938	-	12.0252	0.01	3.58799	-6.64386
chr11	107373452	107436472	ENSG00000137760	-	1.77797	0.563918	0.830229	-0.826443
chr11	108535752	108811657	ENSG00000178105	+	1.19014	2.08992	0.251133	1.06345
chr11	108693060	108693377	ENSG00000255379	-	0.488445	23.0234	-1.03373	4.52503
chr11	110447766	110583912	ENSG00000137727	-	0.603199	7.92048	-0.729294	2.98559
chr11	111164114	111175770	ENSG00000196167	-	0.01	4.90673	-6.64386	2.29476
chr11	11591631	11595329	ENSG00000255462	+	3.69477	8.78413	1.88548	3.1349
chr11	125616188	125619762	ENSG00000171053	+	0.01	2.22909	-6.64386	1.15645
chr11	125753509	125770543	ENSG00000198331	+	2.10191	0.741685	1.0717	-0.431122
chr11	125763381	125773116	ENSG00000110060	-	3.93253	2.32767	1.97546	1.21889
chr11	125773142	125808811	ENSG00000255027	-	2.21906	12.6155	1.14995	3.65713
chr11	125773271	125793158	ENSG00000109832	+	5.42245	0.014295	2.43894	-6.12835
chr11	125797011	125798724	ENSG00000263906	+	3.30917	0.01	1.72647	-6.64386
chr11	12843982	12845214	ENSG00000254688	-	3.61339	2.50402	1.85335	1.32425
chr11	12870342	12870980	ENSG00000255067	+	6.2593	0.01	2.646	-6.64386
chr11	12926364	12926535	ENSG00000252329	-	4.60937	0.01	2.20457	-6.64386
chr11	12942733	12944472	ENSG00000203258	-	3.12441	0.01	1.64358	-6.64386
chr11	12984057	13011095	ENSG00000251381	-	0.01	11.4436	-6.64386	3.51647
chr11	27387508	27494322	ENSG00000205213	-	5.18354	0.343939	2.37394	-1.53978
chr11	78803893	78809048	ENSG00000255345	+	27.8099	0.0282675	4.79752	-5.14471
chr11	78902603	78904205	ENSG00000254885	+	28.868	0.01	4.8514	-6.64386
chr11	79113066	79113153	ENSG00000211997	-	1.923	0.01	0.943362	-6.64386
chr11	79133213	79133270	ENSG00000266570	-	6.36322	6.93272	2.66976	2.79342
chr11	83166055	85338966	ENSG00000150672	-	2.04047	133.616	1.0289	7.06195
chr11	85047119	85047616	ENSG00000254684	-	19.2164	0.01	4.26427	-6.64386
chr11	86502101	86663952	ENSG00000150687	+	0.01	1.97139	-6.64386	0.979212
chr11	86532185	86532770	ENSG00000271318	-	15.357	0.01	3.94082	-6.64386
chr11	86543582	86544491	ENSG00000197882	-	0.01	4.82183	-6.64386	2.26958
chr11	86544110	86548657	ENSG00000269895	+	2.31285	0.01	1.20967	-6.64386
chr11	86568101	86568989	ENSG00000255203	-	5.6149	0.244642	2.48926	-2.03126
chr11	93754527	93846917	ENSG00000181333	+	139.116	0.01	7.12014	-6.64386
chr11	93788189	93789138	ENSG00000227593	-	2.21534	0.035926	1.14753	-4.79883
chr11	93862094	93915138	ENSG00000110218	+	1.00428	3.78489	0.00615797	1.92025
chr11	93921615	93922163	ENSG00000256745	-	1.53664	6.9747	0.619783	2.80213
chr11	94149876	94149927	ENSG00000263966	+	2.52466	0.01	1.33609	-6.64386
chr11	94152895	94227074	ENSG00000020922	-	2.79013	295.852	1.48033	8.20873
chr12	131438452	131626014	ENSG00000111452	+	0.554153	2.46921	-0.851642	1.30405
chr12	131780067	131782763	ENSG00000267819	+	4.06654	42.5669	2.0238	5.41166
chr12	131780655	131782517	ENSG00000248703	-	2.12459	17.9074	1.08718	4.16249
chr12	133613878	133639885	ENSG00000198040	+	38.8323	18.1594	5.27919	4.18265
chr12	133656424	133684130	ENSG00000196387	+	1.5715	17.5039	0.652143	4.12961
chr12	133692278	133698926	ENSG00000271963	+	1.97167	0.3219	0.979419	-1.63532
chr12	133694740	133707059	ENSG00000214029	-	1.79251	0.207668	0.841982	-2.26765
chr12	133702065	133702538	ENSG00000240991	+	8.6272	0.226132	3.10889	-2.14477
chr12	133707161	133736051	ENSG00000256223	+	4.22864	0.607283	2.08019	-0.719558
chr12	133707570	133778955	ENSG00000256825	+	1.96153	0.01	0.97198	-6.64386
chr12	21788276	21910791	ENSG00000111716	-	2.55276	52.1892	1.35206	5.70568
chr12	21912914	21919639	ENSG00000255644	+	0.01	58.4791	-6.64386	5.86985
chr12	21917889	21928515	ENSG00000121361	-	2.55216	0.0328995	1.35172	-4.92579
chr12	22199108	22218608	ENSG00000111726	+	0.313144	10.3577	-1.6751	3.37263
chr12	22348403	22348563	ENSG00000212172	-	0.01	26.9425	-6.64386	4.75181
chr12	22548022	22551009	ENSG00000256714	-	1.95034	147.172	0.963723	7.20135
chr12	22778009	22843599	ENSG00000139163	+	35.7929	9.65833	5.1616	3.27177
chr12	24719898	24737102	ENSG00000197503	-	3.96055	0.157698	1.9857	-2.66476
chr12	24736495	24737483	ENSG00000256852	+	10.7652	4.57649	3.42831	2.19424
chr12	24964295	25102393	ENSG00000060982	-	1.94719	2.77072	0.961394	1.47026
chr12	25738928	25745862	ENSG00000257009	-	1.75437	2.99619	0.810956	1.58313
chr12	25956137	25957460	ENSG00000255725	+	3.71264	0.542397	1.89244	-0.882579
chr12	26092262	26112698	ENSG00000246695	-	3.58035	0.049862	1.8401	-4.32592
chr12	26111962	26232825	ENSG00000123094	+	5.56441	0.259424	2.47623	-1.94662
chr12	28111017	28125638	ENSG00000087494	-	0.01	25.2664	-6.64386	4.65915
chr12	28286182	28732883	ENSG00000123106	+	0.01	3.89544	-6.64386	1.96178
chr12	28317891	28318595	ENSG00000255951	+	2.47503	0.329778	1.30745	-1.60043
chr12	28717611	28718074	ENSG00000244712	-	0.869405	20.1642	-0.201901	4.33372
chr12	29565407	29650619	ENSG00000187950	-	10.9542	0.009555	3.45341	-6.70953
chr12	29811309	29811731	ENSG00000242986	-	0.01	5.87028	-6.64386	2.55343
chr12	30781922	30848920	ENSG00000133704	-	0.01	6.02635	-6.64386	2.59129
chr12	31173697	31226781	ENSG00000245614	-	0.570827	1.34632	-0.808875	0.429023
chr12	34175216	34182629	ENSG00000139133	+	0.930602	1.16278	-0.103764	0.217584
chr12	42632249	42853517	ENSG00000134283	+	4.665	12.0465	2.22188	3.59054
chr12	42825467	42827159	ENSG00000257376	-	18.0659	0.034777	4.1752	-4.84572
chr12	42848522	42848623	ENSG00000207142	+	5.70015	0.01	2.511	-6.64386
chr12	42852140	42984157	ENSG00000139174	-	32.3091	2.05576	5.01387	1.03967
chr12	42879155	42883821	ENSG00000258068	-	4.8901	0.01	2.28987	-6.64386
chr12	43040385	43080503	ENSG00000257164	+	2.30088	0.01	1.20218	-6.64386
chr12	43072675	43072926	ENSG00000240759	-	12.6754	0.128246	3.66396	-2.96301
chr12	45566847	45609824	ENSG00000134297	-	2.84043	1.56758	1.50611	0.64854
chr12	45594600	45595334	ENSG00000257738	+	5.86647	2.13256	2.55249	1.09258
chr12	55804263	55808633	ENSG00000179899	-	0.318935	2.10139	-1.64866	1.07135
chr12	64173583	64203338	ENSG00000118600	+	0.01	2.38241	-6.64386	1.25242
chr12	64202625	64215936	ENSG00000255850	-	1.4112	14.9131	0.496922	3.8985
chr12	64215801	64217675	ENSG00000255642	+	18.7096	11.9796	4.22571	3.58251
chr12	64238073	64541613	ENSG00000196935	+	4.84635	2.71359	2.2769	1.44021
chr12	64265519	64265824	ENSG00000242087	-	2.6387	12.999	1.39983	3.70033
chr12	64272567	64273254	ENSG00000256571	+	4.62211	4.17626	2.20855	2.06221
chr12	64281159	64282378	ENSG00000256399	-	0.01	43.8888	-6.64386	5.45578
chr12	65261736	65262479	ENSG00000243020	-	0.01	750.128	-6.64386	9.55099
chr12	65314625	65376304	ENSG00000248995	-	6.2967	0.01	2.6546	-6.64386
chr12	65332803	65332897	ENSG00000221564	+	0.01	43.8031	-6.64386	5.45296
chr12	65672423	65882024	ENSG00000174099	+	116.611	68.1208	6.86556	6.09002
chr12	65812511	65813807	ENSG00000215208	-	13.8417	0.110557	3.79095	-3.17714
chr12	65860600	66036152	ENSG00000250748	-	8.69329	0.124657	3.1199	-3.00396
chr12	65953371	65954669	ENSG00000255866	+	26.2312	4.26234	4.71321	2.09164
chr12	65996649	66006777	ENSG00000256268	+	9.49985	467.986	3.2479	8.87032
chr12	66151800	66220754	ENSG00000241749	-	0.380078	6.46759	-1.39563	2.69323
chr12	66217911	66360075	ENSG00000149948	+	7.54338	32.7926	2.91521	5.0353
chr12	66251793	66251912	ENSG00000211577	+	4.10973	7.86948	2.03904	2.97627
chr12	66291518	66317967	ENSG00000267942	-	1.41121	0.01	0.496937	-6.64386
chr12	66328557	66342259	ENSG00000256083	-	2.33702	4.86408	1.22467	2.28217
chr12	66957304	66957474	ENSG00000256285	+	1.39619	26.9947	0.481497	4.7546
chr12	66957747	66962974	ENSG00000256420	-	8.69561	185.441	3.12029	7.53482
chr12	68042118	68059186	ENSG00000127334	+	0.01	4.49626	-6.64386	2.16873
chr12	68052771	68064699	ENSG00000235872	-	0.01	225.35	-6.64386	7.81602
chr12	68383225	68628466	ENSG00000255733	+	2.585	1.30819	1.37016	0.387574
chr12	68429547	68430633	ENSG00000236946	+	0.01	43.0074	-6.64386	5.42651
chr12	68548548	68553527	ENSG00000111537	-	0.01	8.26545	-6.64386	3.04709
chr12	68595131	68619601	ENSG00000111536	-	0.814786	40.386	-0.295508	5.33578
chr12	91496406	91505608	ENSG00000139329	-	8.96177	0.01	3.16378	-6.64386
chr12	93115281	93166231	ENSG00000187510	+	1.47117	11.1385	0.556965	3.47748
chr12	93164413	93323107	ENSG00000102189	-	0.242507	2.04892	-2.0439	1.03487
chr12	94071151	94288616	ENSG00000169372	+	32.7223	19.082	5.0322	4.25414
chr12	94224852	94225146	ENSG00000264978	+	10.8397	2.03279	3.43826	1.02346
chr12	94229943	94231814	ENSG00000258303	+	4.14126	0.08353	2.05007	-3.58156
chr13	44398045	44453827	ENSG00000151773	-	23.6657	0.544257	4.56472	-0.877639
chr13	66876967	67804468	ENSG00000184226	-	6.69048	6.9659	2.74211	2.80031
chr13	66878003	66897693	ENSG00000234527	+	1.90829	0.110373	0.932278	-3.17954
chr13	74805594	74834113	ENSG00000235532	+	5.29437	13.1251	2.40446	3.71426
chr13	78493824	79191463	ENSG00000234377	+	0.278375	1.90068	-1.8449	0.926513
chr13	78849855	78851649	ENSG00000235625	-	2.52433	0.419726	1.3359	-1.25248
chr13	78859973	78860423	ENSG00000271386	+	32.4689	0.01	5.02098	-6.64386
chr14	20470322	20471265	ENSG00000196383	+	1.38961	0.099564	0.474677	-3.32823
chr14	25278862	25519503	ENSG00000168952	-	1.54397	0.007874	0.626647	-6.98869
chr14	34446516	34446597	ENSG00000265244	-	10.7893	0.137757	3.43153	-2.85981
chr14	34509303	34528506	ENSG00000258897	+	2.10826	0.103877	1.07605	-3.26705
chr14	53510686	53620000	ENSG00000100523	-	11.0507	10.3806	3.46606	3.37582
chr14	53619767	53619833	ENSG00000266552	-	17.6838	0.0002285	4.14436	-12.0955
chr14	53620072	53624246	ENSG00000258731	+	1.47834	0.239816	0.563976	-2.06
chr14	57279901	57618895	ENSG00000248550	+	0.01	3.89119	-6.64386	1.96021
chr14	57284288	57360428	ENSG00000258776	-	0.01	3.87593	-6.64386	1.95454
chr14	57445127	57446339	ENSG00000243388	+	3.94328	0.01	1.9794	-6.64386
chr14	57507603	57509222	ENSG00000258758	+	2.35393	0.042484	1.23507	-4.55694
chr14	57511364	57511678	ENSG00000259136	-	0.01	109.121	-6.64386	6.76978
chr14	57532978	57579378	ENSG00000258592	-	2.63506	0.01	1.39783	-6.64386
chr14	59261372	59261747	ENSG00000213598	+	29.8076	4.66564	4.89761	2.22207
chr14	60981837	61021634	ENSG00000258670	+	1.17946	0.01	0.238131	-6.64386
chr14	61011118	61011372	ENSG00000258764	+	0.978586	14.6235	-0.0312295	3.87022
chr14	61176246	61191066	ENSG00000100625	-	21.5087	0.0051765	4.42685	-7.59381
chr14	61201460	61436671	ENSG00000020426	+	1.80758	177.35	0.854056	7.47046
chr14	61385958	61386873	ENSG00000258485	-	9.02892	5.12039	3.17455	2.35625
chr14	65877310	66210839	ENSG00000033170	+	2.59596	0.479934	1.37627	-1.05909
chr14	66479548	66480507	ENSG00000224861	-	0.01	31.6073	-6.64386	4.98218
chr14	66679528	66976112	ENSG00000258561	-	10.9549	0.01	3.4535	-6.64386
chr14	88176763	88338635	ENSG00000258807	-	1.75103	0.01	0.808203	-6.64386
chr14	88277326	88304683	ENSG00000259077	+	5.50139	0.0075565	2.4598	-7.04807
chr14	88304164	88460009	ENSG00000054983	-	1.79284	7.30494	0.842247	2.86887
chr15	100347228	100417353	ENSG00000259363	+	1.94183	17.5974	0.957416	4.13729
chr15	100510420	100514215	ENSG00000254744	+	1.12598	0.012109	0.171183	-6.36778
chr15	100511794	100882210	ENSG00000140470	-	2.15104	1.34637	1.10503	0.429076
chr15	100516686	100520979	ENSG00000259219	+	1.73916	0.01	0.798389	-6.64386
chr15	100614286	100614395	ENSG00000252957	-	12.3375	1.30205	3.62498	0.380782
chr15	100884662	100890438	ENSG00000189419	-	2.36993	0.233155	1.24484	-2.10064
chr15	100913144	100978119	ENSG00000259430	+	4.28212	0.824547	2.09833	-0.278326
chr15	100940600	101085200	ENSG00000154227	-	1.51765	7.81401	0.601835	2.96606
chr15	101389766	101402376	ENSG00000232386	+	274.878	0.01	8.10265	-6.64386
chr15	101390036	101404501	ENSG00000272808	+	1.94298	0.01	0.95827	-6.64386
chr15	101840818	102065405	ENSG00000140479	-	1.99202	1.66784	0.994233	0.737983
chr15	102161847	102192594	ENSG00000184277	-	3.14694	6.80354	1.65395	2.76629
chr15	102188409	102188515	ENSG00000252614	-	11.174	0.281056	3.48207	-1.83107
chr15	102193801	102264807	ENSG00000185418	-	1.33325	1.95227	0.414943	0.96515
chr15	28982729	29002537	ENSG00000248334	+	3.35815	0.43493	1.74767	-1.20115
chr15	29034345	29034632	ENSG00000256951	+	8.03886	0.129705	3.00699	-2.9467
chr15	29034810	29101361	ENSG00000261377	+	5.13774	0.221409	2.36114	-2.17522
chr15	29087381	29093821	ENSG00000261649	-	3.83517	0.447519	1.93929	-1.15998
chr15	29129629	29410518	ENSG00000034053	+	9.80971	1.61101	3.29421	0.687963
chr15	33129184	33129527	ENSG00000259392	-	13.0768	0.0419295	3.70893	-4.57589
chr15	33187401	33187502	ENSG00000238342	+	5.93997	0.01	2.57046	-6.64386
chr15	44162962	44487450	ENSG00000171877	-	6.71488	5.63363	2.74736	2.49406
chr15	44355709	44356511	ENSG00000224055	+	0.956351	1.76783	-0.0643879	0.821979
chr15	47817366	47819953	ENSG00000259740	+	2.14391	0.02298	1.10025	-5.44348
chr15	47844672	47844768	ENSG00000221202	-	0.01	8.80778	-6.64386	3.13878
chr15	48022341	48023132	ENSG00000213862	-	15.5144	0.895298	3.95553	-0.15956
chr15	48413169	48434869	ENSG00000188467	+	12.2059	0.01	3.6095	-6.64386
chr15	48431625	48470714	ENSG00000104177	-	9.86137	0.0938735	3.30179	-3.41314
chr15	48481234	48483888	ENSG00000259235	-	0.01	3.81737	-6.64386	1.93258
chr15	48483736	48495953	ENSG00000233932	+	8.74436	0.306905	3.12835	-1.70414
chr15	48483861	48596275	ENSG00000074803	+	1.63654	24.6526	0.71065	4.62367
chr15	48484388	48493881	ENSG00000259385	-	2.14184	0.060009	1.09885	-4.05868
chr15	48700503	48938046	ENSG00000166147	-	2.64717	0.0207565	1.40445	-5.59029
chr15	49447853	49660066	ENSG00000156958	+	1.41885	2.88386	0.504723	1.528
chr15	49619159	49913128	ENSG00000166262	-	9.41278	3.91716	3.23462	1.96981
chr15	49657321	49658882	ENSG00000259531	-	0.132849	3.75013	-2.91214	1.90694
chr15	49715293	49780972	ENSG00000140285	+	3.13145	2.46649	1.64683	1.30246
chr15	50150435	50475014	ENSG00000104043	-	0.01	3.30227	-6.64386	1.72346
chr15	50171801	50175722	ENSG00000259188	+	1.20975	1.85514	0.274714	0.891525
chr15	55702723	55800432	ENSG00000256061	-	5.35972	13.5966	2.42216	3.76517
chr15	56119120	56285944	ENSG00000069869	-	3.01332	1.09851	1.59135	0.135547
chr15	56247899	56248002	ENSG00000238513	-	15.3456	0.01	3.93976	-6.64386
chr15	56297911	56299374	ENSG00000230183	-	2.48685	0.0222535	1.31432	-5.48982
chr15	56379478	56535483	ENSG00000181827	-	1.42212	3.39497	0.508043	1.7634
chr15	56484551	56485460	ENSG00000261072	-	6.14776	0.01	2.62006	-6.64386
chr15	56536207	56738195	ENSG00000151575	+	159.42	4.52219	7.31669	2.17702
chr15	56566728	56566834	ENSG00000199784	-	0.01	4.10837	-6.64386	2.03856
chr15	56686519	56688983	ENSG00000259941	-	5.90424	0.023993	2.56175	-5.38124
chr15	56700681	56702384	ENSG00000261823	-	1.23252	0.01	0.301611	-6.64386
chr15	56922379	57210769	ENSG00000137871	-	5.84069	5.58777	2.54614	2.48227
chr15	57884139	57977562	ENSG00000263155	+	0.01	2.97803	-6.64386	1.57436
chr15	57884231	58074960	ENSG00000255529	+	3.96901	39.3359	1.98878	5.29778
chr15	58012493	58013126	ENSG00000261219	+	1.69874	0.162041	0.764461	-2.62557
chr15	71389291	72075722	ENSG00000187720	+	1.0293	0.01	0.0416663	-6.64386
chr15	71402583	71407833	ENSG00000225362	-	2.6899	0.0934855	1.42755	-3.41911
chr15	71457109	71457754	ENSG00000259781	-	5.01039	26.6457	2.32492	4.73583
chr15	71633466	71634086	ENSG00000212664	-	81.6919	3.26241	6.35212	1.70594
chr15	71634663	71640810	ENSG00000260586	+	12.1879	0.01	3.60738	-6.64386
chr15	71767826	71767901	ENSG00000252813	+	24.0218	0.0391005	4.58627	-4.67667
chr15	72114632	72410918	ENSG00000066933	-	33.3041	1.73216	5.05763	0.792574
chr15	72150911	72151027	ENSG00000200873	+	8.42052	0.01	3.07391	-6.64386
chr15	73435577	73435859	ENSG00000259691	-	1.98447	0.01	0.988753	-6.64386
chr15	79603404	79704334	ENSG00000166557	+	0.086491	21.2336	-3.53131	4.40828
chr15	79851598	79852646	ENSG00000259493	-	2.55786	0.0155075	1.35494	-6.01089
chr15	80696692	80890278	ENSG00000172379	+	1.81403	0.10144	0.859198	-3.3013
chr15	80726136	80737493	ENSG00000258010	-	47.2689	0.01	5.56282	-6.64386
chr15	80846950	80855285	ENSG00000259175	-	1.07467	0.533285	0.103896	-0.907023
chr15	80872370	80872907	ENSG00000270919	-	2.21391	0.0028	1.1466	-8.48036
chr15	80873444	80873580	ENSG00000266542	+	8.67583	0.01	3.117	-6.64386
chr15	80972025	81047962	ENSG00000136379	+	3.03498	0.722633	1.60169	-0.468666
chr15	80985557	80986048	ENSG00000271983	-	0.01	38.6678	-6.64386	5.27306
chr15	81134319	81134414	ENSG00000208003	-	10.4601	0.01	3.38682	-6.64386
chr15	81188532	81202118	ENSG00000259649	-	0.01	5.28565	-6.64386	2.40208
chr16	10420291	10577495	ENSG00000166669	+	1.81337	1.8063	0.858677	0.853037
chr16	10445297	10446609	ENSG00000260756	-	2.99925	0.01	1.5846	-6.64386
chr16	10499800	10500074	ENSG00000264305	+	11.6366	0.01	3.54059	-6.64386
chr16	14529558	14726585	ENSG00000140694	-	1.15322	19.7443	0.205662	4.30336
chr16	14548061	14548155	ENSG00000198388	-	0.643826	28.9806	-0.635258	4.85702
chr16	19179293	19279652	ENSG00000103528	+	0.01	1.366	-6.64386	0.449961
chr16	23289552	23392620	ENSG00000168447	+	1.02859	0.010442	0.0406645	-6.58146
chr16	23399814	23464501	ENSG00000168434	-	0.01	8.12788	-6.64386	3.02288
chr16	53631595	53737850	ENSG00000103494	-	26.1831	0.145394	4.71057	-2.78197
chr16	54015141	54015824	ENSG00000261630	-	1.1163	0.01	0.158725	-6.64386
chr16	54032225	54033881	ENSG00000260194	-	3.0939	0.01	1.62943	-6.64386
chr16	54067909	54088495	ENSG00000261049	-	1.40677	0.01	0.492386	-6.64386
chr16	54146970	54148378	ENSG00000214696	+	0.184192	10.2863	-2.44072	3.36265
chr16	54317216	54320675	ENSG00000177508	-	13.0562	3.24451	3.70666	1.698
chr16	54964774	54968397	ENSG00000176842	+	0.01	6.16184	-6.64386	2.62336
chr16	55542910	55620582	ENSG00000087253	+	0.01	6.50006	-6.64386	2.70045
chr16	55600584	55601599	ENSG00000256812	+	0.01	36.4411	-6.64386	5.18749
chr16	55794460	55828070	ENSG00000228695	+	1.45568	4.19682	0.541694	2.0693
chr16	58859795	58860272	ENSG00000242423	+	1.00711	0.682756	0.0102248	-0.550558
chr16	58881711	58914117	ENSG00000261638	-	0.208334	5.04717	-2.26303	2.33547
chr16	59122741	59122995	ENSG00000244043	+	0.01	2.66047	-6.64386	1.41168
chr16	72816784	73093597	ENSG00000140836	-	1.72366	6.2001	0.785474	2.63229
chr16	73018756	73018853	ENSG00000221799	+	46.8361	1.93322	5.54955	0.951008
chr16	73048218	73048375	ENSG00000272330	-	8.6877	1.34052	3.11897	0.422794
chr16	73094144	73094658	ENSG00000272250	+	2.69767	38.8602	1.43171	5.28022
chr16	73094369	73096215	ENSG00000271009	+	0.01	3.13128	-6.64386	1.64675
chr16	75182390	75206134	ENSG00000184517	+	3.32962	7.08876	1.73536	2.82553
chr16	75262928	75301951	ENSG00000050820	-	1.52954	1.05454	0.613097	0.0766118
chr16	75327596	75467383	ENSG00000153774	-	0.01	26.2385	-6.64386	4.71362
chr16	75355788	75358946	ENSG00000259999	-	2.10421	8.20208	1.07328	3.03599
chr16	78133310	79246564	ENSG00000186153	+	4.06732	15.034	2.02408	3.91016
chr16	86365450	86383289	ENSG00000168367	-	10.5761	0.01	3.40273	-6.64386
chr16	86553989	86557503	ENSG00000270020	-	2.75032	0.120853	1.4596	-3.04867
chr16	86563782	86588841	ENSG00000103248	-	4.89874	5.4142	2.29241	2.43675
chr17	15848231	15879060	ENSG00000170425	+	0.01	1.16752	-6.64386	0.223451
chr17	15879874	15903031	ENSG00000214941	-	2.82406	23.8308	1.49777	4.57476
chr17	15902694	15948329	ENSG00000011295	+	3.33121	15.5905	1.73604	3.96259
chr17	15932471	16121499	ENSG00000141027	-	0.01	28.0893	-6.64386	4.81195
chr17	15947935	15948275	ENSG00000243686	+	3.02138	0.336164	1.59521	-1.57276
chr17	15987356	15987695	ENSG00000233979	+	1.91282	12.8096	0.935704	3.67915
chr17	16041082	16041186	ENSG00000199674	-	0.01	15.9788	-6.64386	3.99809
chr17	16120505	16252115	ENSG00000108474	+	2.87167	4.70458	1.52189	2.23407
chr17	16245848	16256970	ENSG00000166582	-	0.01	9.45169	-6.64386	3.24057
chr17	16284112	16286059	ENSG00000170315	+	86.7308	194.134	6.43847	7.60091
chr17	16285466	16285983	ENSG00000265401	-	4.92034	12.6424	2.29876	3.6602
chr17	16317838	16320003	ENSG00000264739	-	0.661394	1.1374	-0.596417	0.185737
chr17	16318856	16340317	ENSG00000187688	+	2.0838	27.769	1.05922	4.7954
chr17	16342136	16381992	ENSG00000175061	+	0.697565	85.964	-0.519599	6.42566
chr17	16343793	16344266	ENSG00000266651	-	2.29598	17.1299	1.19911	4.09845
chr17	16344891	16395467	ENSG00000181350	-	0.01	3.68302	-6.64386	1.88089
chr17	16461299	16462583	ENSG00000266803	-	0.726547	29.2855	-0.460872	4.87212
chr17	16520162	16521195	ENSG00000235554	-	0.01	212.652	-6.64386	7.73235
chr17	16524051	16557170	ENSG00000197566	-	0.310889	216.726	-1.68553	7.75973
chr17	16586752	16587541	ENSG00000231458	+	0.667837	49.8913	-0.582431	5.64072
chr17	16592851	16707767	ENSG00000170160	+	0.01	2.72906	-6.64386	1.4484
chr17	16593575	16707767	ENSG00000266302	+	1.51837	0.01	0.602523	-6.64386
chr17	16832849	16875432	ENSG00000240505	-	2.50497	16.4131	1.32479	4.03677
chr17	16945859	17120993	ENSG00000133030	+	0.01	28.3576	-6.64386	4.82566
chr17	16979352	16981066	ENSG00000225442	-	2.00815	33.984	1.00587	5.08678
chr17	17206649	17250977	ENSG00000205309	+	0.01	1.37832	-6.64386	0.462913
chr17	17286691	17287326	ENSG00000215030	-	0.01	197.076	-6.64386	7.62261
chr17	17380300	17396540	ENSG00000141026	+	3.42399	5.8407	1.77568	2.54614
chr17	17397751	17399709	ENSG00000108551	-	0.01	6.22123	-6.64386	2.6372
chr17	19398698	19482347	ENSG00000142494	+	2.63655	1.36883	1.39865	0.452943
chr17	19400256	19400841	ENSG00000228331	+	2.10609	0.01	1.07456	-6.64386
chr17	19460524	19461224	ENSG00000266079	+	0.01	1.25351	-6.64386	0.325978
chr17	19463424	19501235	ENSG00000262769	-	50.2851	0.01	5.65206	-6.64386
chr17	19483256	19499371	ENSG00000228983	+	18.7171	0.01	4.22628	-6.64386
chr17	19551449	19580911	ENSG00000072210	+	12.7663	9.6752	3.67427	3.27429
chr17	19552686	19553248	ENSG00000264932	-	1.40418	0.0182785	0.489727	-5.77371
chr17	19641297	19652256	ENSG00000108602	-	6.40426	0.0596445	2.67903	-4.06747
chr17	19674142	19771249	ENSG00000083290	-	0.236484	6.97597	-2.08019	2.80239
chr17	19743439	19743828	ENSG00000231096	+	0.01	25.7272	-6.64386	4.68522
chr17	19799903	19800600	ENSG00000270091	-	1.62717	1.24598	0.702363	0.317279
chr17	33905065	34053436	ENSG00000006125	+	2.13185	14.8992	1.09211	3.89717
chr17	34006411	34011922	ENSG00000267003	-	67.0798	0.611227	6.06781	-0.710221
chr17	34046907	34047461	ENSG00000239520	+	13.6984	4.44777	3.77594	2.15308
chr17	34071530	34079897	ENSG00000132139	-	1.51358	0.0485755	0.597966	-4.36363
chr17	34083268	34122711	ENSG00000129270	-	18.3661	0.330986	4.19897	-1.59516
chr17	34087916	34092098	ENSG00000154768	+	2.68427	17.2168	1.42453	4.10574
chr17	34135493	34135901	ENSG00000267578	-	1.36194	1.12366	0.445664	0.168207
chr17	34136459	34191619	ENSG00000172660	+	0.01	23.3858	-6.64386	4.54756
chr17	34143721	34157297	ENSG00000267025	-	1.78854	14.9158	0.838781	3.89877
chr17	34195971	34212867	ENSG00000237805	+	0.01	16.4955	-6.64386	4.044
chr17	34198495	34207797	ENSG00000161570	-	15.6753	22.0632	3.97042	4.46357
chr17	34220711	34238027	ENSG00000266999	-	0.525965	22.1077	-0.92696	4.46648
chr17	34239639	34245014	ENSG00000266972	-	0.01	12.4518	-6.64386	3.63828
chr17	34261522	34270703	ENSG00000161572	-	5.44255	0.01	2.44428	-6.64386
chr17	34290506	34292480	ENSG00000267657	-	5.77682	0.03139	2.53028	-4.99355
chr17	34310327	34329100	ENSG00000213494	-	2.01131	0.01	1.00814	-6.64386
chr17	34310692	34328660	ENSG00000161574	-	13.1458	0.01	3.71653	-6.64386
chr17	34323476	34329084	ENSG00000267596	-	0.351931	2.68054	-1.50664	1.42253
chr17	34328458	34338658	ENSG00000267566	+	0.01	2.24484	-6.64386	1.16661
chr17	34340096	34345005	ENSG00000167236	-	2.10969	4.92008	1.07703	2.29868
chr17	34400226	34417480	ENSG00000224298	+	0.337382	6.3536	-1.56755	2.66757
chr17	34415602	34417515	ENSG00000006075	-	0.01	1905.14	-6.64386	10.8957
chr17	34430983	34433014	ENSG00000129277	+	0.01	451.961	-6.64386	8.82006
chr17	34437543	34437838	ENSG00000263488	+	0.863534	18.0387	-0.211674	4.17302
chr17	34488982	34490296	ENSG00000267181	+	2.26396	1.28559	1.17885	0.362429
chr17	34493061	34503996	ENSG00000224226	-	2.94725	1.72018	1.55937	0.78256
chr17	34522268	34524157	ENSG00000256515	-	0.970477	147.19	-0.0432341	7.20153
chr17	34538310	34540280	ENSG00000205020	+	0.01	47.866	-6.64386	5.58093
chr17	34552690	34554250	ENSG00000267330	-	2.58121	5.45355	1.36805	2.4472
chr17	34569147	34569252	ENSG00000267086	+	0.208434	59.3406	-2.26233	5.89095
chr17	34580902	34757050	ENSG00000234972	-	0.398902	1.0465	-1.32589	0.0655737
chr17	34581086	34808061	ENSG00000242384	-	0.715906	8.38822	-0.482158	3.06836
chr17	35306175	35414171	ENSG00000108270	+	1.36194	41.4683	0.445663	5.37394
chr17	35391965	35400550	ENSG00000267479	+	1.30954	15.8512	0.389064	3.98652
chr17	35441923	35766909	ENSG00000132142	-	0.01	3.52494	-6.64386	1.8176
chr17	35497536	35498349	ENSG00000239581	-	1.11834	0.216077	0.161355	-2.21039
chr17	35500531	35501387	ENSG00000254982	-	0.01	15.5368	-6.64386	3.95762
chr17	35969787	36003493	ENSG00000141141	-	6.41956	2.02502	2.68247	1.01794
chr17	36283971	36294915	ENSG00000185128	+	0.576141	9.18548	-0.795507	3.19935
chr17	36337711	36358166	ENSG00000197681	-	2.00557	3.59575	1.00401	1.84629
chr17	36337717	36421858	ENSG00000174093	-	0.588133	8.55723	-0.765784	3.09714
chr17	36387075	36387176	ENSG00000207212	-	5.79483	0.01	2.53477	-6.64386
chr17	38781214	38804760	ENSG00000073584	-	0.01	9.25091	-6.64386	3.20959
chr17	38974369	38978847	ENSG00000186395	-	2.20175	14.2181	1.13865	3.82965
chr17	38975358	38992522	ENSG00000167920	+	415.339	0.071035	8.69815	-3.81533
chr17	46210802	46507637	ENSG00000141293	-	7.72914	1.74053	2.95031	0.799523
chr17	46454624	46457732	ENSG00000266222	-	3.56686	0.107403	1.83465	-3.21889
chr17	46459734	46459948	ENSG00000200538	-	0.466865	39.389	-1.09892	5.29972
chr17	56769934	56811703	ENSG00000108384	+	0.01	4.24723	-6.64386	2.08652
chr17	58754814	59470199	ENSG00000141376	+	3.13316	4.77185	1.64762	2.25455
chr17	58804526	58804843	ENSG00000224011	-	4.33956	0.355502	2.11755	-1.49207
chr17	58826301	58826407	ENSG00000252534	-	1.73057	0.044276	0.791247	-4.49733
chr17	58888318	58888413	ENSG00000211515	+	0.647386	33.0563	-0.627301	5.04685
chr17	58977252	58977544	ENSG00000264322	+	0.01	26.227	-6.64386	4.71298
chr17	59039151	59039254	ENSG00000238799	-	0.587992	44.3984	-0.766132	5.47244
chr17	59111997	59147483	ENSG00000267207	-	1.32413	0.869468	0.405044	-0.201794
chr17	59147217	59147717	ENSG00000267449	-	9.90513	0.011118	3.30818	-6.49096
chr17	59147232	59147702	ENSG00000227694	+	6.34761	5.05702	2.66621	2.33829
chr17	59208065	59213325	ENSG00000267667	-	0.118975	30.583	-3.07126	4.93466
chr17	59439029	59477604	ENSG00000267131	-	6.81403	1.16985	2.76851	0.226322
chr17	59460146	59462041	ENSG00000266934	+	0.502356	7.17818	-0.993218	2.84362
chr17	59758627	59940882	ENSG00000136492	-	1.65274	34.8519	0.724864	5.12316
chr17	59942731	60005377	ENSG00000108506	-	2.6005	0.688932	1.37879	-0.537567
chr17	60019966	60142643	ENSG00000108510	-	75.0547	4.2878	6.22987	2.10024
chr17	60093218	60093298	ENSG00000221302	-	2.53459	56.9771	1.34175	5.83231
chr17	60114194	60114306	ENSG00000200842	+	1.44486	0.0535005	0.530925	-4.2243
chr17	60308831	60324514	ENSG00000266365	-	3.11273	0.107147	1.63818	-3.22234
chr17	60359748	60374387	ENSG00000263887	-	6.27346	0.120997	2.64926	-3.04695
chr17	60501228	60527454	ENSG00000087995	+	10.8478	1.27274	3.43933	0.347942
chr17	60536019	60692842	ENSG00000146872	+	3.91977	22.7427	1.97077	4.50733
chr17	60593682	60594128	ENSG00000239246	-	8.79604	0.945604	3.13685	-0.0806927
chr17	60704762	60770958	ENSG00000011028	+	54.2293	0.043493	5.761	-4.52307
chr17	60738982	60739086	ENSG00000207382	-	29.8778	9.77984	4.901	3.28981
chr17	60761266	60761371	ENSG00000199697	+	63.9762	0.01	5.99946	-6.64386
chr17	61021576	61021673	ENSG00000207552	+	0.138506	1.59092	-2.85198	0.669862
chr17	61028192	61028549	ENSG00000265262	-	9.13156	13.2398	3.19086	3.72681
chr17	61044178	61045910	ENSG00000266411	-	1.24095	0.047792	0.311447	-4.38709
chr17	61055855	61056202	ENSG00000270324	-	2.10027	0.01	1.07057	-6.64386
chr17	61082033	61082513	ENSG00000272164	-	7.05243	0.206806	2.81812	-2.27365
chr17	61086917	61505060	ENSG00000170921	+	14.7402	1.22967	3.88168	0.298268
chr17	61165523	61166558	ENSG00000272383	-	36.1324	0.0903875	5.17522	-3.46773
chr17	61194380	61208308	ENSG00000264513	-	1.14177	0.141013	0.191276	-2.8261
chr17	61259527	61260178	ENSG00000264529	+	18.1617	0.122897	4.18283	-3.02448
chr17	61271291	61416414	ENSG00000233635	-	2.76487	0.236527	1.46721	-2.07992
chr17	61382623	61390882	ENSG00000263501	-	0.01	4.94336	-6.64386	2.30549
chr17	61409345	61409900	ENSG00000271919	-	2.17521	3.59454	1.12115	1.84581
chr17	61468552	61508450	ENSG00000263644	-	0.01	1.15989	-6.64386	0.213985
chr17	61470716	61470947	ENSG00000271749	+	16.7231	106.141	4.06377	6.72983
chr17	61507829	61509572	ENSG00000265282	-	2.46634	0.01	1.30237	-6.64386
chr17	61509665	61523739	ENSG00000008283	-	1.87155	7.44075	0.904236	2.89545
chr17	61584417	61597167	ENSG00000224353	+	0.394472	44.3116	-1.34201	5.46961
chr17	65066554	65242105	ENSG00000198265	-	0.40518	8.95374	-1.30337	3.16249
chr17	65220419	65221657	ENSG00000264421	+	7.4839	0.0079215	2.90379	-6.98001
chr17	65220844	65221157	ENSG00000213180	+	0.592334	1.415	-0.755516	0.500803
chr17	65240953	65241922	ENSG00000266473	+	47.0611	3.52993	5.55646	1.81964
chr17	65334032	65362743	ENSG00000197170	-	0.01	6.07684	-6.64386	2.60332
chr17	65373575	65693372	ENSG00000154217	+	1.95649	49.1042	0.968268	5.61777
chr17	65403959	65404062	ENSG00000238612	-	61.2241	0.0097115	5.93603	-6.68609
chr17	65404890	65404997	ENSG00000201547	-	1.65167	0.0257605	0.723924	-5.2787
chr17	65453141	65453406	ENSG00000244610	-	9.84723	0.190574	3.29972	-2.39158
chr17	65467605	65467701	ENSG00000207688	+	15.3608	0.01	3.94119	-6.64386
chr17	65520597	65521538	ENSG00000264754	+	13.8661	0.025984	3.79349	-5.26623
chr17	65713949	65740647	ENSG00000130935	+	0.01	16.3289	-6.64386	4.02936
chr17	65736785	65736915	ENSG00000200394	+	48.1014	0.01	5.58801	-6.64386
chr17	65821640	65980494	ENSG00000171634	+	1.13072	10.7669	0.177244	3.42853
chr17	65840061	65840130	ENSG00000265086	+	2.60959	0.01	1.38383	-6.64386
chr17	65973814	65974084	ENSG00000265052	+	6.69085	0.0116055	2.74219	-6.42905
chr17	65987217	65989765	ENSG00000186665	-	14.6797	1.79581	3.87575	0.844634
chr17	66031635	66042958	ENSG00000182481	+	16.9583	5.767	4.08392	2.52782
chr17	66098049	66111659	ENSG00000237854	+	30.4543	24.4417	4.92857	4.61127
chr17	66121918	66148609	ENSG00000267023	-	15.055	5.8212	3.91217	2.54132
chr17	66130816	66131745	ENSG00000267352	-	1.15766	0.034984	0.211212	-4.83716
chr17	66148917	66155184	ENSG00000267708	-	4.56253	0.01	2.18983	-6.64386
chr17	66195062	66195737	ENSG00000267472	+	8.60241	4.59552	3.10474	2.20023
chr18	18896839	18897756	ENSG00000265948	+	3.7603	0.01	1.91085	-6.64386
chr18	19749404	19782491	ENSG00000141448	+	7.20788	0.0862995	2.84957	-3.5345
chr18	19755426	19756623	ENSG00000264012	-	1.85826	0.206765	0.893956	-2.27394
chr18	19760073	19760179	ENSG00000201852	-	3.53781	15.0662	1.82286	3.91325
chr18	19993564	19997878	ENSG00000212710	-	0.01	20.8737	-6.64386	4.38362
chr18	20279444	20513727	ENSG00000265943	-	1.46246	0.641364	0.548401	-0.640785
chr18	20378224	20606451	ENSG00000101773	+	4.97783	3.36344	2.31552	1.74994
chr18	29704840	30050447	ENSG00000141441	-	1.47037	0.004626	0.556177	-7.75602
chr18	32153951	32154487	ENSG00000267585	-	1.03934	0.01	0.0556739	-6.64386
chr18	33877677	34360018	ENSG00000134775	+	2.05803	0.46103	1.04127	-1.11707
chr18	39739247	40271387	ENSG00000267586	+	10.7599	0.125139	3.42759	-2.9984
chr18	52568740	52626739	ENSG00000166510	-	1.66934	0.0442505	0.739277	-4.49816
chr18	53388294	53455992	ENSG00000267284	+	1.11263	2.60555	0.153972	1.38159
chr18	53443958	53448952	ENSG00000267325	-	5.78299	1.34155	2.53182	0.423899
chr18	67498394	67629039	ENSG00000150637	-	0.01	7.73189	-6.64386	2.95082
chr19	11577055	11616513	ENSG00000267477	-	5.38552	0.470307	2.42908	-1.08832
chr19	11594242	11616738	ENSG00000161914	-	1.0407	21.0356	0.0575522	4.39476
chr19	11616731	11639989	ENSG00000130159	-	0.01	44.3239	-6.64386	5.47001
chr19	11632783	11633313	ENSG00000213304	+	4.71788	0.933632	2.23814	-0.0990741
chr19	11634251	11634646	ENSG00000213303	+	1.80539	58.6585	0.852314	5.87427
chr19	11661962	11670051	ENSG00000130165	-	12.6119	227.081	3.65672	7.82706
chr19	11670189	11729950	ENSG00000198551	+	1.42425	3.1148	0.510205	1.63914
chr19	11685475	11689823	ENSG00000102575	-	5.95233	22.7664	2.57345	4.50884
chr19	11696061	11697950	ENSG00000249840	+	4.03194	3.12843	2.01148	1.64544
chr19	11750591	11797382	ENSG00000197332	+	4.85131	85.7609	2.27837	6.42225
chr19	11759179	11763692	ENSG00000267500	+	1.5152	5.49351	0.599511	2.45773
chr19	11776884	11777845	ENSG00000214223	-	0.521442	5.59807	-0.939423	2.48493
chr19	11832080	11849824	ENSG00000197933	-	8.8337	0.397353	3.14302	-1.33151
chr19	11836776	11841598	ENSG00000266922	-	0.01	77.2251	-6.64386	6.271
chr19	11877815	11894893	ENSG00000197044	+	0.01	4.69126	-6.64386	2.22998
chr19	11908482	11920437	ENSG00000177599	+	1.20235	0.154995	0.265861	-2.68971
chr19	11925099	11946016	ENSG00000171295	+	10.2629	35.543	3.35936	5.15149
chr19	11959541	11994565	ENSG00000171291	+	1.07221	12.2798	0.100585	3.61821
chr19	11998599	12025144	ENSG00000198429	+	2.51083	1.74307	1.32817	0.801629
chr19	12035883	12061588	ENSG00000196757	+	1.00817	5.95246	0.0117382	2.57349
chr19	12035890	12090105	ENSG00000267179	+	3.4542	0.837498	1.78835	-0.255843
chr19	12035890	12091196	ENSG00000197054	+	0.01	16.152	-6.64386	4.01364
chr19	12050774	12064196	ENSG00000267274	+	2.16283	0.237732	1.11292	-2.07259
chr19	12098432	12157090	ENSG00000219665	+	0.583055	8.17803	-0.778296	3.03175
chr19	12107624	12107731	ENSG00000252060	+	1.346	82.2069	0.428676	6.36119
chr19	12128703	12163782	ENSG00000257355	-	1.31399	95.2134	0.39395	6.57309
chr19	12138728	12138836	ENSG00000212497	-	5.78685	0.01	2.53278	-6.64386
chr19	12154620	12167127	ENSG00000257446	-	7.22904	160.936	2.8538	7.33034
chr19	12175514	12192380	ENSG00000223547	+	7.86883	0.677671	2.97615	-0.561342
chr19	12180979	12181086	ENSG00000252546	+	0.721881	8.28551	-0.470168	3.05059
chr19	12203078	12248050	ENSG00000214189	+	0.908182	45.5788	-0.138947	5.51029
chr19	12203658	12251222	ENSG00000132010	-	2.00312	1.75435	1.00225	0.810934
chr19	12207239	12207730	ENSG00000237273	+	13.1037	0.883503	3.71191	-0.178692
chr19	12217312	12217429	ENSG00000212576	+	0.48628	238.357	-1.04014	7.89698
chr19	12242932	12267546	ENSG00000213297	-	0.01	2.21917	-6.64386	1.15002
chr19	12251032	12267546	ENSG00000257591	-	6.25902	0.0768805	2.64594	-3.70124
chr19	12273879	12300064	ENSG00000196646	+	1.07498	1.38433	0.104313	0.469184
chr19	12305830	12348582	ENSG00000234773	+	17.6949	0.004882	4.14526	-7.67831
chr19	12335501	12405702	ENSG00000197857	-	0.01	4.43285	-6.64386	2.14824
chr19	12370941	12371352	ENSG00000213293	+	20.4534	9.36801	4.35427	3.22774
chr19	12395152	12396000	ENSG00000234750	+	1.13815	2.23954	0.186693	1.1632
chr19	12428291	12444534	ENSG00000188868	-	9.85533	6.87346	3.3009	2.78104
chr19	12460185	12476719	ENSG00000198342	-	2.90339	0.0162895	1.53774	-5.93991
chr19	12484423	12484545	ENSG00000231361	+	116.838	42.3626	6.86837	5.40472
chr19	12490003	12512088	ENSG00000268744	-	91.3299	0.252496	6.51301	-1.98567
chr19	12490560	12494501	ENSG00000248406	-	1.1878	144.368	0.24829	7.17361
chr19	12500830	12512085	ENSG00000196466	-	0.01	103.71	-6.64386	6.69641
chr19	12502763	12551896	ENSG00000268870	-	0.416733	8.56707	-1.2628	3.0988
chr19	12540521	12551926	ENSG00000180855	-	30.4257	233.351	4.92722	7.86636
chr19	12543917	12595630	ENSG00000269755	-	22.2444	0.01	4.47537	-6.64386
chr19	12561749	12571519	ENSG00000234848	+	1.09925	0.01	0.136524	-6.64386
chr19	12571998	12624668	ENSG00000242852	-	0.01	4.37882	-6.64386	2.13054
chr19	12613489	12614920	ENSG00000236483	+	8.3064	0.055518	3.05422	-4.1709
chr19	12615479	12615704	ENSG00000232579	+	7.32073	0.01	2.87199	-6.64386
chr19	12615719	12616790	ENSG00000230321	+	0.454535	17.655	-1.13754	4.14201
chr19	12617063	12618844	ENSG00000234003	+	0.01	1.38369	-6.64386	0.468517
chr19	12618943	12619077	ENSG00000235686	+	1.8484	10.1148	0.886278	3.33839
chr19	12636184	12662356	ENSG00000249709	-	3.70402	1.51549	1.88909	0.599781
chr19	12640582	12643787	ENSG00000269560	-	0.01	10.1778	-6.64386	3.34736
chr19	12663411	12664458	ENSG00000230310	+	6.35399	0.0511555	2.66766	-4.28897
chr19	12670385	12671919	ENSG00000213290	+	2.04009	0.135481	1.02864	-2.88384
chr19	12688775	12750912	ENSG00000188033	-	0.01	1.38026	-6.64386	0.464935
chr19	12721732	12742735	ENSG00000173875	+	20.437	3.99285	4.35311	1.99742
chr19	12740548	12740599	ENSG00000221343	+	1.8559	0.21172	0.892115	-2.23977
chr19	12754089	12754733	ENSG00000178464	-	0.699013	369.819	-0.516608	8.53067
chr19	12754645	12759211	ENSG00000269242	-	1.06261	13.6116	0.0876102	3.76677
chr19	12757325	12777556	ENSG00000104774	-	4.95152	271.306	2.30787	8.08378
chr19	12775642	12780211	ENSG00000269590	-	6.06029	0.01	2.59939	-6.64386
chr19	12777614	12786646	ENSG00000123154	+	1.54398	26.0625	0.626656	4.7039
chr19	12778885	12782170	ENSG00000105583	-	9.02259	39.169	3.17354	5.29164
chr19	12786531	12792716	ENSG00000095059	-	0.8228	45.5427	-0.281386	5.50915
chr19	12793507	12798093	ENSG00000268945	-	85.6786	27.2176	6.42086	4.76647
chr19	12798867	12807457	ENSG00000132004	-	4.27149	3.27102	2.09474	1.70974
chr19	12799736	12800052	ENSG00000267791	+	0.87422	6.41864	-0.193933	2.68227
chr19	13317256	13734804	ENSG00000141837	-	0.488626	22.9167	-1.0332	4.51833
chr19	5158506	5340814	ENSG00000105426	-	0.01	98.6439	-6.64386	6.62416
chr19	5277745	5278144	ENSG00000239524	+	0.01	67.9608	-6.64386	6.08663
chr19	5558178	5568045	ENSG00000223573	-	0.01	1.50875	-6.64386	0.593358
chr19	5576671	5576949	ENSG00000233270	-	1.69914	44.5342	0.764802	5.47684
chr19	5587010	5624057	ENSG00000130254	-	3.17746	74.3212	1.66787	6.2157
chr19	8920380	8943004	ENSG00000167785	-	0.01	3.91192	-6.64386	1.96788
chr19	8932177	8934786	ENSG00000269300	+	5.6682	0.01	2.50289	-6.64386
chr19	8943741	8944217	ENSG00000269400	+	0.01	39.3448	-6.64386	5.2981
chr19	8959520	9092018	ENSG00000181143	-	0.01	31.0994	-6.64386	4.95881
chr19	9251056	9274100	ENSG00000130803	+	0.01	26.8921	-6.64386	4.74911
chr19	9404951	9420514	ENSG00000196110	-	2.57281	0.342461	1.36334	-1.54599
chr19	9434448	9461838	ENSG00000188321	+	2.22093	1.30549	1.15116	0.384589
chr19	9455460	9456574	ENSG00000266912	+	0.911743	51.4777	-0.133302	5.68588
chr19	9458782	9459379	ENSG00000270614	-	6.46052	11.5639	2.69165	3.53155
chr19	9523272	9546254	ENSG00000174652	-	0.01	22.9078	-6.64386	4.51777
chr19	9638667	9649303	ENSG00000130818	-	0.7872	1.23975	-0.345197	0.310047
chr19	9671029	9695209	ENSG00000197961	-	0.01	55.3224	-6.64386	5.78979
chr19	9715356	9732075	ENSG00000171469	-	0.01	6.09061	-6.64386	2.60659
chr19	9731967	9756572	ENSG00000267106	+	8.88538	0.837805	3.15143	-0.255313
chr19	9759330	9785776	ENSG00000171466	-	0.01	82.5234	-6.64386	6.36673
chr19	9793970	9794749	ENSG00000239830	-	0.01	24.2691	-6.64386	4.60105
chr19	9862669	9903856	ENSG00000196605	-	0.520663	1.76032	-0.941577	0.815834
chr19	9866828	9867539	ENSG00000267370	-	0.7547	1.36986	-0.406024	0.454023
chr19	9885173	9885636	ENSG00000267741	+	2.21535	19.5156	1.14753	4.28656
chr19	9886685	9886771	ENSG00000265379	+	0.108652	377.706	-3.20221	8.56112
chr19	9920943	9938492	ENSG00000127452	-	0.412768	42.5259	-1.2766	5.41027
chr19	9930630	9930770	ENSG00000200237	+	3.02272	0.636282	1.59585	-0.652261
chr19	9935953	9936217	ENSG00000263493	+	3.15722	22.9512	1.65866	4.5205
chr19	9938568	9940791	ENSG00000198258	+	3.88532	95.6294	1.95803	6.57938
chr19	9945933	9960358	ENSG00000127445	+	0.284172	40.7213	-1.81516	5.34771
chr2	135894486	136288806	ENSG00000121988	-	4.65198	14.7307	2.21784	3.88075
chr2	14772810	14790933	ENSG00000162981	+	0.534973	91.1677	-0.902461	6.51045
chr2	148778580	149275805	ENSG00000204406	+	3.47251	30.6945	1.79598	4.93991
chr2	149018143	149018277	ENSG00000212181	-	29.0224	0.0362145	4.85909	-4.78729
chr2	149053225	149054248	ENSG00000224007	-	2.67056	0.380321	1.41714	-1.39471
chr2	150426148	150444330	ENSG00000168288	-	7.90649	10.1889	2.98304	3.34893
chr2	150624020	150715705	ENSG00000162947	-	15.4653	15.0881	3.95096	3.91534
chr2	151324709	151395525	ENSG00000115963	-	1.27326	0.237786	0.348525	-2.07226
chr2	158582220	158592517	ENSG00000234584	-	3.80042	0.270105	1.92616	-1.88841
chr2	158592958	158732374	ENSG00000115170	-	4.69792	12.6487	2.23202	3.66092
chr2	171034655	171511681	ENSG00000071909	+	0.01	4.41636	-6.64386	2.14286
chr2	171579719	171627276	ENSG00000234350	-	2.26165	12.3843	1.17737	3.63044
chr2	179866483	179867487	ENSG00000231541	+	0.01	12.8958	-6.64386	3.68883
chr2	179887984	179888105	ENSG00000252000	-	0.01	5.7639	-6.64386	2.52705
chr2	179966419	180129517	ENSG00000187231	-	0.01	3.51845	-6.64386	1.81494
chr2	179990263	179990364	ENSG00000238339	-	0.01	3.78233	-6.64386	1.91928
chr2	181737594	181738141	ENSG00000226564	-	6.22175	62.6389	2.63732	5.96899
chr2	190744335	191068210	ENSG00000187699	+	4.18313	0.144884	2.06458	-2.78702
chr2	190920423	190927455	ENSG00000138379	-	9.07664	3.29578	3.18216	1.72062
chr2	200322423	200341658	ENSG00000225953	+	4.13927	0.0695385	2.04938	-3.84604
chr2	201170604	201346986	ENSG00000196141	+	1.46324	37.6865	0.549165	5.23597
chr2	217658212	217658323	ENSG00000222832	-	3.95952	0.045507	1.98532	-4.45777
chr2	217664331	217670058	ENSG00000229352	+	6.75632	0.01	2.75624	-6.64386
chr2	217670460	217670852	ENSG00000234588	-	0.01	4.36947	-6.64386	2.12746
chr2	217719112	217719855	ENSG00000231597	-	3.62303	0.868168	1.8572	-0.203954
chr2	217731055	217732536	ENSG00000237479	-	1.21647	0.01	0.282696	-6.64386
chr2	217732735	217733879	ENSG00000227021	+	0.01	2.1575	-6.64386	1.10936
chr2	223725652	223809357	ENSG00000123983	+	1.12814	3.26828	0.173953	1.70853
chr2	32853099	33046118	ENSG00000018699	+	7.80257	99.0097	2.96395	6.6295
chr2	33172039	33624576	ENSG00000049323	+	7.60107	0.0567445	2.9262	-4.13938
chr2	33216326	33216391	ENSG00000252502	-	1.1447	0.0101705	0.194968	-6.61947
chr2	33281400	33288180	ENSG00000223951	-	1.90759	0.243091	0.931747	-2.04043
chr2	33510836	33510954	ENSG00000212204	-	17.9046	3.25413	4.16226	1.70227
chr2	33557965	33558074	ENSG00000252246	+	2.55813	80.4383	1.35509	6.32981
chr2	39963200	40006407	ENSG00000138050	-	4.47367	2.00394	2.16146	1.00284
chr2	40013593	40482349	ENSG00000227028	+	2.27652	13.488	1.18683	3.7536
chr2	40324410	40838193	ENSG00000183023	-	0.307645	3.18139	-1.70066	1.66966
chr2	45167293	45169012	ENSG00000236502	-	2.5755	19.9585	1.36485	4.31893
chr2	45232300	45236569	ENSG00000170577	-	4.47765	17.4351	2.16274	4.12392
chr2	54197975	54532437	ENSG00000170634	+	0.01	6.37735	-6.64386	2.67296
chr2	54480315	54483409	ENSG00000178021	-	1.00857	7.39486	0.0123148	2.88652
chr2	54557171	54610879	ENSG00000177994	+	1.49483	0.01	0.579982	-6.64386
chr2	56179293	56408787	ENSG00000272180	+	2.57337	0.062675	1.36366	-3.99597
chr2	56190326	56274461	ENSG00000226702	-	3.3367	0.413178	1.73842	-1.27516
chr2	58134786	58387055	ENSG00000028116	+	0.01	6.24747	-6.64386	2.64327
chr2	58468484	58468821	ENSG00000273063	+	2.58734	0.194857	1.37147	-2.35951
chr2	58478575	58479703	ENSG00000233426	+	0.01	47.2248	-6.64386	5.56147
chr2	62900986	63273622	ENSG00000115504	+	14.9914	1.23041	3.90607	0.299134
chr2	63167051	63167417	ENSG00000237162	+	2.24445	0.01	1.16636	-6.64386
chr2	63271057	63275775	ENSG00000231609	-	3.69569	0.01	1.88584	-6.64386
chr2	63277192	63284971	ENSG00000115507	+	3.62263	0.289224	1.85704	-1.78974
chr2	63335253	63335564	ENSG00000232403	-	40.6926	0.0125135	5.34669	-6.32037
chr2	63344986	63346677	ENSG00000242412	-	27.8659	0.000833	4.80043	-10.2294
chr2	63348518	64054977	ENSG00000143951	-	0.273587	1.28672	-1.86993	0.363696
chr2	63745026	63746647	ENSG00000203415	-	1.17372	0.110322	0.231086	-3.18021
chr2	75381492	75417075	ENSG00000270571	+	0.01	30.7819	-6.64386	4.94401
chr20	10002620	10349424	ENSG00000227906	-	1.57453	23.049	0.654918	4.52663
chr20	10036968	10037063	ENSG00000264599	+	4.53495	0.03615	2.18109	-4.78986
chr20	10329805	10330276	ENSG00000214835	-	1.07807	0.01	0.108453	-6.64386
chr20	10381657	10414870	ENSG00000125863	-	5.28393	1.6706	2.40161	0.740364
chr20	10415951	10617477	ENSG00000149346	+	4.09721	1.01616	2.03464	0.0231276
chr20	10618332	10654694	ENSG00000101384	-	6.26791	285.493	2.64798	8.15731
chr20	10625847	10627014	ENSG00000270408	-	0.01	127.859	-6.64386	6.99841
chr20	10653576	10975572	ENSG00000270792	+	5.10031	0.115244	2.35058	-3.11724
chr20	10733926	10745934	ENSG00000234900	-	11.2419	3.70625	3.49081	1.88996
chr20	10855981	10889920	ENSG00000232900	-	1.96094	0.01	0.971546	-6.64386
chr20	10869230	10869736	ENSG00000217809	-	8.41833	0.244185	3.07353	-2.03395
chr20	11871371	11907257	ENSG00000132640	+	32.5223	1.71223	5.02336	0.775879
chr20	11890052	11899325	ENSG00000236526	-	8.32197	0.144683	3.05692	-2.78903
chr20	12360704	12361903	ENSG00000235698	+	0.334701	54.4858	-1.57906	5.76781
chr20	12989627	13147411	ENSG00000172296	+	14.8857	0.0066455	3.89585	-7.23341
chr20	13202418	13281298	ENSG00000101230	+	2.92684	0.157354	1.54934	-2.66792
chr20	13218448	13220321	ENSG00000226263	-	2.09877	9.35e-05	1.06954	-13.3847
chr20	13246709	13619587	ENSG00000089123	-	1.41973	0.840005	0.505622	-0.251529
chr20	13373324	13374321	ENSG00000236811	+	3.83133	44.9416	1.93785	5.48998
chr20	13694969	13765532	ENSG00000089048	-	0.34136	3.60356	-1.55063	1.84942
chr20	13765596	13799067	ENSG00000101247	+	0.01	6.39315	-6.64386	2.67653
chr20	13829893	13977089	ENSG00000101251	-	13.2851	42.8475	3.73174	5.42114
chr20	13936410	13936503	ENSG00000221328	-	0.01	24.5832	-6.64386	4.6196
chr20	13976015	16033842	ENSG00000172264	+	3.63037	0.0212365	1.86012	-5.55731
chr20	13984154	13984345	ENSG00000230935	+	6.16521	1.92906	2.62415	0.947895
chr20	14108046	14108982	ENSG00000234187	+	1.56555	13.3608	0.646668	3.73993
chr20	14203687	14203976	ENSG00000239923	+	0.01	1.13472	-6.64386	0.182338
chr20	14303634	14318262	ENSG00000125848	-	1.69468	46.3596	0.761011	5.5348
chr20	14332966	14333071	ENSG00000199570	+	1.40055	41.3155	0.485995	5.36861
chr20	14527830	14528269	ENSG00000227563	-	23.7763	11.8751	4.57145	3.56987
chr20	14738209	14738702	ENSG00000213950	+	4.19682	0.06586	2.0693	-3.92445
chr20	14864899	14910161	ENSG00000235914	-	1.37196	0.208013	0.456235	-2.26525
chr20	14914489	14916009	ENSG00000237832	-	8.79214	0.01	3.13621	-6.64386
chr20	15002199	15002305	ENSG00000199803	-	22.4222	0.01	4.48686	-6.64386
chr20	15003498	15003604	ENSG00000201180	+	1.14168	0.0081755	0.191155	-6.93448
chr20	15261410	15261519	ENSG00000222500	-	0.01	2.95328	-6.64386	1.56232
chr20	15532802	15533530	ENSG00000225181	-	0.406031	22.9113	-1.30034	4.51799
chr20	16252749	16554078	ENSG00000089177	-	0.01	22.5416	-6.64386	4.49452
chr20	16390942	16391036	ENSG00000221448	-	0.144909	18.406	-2.78678	4.2021
chr20	16710606	16722421	ENSG00000125870	+	0.01	35.0591	-6.64386	5.13172
chr20	17206752	17465223	ENSG00000125851	+	1.5289	52.1359	0.612497	5.70421
chr20	17459730	17460076	ENSG00000232241	-	0.01	40.6477	-6.64386	5.3451
chr20	17474550	17549865	ENSG00000125864	-	0.822545	43.0069	-0.281834	5.4265
chr20	17497488	17497952	ENSG00000232333	+	2.37596	0.06136	1.24851	-4.02656
chr20	17550508	17590564	ENSG00000125868	+	2.20747	6.93585	1.14239	2.79407
chr20	17579900	17580452	ENSG00000230495	-	2.12932	5.001	1.09039	2.32222
chr20	17594323	17662940	ENSG00000125844	-	23.3866	47.1678	4.54761	5.55973
chr20	17937623	18039832	ENSG00000125850	-	4.33177	46.7255	2.11496	5.54614
chr20	18118517	18123813	ENSG00000232838	+	0.01	5.93424	-6.64386	2.56906
chr20	18118762	18169031	ENSG00000149474	+	0.01	23.08	-6.64386	4.52857
chr20	18150549	18150633	ENSG00000251713	-	3.18395	1.27591	1.67082	0.351529
chr20	18269121	18297640	ENSG00000125846	+	0.01	19.2261	-6.64386	4.26499
chr20	18294409	18295755	ENSG00000237259	-	3.82547	0.01	1.93564	-6.64386
chr20	18364011	18447925	ENSG00000089091	-	2.41844	0.278981	1.27407	-1.84176
chr20	18568537	18744561	ENSG00000125821	+	4.41302	12.608	2.14177	3.65626
chr20	18768295	18774979	ENSG00000179935	-	0.01	50.7635	-6.64386	5.66572
chr20	18775173	18776711	ENSG00000273148	+	1.62552	0.771414	0.700904	-0.374423
chr20	19193290	19703581	ENSG00000185052	+	0.433146	11.748	-1.20708	3.55434
chr20	19193496	19194121	ENSG00000235996	-	1.31618	1.41928	0.396355	0.505155
chr20	19570741	19570831	ENSG00000216017	-	1.80449	0.01	0.851591	-6.64386
chr20	19673853	19678220	ENSG00000232675	-	2.5736	0.076123	1.36379	-3.71552
chr20	19738296	19738679	ENSG00000268628	-	1.04608	0.382107	0.0649953	-1.38795
chr20	19738352	19790319	ENSG00000233895	+	0.01	23.3467	-6.64386	4.54515
chr20	19997760	20014299	ENSG00000173418	+	4.84926	14.7411	2.27776	3.88178
chr20	20015012	20036690	ENSG00000101343	-	7.76094	7.22476	2.95623	2.85295
chr20	20233947	20234482	ENSG00000229500	-	4.29207	0.01	2.10167	-6.64386
chr20	20239051	20248453	ENSG00000243810	-	193.944	0.0924285	7.5995	-3.43552
chr20	20370196	20693131	ENSG00000188559	-	0.139028	5.08101	-2.84655	2.34511
chr20	49615907	49626556	ENSG00000232358	+	2.38402	0.313802	1.2534	-1.67207
chr20	50003494	50179370	ENSG00000101096	-	0.32794	1.304	-1.6085	0.382945
chr20	50069442	50069514	ENSG00000266761	-	0.65608	24.3993	-0.608055	4.60877
chr20	50400581	50419059	ENSG00000101115	-	0.925954	299.196	-0.110988	8.22495
chr20	6748311	6760927	ENSG00000125845	+	16.4609	86.3785	4.04097	6.4326
chr20	7957995	8000476	ENSG00000125827	-	0.488198	35.4297	-1.03446	5.14689
chr20	7999870	8024159	ENSG00000229766	+	0.01	13.1916	-6.64386	3.72154
chr20	8112824	8949003	ENSG00000182621	+	2.32506	4.24722	1.21727	2.08652
chr20	8229351	8237564	ENSG00000225479	+	3.13765	0.419357	1.64968	-1.25375
chr20	8590801	8590887	ENSG00000222298	-	0.01	6.16006	-6.64386	2.62294
chr20	8811833	8812040	ENSG00000201348	+	87.401	0.01	6.44958	-6.64386
chr20	8910542	8910685	ENSG00000228438	-	2.28207	0.176737	1.19034	-2.50032
chr20	9485827	9495645	ENSG00000225988	-	1.9548	0.01	0.967022	-6.64386
chr20	9495005	9511171	ENSG00000125869	+	2.26711	0.768087	1.18085	-0.380658
chr20	9966736	9987764	ENSG00000243961	+	12.5076	0.587692	3.64473	-0.766869
chr21	10906201	11029719	ENSG00000166157	-	0.01	128.51	-6.64386	7.00573
chr21	10996026	11098980	ENSG00000187172	-	12.2271	0.589975	3.61201	-0.761273
chr21	15215454	15220685	ENSG00000228314	-	3.501	12.8417	1.80777	3.68276
chr21	15340810	15340916	ENSG00000223287	-	1.7839	0.022299	0.835036	-5.48688
chr21	20230097	20230594	ENSG00000198618	+	11.7139	10.3702	3.55015	3.37438
chr21	42548249	42558715	ENSG00000225745	-	0.682495	86.4189	-0.551111	6.43328
chr21	42552024	42552553	ENSG00000224388	+	0.899208	4.25405	-0.153274	2.08884
chr21	9825832	9826011	ENSG00000264462	+	0.01	6.74703	-6.64386	2.75425
chr21	9826203	9826263	ENSG00000264063	+	0.275371	25.3732	-1.86055	4.66523
chr21	9907190	9968585	ENSG00000188681	-	0.01	26.621	-6.64386	4.73449
chr21	9937696	9937777	ENSG00000239179	-	0.01	269.108	-6.64386	8.07204
chr21	9937936	9938018	ENSG00000239107	-	0.01	8.18706	-6.64386	3.03334
chr22	18465971	18466385	ENSG00000235445	-	2.7925	0.01	1.48156	-6.64386
chr22	18559293	18561650	ENSG00000225335	-	4.18001	137.685	2.06351	7.10523
chr22	18560689	18613905	ENSG00000215193	+	16.3646	4.1554	4.03251	2.05499
chr22	18564232	18564441	ENSG00000236890	-	12.5103	0.517811	3.64505	-0.949502
chr22	18584378	18584654	ENSG00000235617	+	1.16481	1.95072	0.220095	0.964006
chr22	18585223	18586415	ENSG00000225225	-	7.98547	0.01	2.99738	-6.64386
chr22	18593097	18629321	ENSG00000183785	+	2.12214	0.780456	1.08552	-0.35761
chr22	18821207	18821951	ENSG00000234764	+	0.755412	7.336	-0.404664	2.87499
chr22	18834324	18848562	ENSG00000161103	+	0.01	47.5088	-6.64386	5.57012
chr22	18893541	18901751	ENSG00000183628	+	11.5221	7.23537	3.52633	2.85507
chr22	18958027	19018755	ENSG00000237517	+	2.40549	0.0311005	1.26633	-5.00692
chr22	19710468	19712294	ENSG00000203618	+	2.56665	0.227634	1.35989	-2.13521
chr22	19744226	19771116	ENSG00000184058	+	1.13918	61.3547	0.187998	5.9391
chr22	19770747	19842462	ENSG00000185838	-	0.01	1.95581	-6.64386	0.967765
chr22	19779817	19780617	ENSG00000235776	+	0.203275	1.97016	-2.2985	0.978315
chr22	22516592	22517074	ENSG00000211639	+	11.6355	0.0856815	3.54046	-3.54487
chr22	22577580	22578959	ENSG00000228050	-	1.23887	30.324	0.309021	4.92239
chr22	22638312	22641586	ENSG00000272216	-	1.68186	0.062284	0.75006	-4.00499
chr22	22657589	22664766	ENSG00000272779	+	6.36149	3.15608	2.66937	1.65813
chr22	22657589	22677203	ENSG00000236850	+	16.9333	1.61958	4.08179	0.695624
chr22	22673082	22673581	ENSG00000211643	+	4.39372	0.01	2.13544	-6.64386
chr22	22676828	22677336	ENSG00000211644	+	48.9641	0.01	5.61365	-6.64386
chr22	22681658	22682172	ENSG00000211645	+	3.0898	42.8387	1.62751	5.42084
chr22	22712087	22712608	ENSG00000211648	+	16.5196	0.56919	4.04611	-0.813018
chr22	22720578	22722138	ENSG00000237428	+	2.39506	0.322766	1.26006	-1.63144
chr22	22723982	22724454	ENSG00000211649	+	1.80074	28.2893	0.848592	4.82218
chr22	23006898	23006993	ENSG00000207834	+	2.05678	0.01	1.04038	-6.64386
chr22	23010758	23011276	ENSG00000211658	+	0.01	3.09104	-6.64386	1.62809
chr22	23015622	23016072	ENSG00000253913	+	4.6947	0.104208	2.23103	-3.26246
chr22	23021570	23021818	ENSG00000253779	+	9.72455	6.02223	3.28163	2.5903
chr22	23029190	23029735	ENSG00000211659	+	2.38022	0.143554	1.25109	-2.80033
chr22	23032315	23032462	ENSG00000232350	+	23.2575	0.199308	4.53962	-2.32692
chr22	23035263	23035797	ENSG00000223999	-	2.05282	0.01	1.03761	-6.64386
chr22	23040274	23040892	ENSG00000211660	+	0.01	1.55197	-6.64386	0.634102
chr22	23043245	23043455	ENSG00000253546	+	0.01	43.4787	-6.64386	5.44224
chr22	23054174	23055688	ENSG00000211662	+	1.9468	0.012559	0.961106	-6.31513
chr22	23057775	23057904	ENSG00000254240	+	8.87743	46.8415	3.15014	5.54972
chr22	23077063	23077157	ENSG00000264629	+	63.3509	0.142012	5.98529	-2.81592
chr22	23077095	23077584	ENSG00000211664	+	0.01	18.4729	-6.64386	4.20734
chr22	23081432	23081675	ENSG00000253152	+	2.1762	0.01	1.12181	-6.64386
chr22	23089870	23090398	ENSG00000211665	+	110.006	20.6901	6.78143	4.37087
chr22	23098043	23098286	ENSG00000253786	+	4.74063	0.073072	2.24508	-3.77454
chr22	23101185	23101279	ENSG00000207835	+	3.44362	0.047549	1.78392	-4.39444
chr22	23117022	23117184	ENSG00000231392	+	54.6173	0.560859	5.77129	-0.834291
chr22	23134977	23135071	ENSG00000207833	+	25.4553	0.138673	4.66989	-2.85025
chr22	23134980	23135496	ENSG00000211668	+	19.3056	0.486668	4.27095	-1.03899
chr22	23154244	23154782	ENSG00000211669	+	3.26103	0.126431	1.70533	-2.98358
chr22	23157168	23157423	ENSG00000226477	+	2.22646	0.161134	1.15475	-2.63367
chr22	23161507	23162253	ENSG00000211670	+	3.52891	2.16078	1.81922	1.11155
chr22	23165153	23165787	ENSG00000211671	+	3.609	6.43365	1.8516	2.68564
chr22	23165270	23165365	ENSG00000207836	+	8.31016	9.22307	3.05488	3.20525
chr22	23177041	23177293	ENSG00000237127	+	0.01	45.1681	-6.64386	5.49723
chr22	23180779	23181049	ENSG00000254077	+	2.22656	0.144563	1.15482	-2.79023
chr22	23192550	23192799	ENSG00000253448	+	8.05168	7.53146	3.00929	2.91293
chr22	23198720	23198813	ENSG00000207832	+	4.50564	0.56869	2.17173	-0.814284
chr22	23198937	23199213	ENSG00000253234	+	10.9201	0.01	3.44891	-6.64386
chr22	23200200	23200443	ENSG00000226420	+	14.2163	0.01	3.82947	-6.64386
chr22	23213686	23214214	ENSG00000211672	+	10.1955	0.002533	3.34985	-8.62494
chr22	23215391	23215619	ENSG00000253963	+	3.25578	0.01	1.703	-6.64386
chr22	23222886	23223576	ENSG00000211673	+	8.79592	0.163219	3.13683	-2.61511
chr22	23228447	23228559	ENSG00000264824	+	3.70467	0.01	1.88935	-6.64386
chr22	23229960	23238287	ENSG00000254709	+	4.07299	1.76053	2.02609	0.816009
chr22	23235872	23235998	ENSG00000211674	+	0.01	1.73804	-6.64386	0.797458
chr22	23237555	23238014	ENSG00000211675	+	19.4874	17.0791	4.28447	4.09416
chr22	23241661	23241835	ENSG00000211676	+	2.8054	0.01	1.48821	-6.64386
chr22	23243156	23243617	ENSG00000211677	+	3.02883	1.65086	1.59876	0.723215
chr22	23247030	23247205	ENSG00000211678	+	53.8335	0.01	5.75043	-6.64386
chr22	23248512	23248973	ENSG00000211679	+	9.87544	6.11614	3.30385	2.61262
chr22	23264766	23265203	ENSG00000211685	+	7.38152	0.428609	2.88392	-1.22227
chr22	23521891	23660224	ENSG00000186716	+	0.01	148.814	-6.64386	7.21737
chr22	23603971	23604258	ENSG00000240160	-	0.66178	13.8498	-0.595575	3.79179
chr22	23605323	23606541	ENSG00000230701	+	4.84192	0.825086	2.27558	-0.277383
chr22	23923067	23926046	ENSG00000272733	-	6.19022	9.51182	2.62999	3.24972
chr22	23950639	23974508	ENSG00000189269	-	12.2815	0.601415	3.61841	-0.733567
chr22	23972805	23981128	ENSG00000211683	-	21.3533	0.0811645	4.41639	-3.62301
chr22	23980674	24059543	ENSG00000228315	-	9.96371	35.3305	3.31668	5.14284
chr22	23980679	23982949	ENSG00000234353	-	0.01	6.91686	-6.64386	2.79012
chr22	23991400	23995521	ENSG00000244723	-	3.75087	33.7481	1.90723	5.07673
chr22	23995047	24059534	ENSG00000273000	-	2.15291	4.51487	1.10629	2.17468
chr22	29196671	29244547	ENSG00000226471	+	68.0033	2.69162	6.08753	1.42848
chr22	29210902	29211650	ENSG00000272858	+	5.19013	0.01	2.37577	-6.64386
chr22	29279580	29453475	ENSG00000183579	+	3.7463	0.12718	1.90547	-2.97506
chr22	29388709	29414608	ENSG00000235786	+	0.01	41.8466	-6.64386	5.38704
chr22	29420987	29427464	ENSG00000177993	-	2.7356	0.255613	1.45186	-1.96796
chr22	29469066	29564321	ENSG00000183762	+	8.06245	0.761931	3.01122	-0.392267
chr22	29495029	29507671	ENSG00000226772	-	0.01	41.5424	-6.64386	5.37651
chr22	29530002	29530108	ENSG00000200871	+	0.01	1.52534	-6.64386	0.609134
chr22	33031088	33031184	ENSG00000251890	-	6.53288	25.3888	2.70772	4.66612
chr22	33179163	33180968	ENSG00000229673	+	3.92027	0.01	1.97095	-6.64386
chr22	33197687	33259030	ENSG00000100234	+	3.64697	0.063543	1.8667	-3.97612
chr22	36044442	36064456	ENSG00000221963	+	2.85626	6.49052	1.51413	2.69834
chr22	36134783	36424473	ENSG00000100320	-	18.8691	0.0281605	4.23795	-5.15018
chr22	36293318	36294452	ENSG00000237406	-	13.4386	14.6015	3.74831	3.86805
chr22	43593289	43739394	ENSG00000159307	-	0.01	67.4857	-6.64386	6.07651
chr22	43608680	43609667	ENSG00000236272	+	0.915873	1.72944	-0.126781	0.790304
chr22	43671961	43679836	ENSG00000203527	+	2.0667	0.01	1.04733	-6.64386
chr22	44220389	44258398	ENSG00000130540	-	0.481598	33.1981	-1.0541	5.05303
chr22	44351301	44406411	ENSG00000100347	+	3.16578	36.3634	1.66256	5.18442
chr22	44352907	44353228	ENSG00000224856	+	1.31071	0.597774	0.390349	-0.742327
chr22	44395091	44568829	ENSG00000188677	+	3.80783	27.4948	1.92897	4.78109
chr22	44568836	44615413	ENSG00000138964	+	11.6449	154.391	3.54162	7.27045
chr22	44879375	44879597	ENSG00000228807	-	1.81536	0.0520365	0.86026	-4.26433
chr22	44888452	44894178	ENSG00000188636	-	38.4596	3.35798	5.26527	1.74759
chr22	45064593	45133561	ENSG00000186654	+	3.44884	4.51963	1.78611	2.1762
chr22	45098113	45258586	ENSG00000248405	+	0.01	23.2873	-6.64386	4.54147
chr22	45098355	45258665	ENSG00000241484	+	1.64525	1.82964	0.71831	0.871561
chr22	45898118	45997015	ENSG00000077942	+	6.65982	7.11811	2.73548	2.83149
chr22	46067678	46241187	ENSG00000130638	+	0.058385	11.3036	-4.09826	3.49871
chr3	100468000	100712359	ENSG00000154175	-	1.17485	0.448544	0.232475	-1.15668
chr3	100629819	100631019	ENSG00000213431	-	0.01	12.1823	-6.64386	3.60672
chr3	100941390	101039404	ENSG00000081148	-	0.01	21.1284	-6.64386	4.40111
chr3	121150278	121264853	ENSG00000051341	-	3.14244	0.047818	1.65188	-4.3863
chr3	123434698	123435246	ENSG00000273123	+	4.54914	0.0134405	2.1856	-6.21727
chr3	123532924	123533054	ENSG00000207002	+	2.49965	2.28105	1.32173	1.1897
chr3	123798870	124445172	ENSG00000160145	+	17.41	0.613308	4.12184	-0.705316
chr3	123851776	123851872	ENSG00000266383	+	12.306	0.0407065	3.62129	-4.6186
chr3	123870807	123871910	ENSG00000240622	-	7.16595	0.01	2.84116	-6.64386
chr3	124126538	124126630	ENSG00000252751	+	2.02517	0.17548	1.01804	-2.51062
chr3	130397779	130465673	ENSG00000196455	-	2.20544	1.69186	1.14107	0.758611
chr3	130811665	130811771	ENSG00000201550	-	0.01	6.58188	-6.64386	2.7185
chr3	130830514	130830602	ENSG00000212073	-	32.1176	0.105684	5.00529	-3.24217
chr3	131252399	132004254	ENSG00000196353	-	0.01	8.33112	-6.64386	3.05851
chr3	131704699	131704775	ENSG00000265859	-	0.313852	5.09693	-1.67184	2.34963
chr3	133784147	133969689	ENSG00000163785	-	7.6822	16.0274	2.94152	4.00247
chr3	13857755	13921618	ENSG00000154764	-	7.296	0.0644095	2.86711	-3.95658
chr3	138724648	139076065	ENSG00000175110	+	0.180216	9.63784	-2.4722	3.26871
chr3	138800496	138801219	ENSG00000251137	-	3.09938	0.0993085	1.63198	-3.33194
chr3	13974553	13978977	ENSG00000250439	+	3.37007	16.0823	1.75278	4.0074
chr3	13978756	14124311	ENSG00000180438	+	1.15611	8.12997	0.209273	3.02325
chr3	152552736	152555841	ENSG00000169860	+	3.47422	9.01518	1.79669	3.17236
chr3	155829221	155831987	ENSG00000242537	-	9.20684	0.0347605	3.20271	-4.84641
chr3	155933349	155945672	ENSG00000240596	-	2.02083	0.207568	1.01494	-2.26834
chr3	156977531	157251408	ENSG00000197415	-	6.84496	8.3957	2.77504	3.06965
chr3	17198654	18486309	ENSG00000131374	-	5.95433	15.1381	2.57394	3.92012
chr3	18031515	18037036	ENSG00000226238	+	6.47493	1.20111	2.69486	0.264365
chr3	18386879	18487080	ENSG00000182568	-	28.0014	7.46796	4.80743	2.90071
chr3	187086120	187089864	ENSG00000136514	+	2.21169	1.55833	1.14515	0.64
chr3	189349205	189615068	ENSG00000073282	+	14.1665	0.0066275	3.82442	-7.23732
chr3	189363116	189363255	ENSG00000227971	-	19.0813	0.01	4.25409	-6.64386
chr3	189547711	189547798	ENSG00000216058	+	2.19679	0.01	1.1354	-6.64386
chr3	27151576	27410951	ENSG00000163491	-	0.01	7.3744	-6.64386	2.88253
chr3	27256307	27256509	ENSG00000224237	-	46.1593	0.0848845	5.52855	-3.55836
chr3	27307071	27307174	ENSG00000207251	-	1.54283	0.01	0.625582	-6.64386
chr3	28390637	28579613	ENSG00000206559	+	6.28762	77.4276	2.65252	6.27478
chr3	28489216	28489564	ENSG00000230480	+	20.9463	0.01	4.38863	-6.64386
chr3	31835962	31837667	ENSG00000223965	+	0.01	14.3342	-6.64386	3.84139
chr3	36421836	36589499	ENSG00000144681	+	25.2923	0.166251	4.66063	-2.58856
chr3	40803036	40803290	ENSG00000234287	+	0.268396	27.4287	-1.89757	4.77761
chr3	41288090	42003922	ENSG00000168038	-	4.44404	2.0511	2.15187	1.0364
chr3	41690747	41690828	ENSG00000221337	+	29.3915	0.01	4.87733	-6.64386
chr3	41729360	41729525	ENSG00000252409	-	0.0770775	5.91274	-3.69755	2.56383
chr3	69788586	70017488	ENSG00000187098	+	17.4667	2.14686	4.12654	1.10223
chr4	100871163	101116256	ENSG00000245322	+	1.30604	0.783979	0.385197	-0.351113
chr4	105412033	105412111	ENSG00000272082	+	0.01	9.78503	-6.64386	3.29058
chr4	105412122	105618749	ENSG00000245384	+	0.01	15.6498	-6.64386	3.96807
chr4	105478117	105490034	ENSG00000250670	+	0.01	48.7977	-6.64386	5.60874
chr4	105575031	105887950	ENSG00000248242	-	0.01	8.55669	-6.64386	3.09705
chr4	106603784	106817143	ENSG00000138785	-	0.01	4.66685	-6.64386	2.22245
chr4	106962756	107242652	ENSG00000145348	-	1.33029	4.27698	0.411742	2.09659
chr4	113739265	114304896	ENSG00000145362	+	7.3136	0.0104345	2.87058	-6.58249
chr4	113801454	113803486	ENSG00000251126	-	0.734989	14.3748	-0.444206	3.84547
chr4	113802874	113803288	ENSG00000228814	-	13.1566	0.01	3.71771	-6.64386
chr4	114135137	114138326	ENSG00000196656	-	1.50151	76.0616	0.586417	6.2491
chr4	114372188	114683083	ENSG00000145349	-	1.45212	3.59679	0.538162	1.84671
chr4	120988113	121337921	ENSG00000250938	+	40.0962	7.15765	5.32539	2.83949
chr4	121012201	121013437	ENSG00000250219	-	2.00326	59.5215	1.00235	5.89534
chr4	123966	125423	ENSG00000256143	-	2.8903	0.123099	1.53122	-3.02211
chr4	124386	157779	ENSG00000250312	+	0.01	4.02397	-6.64386	2.00862
chr4	130242	130349	ENSG00000211553	+	0.145475	4.11176	-2.78116	2.03976
chr4	138948576	139051863	ENSG00000248307	-	2.09238	10.6147	1.06515	3.40799
chr4	138978618	139099331	ENSG00000250033	+	0.557389	1.34484	-0.843242	0.42743
chr4	14166079	14244437	ENSG00000249988	+	0.01	3.82207	-6.64386	1.93435
chr4	142557752	142655140	ENSG00000164136	+	7.65616	5.73342	2.93662	2.5194
chr4	143435599	143440136	ENSG00000251248	+	1.39184	3.57632	0.476994	1.83848
chr4	143487172	143582103	ENSG00000249806	+	26.2032	7.09676	4.71167	2.82716
chr4	144498455	144621828	ENSG00000183090	-	39.5525	22.4158	5.3057	4.48644
chr4	144621410	144786225	ENSG00000246448	+	26.6449	0.01	4.73579	-6.64386
chr4	14472089	14889793	ENSG00000248360	-	1.32371	0.01	0.404583	-6.64386
chr4	14507489	14508104	ENSG00000251252	-	1.05119	9.91547	0.0720207	3.30968
chr4	14692334	14692456	ENSG00000202449	+	1.05848	0.0639525	0.0819913	-3.96686
chr4	147627790	147867034	ENSG00000137473	-	5.18294	3.85041	2.37377	1.94501
chr4	16402053	16513810	ENSG00000248138	+	15.5508	2.92026	3.95891	1.5461
chr4	16503164	16900432	ENSG00000169744	-	1.41353	20.7829	0.499303	4.37733
chr4	189659506	189660648	ENSG00000180015	+	5.99731	9.44303	2.58432	3.23925
chr4	331886	332372	ENSG00000248564	-	1.1191	0.01	0.162336	-6.64386
chr4	336610	336751	ENSG00000250321	-	26.3592	5.4779	4.72024	2.45362
chr4	343946	344041	ENSG00000207642	+	6.26112	20.6194	2.64642	4.36593
chr4	4543858	4712665	ENSG00000247708	+	5.83308	0.051661	2.54426	-4.27478
chr4	53179	88099	ENSG00000197701	+	3.79939	11.9594	1.92577	3.58007
chr4	72053003	72437804	ENSG00000080493	+	10.4284	0.0171325	3.38244	-5.86712
chr4	72300122	72303641	ENSG00000270098	-	6.60538	0.613155	2.72364	-0.705675
chr4	75858305	75975325	ENSG00000169116	+	6.76127	0.074765	2.7573	-3.74149
chr4	75881184	75895572	ENSG00000249717	-	10.7917	0.01	3.43185	-6.64386
chr4	79102020	79103200	ENSG00000249565	-	0.01	1.13324	-6.64386	0.180453
chr5	108083523	108532542	ENSG00000151422	+	0.01	2.24709	-6.64386	1.16806
chr5	108572821	108662070	ENSG00000249476	-	1.21505	0.257464	0.281022	-1.95755
chr5	109624934	110074657	ENSG00000186952	-	3.48881	3.99132	1.80274	1.99687
chr5	109849530	109849616	ENSG00000221436	-	0.01	212.091	-6.64386	7.72854
chr5	110073837	110100857	ENSG00000164209	+	3.57363	5.59859	1.83739	2.48506
chr5	110283728	110286479	ENSG00000248966	-	3.86554	1.99399	1.95067	0.995656
chr5	110559351	110830584	ENSG00000152495	+	0.352909	11.9479	-1.50263	3.57869
chr5	111478138	111755013	ENSG00000129595	-	4.04821	2.66996	2.01728	1.41682
chr5	111699153	111699363	ENSG00000248350	-	0.01	46.1063	-6.64386	5.52689
chr5	115779312	115910630	ENSG00000092421	-	1.90116	0.01	0.926882	-6.64386
chr5	115783243	115843972	ENSG00000248445	+	4.63559	1.42829	2.21275	0.514289
chr5	121297656	121411265	ENSG00000151304	+	0.01	1.05365	-6.64386	0.0753998
chr5	125695824	125832186	ENSG00000155324	+	2.35543	0.603438	1.23599	-0.728721
chr5	125769197	125826063	ENSG00000250602	-	2.42552	0.879359	1.27829	-0.185477
chr5	170323933	170331465	ENSG00000253966	+	0.137146	71.7438	-2.86622	6.16478
chr5	178450753	178462065	ENSG00000234284	+	2.30163	0.517732	1.20266	-0.949724
chr5	178487416	178510538	ENSG00000177932	+	2.58549	12.932	1.37044	3.69288
chr5	178509681	178510195	ENSG00000253144	-	3.0637	1.02328	1.61527	0.0331996
chr5	178537852	178772431	ENSG00000087116	-	6.71489	0.163444	2.74736	-2.61313
chr5	18049659	18049981	ENSG00000240785	+	3.19146	0.0627145	1.67421	-3.99506
chr5	31639517	32111037	ENSG00000133401	+	3.1194	0.01	1.64127	-6.64386
chr5	31657325	31665174	ENSG00000248624	+	15.2865	0.0042975	3.93419	-7.86229
chr5	31725646	31726009	ENSG00000248878	-	1.15734	0.01	0.210815	-6.64386
chr5	31741940	31742434	ENSG00000248813	-	1.18547	0.01	0.245465	-6.64386
chr5	31747751	31748185	ENSG00000250164	-	4.56099	5.18252	2.18935	2.37366
chr5	31754326	31754763	ENSG00000249688	+	6.21351	0.0614475	2.63541	-4.0245
chr5	32925745	33298016	ENSG00000250697	-	0.01	1.4763	-6.64386	0.56199
chr5	32947549	32962573	ENSG00000248279	+	18.575	50.3939	4.21529	5.65518
chr5	33009100	33025830	ENSG00000249102	+	13.3526	3.23946	3.73905	1.69575
chr5	33011428	33017713	ENSG00000251281	-	8.48684	9.24517	3.08523	3.2087
chr5	33090232	33090455	ENSG00000250672	-	34.1565	0.01	5.09409	-6.64386
chr5	33162285	33162913	ENSG00000240376	+	8.04812	39.2558	3.00865	5.29483
chr5	33229841	33255659	ENSG00000251443	+	1.50151	0.10865	0.586417	-3.20224
chr5	33987279	34124633	ENSG00000273294	-	0.01	20.5749	-6.64386	4.36281
chr5	38425138	38427478	ENSG00000249491	-	4.2019	6.63134	2.07104	2.7293
chr5	38429994	38430262	ENSG00000248234	-	1.41059	0.225154	0.496297	-2.15102
chr5	38461029	38468441	ENSG00000251257	-	17.5965	1.63695	4.13722	0.71101
chr5	41730167	41870621	ENSG00000083720	-	0.01	43.8011	-6.64386	5.45289
chr5	42423879	42721979	ENSG00000112964	+	6.32349	17.621	2.66072	4.13922
chr5	42466995	42468402	ENSG00000250860	-	2.33165	63.3249	1.22135	5.9847
chr5	42799982	42887494	ENSG00000250722	-	4.24143	0.112542	2.08455	-3.15147
chr5	59725730	59726103	ENSG00000213896	-	1.12629	0.431206	0.171578	-1.21355
chr5	59726565	59726939	ENSG00000224838	+	0.594348	3.67802	-0.750621	1.87893
chr5	59783540	59843484	ENSG00000152931	+	0.01	7.61919	-6.64386	2.92964
chr5	64546954	64547611	ENSG00000250732	-	2.63441	0.01	1.39748	-6.64386
chr5	64711180	64712049	ENSG00000205644	+	0.01	8.09518	-6.64386	3.01706
chr5	65892176	66465423	ENSG00000069020	+	54.4465	0.129866	5.76677	-2.9449
chr5	65918696	65919005	ENSG00000248803	+	0.629404	47.3386	-0.667942	5.56495
chr5	72921983	73237818	ENSG00000214944	+	1.2427	8.2353	0.313477	3.04182
chr5	75387533	75387626	ENSG00000252833	-	0.01	12.3007	-6.64386	3.62066
chr6	100956070	101329248	ENSG00000112249	-	0.01	2.27975	-6.64386	1.18888
chr6	117622618	117622921	ENSG00000222713	+	0.01	13.0326	-6.64386	3.70405
chr6	117639374	117923691	ENSG00000047932	-	0.01	2.53161	-6.64386	1.34006
chr6	117778897	117779001	ENSG00000207461	-	0.01	3.99114	-6.64386	1.9968
chr6	117996665	118031803	ENSG00000153989	+	0.01	5.13166	-6.64386	2.35943
chr6	130465460	130686570	ENSG00000164483	-	0.01	35.244	-6.64386	5.13931
chr6	131160487	131384462	ENSG00000079819	-	0.01	17.5464	-6.64386	4.1331
chr6	131456806	131604675	ENSG00000118507	+	0.01	5.68572	-6.64386	2.50734
chr6	142379467	142409936	ENSG00000135577	-	0.01	7.43444	-6.64386	2.89422
chr6	142622991	142767403	ENSG00000112414	+	0.01	2.22397	-6.64386	1.15314
chr6	148593440	148873186	ENSG00000111961	+	0.01	2.4065	-6.64386	1.26694
chr6	148599808	148599914	ENSG00000207345	+	0.01	1.09661	-6.64386	0.133046
chr6	151186685	151423023	ENSG00000120254	+	0.01	5.53665	-6.64386	2.46901
chr6	151420665	151421069	ENSG00000219747	+	0.01	10.7541	-6.64386	3.42682
chr6	151546685	151547082	ENSG00000213087	-	0.01	1.45946	-6.64386	0.545437
chr6	168227602	168372703	ENSG00000130396	+	0.01	10.0637	-6.64386	3.33108
chr6	169857307	170102159	ENSG00000184465	-	0.01	5.41896	-6.64386	2.43802
chr6	55921388	56258892	ENSG00000124749	-	0.01	16.5279	-6.64386	4.04683
chr6	56322785	56819426	ENSG00000151914	-	0.01	21.1696	-6.64386	4.40392
chr6	80341000	80413372	ENSG00000198478	+	0.01	32.0668	-6.64386	5.00301
chr6	86159809	86205500	ENSG00000135318	+	0.01	5.32554	-6.64386	2.41293
chr6	88849583	88876078	ENSG00000118432	-	0.01	12.4832	-6.64386	3.64191
chr6	89319985	89673348	ENSG00000111880	-	0.01	1.67861	-6.64386	0.747265
chr7	107640237	107640427	ENSG00000238297	-	0.01	7.60666	-6.64386	2.92726
chr7	107663993	107770801	ENSG00000091128	-	0.01	10.1936	-6.64386	3.34959
chr7	114054299	114059930	ENSG00000224595	-	0.01	5.21744	-6.64386	2.38334
chr7	114562209	114659256	ENSG00000135272	+	0.01	6.89749	-6.64386	2.78607
chr7	115575202	115799950	ENSG00000105967	-	0.01	5.93664	-6.64386	2.56965
chr7	115878314	116139519	ENSG00000237813	-	0.01	1.58463	-6.64386	0.664148
chr7	116593292	116870157	ENSG00000004866	+	0.01	1.88038	-6.64386	0.911025
chr7	157331750	158380480	ENSG00000155093	-	0.01	2.46975	-6.64386	1.30436
chr7	45763379	45808617	ENSG00000214765	-	0.01	4.67268	-6.64386	2.22425
chr7	64838712	64866038	ENSG00000146757	+	0.01	1.34495	-6.64386	0.427548
chr7	91321323	91510034	ENSG00000127989	-	0.01	2.66502	-6.64386	1.41415
chr8	102698771	103137135	ENSG00000104490	-	0.01	7.73107	-6.64386	2.95067
chr8	104512976	105268322	ENSG00000176406	+	0.01	340.03	-6.64386	8.40952
chr8	105501459	105601252	ENSG00000147650	-	0.01	4.05218	-6.64386	2.0187
chr8	107282473	107764922	ENSG00000164830	+	0.01	18.8975	-6.64386	4.24012
chr8	107532702	107669776	ENSG00000253582	-	0.01	2.33145	-6.64386	1.22123
chr8	17155539	17271037	ENSG00000003987	-	0.01	5.31399	-6.64386	2.4098
chr8	18578415	18591915	ENSG00000187229	+	0.01	6.6362	-6.64386	2.73036
chr8	34731677	34732151	ENSG00000243181	+	0.01	1.2992	-6.64386	0.37762
chr8	35092975	35654068	ENSG00000156687	+	0.01	2.39413	-6.64386	1.2595
chr8	57408805	57472382	ENSG00000246430	-	0.01	1.68056	-6.64386	0.748939
chr8	57500944	57501346	ENSG00000241431	+	0.01	2.9049	-6.64386	1.53849
chr8	58907068	59116838	ENSG00000169122	+	0.01	1.44439	-6.64386	0.530461
chr8	75288922	75289028	ENSG00000207417	+	0.01	8.21557	-6.64386	3.03836
chr8	75716522	75717046	ENSG00000253777	-	0.01	8.67899	-6.64386	3.11753
chr8	95139399	95229531	ENSG00000079112	-	0.01	27.4878	-6.64386	4.78072
chr8	98285717	98290176	ENSG00000180543	-	0.01	11.6928	-6.64386	3.54755
chr8	9911778	10286401	ENSG00000175806	+	0.01	17.5956	-6.64386	4.13714
chr8	99413631	99955055	ENSG00000104375	-	0.01	2.36596	-6.64386	1.24242
chr8	99448897	99451518	ENSG00000272321	+	0.01	9.66054	-6.64386	3.2721
chr9	112542589	112934792	ENSG00000157654	+	0.01	1.40291	-6.64386	0.48842
chr9	113127531	113342160	ENSG00000165124	-	0.01	2.58032	-6.64386	1.36755
chr9	113635543	113800981	ENSG00000198121	-	0.01	3.52354	-6.64386	1.81703
chr9	23690102	23826335	ENSG00000107105	-	0.01	17.3133	-6.64386	4.11381
chr9	2422702	2641395	ENSG00000236404	-	0.01	30.8674	-6.64386	4.94801
chr9	32629452	32635667	ENSG00000122728	-	0.01	41.6617	-6.64386	5.38065
chr9	32629452	32635667	ENSG00000256239	-	0.01	18.7266	-6.64386	4.22702
chr9	3875584	3878809	ENSG00000236724	+	0.01	2.19905	-6.64386	1.13688
chr9	78505560	78977255	ENSG00000099139	+	0.01	19.9267	-6.64386	4.31663
chr9	78527369	78527465	ENSG00000238826	+	0.01	2.11201	-6.64386	1.07862
chr9	84198598	84304220	ENSG00000196781	-	0.01	1.00675	-6.64386	0.00970261
chr9	89623370	89657041	ENSG00000269994	-	0.01	18.4913	-6.64386	4.20877
chr9	91242104	91267075	ENSG00000228189	-	0.01	13.0787	-6.64386	3.70915
chr9	98205262	98279339	ENSG00000185920	-	0.01	2.1447	-6.64386	1.10077
chr9	98257206	98257661	ENSG00000271314	+	0.01	3.38608	-6.64386	1.75962
chr9	98521513	98638259	ENSG00000175611	-	0.01	2.51408	-6.64386	1.33003
chrX	11136239	11683821	ENSG00000047648	-	0.01	12.4875	-6.64386	3.64241
chrX	11352353	11354021	ENSG00000232392	-	0.01	357.06	-6.64386	8.48002
chrX	122249960	122251634	ENSG00000224236	-	0.01	40.2964	-6.64386	5.33258
chrX	17393543	17754114	ENSG00000188158	+	0.01	8.36984	-6.64386	3.0652
chrX	31115794	33357558	ENSG00000198947	-	0.01	17.5909	-6.64386	4.13676
chrY	5441186	5442472	ENSG00000214207	+	0.01	50.4307	-6.64386	5.65623
chrY	5441969	5442060	ENSG00000252059	+	0.01	97.3713	-6.64386	6.60543

## Sheet: mac_THP1mac_a2b
chr	start	end	gene	strand	TPM A	TPM B	LOG(TPM A)	LOG(TPM B)
chr1	1006346	1009687	ENSG00000237330	-	0.01	2.51996	-6.64386	1.3334
chr1	1017198	1051741	ENSG00000131591	-	6.20546	1.64377	2.63354	0.717008
chr1	10270863	10441661	ENSG00000054523	+	29.0765	3.19635	4.86178	1.67643
chr1	10458649	10480201	ENSG00000142657	+	746.813	7.92045	9.5446	2.98558
chr1	10490159	10512210	ENSG00000175279	+	8.32083	0.01	3.05673	-6.64386
chr1	10490159	10512210	ENSG00000251503	+	1.20489	0.01	0.268903	-6.64386
chr1	10509776	10511959	ENSG00000241563	+	0.01	13.7157	-6.64386	3.77776
chr1	10516579	10532583	ENSG00000160049	-	21.348	2.17186	4.41603	1.11893
chr1	10518612	10519395	ENSG00000203469	+	0.01	46.2973	-6.64386	5.53286
chr1	10532345	10690815	ENSG00000142655	+	73.9397	5.41159	6.20828	2.43605
chr1	10696661	10856707	ENSG00000130940	-	6.8812	0.01	2.78266	-6.64386
chr1	11006528	11042094	ENSG00000175262	-	2.91355	0.01	1.54278	-6.64386
chr1	11072414	11085796	ENSG00000120948	+	66.257	9.59224	6.05	3.26187
chr1	11086580	11107290	ENSG00000009724	-	0.017283	77.2338	-5.8545	6.27116
chr1	11089716	11090585	ENSG00000271895	+	2.80135	13.7942	1.48612	3.78599
chr1	11114641	11120081	ENSG00000116649	-	120.963	1.34487	6.91842	0.427465
chr1	11126675	11159938	ENSG00000171824	-	42.3812	13.2522	5.40535	3.72816
chr1	11128528	11133154	ENSG00000226849	+	0.143681	22.0687	-2.79905	4.46393
chr1	11159732	11162157	ENSG00000230337	+	3.34045	0.01	1.74004	-6.64386
chr1	11166592	11322564	ENSG00000198793	-	37.6922	1.56485	5.23619	0.64602
chr1	11203955	11209594	ENSG00000225602	+	0.01	4.53877	-6.64386	2.1823
chr1	11212407	11212509	ENSG00000253086	+	0.01	1.96591	-6.64386	0.975195
chr1	11229564	11229670	ENSG00000271794	-	0.01	5.01884	-6.64386	2.32735
chr1	11249398	11256038	ENSG00000171819	+	0.01	5.87364	-6.64386	2.55425
chr1	11333263	11356106	ENSG00000120942	+	9.0882	1.00515	3.18399	0.00740722
chr1	11338673	11339408	ENSG00000238199	-	0.01	4.60534	-6.64386	2.20331
chr1	1138888	1142071	ENSG00000186891	-	2.45483	0.01	1.29563	-6.64386
chr1	1146706	1149518	ENSG00000186827	-	4.00346	0.01	2.00125	-6.64386
chr1	1152288	1167411	ENSG00000078808	-	225.445	5.33858	7.81663	2.41646
chr1	1167629	1170421	ENSG00000176022	+	15.9926	1.30382	3.99933	0.382746
chr1	11714432	11723384	ENSG00000132879	+	19.2731	1.09543	4.26852	0.131493
chr1	11724181	11734411	ENSG00000116663	+	50.6357	0.01	5.66208	-6.64386
chr1	11734537	11751707	ENSG00000116670	-	48.573	0.01	5.60208	-6.64386
chr1	11751786	11785914	ENSG00000162490	+	8.0436	0.01	3.00784	-6.64386
chr1	11796141	11814859	ENSG00000177674	+	70.3132	3.68267	6.13572	1.88075
chr1	11821844	11849642	ENSG00000215910	+	0.01	23.7887	-6.64386	4.57221
chr1	11845780	11866977	ENSG00000177000	-	43.2584	1.7768	5.43491	0.829279
chr1	11866207	11903201	ENSG00000011021	+	11.1389	3.63326	3.47753	1.86126
chr1	1189289	1209265	ENSG00000160087	-	37.477	0.01	5.22793	-6.64386
chr1	11901074	11908136	ENSG00000242349	+	1.10197	0.01	0.140086	-6.64386
chr1	11905766	11908402	ENSG00000175206	-	0.106719	23.2646	-3.2281	4.54006
chr1	11979648	11986485	ENSG00000116685	-	94.3162	5.69375	6.55943	2.50938
chr1	11994262	12035595	ENSG00000083444	+	220.439	28.5541	7.78424	4.83562
chr1	12040238	12073571	ENSG00000116688	+	82.3091	1.81757	6.36298	0.862012
chr1	12079523	12092102	ENSG00000116691	+	36.0106	0.539868	5.17035	-0.88932
chr1	12084069	12084181	ENSG00000202461	-	0.01	26.3804	-6.64386	4.72139
chr1	12096799	12097071	ENSG00000243539	-	0.01	3.1878	-6.64386	1.67256
chr1	1210603	1215800	ENSG00000230415	+	0.560589	2.23719	-0.834986	1.16169
chr1	1215816	1227409	ENSG00000162572	+	1.08161	0.01	0.113185	-6.64386
chr1	12227060	12269285	ENSG00000028137	+	180.861	10.3747	7.49874	3.375
chr1	1227756	1244989	ENSG00000131584	-	48.5205	0.01	5.60052	-6.64386
chr1	12290124	12572099	ENSG00000048707	+	14.7058	3.57666	3.87831	1.83861
chr1	1243947	1247057	ENSG00000169972	+	17.1239	0.01	4.09794	-6.64386
chr1	1246965	1260071	ENSG00000127054	-	42.5231	16.9024	5.41018	4.07916
chr1	1252961	1254069	ENSG00000240731	-	1.48915	0.01	0.574489	-6.64386
chr1	12567300	12567451	ENSG00000239149	+	1.04943	0.01	0.0696004	-6.64386
chr1	1260136	1264277	ENSG00000224051	+	43.3796	0.01	5.43895	-6.64386
chr1	12627939	12677737	ENSG00000162496	-	113.715	26.6464	6.82928	4.73587
chr1	1266694	1270686	ENSG00000169962	+	0.56316	1.12919	-0.828383	0.175282
chr1	1270656	1284730	ENSG00000107404	-	33.9518	1.04598	5.08542	0.0648587
chr1	1288069	1297157	ENSG00000162576	-	0.01	19.0646	-6.64386	4.25282
chr1	1309110	1310875	ENSG00000175756	-	100.402	0.01	6.64965	-6.64386
chr1	131025	134836	ENSG00000233750	+	0.01	1.69951	-6.64386	0.765116
chr1	1321091	1334708	ENSG00000221978	-	39.6339	27.459	5.30866	4.77921
chr1	1334902	1337426	ENSG00000224870	+	5.24975	4.1767	2.39225	2.06236
chr1	1337288	1342693	ENSG00000242485	-	78.293	62.4053	6.29081	5.9636
chr1	1340841	1341132	ENSG00000264293	-	2.74299	0.01	1.45575	-6.64386
chr1	1344476	1345998	ENSG00000272455	+	1.54749	0.0571405	0.62993	-4.12934
chr1	134901	139379	ENSG00000237683	-	32.6086	3.52209	5.02718	1.81643
chr1	135141	135895	ENSG00000268903	-	34.6732	0.19416	5.11575	-2.36468
chr1	1370241	1378262	ENSG00000179403	+	1.52902	0.01	0.612605	-6.64386
chr1	13909960	13944452	ENSG00000162493	+	1.42915	7.86986	0.51516	2.97634
chr1	139790	140339	ENSG00000239906	-	1.4588	0.01	0.544782	-6.64386
chr1	14026693	14151574	ENSG00000116731	+	10.6845	2.28869	3.41744	1.19452
chr1	1407143	1433228	ENSG00000160072	+	16.5573	0.473861	4.0494	-1.07746
chr1	141474	173862	ENSG00000241860	-	7.10708	2.26299	2.82926	1.17823
chr1	14363	29806	ENSG00000227232	-	17.7196	1.94379	4.14727	0.958876
chr1	143647638	143745417	ENSG00000223804	-	0.374543	1.02079	-1.4168	0.0296826
chr1	143687097	143720401	ENSG00000231734	+	0.776988	81.5438	-0.364035	6.3495
chr1	143687359	143687519	ENSG00000206694	+	0.01	60.0838	-6.64386	5.9089
chr1	143719663	143721171	ENSG00000226637	-	1.19345	5.90563	0.255134	2.56209
chr1	143876891	143876982	ENSG00000263497	-	0.01	3.32485	-6.64386	1.73329
chr1	143896452	143913143	ENSG00000215784	-	3.10414	0.87029	1.63419	-0.200432
chr1	143913615	144094424	ENSG00000196369	+	15.6604	19.8745	3.96905	4.31285
chr1	144339738	144521058	ENSG00000231360	+	2.11981	2.01079	1.08393	1.00776
chr1	144456138	144521970	ENSG00000236943	-	2.20373	6.89902	1.13995	2.78639
chr1	144593363	144621656	ENSG00000225241	+	7.96747	4.18645	2.99412	2.06573
chr1	144612266	144612683	ENSG00000203843	-	0.945596	11.2325	-0.0807042	3.48961
chr1	144676874	144679969	ENSG00000215861	-	68.4436	4.84053	6.09684	2.27516
chr1	1447531	1470067	ENSG00000197785	+	23.3468	0.559831	4.54515	-0.836937
chr1	145764411	145827103	ENSG00000117262	-	8.08669	7.02259	3.01555	2.812
chr1	145883868	145924373	ENSG00000196644	+	1.85309	0.01	0.889932	-6.64386
chr1	146032648	146253110	ENSG00000232637	-	7.00959	0.657724	2.80933	-0.604447
chr1	146373546	146467744	ENSG00000186275	+	5.13287	0.692959	2.35977	-0.529158
chr1	146392310	146392852	ENSG00000244371	-	0.01	26.9386	-6.64386	4.7516
chr1	147400506	147465753	ENSG00000188092	+	4.0347	0.01	2.01246	-6.64386
chr1	147574428	147634886	ENSG00000203836	-	4.01691	1.80049	2.00609	0.848392
chr1	147601780	147602181	ENSG00000225080	+	0.01	4.99245	-6.64386	2.31975
chr1	147618673	147621845	ENSG00000203835	+	0.906842	2.49497	-0.141077	1.31902
chr1	1477053	1510249	ENSG00000160075	-	172.123	4.25283	7.42729	2.08842
chr1	147802396	147802519	ENSG00000252744	+	0.01	6.2328	-6.64386	2.63988
chr1	147874868	147875028	ENSG00000201183	+	0.01	60.0838	-6.64386	5.9089
chr1	147887350	147901508	ENSG00000231551	+	0.195548	42.1377	-2.35441	5.39704
chr1	147907215	147909036	ENSG00000225871	+	0.051702	14.9471	-4.27364	3.90179
chr1	148003642	148025863	ENSG00000122497	-	10.8765	2.29552	3.44315	1.19882
chr1	148193172	148193875	ENSG00000223612	+	14.7664	0.01	3.88424	-6.64386
chr1	148250249	148347506	ENSG00000203832	-	1.28736	0.594865	0.364416	-0.749366
chr1	148349256	148349657	ENSG00000234367	+	0.146458	4.16212	-2.77144	2.05732
chr1	148555979	148596267	ENSG00000243452	+	8.83387	4.42464	3.14305	2.14556
chr1	148574653	148575051	ENSG00000227212	-	0.01	18.3178	-6.64386	4.19517
chr1	148598398	148599531	ENSG00000237253	+	0.01	1.83387	-6.64386	0.874895
chr1	14925200	15444539	ENSG00000189337	+	2.68396	4.76253	1.42436	2.25173
chr1	1497726	1499904	ENSG00000215791	-	1.82024	0.92752	0.864126	-0.108549
chr1	1510355	1511373	ENSG00000215014	+	1.66413	0.01	0.734766	-6.64386
chr1	1533392	1535476	ENSG00000228594	-	27.622	0.175767	4.78774	-2.50826
chr1	15479028	15546976	ENSG00000171729	+	11.5953	9.15519	3.53547	3.19459
chr1	15490840	15497813	ENSG00000204464	-	0.01	51.1691	-6.64386	5.6772
chr1	1549138	1551175	ENSG00000272106	-	4.15956	0.966487	2.05643	-0.0491785
chr1	1550795	1565990	ENSG00000197530	+	41.5744	0.01	5.37763	-6.64386
chr1	15518324	15519341	ENSG00000215720	-	0.01	17.1177	-6.64386	4.09742
chr1	15653176	15670372	ENSG00000233485	-	0.012571	1.65628	-6.31376	0.727944
chr1	1570603	1590473	ENSG00000248333	-	52.6678	1.55077	5.71885	0.632988
chr1	15736391	15756839	ENSG00000142634	+	270.537	4.60945	8.07968	2.2046
chr1	15817327	15853029	ENSG00000132906	-	16.3442	0.01	4.03071	-6.64386
chr1	15853308	15918874	ENSG00000116138	+	8.7349	7.88942	3.12679	2.97992
chr1	15892106	15892451	ENSG00000272510	-	0.023849	11.2314	-5.38993	3.48946
chr1	15898848	15911605	ENSG00000116771	-	0.09394	3.10045	-3.41212	1.63248
chr1	1590786	1594063	ENSG00000272004	+	0.174868	110.667	-2.51567	6.79008
chr1	15912631	15930121	ENSG00000237301	-	0.01	1.17019	-6.64386	0.226741
chr1	1592939	1624167	ENSG00000189339	-	19.7031	5.78243	4.30035	2.53168
chr1	15931077	15931538	ENSG00000235084	+	1.32102	0.01	0.40165	-6.64386
chr1	15943995	15995539	ENSG00000197312	+	32.2504	1.87026	5.01124	0.90324
chr1	160446	161525	ENSG00000241599	+	0.01	6.46577	-6.64386	2.69282
chr1	16174359	16266955	ENSG00000065526	+	27.328	5.53572	4.77231	2.46877
chr1	16244193	16244403	ENSG00000270620	-	0.01	10.3112	-6.64386	3.36615
chr1	16268364	16302627	ENSG00000116809	-	29.3446	2.57067	4.87502	1.36214
chr1	16296127	16296689	ENSG00000234607	+	0.01	10.2369	-6.64386	3.3557
chr1	16340523	16346089	ENSG00000173641	-	0.013587	3.12911	-6.20163	1.64575
chr1	16524349	16524852	ENSG00000234166	+	0.01	7.9383	-6.64386	2.98883
chr1	16524349	16539104	ENSG00000142632	-	2.42915	0.662147	1.28045	-0.594777
chr1	16542404	16554522	ENSG00000237276	-	4.24451	0.01	2.0856	-6.64386
chr1	16558195	16563657	ENSG00000132881	-	1.03581	0.01	0.0507594	-6.64386
chr1	16573334	16678949	ENSG00000037637	-	9.68242	1.09568	3.27537	0.131828
chr1	17012116	17012550	ENSG00000236698	-	12.4063	0.01	3.633	-6.64386
chr1	17066768	17299474	ENSG00000058453	+	10.9216	0.145386	3.44912	-2.78204
chr1	17081405	17096732	ENSG00000186715	-	0.456527	8.73205	-1.13123	3.12632
chr1	1716729	1822495	ENSG00000078369	-	237.984	15.8449	7.89472	3.98594
chr1	17215033	17216144	ENSG00000238142	-	23.3067	0.01	4.54267	-6.64386
chr1	17215590	17216097	ENSG00000235241	+	0.01	1.93417	-6.64386	0.951715
chr1	17230834	17231271	ENSG00000272426	-	0.01	1.98691	-6.64386	0.99053
chr1	17312453	17338423	ENSG00000159363	-	58.1003	0.45376	5.86047	-1.14
chr1	17345217	17380665	ENSG00000117118	-	175.779	0.01	7.45762	-6.64386
chr1	17393256	17445948	ENSG00000117115	-	26.2519	0.01	4.71435	-6.64386
chr1	17733256	17733878	ENSG00000227751	+	0.01	253.695	-6.64386	7.98695
chr1	17733256	17766220	ENSG00000179051	-	68.6068	5.54208	6.10028	2.47043
chr1	17866330	18024369	ENSG00000074964	+	50.7736	0.39935	5.66601	-1.32427
chr1	1849029	1850712	ENSG00000178821	-	5.37412	0.01	2.42603	-6.64386
chr1	19197926	19229275	ENSG00000159423	-	57.6828	0.01	5.85007	-6.64386
chr1	19230775	19283180	ENSG00000169991	-	4.39006	0.118448	2.13424	-3.07767
chr1	19398604	19402005	ENSG00000272084	-	0.0883915	1.92413	-3.49995	0.944208
chr1	19401000	19536770	ENSG00000127481	-	47.1947	6.30647	5.56055	2.65683
chr1	19410046	19410145	ENSG00000266098	-	2.59526	0.01	1.37588	-6.64386
chr1	19536995	19567198	ENSG00000230424	+	1.75436	8.98205	0.810945	3.16704
chr1	19542158	19578046	ENSG00000127463	-	28.9404	34.4359	4.85501	5.10584
chr1	19578033	19586622	ENSG00000053372	+	43.2055	3.51944	5.43314	1.81535
chr1	19623574	19624397	ENSG00000270728	+	0.01	16.2712	-6.64386	4.02425
chr1	19630459	19638640	ENSG00000053371	-	106.186	0.01	6.73046	-6.64386
chr1	19638820	19655794	ENSG00000040487	+	81.9786	3.61476	6.35717	1.8539
chr1	19646299	19646554	ENSG00000265192	-	0.01	1.10556	-6.64386	0.144771
chr1	19665267	19812066	ENSG00000077549	-	272.089	16.5557	8.08794	4.04925
chr1	19750878	19751163	ENSG00000240490	+	0.01	14.1298	-6.64386	3.82067
chr1	1981909	2116834	ENSG00000067606	+	1.67164	0.644346	0.741268	-0.634093
chr1	19858664	19858768	ENSG00000239027	-	0.01	4.62794	-6.64386	2.21037
chr1	19923473	19984549	ENSG00000270136	+	0.01	3.11914	-6.64386	1.64115
chr1	19923477	19956314	ENSG00000173436	+	39.3629	7.9042	5.29877	2.98262
chr1	19934608	19935062	ENSG00000226396	+	2.94815	1.61089	1.55981	0.687855
chr1	19967048	19984945	ENSG00000158747	+	16.3502	0.400677	4.03124	-1.31949
chr1	20008706	20126438	ENSG00000162542	-	19.3493	0.01	4.27421	-6.64386
chr1	20209006	20239438	ENSG00000169914	+	2.27322	1.61022	1.18474	0.687261
chr1	20480831	20487061	ENSG00000227066	+	0.038761	3.91008	-4.68925	1.9672
chr1	206135293	206137984	ENSG00000229874	-	12.0168	7.29299	3.58698	2.86651
chr1	206136916	206155151	ENSG00000196550	+	7.64871	8.03789	2.93522	3.00682
chr1	2072523	2076718	ENSG00000271806	-	0.01	1.3199	-6.64386	0.400431
chr1	20825943	20834654	ENSG00000090432	-	39.0182	1.97264	5.28607	0.980129
chr1	20915441	20945401	ENSG00000158825	+	102.704	0.01	6.68235	-6.64386
chr1	20959948	20978004	ENSG00000158828	+	140.604	20.3095	7.13549	4.34408
chr1	20969150	20978686	ENSG00000117242	-	3.57399	32.3873	1.83754	5.01736
chr1	20976856	20977207	ENSG00000257033	-	0.22605	2.40126	-2.14528	1.26379
chr1	20978270	20988000	ENSG00000244038	-	223.636	34.445	7.80501	5.10622
chr1	20990507	21044510	ENSG00000117245	-	4.84526	0.567704	2.27657	-0.816789
chr1	21069154	21113816	ENSG00000127483	-	88.4449	31.1493	6.46671	4.96113
chr1	21069480	21070455	ENSG00000203394	+	0.01	243.974	-6.64386	7.93058
chr1	2113233	2115828	ENSG00000182873	-	0.01	1.90525	-6.64386	0.929984
chr1	21132963	21503377	ENSG00000075151	-	55.7715	17.6355	5.80146	4.14041
chr1	2115903	2144159	ENSG00000162585	-	22.4683	1.57886	4.48982	0.658886
chr1	21167734	21167795	ENSG00000251914	+	0.01	5.20834	-6.64386	2.38082
chr1	2121237	2123179	ENSG00000269554	+	0.393533	10.4179	-1.34544	3.38099
chr1	21400132	21400246	ENSG00000236073	-	0.294162	2.24019	-1.76532	1.16362
chr1	21487968	21488574	ENSG00000235112	+	0.01	47.3263	-6.64386	5.56457
chr1	21503059	21503122	ENSG00000266867	-	7.39512	0.01	2.88657	-6.64386
chr1	21543740	21671997	ENSG00000117298	-	62.8187	0.01	5.97312	-6.64386
chr1	2160134	2241558	ENSG00000157933	+	34.5446	0.881347	5.11039	-0.182219
chr1	21754796	21756030	ENSG00000187952	+	8.60317	0.01	3.10487	-6.64386
chr1	21766621	21811498	ENSG00000142794	+	2.41066	0.182576	1.26943	-2.45343
chr1	21835858	21904905	ENSG00000162551	+	4.0255	0.01	2.00917	-6.64386
chr1	21922708	21995801	ENSG00000076864	-	14.9842	0.01	3.90537	-6.64386
chr1	22004791	22110099	ENSG00000090686	-	33.7282	3.45931	5.07588	1.79048
chr1	22138758	22151714	ENSG00000187942	+	0.039177	8.29179	-4.67385	3.05168
chr1	22148738	22263790	ENSG00000142798	-	29.4405	2.31472	4.87973	1.21084
chr1	22351681	22357716	ENSG00000218510	+	8.76454	0.01	3.13168	-6.64386
chr1	22379120	22419437	ENSG00000070831	+	245.64	6.78452	7.9404	2.76225
chr1	22394833	22395320	ENSG00000271428	-	0.01	22.5211	-6.64386	4.49321
chr1	22443798	22470462	ENSG00000162552	-	0.01	1.14352	-6.64386	0.193478
chr1	2252692	2323146	ENSG00000116151	-	3.71661	0.554663	1.89399	-0.850317
chr1	22778344	22857650	ENSG00000184677	+	11.0476	2.09706	3.46566	1.06837
chr1	2281853	2284259	ENSG00000269896	-	1.11794	0.516057	0.160838	-0.954398
chr1	2283083	2283296	ENSG00000238240	-	0.1408	1.04559	-2.82828	0.0643179
chr1	22843967	22846201	ENSG00000237200	+	0.647043	2.71707	-0.628067	1.44205
chr1	22962999	22966101	ENSG00000173372	+	437.807	0.01	8.77415	-6.64386
chr1	22970123	22974603	ENSG00000159189	+	103.719	0.01	6.69654	-6.64386
chr1	22979255	22988031	ENSG00000173369	+	181.391	0.01	7.50296	-6.64386
chr1	23037332	23241818	ENSG00000133216	+	6.94333	0.15793	2.79563	-2.66265
chr1	23162206	23163342	ENSG00000225952	-	0.01	1.52699	-6.64386	0.610686
chr1	2316811	2319922	ENSG00000178642	+	0.0126265	3.16757	-6.3074	1.66338
chr1	2323267	2336883	ENSG00000157916	+	119.349	9.61447	6.89904	3.26521
chr1	23345941	23410182	ENSG00000004487	+	28.2837	48.2409	4.8219	5.59218
chr1	23346640	23414551	ENSG00000240553	-	0.01	5.78507	-6.64386	2.53233
chr1	2336236	2345236	ENSG00000157911	-	18.2187	10.7056	4.18735	3.4203
chr1	23410516	23504301	ENSG00000169641	-	15.3215	2.57498	3.93748	1.36456
chr1	23466818	23467635	ENSG00000229010	+	0.01	5.3837	-6.64386	2.4286
chr1	23489197	23489303	ENSG00000206935	+	0.01	194.392	-6.64386	7.60282
chr1	23490446	23490546	ENSG00000252578	+	0.01	23.5169	-6.64386	4.55563
chr1	23630264	23670829	ENSG00000125944	-	38.6016	2.50134	5.27059	1.3227
chr1	23685941	23695935	ENSG00000125945	-	4.69766	0.01	2.23194	-6.64386
chr1	23832922	23857712	ENSG00000007968	-	6.461	0.01	2.69176	-6.64386
chr1	23884409	23886285	ENSG00000117318	-	34.7049	0.01	5.11707	-6.64386
chr1	24018269	24022915	ENSG00000142676	+	700.292	115.616	9.45181	6.8532
chr1	24063100	24063380	ENSG00000244609	-	0.01	3.57233	-6.64386	1.83687
chr1	24069645	24088549	ENSG00000011007	+	26.7332	6.10237	4.74056	2.60937
chr1	24086872	24104777	ENSG00000236810	-	3.76341	74.5898	1.91204	6.22091
chr1	24104895	24114722	ENSG00000057757	+	45.4651	5.06316	5.50669	2.34004
chr1	24117460	24122029	ENSG00000011009	+	80.5189	0.580902	6.33126	-0.783633
chr1	24122089	24127271	ENSG00000117308	-	44.7251	0.01	5.48301	-6.64386
chr1	24128375	24165110	ENSG00000117305	-	83.8547	0.01	6.38982	-6.64386
chr1	24171567	24194784	ENSG00000179163	-	150.496	1.43225	7.23358	0.518282
chr1	24285599	24289952	ENSG00000189266	+	25.5224	5.51785	4.67369	2.46411
chr1	24291294	24307417	ENSG00000188529	-	15.6658	5.21514	3.96955	2.38271
chr1	2439972	2458039	ENSG00000157881	-	20.313	0.01	4.34433	-6.64386
chr1	24480647	24514449	ENSG00000185436	-	20.6244	0.01	4.36628	-6.64386
chr1	24683489	24743424	ENSG00000001460	-	8.36824	0.650965	3.06492	-0.619347
chr1	24742284	24799466	ENSG00000001461	+	13.4902	1.43118	3.75384	0.517206
chr1	2477904	2478899	ENSG00000272449	+	2.22119	0.01	1.15133	-6.64386
chr1	2481359	2488470	ENSG00000238164	-	59.7161	3.38791	5.90005	1.7604
chr1	24829387	24867530	ENSG00000117602	+	10.3056	0.383827	3.36535	-1.38147
chr1	24865292	24882515	ENSG00000264443	-	0.01	12.3976	-6.64386	3.63199
chr1	2487078	2496821	ENSG00000157873	+	308.17	5.45462	8.26758	2.44748
chr1	24958207	24999758	ENSG00000133226	+	35.7792	35.1624	5.16105	5.13596
chr1	2497849	2501327	ENSG00000225931	+	1.6165	0.01	0.692875	-6.64386
chr1	24993474	24993578	ENSG00000238986	-	0.01	7.05734	-6.64386	2.81913
chr1	25071848	25170815	ENSG00000169504	+	86.6428	2.41333	6.43701	1.27102
chr1	25104364	25104470	ENSG00000238482	-	0.01	1.97294	-6.64386	0.980349
chr1	2512999	2515972	ENSG00000228037	+	0.457207	2.66491	-1.12908	1.41408
chr1	2517930	2522908	ENSG00000157870	+	29.52	0.01	4.88362	-6.64386
chr1	2522078	2564481	ENSG00000142606	-	3.30676	2.99054	1.72542	1.5804
chr1	25226002	25291612	ENSG00000020633	-	24.4479	4.31679	4.61164	2.10996
chr1	25287836	25289588	ENSG00000229162	+	0.13568	2.89224	-2.88173	1.53219
chr1	25549170	25558993	ENSG00000117614	-	32.801	2.82614	5.03567	1.49883
chr1	25568728	25664704	ENSG00000117616	-	35.2319	10.0067	5.13881	3.32289
chr1	25574328	25574812	ENSG00000272432	+	0.514439	5.57797	-0.958928	2.47974
chr1	25592593	25593627	ENSG00000261349	-	1.14108	0.01	0.190406	-6.64386
chr1	25598884	25656936	ENSG00000187010	+	0.0067055	6.57662	-7.22044	2.71735
chr1	25620655	25621134	ENSG00000224183	-	7.31339	0.01	2.87054	-6.64386
chr1	2564007	2568059	ENSG00000237058	+	0.01	8.30117	-6.64386	3.05332
chr1	25664408	25688852	ENSG00000183726	+	53.6276	5.54308	5.7449	2.47069
chr1	25672765	25672868	ENSG00000238889	-	0.01	6.24669	-6.64386	2.64309
chr1	25688740	25756683	ENSG00000188672	-	0.26508	7.53828	-1.9155	2.91423
chr1	25725203	25725771	ENSG00000238084	+	3.99407	0.766687	1.99786	-0.383289
chr1	25757388	25826700	ENSG00000204178	+	11.4109	1.85937	3.51234	0.894813
chr1	25870071	25895377	ENSG00000157978	+	50.1089	0.651315	5.64699	-0.618574
chr1	25943959	26112698	ENSG00000117643	+	12.8129	2.58931	3.67952	1.37257
chr1	25971035	25985602	ENSG00000233478	-	0.01	14.4371	-6.64386	3.85171
chr1	26126667	26144713	ENSG00000162430	+	225.256	16.7219	7.81542	4.06366
chr1	26143240	26146263	ENSG00000228172	-	0.148229	137.131	-2.7541	7.09941
chr1	26145131	26159432	ENSG00000117640	+	26.4669	7.08676	4.72612	2.82513
chr1	26145212	26147288	ENSG00000223474	-	0.0770465	2.90579	-3.69813	1.53893
chr1	26158404	26158625	ENSG00000272478	-	0.01	165.013	-6.64386	7.36643
chr1	26158414	26185903	ENSG00000127423	-	1.0349	0.688247	0.0494983	-0.539002
chr1	26187701	26197744	ENSG00000182749	-	2.24915	1.72276	1.16938	0.784718
chr1	26210672	26233482	ENSG00000117632	-	80.6489	6.34511	6.33358	2.66565
chr1	26213851	26214101	ENSG00000229786	+	0.01	5.12885	-6.64386	2.35864
chr1	26215461	26215600	ENSG00000223624	+	0.01	5.81616	-6.64386	2.54007
chr1	26286258	26324648	ENSG00000158006	-	28.1021	0.501612	4.81261	-0.995356
chr1	26332497	26332621	ENSG00000252190	+	0.01	4.52835	-6.64386	2.17898
chr1	26437664	26452034	ENSG00000175087	+	4.64871	0.01	2.21683	-6.64386
chr1	26496362	26498551	ENSG00000142684	+	10.6588	0.01	3.41398	-6.64386
chr1	26496438	26498312	ENSG00000236782	-	0.01	13.7026	-6.64386	3.77638
chr1	26560691	26605299	ENSG00000130695	+	14.1796	0.584006	3.82575	-0.775944
chr1	26589532	26589889	ENSG00000270733	-	0.01	10.2531	-6.64386	3.35799
chr1	26605667	26608007	ENSG00000142669	+	1620.82	50.8836	10.6625	5.66913
chr1	26607819	26644854	ENSG00000158062	-	62.7974	44.0764	5.97263	5.46193
chr1	26644448	26647014	ENSG00000169442	+	4693.87	49.1108	12.1966	5.61797
chr1	26653179	26653524	ENSG00000225854	+	0.01	2.16658	-6.64386	1.11542
chr1	26737269	26756213	ENSG00000131914	+	0.01	1.2972	-6.64386	0.375406
chr1	26758773	26797785	ENSG00000117682	+	43.1196	22.0413	5.43027	4.46213
chr1	26781144	26781678	ENSG00000223583	-	0.178722	16.7358	-2.48421	4.06487
chr1	26789247	26793773	ENSG00000225891	-	0.25365	18.7601	-1.97909	4.22959
chr1	26798941	26802463	ENSG00000198830	+	235.599	7.17963	7.88019	2.84391
chr1	27022524	27108595	ENSG00000117713	+	35.0671	3.58708	5.13205	1.84281
chr1	27113963	27124889	ENSG00000060642	+	9.18891	0.01	3.19989	-6.64386
chr1	27153201	27184093	ENSG00000204160	+	26.7869	0.9581	4.74346	-0.0617519
chr1	27202624	27204736	ENSG00000226698	+	0.01	34.6468	-6.64386	5.11465
chr1	27202624	27216788	ENSG00000142751	-	9.95644	1.70893	3.31563	0.773089
chr1	27216979	27226957	ENSG00000198746	-	14.14	0.01	3.82171	-6.64386
chr1	27226729	27273353	ENSG00000090273	+	90.9257	5.62526	6.50662	2.49192
chr1	27276053	27286897	ENSG00000175707	-	0.01	1.14184	-6.64386	0.191364
chr1	27320198	27327389	ENSG00000253368	+	1.64013	0.01	0.713807	-6.64386
chr1	27425306	27493472	ENSG00000090020	-	50.0369	10.4182	5.64492	3.38104
chr1	27527325	27527964	ENSG00000214973	-	1.58203	0.01	0.661773	-6.64386
chr1	27561007	27635110	ENSG00000142784	+	36.2464	2.94996	5.17977	1.5607
chr1	27581955	27582058	ENSG00000252098	-	0.01	12.723	-6.64386	3.66937
chr1	27648651	27662891	ENSG00000186501	+	19.7243	1.34466	4.3019	0.42724
chr1	27651820	27652287	ENSG00000241547	+	0.74785	1.85955	-0.419178	0.894953
chr1	27668513	27680421	ENSG00000142765	+	63.7865	0.01	5.99518	-6.64386
chr1	27681675	27693383	ENSG00000142733	-	22.9843	0.01	4.52258	-6.64386
chr1	27719148	27722318	ENSG00000181773	+	0.275648	1.46819	-1.8591	0.554038
chr1	27730730	27816669	ENSG00000158195	-	198.59	9.28741	7.63365	3.21528
chr1	27783709	27786093	ENSG00000241169	+	0.01	5.2338	-6.64386	2.38786
chr1	27860546	27930942	ENSG00000126705	-	15.7266	0.71219	3.97513	-0.489666
chr1	27938575	27961788	ENSG00000000938	-	832.065	10.7233	9.70055	3.42268
chr1	27975930	27976121	ENSG00000235912	+	16.8098	0.01	4.07123	-6.64386
chr1	27992572	27998729	ENSG00000126709	-	319.812	251.464	8.32108	7.97421
chr1	27995979	27996787	ENSG00000225886	+	0.01	7.75768	-6.64386	2.95563
chr1	28052490	28089633	ENSG00000009780	+	7.01171	1.5257	2.80977	0.609471
chr1	28099694	28150963	ENSG00000117758	+	46.7054	13.2768	5.54552	3.73084
chr1	28157289	28178187	ENSG00000117751	+	19.5807	4.92291	4.29136	2.29951
chr1	28177085	28177255	ENSG00000268552	-	0.01	70.7983	-6.64386	6.14564
chr1	28199055	28213196	ENSG00000130775	+	74.1381	7.48811	6.21214	2.9046
chr1	28218035	28241257	ENSG00000117748	-	29.3518	4.14757	4.87537	2.05227
chr1	28285973	28294607	ENSG00000158156	+	7.18102	1.78665	2.84419	0.837256
chr1	28296855	28415207	ENSG00000158161	-	20.4819	2.18994	4.35628	1.13089
chr1	28586038	28609002	ENSG00000130766	+	34.5853	1.35313	5.11209	0.436298
chr1	28655513	28662476	ENSG00000130772	+	15.0321	0.01	3.90998	-6.64386
chr1	28696114	28826881	ENSG00000204138	+	10.5013	3.43151	3.39249	1.77884
chr1	28749066	28749166	ENSG00000206779	-	0.01	21.2773	-6.64386	4.41124
chr1	28832455	28865812	ENSG00000180198	+	18.9892	1.40653	4.24711	0.492137
chr1	28832492	28837404	ENSG00000242125	+	5.89944	3.32976	2.56058	1.73542
chr1	28835071	28835274	ENSG00000200087	+	0.597546	3.44239	-0.742878	1.78341
chr1	28852830	28853739	ENSG00000231468	-	0.01	5.1212	-6.64386	2.35648
chr1	28879597	28905051	ENSG00000180098	+	14.225	3.84657	3.83035	1.94357
chr1	28905050	28909495	ENSG00000197989	-	20.7536	11.3276	4.37529	3.50177
chr1	28905261	28905334	ENSG00000221539	-	3.10636	5.05046	1.63522	2.33641
chr1	28915835	28969597	ENSG00000120656	-	37.7498	0.01	5.2384	-6.64386
chr1	28918712	28921955	ENSG00000188060	+	70.3412	0.01	6.1363	-6.64386
chr1	28969740	28975093	ENSG00000229388	+	1.24604	0.01	0.317345	-6.64386
chr1	28995244	29045865	ENSG00000162419	+	6.12725	1.10726	2.61524	0.146996
chr1	29063133	29096287	ENSG00000198492	+	17.5759	4.15391	4.13553	2.05447
chr1	29213603	29446553	ENSG00000159023	+	31.7949	0.490492	4.99072	-1.0277
chr1	29308790	29309120	ENSG00000225616	-	0.01	4.42872	-6.64386	2.14689
chr1	29445940	29450447	ENSG00000253304	-	0.0890325	5.03189	-3.48952	2.3311
chr1	29474255	29508499	ENSG00000116350	-	73.5085	16.6448	6.19984	4.057
chr1	29479001	29479503	ENSG00000227637	+	0.01	7.04854	-6.64386	2.81732
chr1	29519385	29557454	ENSG00000116353	-	16.629	0.615964	4.05563	-0.699082
chr1	29550445	29551328	ENSG00000237934	+	0.01	4.98776	-6.64386	2.31839
chr1	29563028	29653325	ENSG00000060656	+	1.66341	0.01	0.734145	-6.64386
chr1	31191351	31199674	ENSG00000186056	+	0.192399	2.38248	-2.37783	1.25247
chr1	31205316	31230667	ENSG00000162511	-	2283.49	541.294	11.157	9.08027
chr1	31212003	31212079	ENSG00000264773	-	1.85467	2.34996	0.891162	1.23264
chr1	31342314	31381608	ENSG00000162512	-	43.3155	2.87309	5.43681	1.5226
chr1	31404353	31538838	ENSG00000134644	-	32.7928	5.18449	5.03531	2.3742
chr1	31408535	31408620	ENSG00000200154	-	1.355	0.01	0.438297	-6.64386
chr1	31421964	31422049	ENSG00000202107	-	1.24672	0.01	0.318142	-6.64386
chr1	31509581	31510087	ENSG00000237329	+	0.01	13.2748	-6.64386	3.73061
chr1	31523719	31523881	ENSG00000232768	+	0.01	23.3046	-6.64386	4.54254
chr1	31732417	31769662	ENSG00000060688	-	31.8351	6.60233	4.99255	2.72298
chr1	31769842	31837783	ENSG00000121766	+	29.9936	2.01218	4.90658	1.00876
chr1	31805914	31819646	ENSG00000229044	-	0.375296	3.78741	-1.4139	1.92121
chr1	31838472	31849697	ENSG00000121769	-	615.809	1.17367	9.26634	0.231025
chr1	31882412	31907525	ENSG00000168528	+	138.055	0.310036	7.10909	-1.68949
chr1	32095463	32110497	ENSG00000162517	-	72.3149	1.25661	6.17622	0.329535
chr1	32254731	32256923	ENSG00000254545	+	0.01	194.204	-6.64386	7.60143
chr1	32256023	32281652	ENSG00000134668	-	163.214	19.5666	7.35062	4.29032
chr1	32372022	32410457	ENSG00000184007	-	51.9272	15.6861	5.69842	3.97142
chr1	32379174	32380745	ENSG00000212673	+	0.01	41.4326	-6.64386	5.37269
chr1	32398621	32399576	ENSG00000228634	+	0.01	20.9688	-6.64386	4.39017
chr1	32479430	32526451	ENSG00000121774	+	59.7973	6.94498	5.90201	2.79597
chr1	32517892	32539075	ENSG00000203325	-	0.01	25.0139	-6.64386	4.64466
chr1	32537632	32568467	ENSG00000121775	+	10.3046	2.12614	3.36521	1.08824
chr1	32573639	32642169	ENSG00000025800	+	20.2477	2.20148	4.33968	1.13847
chr1	32645287	32663886	ENSG00000084652	+	43.2776	9.38549	5.43555	3.23043
chr1	32665987	32670988	ENSG00000160050	+	0.911409	42.5756	-0.133829	5.41196
chr1	32670370	32672415	ENSG00000224066	-	1.29022	4.50329	0.367618	2.17098
chr1	32671236	32674288	ENSG00000160051	+	0.767383	17.8654	-0.381981	4.1591
chr1	32674695	32681797	ENSG00000222046	+	0.01	16.2064	-6.64386	4.01849
chr1	32680073	32687972	ENSG00000160055	-	7.84699	1.57378	2.97214	0.654238
chr1	32687529	32697205	ENSG00000084623	+	128.843	5.29877	7.00947	2.40566
chr1	32757687	32799236	ENSG00000116478	+	45.7667	32.312	5.51623	5.014
chr1	32799433	32801980	ENSG00000175130	-	2.90576	15.1396	1.53892	3.92025
chr1	32817122	32829913	ENSG00000162526	+	0.475836	57.6899	-1.07146	5.85025
chr1	32826871	32829879	ENSG00000225828	-	3.57838	4.20045	1.83931	2.07054
chr1	32830704	32860332	ENSG00000160058	-	30.6869	2.60561	4.93955	1.38162
chr1	33005028	33071540	ENSG00000160062	+	1.67318	2.06402	0.742597	1.04546
chr1	33065773	33116504	ENSG00000176261	-	14.1903	12.2041	3.82683	3.60929
chr1	33105552	33105653	ENSG00000200591	+	0.01	23.1009	-6.64386	4.52988
chr1	33116743	33151812	ENSG00000162521	+	22.5958	1.92004	4.49798	0.941137
chr1	33145507	33169197	ENSG00000162520	-	9.49448	76.1683	3.24709	6.25112
chr1	33207486	33240571	ENSG00000162522	+	19.5658	1.45076	4.29026	0.536808
chr1	33240840	33283754	ENSG00000134684	-	58.7291	5.05209	5.876	2.33688
chr1	33282368	33324476	ENSG00000116497	+	6.93178	9.47277	2.79323	3.24379
chr1	33327869	33338083	ENSG00000160097	-	1.41872	1.17366	0.504588	0.231017
chr1	33360195	33367039	ENSG00000121900	-	6.30202	2.34441	2.65581	1.22922
chr1	33402046	33430286	ENSG00000116514	-	17.5425	0.334976	4.13278	-1.57787
chr1	33439268	33439642	ENSG00000267885	+	0.01	2.64558	-6.64386	1.40358
chr1	33452553	33453834	ENSG00000239670	+	0.01	3.9678	-6.64386	1.98834
chr1	33452676	33498070	ENSG00000236065	+	0.01	6.70763	-6.64386	2.7458
chr1	33473585	33546597	ENSG00000004455	-	33.4599	1.88404	5.06436	0.913831
chr1	33611003	33647660	ENSG00000116525	-	2.98029	2.63127	1.57545	1.39576
chr1	33722146	33766320	ENSG00000160094	+	37.8746	0.471961	5.24316	-1.08326
chr1	33726813	33727281	ENSG00000270115	+	1.04925	0.01	0.069355	-6.64386
chr1	33764975	33766320	ENSG00000256142	+	10.8382	1.46017	3.43805	0.546134
chr1	33772967	33791644	ENSG00000225313	+	0.01	66.4512	-6.64386	6.05422
chr1	33789224	33896653	ENSG00000134686	-	77.7528	6.77165	6.28082	2.75951
chr1	33797994	33798093	ENSG00000266239	-	1.95772	0.344661	0.969176	-1.53675
chr1	33802167	33802465	ENSG00000222112	-	1.98566	2.9106	0.989617	1.54132
chr1	33938246	33962107	ENSG00000121903	+	1.41584	0.01	0.501658	-6.64386
chr1	3403810	3404191	ENSG00000272088	+	0.01	5.15628	-6.64386	2.36633
chr1	3406484	3528059	ENSG00000162591	-	10.5416	0.01	3.39802	-6.64386
chr1	35178338	35325417	ENSG00000163866	-	11.9598	0.550387	3.58012	-0.861482
chr1	35316295	35317156	ENSG00000230163	+	0.01	35.6225	-6.64386	5.15472
chr1	3541566	3546691	ENSG00000158109	+	46.941	0.01	5.55278	-6.64386
chr1	35439957	35450914	ENSG00000241014	-	1.15276	0.231726	0.20509	-2.10951
chr1	35447134	35497342	ENSG00000271741	-	0.633522	2.17952	-0.658533	1.12401
chr1	35447136	35450954	ENSG00000243749	-	25.2827	0.01	4.66008	-6.64386
chr1	35449523	35497569	ENSG00000163867	-	13.0356	1.50999	3.70438	0.594543
chr1	3547331	3569325	ENSG00000116213	-	18.6942	3.71828	4.22452	1.89463
chr1	35519069	35524872	ENSG00000233940	+	0.01	1.08394	-6.64386	0.11628
chr1	35525387	35581460	ENSG00000197056	+	5.17435	2.63385	2.37138	1.39717
chr1	35641979	35658749	ENSG00000116560	-	135.121	38.0214	7.07811	5.24874
chr1	35661570	35661663	ENSG00000201868	+	0.01	5.05671	-6.64386	2.3382
chr1	3569084	3652765	ENSG00000078900	+	1.92431	0.962862	0.944339	-0.0545983
chr1	35734568	35887659	ENSG00000146463	+	17.2572	4.46489	4.10913	2.15862
chr1	3575502	3585336	ENSG00000227589	-	0.501205	2.72534	-0.996529	1.44644
chr1	35757801	35758099	ENSG00000240374	-	0.01	13.0219	-6.64386	3.70287
chr1	35816323	35817208	ENSG00000229994	+	0.255016	2.21535	-1.97134	1.14754
chr1	35824423	35831678	ENSG00000227409	-	0.01	52.4124	-6.64386	5.71184
chr1	35899091	36023551	ENSG00000142687	-	32.7183	7.4345	5.03203	2.89424
chr1	35975343	35977039	ENSG00000236274	+	0.01	2.0132	-6.64386	1.00949
chr1	36023074	36032875	ENSG00000020129	+	19.4148	0.824849	4.27909	-0.277798
chr1	36035414	36043330	ENSG00000239636	-	3.37676	0.01	1.75564	-6.64386
chr1	36067185	36107445	ENSG00000126067	-	57.1249	3.07723	5.83605	1.62163
chr1	36179476	36185073	ENSG00000142686	-	12.3403	0.811315	3.6253	-0.301666
chr1	36185819	36235568	ENSG00000092853	-	9.40401	0.01	3.23328	-6.64386
chr1	36204990	36209177	ENSG00000232335	+	0.01	4.65003	-6.64386	2.21724
chr1	36273773	36323491	ENSG00000134698	+	15.4061	1.21866	3.94543	0.285292
chr1	36335409	36395211	ENSG00000092847	+	14.6514	1.22746	3.87297	0.295672
chr1	36395321	36395716	ENSG00000271914	-	0.22626	13.8399	-2.14395	3.79077
chr1	36396319	36538101	ENSG00000126070	+	7.1991	0.563255	2.84782	-0.82814
chr1	36457710	36479231	ENSG00000271554	-	0.01	20.6854	-6.64386	4.37054
chr1	3652548	3663900	ENSG00000227372	-	3.85205	2.60515	1.94563	1.38137
chr1	36545667	36547923	ENSG00000232862	-	0.01	3.97179	-6.64386	1.98979
chr1	36554476	36559533	ENSG00000116863	+	31.6545	0.01	4.98434	-6.64386
chr1	36560837	36590821	ENSG00000171812	-	99.7664	0.3139	6.64048	-1.67162
chr1	36602173	36615098	ENSG00000054116	-	54.8839	2.02177	5.77831	1.01562
chr1	36621180	36646450	ENSG00000116871	+	271.476	4.62025	8.08468	2.20797
chr1	36690017	36770958	ENSG00000054118	+	56.4289	9.06879	5.81836	3.18091
chr1	36707499	36707757	ENSG00000231849	-	0.01	8.29482	-6.64386	3.05221
chr1	36771988	36790484	ENSG00000214193	+	10.741	0.442601	3.42505	-1.17592
chr1	36787632	36789755	ENSG00000142694	-	52.6634	0.695402	5.71873	-0.524081
chr1	36789335	36794822	ENSG00000116883	+	2.22409	0.01	1.15321	-6.64386
chr1	36805225	36851497	ENSG00000196182	-	73.5888	1.80878	6.20141	0.855017
chr1	36856839	36863493	ENSG00000181817	-	83.139	0.01	6.37745	-6.64386
chr1	36868322	36868460	ENSG00000222821	-	0.01	4.52523	-6.64386	2.17799
chr1	36881428	36916086	ENSG00000116885	-	3.15397	37.9562	1.65717	5.24626
chr1	36884051	36884179	ENSG00000201448	-	0.0523925	27.9553	-4.2545	4.80505
chr1	3689352	3692546	ENSG00000235169	+	4.6622	0.01	2.22101	-6.64386
chr1	36921319	36930038	ENSG00000116898	-	99.5101	2.5123	6.63677	1.32901
chr1	36931644	36948879	ENSG00000119535	-	116.581	0.760178	6.86518	-0.395591
chr1	3696784	3713068	ENSG00000130764	-	35.605	3.80877	5.15401	1.92932
chr1	3699379	3699673	ENSG00000266075	+	0.299317	2.37389	-1.74025	1.24725
chr1	3701572	3702102	ENSG00000272153	+	0.427882	64.5389	-1.22472	6.0121
chr1	3728645	3773778	ENSG00000116198	-	22.2103	0.01	4.47315	-6.64386
chr1	3773845	3801993	ENSG00000169598	+	3.31897	0.01	1.73074	-6.64386
chr1	37920480	37940012	ENSG00000233621	-	9.87299	0.788121	3.30349	-0.343512
chr1	37940153	37949980	ENSG00000163874	+	18.7883	9.63444	4.23176	3.2682
chr1	37958176	37980375	ENSG00000163875	-	33.6953	3.72548	5.07448	1.89743
chr1	37966536	37966595	ENSG00000263675	-	1.1868	0.01	0.247071	-6.64386
chr1	38000050	38019903	ENSG00000163877	-	6.08425	0.381445	2.60508	-1.39045
chr1	38010364	38010895	ENSG00000232273	+	0.01	28.1537	-6.64386	4.81525
chr1	38022520	38032458	ENSG00000163879	+	0.28407	4.62333	-1.81568	2.20893
chr1	38032417	38061536	ENSG00000134697	-	35.1543	4.10302	5.13563	2.03669
chr1	3805689	3816857	ENSG00000198912	-	21.0807	5.0543	4.39785	2.33751
chr1	38147242	38157914	ENSG00000116922	-	5.31443	2.38693	2.40992	1.25516
chr1	38158090	38175391	ENSG00000134690	+	9.85112	0.01	3.30029	-6.64386
chr1	3816936	3833789	ENSG00000236423	+	4.36053	1.23022	2.1245	0.298912
chr1	38259474	38266809	ENSG00000185090	+	10.6064	0.01	3.40687	-6.64386
chr1	38265392	38266551	ENSG00000233728	-	0.0513775	26.2966	-4.28272	4.7168
chr1	38268616	38273857	ENSG00000196449	-	19.2834	8.9786	4.26929	3.16649
chr1	38272651	38275126	ENSG00000197982	+	83.9303	0.493237	6.39112	-1.01965
chr1	38275239	38325292	ENSG00000188786	-	11.5242	1.84483	3.52659	0.883487
chr1	38306658	38307348	ENSG00000235673	+	0.01	3.90459	-6.64386	1.96517
chr1	38326369	38327252	ENSG00000230955	+	0.01	29.2332	-6.64386	4.86954
chr1	38326369	38412729	ENSG00000204084	-	13.7953	1.52612	3.7861	0.609865
chr1	38349909	38349989	ENSG00000252448	+	0.01	12.1693	-6.64386	3.60517
chr1	38422647	38456593	ENSG00000183431	-	28.8221	6.28583	4.8491	2.6521
chr1	38457134	38457241	ENSG00000212541	+	0.01	3.54011	-6.64386	1.8238
chr1	38462442	38471278	ENSG00000183386	-	38.3237	1.58519	5.26016	0.664657
chr1	38474930	38490496	ENSG00000183520	+	21.6083	1.85138	4.43351	0.888604
chr1	38509523	38512450	ENSG00000185668	-	3.01277	0.01	1.59109	-6.64386
chr1	38546244	38546583	ENSG00000223589	-	0.01	1.07787	-6.64386	0.108187
chr1	39303870	39325495	ENSG00000116954	-	39.2253	0.536569	5.29371	-0.898164
chr1	39325672	39385068	ENSG00000228436	+	7.90118	2.91641	2.98207	1.54419
chr1	39328636	39347289	ENSG00000214114	-	8.43162	26.0205	3.07581	4.70158
chr1	39330175	39347289	ENSG00000131233	-	0.01	17.335	-6.64386	4.11561
chr1	39351479	39407471	ENSG00000158315	-	0.026662	11.5558	-5.22907	3.53055
chr1	39456895	39471731	ENSG00000174574	+	48.9569	4.56901	5.61344	2.19188
chr1	39491990	39500308	ENSG00000168653	+	291.74	0.01	8.18854	-6.64386
chr1	39546988	39952849	ENSG00000127603	+	55.3863	39.1492	5.79146	5.29091
chr1	39586612	39586715	ENSG00000206654	-	0.01	24.5562	-6.64386	4.61802
chr1	39715510	39723321	ENSG00000226438	-	0.01	28.0958	-6.64386	4.81228
chr1	39769966	39770570	ENSG00000217897	-	0.01	38.475	-6.64386	5.26585
chr1	39876151	39882154	ENSG00000255103	+	2.53147	0.984194	1.33998	-0.0229846
chr1	39957318	39991607	ENSG00000183682	+	0.0770415	12.4973	-3.69822	3.64355
chr1	39987952	40011859	ENSG00000182109	-	6.96309	7.90372	2.79973	2.98253
chr1	44679127	44686353	ENSG00000178028	+	16.0094	7.26733	4.00085	2.86142
chr1	44686742	44820932	ENSG00000117419	-	27.7402	3.3047	4.7939	1.72452
chr1	44870866	45117396	ENSG00000187147	+	74.5043	3.50476	6.21925	1.80932
chr1	45316450	45452282	ENSG00000070785	-	21.6205	1.67053	4.43433	0.740305
chr1	45424229	45425067	ENSG00000229815	+	0.01	1.72022	-6.64386	0.782597
chr1	45468212	45477001	ENSG00000126107	-	66.3462	8.96188	6.05194	3.1638
chr1	45477819	45481247	ENSG00000126088	+	71.8839	2.90683	6.1676	1.53945
chr1	45794835	45806142	ENSG00000132781	-	13.4189	0.403155	3.74619	-1.3106
chr1	46805849	46830824	ENSG00000117481	+	9.31374	0.869911	3.21936	-0.201061
chr1	46859937	46879520	ENSG00000117480	+	2.03504	0.415601	1.02506	-1.26673
chr1	46912345	46915376	ENSG00000224863	-	0.01	1.28662	-6.64386	0.363591
chr1	47004368	47035927	ENSG00000269956	+	0.01	15.7235	-6.64386	3.97485
chr1	47023090	47082515	ENSG00000079277	-	85.9899	19.8849	6.4261	4.3136
chr1	47073387	47082563	ENSG00000142961	-	27.5434	1.23277	4.78364	0.301906
chr1	47098409	47139539	ENSG00000123472	-	25.5964	0.523251	4.67787	-0.934424
chr1	47124366	47184824	ENSG00000159658	-	56.4479	9.76005	5.81885	3.28689
chr1	47134527	47139266	ENSG00000186118	+	0.01	9.94865	-6.64386	3.3145
chr1	47139708	47157770	ENSG00000228237	+	0.01	20.5285	-6.64386	4.35956
chr1	47715811	47779819	ENSG00000123473	-	4.22072	0.01	2.07749	-6.64386
chr1	47799469	47844511	ENSG00000162368	+	50.3548	4.38822	5.65406	2.13363
chr1	47846600	47874149	ENSG00000225762	-	0.01	3.80628	-6.64386	1.92838
chr1	47897805	47900313	ENSG00000237424	-	1.11984	2.40311	0.16329	1.2649
chr1	47901689	47906363	ENSG00000186564	+	0.359333	3.81553	-1.47661	1.93188
chr1	51701943	51739127	ENSG00000123091	+	36.737	9.31545	5.19916	3.21963
chr1	51716270	51717144	ENSG00000233406	-	0.016476	2.76777	-5.92349	1.46872
chr1	51730588	51731746	ENSG00000236434	-	0.01	11.2001	-6.64386	3.48544
chr1	51752930	51810788	ENSG00000085831	-	0.286307	5.22549	-1.80437	2.38557
chr1	51819935	51985000	ENSG00000085832	-	22.2457	4.15928	4.47545	2.05633
chr1	51837942	51838896	ENSG00000232027	+	0.01	6.40499	-6.64386	2.6792
chr1	51927393	51929088	ENSG00000238140	+	0.01	10.4465	-6.64386	3.38495
chr1	52042851	52254889	ENSG00000117859	+	51.9249	19.1384	5.69836	4.2584
chr1	52254863	52344477	ENSG00000078618	-	112.862	33.2398	6.81841	5.05484
chr1	52259637	52264824	ENSG00000266993	+	0.280932	90.9257	-1.83171	6.50662
chr1	52266700	52266979	ENSG00000272175	+	0.01	25.3009	-6.64386	4.66112
chr1	52325450	52325807	ENSG00000230604	+	0.01	13.2756	-6.64386	3.73071
chr1	52331305	52331381	ENSG00000212174	+	0.01	13.9879	-6.64386	3.8061
chr1	53392901	53517375	ENSG00000116171	+	89.1217	2.65889	6.47771	1.41082
chr1	53409208	53409602	ENSG00000237279	-	0.01	3.70197	-6.64386	1.88829
chr1	53458868	53459374	ENSG00000236360	-	0.854251	40.7614	-0.227268	5.34913
chr1	53460398	53461698	ENSG00000226147	+	0.131996	1.93424	-2.92143	0.951764
chr1	53662101	53679869	ENSG00000157184	+	49.95	4.99881	5.64241	2.32159
chr1	53676128	53679447	ENSG00000236723	-	0.645277	43.9205	-0.632009	5.45682
chr1	53679771	53686289	ENSG00000162384	-	21.7111	11.7667	4.44036	3.55664
chr1	53692564	53704282	ENSG00000162385	-	16.4494	2.40117	4.03996	1.26374
chr1	53704282	53708455	ENSG00000226754	+	1.72359	31.7888	0.785414	4.99045
chr1	53708036	53710212	ENSG00000270172	-	0.768717	3.81898	-0.379476	1.93319
chr1	53711217	53793742	ENSG00000157193	-	7.51062	6.79844	2.90893	2.7652
chr1	53733607	53734273	ENSG00000234578	+	0.01	12.3428	-6.64386	3.6256
chr1	53753696	53755378	ENSG00000228838	+	0.01	6.36002	-6.64386	2.66903
chr1	53770208	53773134	ENSG00000232762	+	0.01	1.51224	-6.64386	0.59669
chr1	54691105	54879152	ENSG00000157216	-	126.924	2.17849	6.98782	1.12333
chr1	55007930	55104865	ENSG00000162390	+	11.812	3.52054	3.56219	1.8158
chr1	55074855	55089229	ENSG00000162391	-	0.01	12.9603	-6.64386	3.69602
chr1	55087150	55094111	ENSG00000230728	-	0.01	4.89532	-6.64386	2.2914
chr1	55107459	55207981	ENSG00000271723	+	2.48847	0.541591	1.31526	-0.884724
chr1	55107463	55175939	ENSG00000184313	+	1.49118	0.674924	0.576455	-0.567203
chr1	55181495	55208330	ENSG00000243725	+	11.692	0.01	3.54745	-6.64386
chr1	55222571	55230187	ENSG00000162396	-	4.11957	0.01	2.04249	-6.64386
chr1	55315306	55352891	ENSG00000116133	-	196.072	11.2837	7.61524	3.49617
chr1	55352548	55353674	ENSG00000242396	+	2.55162	36.1499	1.35141	5.17592
chr1	55532032	55680786	ENSG00000162402	-	19.9655	1.04741	4.31943	0.066829
chr1	56960419	57110974	ENSG00000162407	-	77.5477	0.01	6.27701	-6.64386
chr1	58881056	59012474	ENSG00000162600	-	16.4495	3.18315	4.03997	1.67046
chr1	59041099	59043166	ENSG00000184292	-	2.10412	0.01	1.07322	-6.64386
chr1	59096513	59097202	ENSG00000185839	-	3.50535	0.01	1.80956	-6.64386
chr1	59120411	59165764	ENSG00000162601	-	9.21248	7.49004	3.20359	2.90497
chr1	5922871	6052533	ENSG00000131697	-	4.89697	0.0660565	2.29189	-3.92016
chr1	59246465	59249785	ENSG00000177606	-	256.161	3.22059	8.00091	1.68733
chr1	59250823	59365384	ENSG00000234807	+	1.56724	0.01	0.648231	-6.64386
chr1	59278480	59279014	ENSG00000272226	-	0.330083	1.51922	-1.5991	0.603327
chr1	59348540	59362375	ENSG00000232453	-	19.1465	0.507011	4.25901	-0.97991
chr1	59521671	59543788	ENSG00000235215	-	0.0263175	3.72735	-5.24783	1.89815
chr1	59762310	60233347	ENSG00000172456	+	19.0399	0.01	4.25095	-6.64386
chr1	6051526	6161253	ENSG00000069424	+	485.27	26.1524	8.92264	4.70887
chr1	62146718	62191095	ENSG00000162604	-	27.4968	4.94512	4.78119	2.30601
chr1	62208149	62629592	ENSG00000132849	+	1.57675	0.100245	0.656953	-3.31841
chr1	6241329	6269449	ENSG00000116251	-	120.952	9.8733	6.91829	3.30353
chr1	6265535	6281359	ENSG00000158286	+	1.04604	0.01	0.0649311	-6.64386
chr1	6281253	6296032	ENSG00000116237	-	41.2705	0.840089	5.36704	-0.251387
chr1	62901968	62917475	ENSG00000162607	+	12.4145	1.13252	3.63395	0.179535
chr1	62920399	63153969	ENSG00000116641	-	15.0731	0.01	3.91391	-6.64386
chr1	63063158	63071830	ENSG00000132855	+	0.01	7.90145	-6.64386	2.98212
chr1	63073437	63075249	ENSG00000269624	+	0.01	2.38317	-6.64386	1.25288
chr1	6307406	6321035	ENSG00000158292	-	30.0713	0.01	4.91031	-6.64386
chr1	6324329	6454451	ENSG00000097021	-	128.888	0.01	7.00997	-6.64386
chr1	63249806	63331184	ENSG00000125703	+	12.4214	0.29621	3.63476	-1.75531
chr1	63833261	63904233	ENSG00000088035	+	5.22536	5.99117	2.38553	2.58284
chr1	63906441	64059392	ENSG00000142856	-	8.23101	10.5836	3.04107	3.40376
chr1	63989043	64038364	ENSG00000203965	+	2.27704	0.22932	1.18716	-2.12457
chr1	64058947	64125916	ENSG00000079739	+	37.8822	0.01	5.24345	-6.64386
chr1	64560125	64636980	ENSG00000223949	-	19.1241	0.01	4.25732	-6.64386
chr1	6472478	6484730	ENSG00000069812	-	70.9618	0.01	6.14897	-6.64386
chr1	6484848	6521430	ENSG00000187017	+	9.23179	0.01	3.20661	-6.64386
chr1	65210778	65298915	ENSG00000162437	+	2.47776	2.05177	1.30904	1.03687
chr1	65298912	65432187	ENSG00000162434	-	77.2553	1.39838	6.27156	0.48376
chr1	65384126	65384366	ENSG00000234784	+	0.01	8.65456	-6.64386	3.11346
chr1	65407662	65408048	ENSG00000233877	+	0.01	3.37314	-6.64386	1.75409
chr1	65613232	65697828	ENSG00000162433	+	35.5048	0.20183	5.14994	-2.30878
chr1	65713902	65881552	ENSG00000116675	+	9.67161	0.01	3.27376	-6.64386
chr1	6581407	6614595	ENSG00000162408	-	4.88426	4.11864	2.28814	2.04217
chr1	6600914	6601024	ENSG00000253022	+	0.01	1.63445	-6.64386	0.708805
chr1	6607965	6608679	ENSG00000229519	+	0.01	18.5031	-6.64386	4.20969
chr1	661611	663527	ENSG00000224956	-	7.96022	1.81137	2.99281	0.857078
chr1	66258197	66840259	ENSG00000184588	+	1.30875	0.01	0.388195	-6.64386
chr1	6640061	6649340	ENSG00000204859	+	30.1989	2.25206	4.91642	1.17124
chr1	6650784	6674667	ENSG00000162413	-	28.3399	0.01	4.82476	-6.64386
chr1	6673745	6684093	ENSG00000116273	+	13.0565	0.472845	3.70669	-1.08056
chr1	6684926	6695646	ENSG00000041988	+	13.818	27.469	3.78847	4.77973
chr1	6694228	6761984	ENSG00000007923	-	48.7184	3.56184	5.60639	1.83262
chr1	66999066	67213982	ENSG00000118473	+	0.01	4.52454	-6.64386	2.17777
chr1	6845384	7829766	ENSG00000171735	+	23.757	0.0868005	4.57028	-3.52615
chr1	6894393	6894678	ENSG00000227950	-	0.01	6.82363	-6.64386	2.77054
chr1	694412	700305	ENSG00000240618	-	2.23517	0.01	1.16039	-6.64386
chr1	700237	714006	ENSG00000228327	-	2.49075	0.01	1.31658	-6.64386
chr1	714150	745440	ENSG00000237491	+	2.10589	57.2467	1.07443	5.83912
chr1	752751	755214	ENSG00000177757	+	0.135806	9.48379	-2.88038	3.24546
chr1	761586	762902	ENSG00000225880	-	1.05778	0.952808	0.0810457	-0.0697418
chr1	762988	794826	ENSG00000228794	+	6.45587	0.222179	2.69061	-2.17021
chr1	7831329	7841492	ENSG00000049245	+	155.166	2.57594	7.27767	1.3651
chr1	7836443	7836835	ENSG00000269925	+	3.78624	0.01	1.92077	-6.64386
chr1	7844380	7905237	ENSG00000049246	+	17.8201	16.3821	4.15544	4.03405
chr1	7903143	7913572	ENSG00000049247	-	7.21676	2.61463	2.85135	1.3866
chr1	7979907	8000926	ENSG00000049249	-	0.230916	1.06004	-2.11456	0.0841119
chr1	8412457	8877702	ENSG00000142599	-	39.6815	3.05292	5.31039	1.61019
chr1	8484705	8494898	ENSG00000232912	+	0.254468	2.09288	-1.97445	1.06549
chr1	8572712	8573080	ENSG00000270282	+	0.01	3.437	-6.64386	1.78115
chr1	860260	879955	ENSG00000187634	+	0.74529	13.9793	-0.424125	3.80522
chr1	879584	894689	ENSG00000188976	-	51.8339	1.5834	5.69582	0.663022
chr1	89401456	89458636	ENSG00000137944	-	12.6347	1.01567	3.65932	0.0224296
chr1	89445139	89458643	ENSG00000213516	-	6.87674	0.288338	2.78173	-1.79417
chr1	89472349	89488577	ENSG00000117226	-	23.4558	0.0582045	4.55187	-4.10273
chr1	89518002	89531043	ENSG00000117228	-	33.6453	3.21451	5.07233	1.6846
chr1	89569968	89570450	ENSG00000234518	-	12.3018	0.668602	3.62079	-0.58078
chr1	89571815	89616139	ENSG00000162645	-	43.2603	0.763447	5.43497	-0.389399
chr1	895967	901095	ENSG00000187961	+	11.7681	0.01	3.55681	-6.64386
chr1	89990395	90063423	ENSG00000197147	+	5.35572	1.11303	2.42108	0.154493
chr1	90048800	90098453	ENSG00000231999	-	1.35812	14.7897	0.441609	3.88652
chr1	90098631	90235462	ENSG00000171488	+	6.96357	26.8168	2.79983	4.74507
chr1	90126771	90126912	ENSG00000226394	-	0.01	32.9125	-6.64386	5.04056
chr1	90233771	90233877	ENSG00000239176	-	0.01	9.32554	-6.64386	3.22119
chr1	90254473	90256051	ENSG00000231613	+	0.215074	1.70976	-2.21709	0.773797
chr1	90285733	90286427	ENSG00000272931	-	0.749897	2.51057	-0.415235	1.32802
chr1	90286573	90402170	ENSG00000171492	+	24.7283	1.98876	4.62809	0.991871
chr1	934342	935552	ENSG00000188290	-	6.91632	0.01	2.79001	-6.64386
chr1	948803	949920	ENSG00000187608	+	70.9149	0.01	6.14802	-6.64386
chr1	955503	991496	ENSG00000188157	+	87.6545	7.86112	6.45376	2.97474
chr1	995114	1004735	ENSG00000217801	+	1.68055	15.9405	0.748934	3.99462
chr1	997588	998668	ENSG00000273443	-	0.01	21.5207	-6.64386	4.42765
chr10	101156627	101190381	ENSG00000120053	-	25.2033	0.01	4.65554	-6.64386
chr10	101370282	101380366	ENSG00000155287	-	28.1822	0.628972	4.81671	-0.668932
chr10	105995114	106027217	ENSG00000148834	+	377.991	4.55964	8.56221	2.18892
chr10	106028080	106028177	ENSG00000266852	-	0.01	11.6433	-6.64386	3.54143
chr10	106028631	106064703	ENSG00000065621	+	1.5107	0.34234	0.595219	-1.5465
chr10	106071894	106098162	ENSG00000148841	-	53.3215	2.89025	5.73665	1.5312
chr10	106071899	106073639	ENSG00000270075	+	0.01	74.7109	-6.64386	6.22325
chr10	106083127	106086762	ENSG00000228261	+	0.014122	2.98659	-6.14591	1.5785
chr10	106111349	106113333	ENSG00000231233	-	4.03907	1.10234	2.01402	0.140565
chr10	115438942	115490662	ENSG00000165806	+	22.2117	0.323038	4.47325	-1.63022
chr10	115470440	115479091	ENSG00000234393	-	0.01	1.36375	-6.64386	0.447583
chr10	115594488	115614142	ENSG00000198924	-	4.53348	0.01	2.18062	-6.64386
chr10	115880621	115933979	ENSG00000165813	-	3.86297	0.01	1.94971	-6.64386
chr10	116190872	116444762	ENSG00000099204	-	4.17051	0.01	2.06022	-6.64386
chr10	116581503	116659591	ENSG00000151553	+	9.96862	0.149893	3.31739	-2.738
chr10	118609023	118671299	ENSG00000188316	+	0.01	1.8267	-6.64386	0.869236
chr10	118643742	118886097	ENSG00000187164	-	119.726	0.01	6.90359	-6.64386
chr10	118783185	118783362	ENSG00000235742	-	0.01	13.1202	-6.64386	3.71372
chr10	119000604	119038941	ENSG00000165646	+	0.01	7.22485	-6.64386	2.85297
chr10	119040000	119134978	ENSG00000165650	-	6.57538	0.01	2.71707	-6.64386
chr10	120065401	120101840	ENSG00000165669	-	11.2993	0.247201	3.49816	-2.01624
chr10	121588972	121652068	ENSG00000197771	-	41.0911	1.33218	5.36075	0.413792
chr10	121652223	121702014	ENSG00000107651	+	28.1442	1.24849	4.81476	0.320181
chr10	122610687	122669036	ENSG00000120008	+	43.2724	3.08828	5.43538	1.6268
chr10	122638768	122640179	ENSG00000271670	-	0.01	31.0602	-6.64386	4.957
chr10	123499939	123688316	ENSG00000107669	-	11.3858	0.01	3.50916	-6.64386
chr10	123748689	124014060	ENSG00000138162	+	7.79431	1.37261	2.96242	0.45692
chr10	124134212	124191867	ENSG00000107679	+	13.1687	0.01	3.71905	-6.64386
chr10	124221041	124274424	ENSG00000166033	+	9.63378	0.01	3.2681	-6.64386
chr10	124608594	124639157	ENSG00000213185	-	1.83808	1.38578	0.878203	0.470697
chr10	124690419	124713919	ENSG00000119965	-	4.03942	0.01	2.01415	-6.64386
chr10	124713897	124757029	ENSG00000179988	+	3.16527	1.93087	1.66233	0.949249
chr10	124750322	124768333	ENSG00000095574	-	4.67069	0.908212	2.22364	-0.138898
chr10	124768495	124817827	ENSG00000196177	+	10.6491	0.297072	3.41266	-1.75112
chr10	124913793	124924886	ENSG00000154473	+	62.3118	1.07353	5.96143	0.102363
chr10	125751426	125752185	ENSG00000213438	+	0.01	1.14509	-6.64386	0.19546
chr10	125767184	125853206	ENSG00000182022	-	55.8878	7.15795	5.80446	2.83955
chr10	127389005	127408135	ENSG00000224023	-	1.04124	0.01	0.0583054	-6.64386
chr10	127408084	127452712	ENSG00000107938	+	8.35499	0.570806	3.06264	-0.808926
chr10	127433296	127440679	ENSG00000236991	-	0.01	28.3598	-6.64386	4.82577
chr10	127477146	127511817	ENSG00000188690	-	45.0302	0.01	5.49282	-6.64386
chr10	127512115	127542264	ENSG00000107949	+	33.8753	2.17441	5.08216	1.12062
chr10	127524906	127585005	ENSG00000089876	-	27.4567	4.42069	4.77909	2.14427
chr10	127700950	128077024	ENSG00000148848	-	2.05569	0.01	1.03962	-6.64386
chr10	133747955	133773331	ENSG00000175470	+	10.9636	0.21419	3.45465	-2.22304
chr10	133781578	133795435	ENSG00000176171	-	8.02351	4.09522	3.00423	2.03394
chr10	17428935	17455502	ENSG00000204832	+	0.01	1.40476	-6.64386	0.49032
chr10	17794251	17842867	ENSG00000148483	+	2.87552	0.01	1.52382	-6.64386
chr10	17851362	17953178	ENSG00000183748	+	359.062	0.028051	8.48809	-5.1558
chr10	180405	300577	ENSG00000015171	+	19.6641	0.333689	4.2975	-1.58342
chr10	18041218	18089855	ENSG00000184040	+	2.65589	0.01	1.40919	-6.64386
chr10	18098352	18200091	ENSG00000120586	+	314.492	0.084149	8.29688	-3.57091
chr10	20105168	20578785	ENSG00000120594	+	119.617	4.4981	6.90228	2.16932
chr10	27280843	27389421	ENSG00000107890	-	3.18801	0.01	1.67266	-6.64386
chr10	27399383	27444195	ENSG00000136758	-	73.2434	1.74437	6.19463	0.80271
chr10	28339922	28623415	ENSG00000150054	-	5.49118	0.01	2.45712	-6.64386
chr10	320130	735683	ENSG00000151240	-	6.32812	0.01	2.66178	-6.64386
chr10	46742028	46742143	ENSG00000238405	+	0.01	1.60784	-6.64386	0.685123
chr10	47396223	47396822	ENSG00000226964	+	1.7151	0.362613	0.778292	-1.4635
chr10	47894023	47949412	ENSG00000152726	+	17.969	0.01	4.16744	-6.64386
chr10	48189612	48237508	ENSG00000198035	+	3.15749	0.810864	1.65878	-0.302468
chr10	48901102	48950972	ENSG00000204164	-	1.05162	0.197901	0.072619	-2.33715
chr10	51023142	51023608	ENSG00000229870	+	0.01	5.56255	-6.64386	2.47575
chr10	51026325	51130715	ENSG00000227345	-	8.14311	1.50387	3.02558	0.588678
chr10	51187938	51192032	ENSG00000174196	+	12.4326	0.01	3.63605	-6.64386
chr10	51224681	51371321	ENSG00000174194	-	1.66836	0.623213	0.738429	-0.682202
chr10	51287081	51371070	ENSG00000225784	-	2.25824	0.01	1.1752	-6.64386
chr10	51371390	51387768	ENSG00000204152	+	16.2852	0.01	4.02549	-6.64386
chr10	51592080	51623365	ENSG00000138297	-	31.8785	0.24881	4.99451	-2.00688
chr10	51623417	51732824	ENSG00000214982	+	6.42385	0.01	2.68344	-6.64386
chr10	51732523	51741813	ENSG00000178440	+	1.19055	1.45533	0.251626	0.541347
chr10	51739425	51739540	ENSG00000222108	-	0.01	1.19831	-6.64386	0.260997
chr10	51748078	51770259	ENSG00000204149	+	9.62537	1.58733	3.26684	0.666606
chr10	51780942	51827563	ENSG00000235618	-	1.55313	0.01	0.635176	-6.64386
chr10	51827648	51893269	ENSG00000099290	+	25.5541	1.33034	4.67548	0.411794
chr10	52024738	52026575	ENSG00000225137	+	6.30199	0.199388	2.65581	-2.32635
chr10	52065360	52384923	ENSG00000198964	-	35.7963	0.01	5.16174	-6.64386
chr10	52094298	52095876	ENSG00000269165	+	0.01	3.28803	-6.64386	1.71722
chr10	52232574	52234006	ENSG00000225303	+	0.01	2.29875	-6.64386	1.20085
chr10	52389292	52390835	ENSG00000231588	-	0.0185675	4.15343	-5.75108	2.0543
chr10	95372345	95425767	ENSG00000095464	+	0.01	3.13359	-6.64386	1.64782
chr10	95427640	95462329	ENSG00000148690	-	3.65458	0.36413	1.8697	-1.45747
chr10	97471536	97637023	ENSG00000138185	+	37.1339	18.1957	5.21466	4.18553
chr10	97512963	97849995	ENSG00000226688	-	5.58074	2.76005	2.48046	1.46469
chr10	99894387	100004654	ENSG00000166024	+	11.7827	0.276043	3.5586	-1.85703
chr11	113185251	113254266	ENSG00000149292	+	5.93827	0.0700955	2.57004	-3.83453
chr11	113603909	113644533	ENSG00000086827	-	13.0012	0.01	3.70058	-6.64386
chr11	113640382	113640716	ENSG00000257070	+	0.01	9.28009	-6.64386	3.21414
chr11	113668596	113746292	ENSG00000048028	-	17.1766	0.652374	4.10237	-0.616228
chr11	113688799	113693180	ENSG00000256452	+	0.01	3.09827	-6.64386	1.63146
chr11	120894781	120961484	ENSG00000154114	+	2.61359	0.454332	1.38603	-1.13818
chr11	127115	139612	ENSG00000230724	-	5.34584	0.01	2.41842	-6.64386
chr11	167784	207428	ENSG00000177951	-	14.0854	0.287659	3.81613	-1.79757
chr11	17809595	18034709	ENSG00000129158	-	15.2893	0.01	3.93445	-6.64386
chr11	18091482	18127638	ENSG00000166788	-	12.1803	0.463307	3.60648	-1.10996
chr12	102090725	102137918	ENSG00000111666	+	25.0095	0.195081	4.6444	-2.35785
chr12	102122426	102133250	ENSG00000139351	-	0.374516	6.66652	-1.4169	2.73693
chr12	102139275	102224716	ENSG00000111670	-	120.138	4.307	6.90854	2.10668
chr12	102166892	102167533	ENSG00000258230	-	1.25904	0.902611	0.332325	-0.147824
chr12	102183593	102183693	ENSG00000238940	+	0.01	1.45031	-6.64386	0.536359
chr12	10516368	10551105	ENSG00000245648	+	0.01	13.4771	-6.64386	3.75244
chr12	10524952	10544473	ENSG00000213809	-	0.01	2.05079	-6.64386	1.03618
chr12	105567074	105630016	ENSG00000136044	-	18.3465	31.5791	4.19744	4.9809
chr12	105629068	105789875	ENSG00000235162	+	1.24267	0.01	0.31344	-6.64386
chr12	106496941	106499943	ENSG00000257438	+	0.01	3.04288	-6.64386	1.60544
chr12	10658201	10675734	ENSG00000180574	+	1.84209	1.38676	0.881341	0.471722
chr12	106631655	106698057	ENSG00000136026	-	74.6157	13.0489	6.22141	3.70585
chr12	106695707	106740793	ENSG00000166046	+	7.13739	1.17657	2.8354	0.234587
chr12	106751436	106903976	ENSG00000013503	+	4.12754	0.01	2.04528	-6.64386
chr12	107168373	107283090	ENSG00000111785	+	2.3629	0.01	1.24056	-6.64386
chr12	107349497	107372556	ENSG00000151135	+	6.28019	19.7939	2.65081	4.30699
chr12	107371069	107380944	ENSG00000120832	-	4.27253	4.85539	2.09509	2.27959
chr12	107385142	107487607	ENSG00000008405	-	6.60136	0.01	2.72276	-6.64386
chr12	10758612	10766222	ENSG00000111196	-	6.94659	0.01	2.79631	-6.64386
chr12	108079509	108106944	ENSG00000136045	+	21.7872	0.154574	4.44541	-2.69364
chr12	108113376	108113910	ENSG00000240441	+	0.01	4.76477	-6.64386	2.25241
chr12	108126643	108155049	ENSG00000110851	-	14.3202	3.50115	3.83998	1.80783
chr12	108130332	108153745	ENSG00000258136	+	0.01	9.33588	-6.64386	3.22279
chr12	10851683	10875911	ENSG00000060138	-	122.729	6.82141	6.93933	2.77007
chr12	10977559	11324212	ENSG00000111215	-	3.67349	2.13071	1.87715	1.09134
chr12	114254543	114404176	ENSG00000122965	-	27.6447	2.04347	4.78893	1.03102
chr12	114370374	114375060	ENSG00000257359	+	0.01	4.11699	-6.64386	2.04159
chr12	11544476	11653975	ENSG00000121335	-	0.01	5.16564	-6.64386	2.36895
chr12	11552315	11639612	ENSG00000255790	-	0.01	3.03476	-6.64386	1.60158
chr12	116395711	116715143	ENSG00000123066	-	20.0441	9.99007	4.32511	3.32049
chr12	116398992	116400538	ENSG00000258034	+	0.01	151.673	-6.64386	7.24482
chr12	11694329	11708772	ENSG00000256237	-	0.01	1.08082	-6.64386	0.11213
chr12	117176096	117291436	ENSG00000135119	+	1.3112	0.224181	0.390886	-2.15727
chr12	117348761	117468953	ENSG00000174989	+	6.78408	4.29535	2.76215	2.10278
chr12	117415247	117425142	ENSG00000257279	-	0.01	3.6029	-6.64386	1.84916
chr12	117476728	117537284	ENSG00000088992	-	6.32132	0.01	2.66022	-6.64386
chr12	117537286	117579896	ENSG00000258285	+	0.01	1.85764	-6.64386	0.893469
chr12	117581146	117628336	ENSG00000135108	-	6.48171	1.18349	2.69638	0.243043
chr12	118451393	118470935	ENSG00000111445	+	10.2976	20.7412	3.36424	4.37443
chr12	118470712	118500235	ENSG00000176871	-	103.187	6.3889	6.68912	2.67557
chr12	118501398	118573831	ENSG00000176834	-	8.87589	4.71574	3.14989	2.23749
chr12	118573663	118583389	ENSG00000089220	+	250.188	9.18532	7.96687	3.19933
chr12	118587606	118810750	ENSG00000135090	-	90.6134	6.23131	6.50165	2.63954
chr12	118814185	118855840	ENSG00000111707	+	12.4582	1.3525	3.63902	0.435623
chr12	120105558	120119435	ENSG00000111725	+	20.1528	5.3408	4.33291	2.41706
chr12	120123595	120315095	ENSG00000122966	-	7.88749	0.134004	2.97957	-2.89965
chr12	12202778	12364018	ENSG00000121380	+	0.01	1.56593	-6.64386	0.647021
chr12	12264097	12264423	ENSG00000198134	+	10.888	0.0658775	3.44466	-3.92407
chr12	14518610	14651697	ENSG00000171681	+	17.2792	1.41284	4.11096	0.498597
chr12	14656595	14721283	ENSG00000121316	-	232.857	1.11631	7.8633	0.158733
chr12	14720684	14772689	ENSG00000256751	+	4.29115	0.01	2.10136	-6.64386
chr12	3715799	3873985	ENSG00000130038	-	1.45053	0.145542	0.536576	-2.78049
chr12	3900213	3982608	ENSG00000111224	-	7.5057	0.01	2.90799	-6.64386
chr12	3948625	3951691	ENSG00000118976	+	0.0633655	1.13739	-3.98016	0.185725
chr12	4382938	4414516	ENSG00000118971	+	57.6461	0.01	5.84915	-6.64386
chr12	4430371	4462338	ENSG00000078237	+	59.2289	0.01	5.88823	-6.64386
chr12	4433538	4433977	ENSG00000213970	-	0.0446525	1.58622	-4.48512	0.665597
chr12	4596894	4647674	ENSG00000047621	-	23.764	1.36477	4.5707	0.448659
chr12	4647950	4669214	ENSG00000111247	+	9.38385	0.01	3.23018	-6.64386
chr12	4671370	4723325	ENSG00000010219	+	27.4662	0.01	4.77958	-6.64386
chr12	4724674	4758213	ENSG00000111254	-	3.56584	0.01	1.83424	-6.64386
chr12	4758261	4798454	ENSG00000139180	+	35.0186	0.219842	5.13005	-2.18546
chr12	4809583	4829268	ENSG00000255474	-	0.01	2.40524	-6.64386	1.26618
chr12	55804263	55808633	ENSG00000179899	-	2.46849	1.04355	1.30363	0.0615032
chr12	6058040	6233936	ENSG00000110799	-	5.36458	0.01	2.42346	-6.64386
chr12	64580096	64616076	ENSG00000174206	-	4.76944	0.669582	2.25382	-0.578668
chr12	64622340	64622455	ENSG00000251788	-	0.01	1.8768	-6.64386	0.908275
chr12	64731958	64732577	ENSG00000256293	-	3.71601	0.01	1.89375	-6.64386
chr12	64798130	64844907	ENSG00000184575	+	30.6855	6.3597	4.93949	2.66896
chr12	95470525	95611258	ENSG00000180263	-	11.7473	0.665773	3.55426	-0.586898
chr12	95611522	95696566	ENSG00000028203	+	17.2378	3.32794	4.1075	1.73463
chr12	95680094	95680614	ENSG00000257666	-	0.01	2.79605	-6.64386	1.48339
chr12	95867296	95909615	ENSG00000111142	+	29.9672	9.59802	4.90531	3.26274
chr12	95910336	95945266	ENSG00000136014	-	0.177917	1.01151	-2.49073	0.0165049
chr12	96252706	96297606	ENSG00000139343	+	11.446	5.02257	3.51677	2.32842
chr12	96260826	96336752	ENSG00000165972	-	0.183348	2.05298	-2.44734	1.03772
chr12	96337071	96362370	ENSG00000139344	+	16.1529	0.01	4.01372	-6.64386
chr12	96366440	96390143	ENSG00000084110	-	2.13463	0.561936	1.09398	-0.831524
chr12	96390299	96405267	ENSG00000257878	+	0.223968	91.044	-2.15864	6.50849
chr12	96394606	96437298	ENSG00000111144	-	369.419	13.0261	8.52911	3.70333
chr13	60239717	60738121	ENSG00000139734	-	2.26094	0.01	1.17692	-6.64386
chr13	60970591	61148012	ENSG00000083544	+	130.839	0.01	7.03164	-6.64386
chr13	72249199	72249601	ENSG00000236534	+	1.49691	0.198082	0.581985	-2.33583
chr13	73282495	73301825	ENSG00000204899	-	5.83447	0.01	2.5446	-6.64386
chr13	73302061	73330336	ENSG00000136122	+	4.94321	12.1753	2.30545	3.60588
chr13	73329540	73356234	ENSG00000083520	-	11.8402	2.95818	3.56562	1.56471
chr13	73356197	73590591	ENSG00000083535	+	4.25751	0.331316	2.09001	-1.59372
chr14	106444607	106445233	ENSG00000225200	-	2.39514	0.01	1.26011	-6.64386
chr14	19854098	19925348	ENSG00000244306	-	0.26817	2.51937	-1.89878	1.33306
chr14	19889386	19904890	ENSG00000215394	+	0.01	57.6608	-6.64386	5.84952
chr14	51706880	51722759	ENSG00000139921	+	26.83	5.97793	4.74578	2.57964
chr14	51720651	51720741	ENSG00000201820	-	0.01	39.4575	-6.64386	5.30223
chr14	51955818	52197445	ENSG00000139926	+	1.80215	0.01	0.849721	-6.64386
chr14	52292913	52446060	ENSG00000186469	+	1.21596	0.233378	0.282101	-2.09926
chr14	52456193	52471420	ENSG00000087302	+	81.8757	2.41777	6.35536	1.27368
chr14	52471521	52535712	ENSG00000087303	-	0.01	2.00514	-6.64386	1.0037
chr14	60558629	60635851	ENSG00000126773	+	14.3975	1.48058	3.84774	0.566162
chr14	60610838	60636574	ENSG00000100612	-	80.8367	14.3535	6.33694	3.84333
chr14	60712470	60765805	ENSG00000100614	+	14.2021	2.7124	3.82803	1.43957
chr14	70791798	70826448	ENSG00000133983	-	27.3253	3.14811	4.77217	1.65449
chr14	70827609	70827805	ENSG00000222640	+	0.01	2.36328	-6.64386	1.24079
chr14	70838148	70883778	ENSG00000213463	-	16.0709	3.50152	4.00638	1.80798
chr14	70918874	70926622	ENSG00000139985	+	0.21264	1.95785	-2.23352	0.969267
chr14	70962824	70962927	ENSG00000252263	+	0.01	1.32579	-6.64386	0.406856
chr14	71787166	72207946	ENSG00000197555	+	18.1039	0.586243	4.17823	-0.770429
chr14	72399156	73030654	ENSG00000182732	+	0.17615	1.29292	-2.50512	0.370636
chr14	95552565	95624347	ENSG00000100697	-	30.1759	2.03555	4.91533	1.02542
chr14	95998634	96001209	ENSG00000247092	-	1.29933	0.01	0.377767	-6.64386
chr14	95999840	96011061	ENSG00000182512	+	37.5384	15.9312	5.2303	3.99378
chr15	102501356	102516768	ENSG00000185596	+	21.2016	1.71023	4.4061	0.77419
chr15	22015703	22016791	ENSG00000258712	-	0.01	7.39038	-6.64386	2.88565
chr15	23187728	23208737	ENSG00000187667	-	1.8074	0.01	0.853915	-6.64386
chr15	23255242	23268823	ENSG00000153666	+	0.14357	1.60356	-2.80017	0.681281
chr15	23282281	23378228	ENSG00000140181	-	58.5855	33.6415	5.87247	5.07217
chr15	30395923	30423960	ENSG00000178081	+	1.29861	1.38137	0.376967	0.4661
chr15	30653443	30686052	ENSG00000166664	-	1.42319	0.031937	0.509133	-4.96863
chr15	30695943	30706463	ENSG00000186399	-	3.22033	1.17764	1.68721	0.235904
chr15	30762982	30799826	ENSG00000215302	+	5.43379	0.01	2.44196	-6.64386
chr15	30780166	30782516	ENSG00000270055	+	3.11925	3.33172	1.6412	1.73627
chr15	30832296	30838172	ENSG00000260693	+	2.05122	0.01	1.03648	-6.64386
chr15	30844183	30854704	ENSG00000178115	+	2.26991	0.01	1.18264	-6.64386
chr15	30864941	30892918	ENSG00000260128	+	1.59107	3.49173	0.669994	1.80394
chr15	30896329	30906764	ENSG00000261794	+	1.39251	1.50083	0.477685	0.585756
chr15	30904916	30905194	ENSG00000243928	+	0.01	1.20299	-6.64386	0.266625
chr15	30909161	30909952	ENSG00000269930	+	1.20071	2.44063	0.263888	1.28726
chr15	30909201	30917976	ENSG00000247728	-	0.800355	10.7828	-0.321288	3.43066
chr15	30916697	31065196	ENSG00000187951	+	6.15527	6.81472	2.62182	2.76866
chr15	32684983	32695396	ENSG00000249931	-	1.7261	1.01066	0.787515	0.0153006
chr15	32698798	32727193	ENSG00000261279	-	1.8433	0.299573	0.882292	-1.73902
chr15	32737307	32747835	ENSG00000206127	-	4.69858	1.22369	2.23223	0.291233
chr15	32753867	32754010	ENSG00000270789	-	1.27457	1.30188	0.350013	0.380602
chr15	32774822	32780287	ENSG00000268759	+	0.01	2.21865	-6.64386	1.14968
chr15	33010175	33026870	ENSG00000166923	+	14.5372	0.417596	3.86167	-1.25982
chr15	33057747	33486897	ENSG00000248905	-	6.76126	0.01	2.75729	-6.64386
chr15	33129184	33129527	ENSG00000259392	-	1.79402	0.01	0.843198	-6.64386
chr15	34432875	34502297	ENSG00000134152	-	12.8112	2.26873	3.67933	1.18188
chr15	34517200	34522357	ENSG00000128463	+	57.1051	18.1568	5.83555	4.18243
chr15	34525460	34630261	ENSG00000140199	-	72.0008	13.7656	6.16994	3.78299
chr15	34547487	34550033	ENSG00000259468	+	0.01	10.5696	-6.64386	3.40185
chr15	38544527	38649450	ENSG00000166068	+	46.1031	0.223719	5.52679	-2.16024
chr15	38746328	38779911	ENSG00000171262	+	7.93003	0.167037	2.98733	-2.58176
chr15	38750961	38751741	ENSG00000259192	-	0.0734145	1.1143	-3.76779	0.15614
chr15	38780304	38857776	ENSG00000172575	-	6.82517	7.26972	2.77087	2.8619
chr15	44162962	44487450	ENSG00000171877	-	0.01	6.48344	-6.64386	2.69676
chr15	44580927	44707956	ENSG00000166734	+	19.1378	4.81711	4.25835	2.26817
chr15	44595115	44595293	ENSG00000196274	-	0.01	1.13517	-6.64386	0.182905
chr15	45315302	45369383	ENSG00000140263	+	11.1777	0.186635	3.48255	-2.42171
chr15	45333914	45350905	ENSG00000259418	-	0.01	1.71731	-6.64386	0.780146
chr15	45365690	45366246	ENSG00000259352	-	0.01	79.3358	-6.64386	6.3099
chr15	60639333	60695082	ENSG00000182718	-	3625.43	9.879	11.8239	3.30436
chr15	60682570	60682881	ENSG00000240163	+	0.01	19.8789	-6.64386	4.31317
chr15	60711808	60771359	ENSG00000128915	-	5.76566	0.305017	2.52749	-1.71304
chr15	60771377	60922836	ENSG00000245534	+	1.88797	0.01	0.916838	-6.64386
chr15	60780483	61521518	ENSG00000069667	-	0.352959	1.22296	-1.50243	0.290372
chr15	76640526	77197785	ENSG00000140386	-	4.05299	0.940524	2.01899	-0.0884626
chr15	81451916	81605104	ENSG00000172349	+	11.5919	2.86414	3.53504	1.5181
chr15	81595556	81601732	ENSG00000271725	-	0.0004915	3.77909	-10.9905	1.91804
chr15	81601394	81616524	ENSG00000172345	-	5.82257	2.06748	2.54166	1.04787
chr15	81616718	81654378	ENSG00000259343	+	1.37768	0.01	0.462237	-6.64386
chr15	82422571	82555104	ENSG00000140598	-	15.784	0.236808	3.98039	-2.07821
chr15	82664459	82748784	ENSG00000237550	-	167.436	16.2995	7.38747	4.02676
chr15	82821158	82824972	ENSG00000184779	-	207.573	4.681	7.69748	2.22682
chr15	82829005	82829110	ENSG00000259613	-	1.30381	0.01	0.382732	-6.64386
chr15	83041000	83125316	ENSG00000230903	-	163.197	18.253	7.35047	4.19006
chr15	83205504	83209315	ENSG00000182774	-	187.851	4.60428	7.55344	2.20298
chr15	83211951	83317612	ENSG00000214575	-	8.29237	0.01	3.05178	-6.64386
chr15	83412975	83419041	ENSG00000259442	+	0.01	9.48881	-6.64386	3.24623
chr15	83419316	83425958	ENSG00000250988	+	1.3531	0.01	0.436272	-6.64386
chr15	83424114	83474822	ENSG00000186628	-	0.01	4.97619	-6.64386	2.31504
chr15	83478380	83503611	ENSG00000156232	+	9.83292	5.58547	3.29762	2.48168
chr15	83509838	83654661	ENSG00000103942	-	6.06156	2.43477	2.59969	1.28378
chr15	83594636	83772195	ENSG00000259805	+	0.01	3.46261	-6.64386	1.79186
chr15	83654959	83659809	ENSG00000169612	+	21.7265	8.16312	4.44138	3.02912
chr15	83657193	83680393	ENSG00000169609	-	9.20616	11.0985	3.2026	3.47229
chr15	83681413	83730597	ENSG00000260608	+	0.0046665	8.89051	-7.74344	3.15227
chr15	83685174	83736106	ENSG00000064726	-	51.8247	5.70584	5.69557	2.51244
chr15	83690988	83693088	ENSG00000259767	-	0.234773	4.23235	-2.09066	2.08146
chr15	83691323	83759534	ENSG00000260351	+	0.01	4.9956	-6.64386	2.32066
chr15	83713120	83713523	ENSG00000259308	+	0.01	13.4665	-6.64386	3.7513
chr15	83776159	83813606	ENSG00000136404	+	25.4341	1.74606	4.66869	0.804103
chr15	83784320	83876770	ENSG00000166503	-	2.06773	2.4818	1.04805	1.31139
chr15	85523671	85682376	ENSG00000073417	+	55.5509	6.4063	5.79574	2.67949
chr15	92396925	92715665	ENSG00000176463	+	10.291	1.97829	3.36331	0.984253
chr15	93160673	93353114	ENSG00000185442	-	1.71503	0.371169	0.77823	-1.42985
chr15	93254977	93256105	ENSG00000253954	+	21.466	0.01	4.42398	-6.64386
chr15	93258989	93277425	ENSG00000258741	-	4.18897	0.01	2.0666	-6.64386
chr15	93338877	93339669	ENSG00000258527	+	0.01	2.80778	-6.64386	1.48943
chr16	12070594	12668146	ENSG00000048471	+	17.099	0.01	4.09584	-6.64386
chr16	12460839	12466439	ENSG00000261394	-	0.01	4.23843	-6.64386	2.08353
chr16	14165178	14360630	ENSG00000186260	+	2.94094	1.35324	1.55628	0.436421
chr16	14285677	14294134	ENSG00000262529	-	0.01	4.14781	-6.64386	2.05235
chr16	15068448	15233196	ENSG00000179889	+	46.8721	4.6348	5.55066	2.21251
chr16	15188268	15203054	ENSG00000260735	+	0.011811	5.40021	-6.40373	2.43302
chr16	15198178	15225458	ENSG00000188599	-	6.43513	9.98633	2.68597	3.31995
chr16	15198580	15225458	ENSG00000270580	-	3.53918	3.67525	1.82342	1.87784
chr16	15219099	15248421	ENSG00000250251	-	19.2102	1.48576	4.2638	0.571198
chr16	15244554	15244653	ENSG00000207294	+	0.577409	6.42211	-0.792335	2.68305
chr16	16404198	16428047	ENSG00000244257	+	15.3223	0.01	3.93756	-6.64386
chr16	16407969	16408068	ENSG00000206706	-	0.577409	6.42211	-0.792335	2.68305
chr16	16411301	16444447	ENSG00000183889	+	18.1611	14.2631	4.18278	3.83422
chr16	16450081	16471364	ENSG00000227827	+	6.34857	0.01	2.66643	-6.64386
chr16	16472912	16487811	ENSG00000214967	+	7.6731	18.7346	2.93981	4.22763
chr16	17195626	17564738	ENSG00000103489	-	5.83202	2.73006	2.544	1.44893
chr16	18411799	18441131	ENSG00000214940	-	7.88442	20.4024	2.979	4.35067
chr16	18428257	18488396	ENSG00000205746	-	17.7775	0.837152	4.15198	-0.256438
chr16	18451943	18473188	ENSG00000233024	-	17.6871	18.3616	4.14463	4.19862
chr16	18458147	18495797	ENSG00000254681	-	14.0992	0.599843	3.81754	-0.737342
chr16	18491794	18491893	ENSG00000206927	+	0.27506	2.57491	-1.86218	1.36452
chr16	18511182	18573533	ENSG00000185164	-	56.5599	32.8289	5.82171	5.0369
chr16	18544740	18545139	ENSG00000262974	+	0.01	5.72563	-6.64386	2.51744
chr16	18792617	18801705	ENSG00000134419	-	247.628	29.3846	7.95203	4.87699
chr16	18799385	18812841	ENSG00000260342	-	63.1107	0.01	5.97981	-6.64386
chr16	19566562	19718115	ENSG00000103544	+	38.9967	24.2407	5.28528	4.59936
chr16	19714902	19729557	ENSG00000103550	-	7.29942	1.15809	2.86778	0.211747
chr16	19717673	19726705	ENSG00000261312	+	0.01	11.2952	-6.64386	3.49763
chr16	19727778	19868907	ENSG00000174628	+	4.30262	0.01	2.10522	-6.64386
chr16	19772494	19777421	ENSG00000261195	-	0.235813	1.93553	-2.08428	0.952727
chr16	19830826	19830950	ENSG00000261939	-	0.01	5.25404	-6.64386	2.39343
chr16	19868616	19897489	ENSG00000167191	-	0.880198	1.21887	-0.184099	0.28554
chr16	20621565	20808903	ENSG00000005187	+	0.420185	24.2384	-1.2509	4.59922
chr16	20744986	20753406	ENSG00000066654	-	18.7135	2.41369	4.22601	1.27124
chr16	20791515	20911671	ENSG00000196678	-	9.85182	1.70129	3.30039	0.766628
chr16	21169698	21191937	ENSG00000011638	+	12.0785	0.01	3.59437	-6.64386
chr16	23399814	23464501	ENSG00000168434	-	15.419	0.239393	3.94663	-2.06255
chr16	70721342	70835064	ENSG00000103043	-	219.247	16.8234	7.77641	4.0724
chr16	70789001	70807154	ENSG00000214353	+	0.01	21.9099	-6.64386	4.45351
chr16	70835986	70836743	ENSG00000262890	-	0.01	2.40567	-6.64386	1.26644
chr16	71315292	71323618	ENSG00000180917	-	12.4748	2.29358	3.64094	1.1976
chr16	71481500	71496998	ENSG00000167377	-	1.88487	0.290108	0.914463	-1.78534
chr16	71671738	71758604	ENSG00000040199	-	6.02826	0.738441	2.59174	-0.437444
chr16	71688930	71698115	ENSG00000260185	+	0.01	5.62563	-6.64386	2.49201
chr16	71762913	71843104	ENSG00000166747	-	47.5069	11.6034	5.57006	3.53648
chr16	90168679	90244752	ENSG00000260528	+	10.3231	7.60902	3.36781	2.92771
chr16	90176982	90234633	ENSG00000261172	-	0.01	18.7457	-6.64386	4.22849
chr17	30651584	30677042	ENSG00000108666	-	4.47783	0.01	2.1628	-6.64386
chr17	30677136	30708905	ENSG00000010244	+	87.3139	15.027	6.44814	3.90949
chr17	30761958	30762047	ENSG00000264373	-	0.01	7.64963	-6.64386	2.93539
chr17	30771279	30810336	ENSG00000108671	+	28.4871	7.10578	4.83223	2.82899
chr17	30790392	30790500	ENSG00000202100	-	0.01	9.84206	-6.64386	3.29896
chr17	33288549	33290205	ENSG00000198783	+	12.9943	1.05042	3.69981	0.0709594
chr17	33307513	33332083	ENSG00000005156	+	14.0674	1.18225	3.81428	0.241531
chr17	33332107	33336762	ENSG00000224113	+	3.27221	3.22091	1.71027	1.68747
chr17	33333009	33416338	ENSG00000092871	-	13.9441	12.0238	3.80159	3.58782
chr17	33403756	33404026	ENSG00000243423	+	0.01	6.42265	-6.64386	2.68317
chr17	33420928	33420992	ENSG00000253084	+	0.01	2.4562	-6.64386	1.29643
chr17	33426811	33448541	ENSG00000185379	-	6.58111	0.936068	2.71833	-0.0953148
chr17	33455772	33469334	ENSG00000073536	-	4.14255	0.01	2.05052	-6.64386
chr17	33570055	33600674	ENSG00000166750	+	5.02534	3.03511	2.32922	1.60175
chr17	33677324	33700720	ENSG00000172716	-	59.5487	5.07758	5.896	2.34414
chr17	33730856	33731392	ENSG00000267547	-	1.14817	0.01	0.199333	-6.64386
chr17	33733703	33736787	ENSG00000267745	-	1.43842	0.01	0.524482	-6.64386
chr17	33733967	33734837	ENSG00000267648	-	2.8353	0.01	1.5035	-6.64386
chr17	33736621	33737247	ENSG00000267102	-	3.77844	4.89494	1.91779	2.29129
chr17	33738079	33760302	ENSG00000172123	-	3.72408	4.64202	1.89689	2.21475
chr17	33762115	33775856	ENSG00000154760	-	7.29299	0.472604	2.86651	-1.0813
chr17	33786500	33787569	ENSG00000267312	-	1.11708	0.01	0.159729	-6.64386
chr17	33791268	33864880	ENSG00000205045	-	1.20198	0.01	0.265409	-6.64386
chr17	33805013	33805463	ENSG00000267349	+	0.01	1.62518	-6.64386	0.700595
chr17	33841785	33842205	ENSG00000255987	-	1.25747	0.01	0.330519	-6.64386
chr17	33895139	33901811	ENSG00000267321	+	1.92065	0.335234	0.941592	-1.57676
chr17	33901814	33905882	ENSG00000108733	-	3.92842	0.506209	1.97395	-0.982194
chr17	33905065	34053436	ENSG00000006125	+	60.6857	2.10651	5.92328	1.07486
chr17	35969787	36003493	ENSG00000141141	-	11.2785	3.67086	3.49551	1.87612
chr17	36002976	36044255	ENSG00000267668	+	0.01	5.34038	-6.64386	2.41694
chr17	39775692	39943183	ENSG00000173801	-	62.386	0.248862	5.96315	-2.00658
chr17	44352150	44439130	ENSG00000228696	-	22.471	8.43545	4.48999	3.07646
chr17	44370099	44415160	ENSG00000176681	+	3.07855	11.9231	1.62225	3.57569
chr17	44450221	44564507	ENSG00000260075	+	47.8229	0.01	5.57963	-6.64386
chr17	44588877	44633016	ENSG00000238083	+	11.2406	14.4577	3.49065	3.85377
chr17	44594068	44657088	ENSG00000185829	-	13.7492	37.6376	3.78128	5.2341
chr17	44614900	44615180	ENSG00000265315	+	0.182102	1.29558	-2.45718	0.373596
chr17	44668035	44834830	ENSG00000073969	+	76.8526	1.02353	6.26402	0.0335534
chr17	44798948	44799533	ENSG00000213326	-	8.0843	5.85451	3.01512	2.54955
chr17	46180719	46200436	ENSG00000002919	+	34.0114	0.636861	5.08795	-0.650951
chr17	5402747	5522744	ENSG00000091592	-	19.1382	0.133749	4.25838	-2.90239
chr17	55015548	55038415	ENSG00000121058	-	7.73464	0.01	2.95133	-6.64386
chr17	55029025	55029765	ENSG00000262623	+	0.01	2.45688	-6.64386	1.29683
chr17	55055466	55084129	ENSG00000121064	+	189.428	20.8567	7.56551	4.38244
chr17	55155659	55162385	ENSG00000263004	-	1.58952	0.01	0.668592	-6.64386
chr17	55162453	55198710	ENSG00000121057	+	12.577	1.56639	3.65271	0.647442
chr17	55169506	55173786	ENSG00000263089	-	0.01	3.87524	-6.64386	1.95429
chr17	55333212	55762046	ENSG00000153944	+	3.73171	4.18713	1.89984	2.06596
chr17	55599609	55600958	ENSG00000266100	-	0.01	1.59088	-6.64386	0.669828
chr17	55678217	55685773	ENSG00000263499	-	0.01	7.18606	-6.64386	2.8452
chr17	61044178	61045910	ENSG00000266411	-	0.01	4.3953	-6.64386	2.13596
chr17	61082033	61082513	ENSG00000272164	-	0.01	1.80929	-6.64386	0.855423
chr17	61086917	61505060	ENSG00000170921	+	6.99669	2.838	2.80667	1.50487
chr17	61165523	61166558	ENSG00000272383	-	0.01	1.14803	-6.64386	0.199154
chr17	61194380	61208308	ENSG00000264513	-	0.01	4.84358	-6.64386	2.27607
chr17	65373575	65693372	ENSG00000154217	+	11.1294	0.259342	3.4763	-1.94708
chr17	65713949	65740647	ENSG00000130935	+	14.821	3.45324	3.88957	1.78795
chr17	66031635	66042958	ENSG00000182481	+	111.651	2.8943	6.80285	1.53321
chr17	66098049	66111659	ENSG00000237854	+	6.51498	0.01	2.70376	-6.64386
chr17	66121918	66148609	ENSG00000267023	-	0.01	44.6375	-6.64386	5.48019
chr17	66130816	66131745	ENSG00000267352	-	0.010892	14.1067	-6.52059	3.81831
chr17	77085427	77613550	ENSG00000167281	-	0.01	4.43778	-6.64386	2.14984
chr17	8268881	8284646	ENSG00000265749	+	0.01	20.2002	-6.64386	4.3363
chr17	8271955	8280029	ENSG00000184619	-	1.79546	0.01	0.844357	-6.64386
chr17	8280838	8286531	ENSG00000161970	-	394.925	59.9903	8.62543	5.90666
chr17	8316449	8393729	ENSG00000166579	+	37.0418	0.332417	5.21108	-1.58893
chr17	8377523	8534079	ENSG00000133026	-	4.6228	2.60809	2.20877	1.38299
chr17	8706041	8770994	ENSG00000174083	-	31.627	0.01	4.98308	-6.64386
chr17	8782233	8869029	ENSG00000141506	-	48.908	2.56687	5.612	1.36001
chr18	39535171	39667794	ENSG00000078142	+	15.1066	0.817733	3.91711	-0.290298
chr18	5954705	6415236	ENSG00000154655	-	5.75989	0.191941	2.52604	-2.38126
chr18	61637159	61672278	ENSG00000166401	+	17.5658	1.34379	4.1347	0.426304
chr18	6256746	6260933	ENSG00000264707	+	1.06798	0.851537	0.094884	-0.231859
chr18	66340925	66382535	ENSG00000166479	-	21.99	23.4551	4.45877	4.55183
chr18	66382446	66722426	ENSG00000150636	+	6.98053	0.01	2.80334	-6.64386
chr18	7566780	8406859	ENSG00000173482	+	19.1107	0.01	4.25631	-6.64386
chr19	10196798	10203928	ENSG00000130813	+	23.3784	19.7566	4.5471	4.30426
chr19	10199708	10201053	ENSG00000267387	-	0.271376	10.6634	-1.88163	3.41459
chr19	13317256	13734804	ENSG00000141837	-	0.167258	29.3794	-2.57985	4.87673
chr19	33864236	33873592	ENSG00000153879	+	18.5045	1.23072	4.2098	0.299507
chr19	33877856	34012700	ENSG00000124299	-	198.508	1.29502	7.63305	0.372974
chr19	36426260	36436669	ENSG00000126243	+	2.33946	0.670504	1.22618	-0.576681
chr19	36486090	36487220	ENSG00000205138	+	15.4114	0.648058	3.94593	-0.625805
chr19	36500022	36505141	ENSG00000239382	-	19.3027	0.01	4.27073	-6.64386
chr19	36505562	36524245	ENSG00000105270	-	1.09727	2.09359	0.133913	1.06598
chr19	36525887	36545664	ENSG00000161277	-	20.5188	2.45913	4.35887	1.29815
chr19	36545783	36596008	ENSG00000075702	+	10.7852	0.01	3.43099	-6.64386
chr19	40028890	40030870	ENSG00000176396	-	9.02288	0.01	3.17359	-6.64386
chr19	40315990	40324841	ENSG00000105204	-	12.491	0.01	3.64282	-6.64386
chr19	40325098	40337054	ENSG00000105202	-	37.6391	3.14301	5.23416	1.65215
chr19	42801185	42807698	ENSG00000079462	-	8.078	0.01	3.014	-6.64386
chr19	42829761	42882921	ENSG00000105429	+	18.2962	0.870935	4.19348	-0.199362
chr19	42901280	43156507	ENSG00000213904	+	5.52759	26.9346	2.46665	4.75139
chr19	42905659	42931578	ENSG00000079435	-	0.195577	10.134	-2.35419	3.34113
chr19	42932440	42947200	ENSG00000189377	-	0.0502915	10.0944	-4.31354	3.33548
chr19	42989228	42989866	ENSG00000269374	-	7.07316	1.14703	2.82235	0.197906
chr19	43979106	44009087	ENSG00000176531	-	6.27064	0.317453	2.64861	-1.65539
chr19	44010871	44031396	ENSG00000105755	-	85.7438	4.90775	6.42196	2.29506
chr19	44029649	44040282	ENSG00000176472	+	4.39869	30.4145	2.13707	4.92669
chr19	44047192	44084625	ENSG00000073050	-	36.1321	14.773	5.17521	3.88489
chr19	44057597	44059646	ENSG00000269177	+	0.01	20.743	-6.64386	4.37455
chr19	44058844	44097188	ENSG00000268361	-	0.01	15.9928	-6.64386	3.99935
chr19	44078790	44079770	ENSG00000269583	+	0.01	6.95072	-6.64386	2.79716
chr19	44080952	44088116	ENSG00000234465	+	3.67411	184.803	1.8774	7.52984
chr19	44088521	44100287	ENSG00000167378	-	31.4955	487.277	4.97707	8.9286
chr19	44100544	44105309	ENSG00000124444	+	12.4535	3.23497	3.63848	1.69375
chr19	44100769	44118649	ENSG00000226763	+	1.36797	8.00767	0.452036	3.00138
chr19	44111371	44124026	ENSG00000131116	-	31.4098	40.2585	4.97314	5.33122
chr19	44126520	44143991	ENSG00000105767	-	2.23982	1.25191	1.16339	0.324133
chr19	44150247	44174699	ENSG00000011422	-	519.45	209.189	9.02084	7.70866
chr19	44164652	44164928	ENSG00000239948	-	6.82943	2.64604	2.77176	1.40384
chr19	44167328	44167426	ENSG00000264133	-	2.17582	3.00273	1.12156	1.58627
chr19	54296857	54327648	ENSG00000142405	-	2.03829	0.01	1.02736	-6.64386
chr19	54369477	54379691	ENSG00000179820	+	100.035	4.20382	6.64437	2.0717
chr19	54377880	54379303	ENSG00000232220	-	0.01	82.3921	-6.64386	6.36443
chr19	54597933	54606000	ENSG00000170909	-	148.118	3.12947	7.21061	1.64592
chr19	8585674	8642461	ENSG00000142347	-	481.518	77.1125	8.91145	6.26889
chr19	8611743	8611812	ENSG00000265528	+	0.01	10.4246	-6.64386	3.38192
chr19	8614390	8615023	ENSG00000268618	+	0.01	34.2745	-6.64386	5.09906
chr2	106998562	107010027	ENSG00000240935	+	0.055582	1.77029	-4.16924	0.823983
chr2	109335937	109402267	ENSG00000153201	+	36.0796	4.99521	5.17311	2.32055
chr2	109743783	109745386	ENSG00000259863	-	1.00638	0.01	0.00917874	-6.64386
chr2	109745804	110262207	ENSG00000172985	+	46.3255	0.01	5.53373	-6.64386
chr2	110300559	110371783	ENSG00000186522	-	20.9341	0.01	4.38779	-6.64386
chr2	110371911	110376563	ENSG00000198142	+	13.9071	0.344558	3.79775	-1.53718
chr2	110550335	110615272	ENSG00000015568	+	8.56414	0.695889	3.09831	-0.523072
chr2	110690738	110742667	ENSG00000186148	+	1.57979	0.01	0.659731	-6.64386
chr2	110969106	111002997	ENSG00000175701	-	16.2183	0.01	4.01955	-6.64386
chr2	111160511	111230652	ENSG00000257207	-	12.3055	0.01	3.62123	-6.64386
chr2	111271389	111334762	ENSG00000183054	-	5.9124	0.01	2.56374	-6.64386
chr2	111395275	111435691	ENSG00000169679	-	20.6567	0.01	4.36854	-6.64386
chr2	118846028	118868573	ENSG00000125629	+	5.87209	0.01	2.55387	-6.64386
chr2	120436743	120444083	ENSG00000144120	+	2.82073	0.01	1.49607	-6.64386
chr2	120517207	120741394	ENSG00000088179	+	1.75921	0.071162	0.814926	-3.81275
chr2	121974163	122042783	ENSG00000115112	-	1.76743	0.01	0.821654	-6.64386
chr2	122095352	122407163	ENSG00000074054	-	17.8492	0.70209	4.15779	-0.510271
chr2	122287998	122290281	ENSG00000265451	+	0.01	3.29494	-6.64386	1.72025
chr2	122288457	122288583	ENSG00000264229	+	0.01	2.88564	-6.64386	1.52889
chr2	128994290	129076151	ENSG00000136720	-	78.9896	1.14747	6.30359	0.198458
chr2	130750175	130750678	ENSG00000250207	-	0.01	1.5905	-6.64386	0.66948
chr2	130908981	130940323	ENSG00000136699	-	43.4212	4.06353	5.44033	2.02273
chr2	130939310	130948302	ENSG00000152082	+	119.016	0.01	6.89502	-6.64386
chr2	130941016	130941092	ENSG00000265280	+	1.14629	0.01	0.196968	-6.64386
chr2	130970443	130971063	ENSG00000230756	-	1.88907	0.01	0.917675	-6.64386
chr2	131095814	131099922	ENSG00000136710	-	36.5212	0.856052	5.19066	-0.22423
chr2	131099798	131105383	ENSG00000136718	+	28.6745	1.09744	4.8417	0.134141
chr2	131113580	131132982	ENSG00000072135	+	107.374	10.4453	6.7465	3.38478
chr2	135894486	136288806	ENSG00000121988	-	1.42508	5.59566	0.51104	2.48431
chr2	136289025	136482840	ENSG00000048991	+	22.1809	3.481	4.47124	1.7995
chr2	168810530	169104651	ENSG00000198648	-	12.0311	1.50154	3.5887	0.58644
chr2	169312372	169631644	ENSG00000172292	+	19.114	3.36026	4.25656	1.74857
chr2	169462900	169463006	ENSG00000199348	-	0.01	5.11809	-6.64386	2.35561
chr2	169628463	169643471	ENSG00000227617	-	0.00992	187.905	-6.65544	7.55386
chr2	169643049	169722024	ENSG00000163072	+	0.01	4.41696	-6.64386	2.14305
chr2	169690642	169769881	ENSG00000152253	-	5.53103	0.01	2.46755	-6.64386
chr2	170335688	170382432	ENSG00000163093	+	9.09338	0.01	3.18482	-6.64386
chr2	170386259	170430385	ENSG00000138399	-	29.3666	1.17327	4.8761	0.230529
chr2	175411869	175639555	ENSG00000236449	+	0.0163725	2.01725	-5.93258	1.01239
chr2	175936978	176033110	ENSG00000115966	-	18.6987	1.22075	4.22487	0.287767
chr2	176040986	176049335	ENSG00000154518	-	85.4564	0.973131	6.41712	-0.0392948
chr2	176788620	176867567	ENSG00000144320	-	12.1353	3.79768	3.60114	1.92512
chr2	178092323	178257425	ENSG00000116044	-	92.5738	34.8014	6.53253	5.12107
chr2	178148236	178257419	ENSG00000213963	-	2.28756	0.811933	1.19381	-0.300567
chr2	178209171	178209564	ENSG00000237178	+	0.01	9.83414	-6.64386	3.2978
chr2	178257372	178408564	ENSG00000018510	+	43.8101	0.934841	5.45319	-0.0972063
chr2	17845079	17981509	ENSG00000163029	-	15.0443	0.893067	3.91114	-0.16316
chr2	178467817	178483300	ENSG00000237655	+	0.01	1.00387	-6.64386	0.0055782
chr2	17935125	17966632	ENSG00000178295	+	7.23805	1.06476	2.8556	0.090533
chr2	190425305	190448484	ENSG00000138449	-	9.99011	0.01	3.3205	-6.64386
chr2	190526111	190535557	ENSG00000138381	+	16.5978	0.01	4.05292	-6.64386
chr2	190539016	190625919	ENSG00000151687	+	2.26278	0.01	1.1781	-6.64386
chr2	190611386	190627953	ENSG00000128694	-	5.37246	7.06351	2.42558	2.82038
chr2	190628585	190629182	ENSG00000273240	-	0.703144	6.31893	-0.508107	2.65968
chr2	190635049	190649097	ENSG00000128699	-	41.8328	5.40212	5.38656	2.43353
chr2	190649107	190742355	ENSG00000064933	+	6.83622	0.01	2.7732	-6.64386
chr2	190744335	191068210	ENSG00000187699	+	1.05182	6.34607	0.0728865	2.66586
chr2	190788062	190788942	ENSG00000204253	+	10.6655	0.66293	3.41488	-0.59307
chr2	191054461	191208919	ENSG00000198130	-	16.6214	0.463147	4.05497	-1.11046
chr2	206979541	207024327	ENSG00000023228	-	22.9967	1.74153	4.52335	0.800354
chr2	207024309	207027652	ENSG00000114942	+	129.278	48.5991	7.01433	5.60286
chr2	207630081	207657233	ENSG00000118246	+	15.6866	0.613947	3.97146	-0.703813
chr2	235401685	235405697	ENSG00000188042	-	1.06683	5.1165	0.0933269	2.35516
chr2	29320571	29412509	ENSG00000115295	+	82.5423	0.810871	6.36706	-0.302456
chr2	30369807	30383399	ENSG00000119801	+	52.0735	1.70544	5.70248	0.77014
chr2	31456880	31492313	ENSG00000013016	+	5.53657	0.01	2.46899	-6.64386
chr2	36583069	36778278	ENSG00000150938	+	20.6636	6.36504	4.36902	2.67017
chr2	36740398	36740875	ENSG00000273090	-	0.384241	2.89768	-1.37992	1.5349
chr2	36778570	36873230	ENSG00000171055	-	34.7692	3.99563	5.11974	1.99842
chr2	73612886	73837920	ENSG00000116127	+	3.99887	0.113161	1.99959	-3.14354
chr2	87135076	87241104	ENSG00000187627	+	0.069063	5.28011	-3.85594	2.40057
chr2	87229682	87248975	ENSG00000183281	-	1.25394	25.238	0.326469	4.65753
chr2	87257800	87303536	ENSG00000231259	-	7.08308	1.77797	2.82438	0.83023
chr2	87282781	87282923	ENSG00000266931	-	0.134566	2.27464	-2.89362	1.18564
chr2	87352513	87423770	ENSG00000204745	+	2.56922	0.100792	1.36133	-3.31055
chr2	88000503	88038766	ENSG00000234231	+	5.67277	0.549007	2.50405	-0.865102
chr2	88047606	88058312	ENSG00000125551	+	0.760502	27.0347	-0.394976	4.75674
chr2	88055474	88285309	ENSG00000185304	-	0.172407	7.48833	-2.53611	2.90464
chr2	88124461	88124662	ENSG00000229604	+	0.01	18.5155	-6.64386	4.21066
chr2	96034255	96034633	ENSG00000235129	-	0.01	1.87563	-6.64386	0.907374
chr2	96068469	96082364	ENSG00000115042	+	22.9675	0.457361	4.52152	-1.12859
chr2	96079204	96080044	ENSG00000248821	-	0.01	2.77162	-6.64386	1.47073
chr2	97779233	97930258	ENSG00000135976	+	8.89285	0.347052	3.15265	-1.52678
chr2	98081083	98099107	ENSG00000230606	-	19.1173	10.1951	4.25681	3.3498
chr2	98086678	98100408	ENSG00000241481	+	0.01	55.4485	-6.64386	5.79308
chr2	98108978	98206428	ENSG00000196912	-	8.71205	0.460448	3.12301	-1.11889
chr20	18364011	18447925	ENSG00000089091	-	1.68787	0.01	0.755205	-6.64386
chr20	18447771	18465287	ENSG00000132664	+	5.93663	1.00813	2.56964	0.0116853
chr20	18467184	18477887	ENSG00000089050	-	4.19844	0.449684	2.06985	-1.15302
chr20	18488137	18542059	ENSG00000101310	+	72.5739	0.51027	6.18138	-0.970666
chr20	18548064	18550207	ENSG00000232388	+	55.5677	0.01	5.79618	-6.64386
chr20	18568537	18744561	ENSG00000125821	+	16.0459	0.01	4.00414	-6.64386
chr20	18591691	18591811	ENSG00000221806	-	0.01	3.31131	-6.64386	1.7274
chr20	19193290	19703581	ENSG00000185052	+	1.11551	0.01	0.157709	-6.64386
chr20	37101459	37207504	ENSG00000170471	+	15.3338	3.12568	3.93864	1.64417
chr20	37377085	37400834	ENSG00000101442	+	5.95866	0.01	2.57499	-6.64386
chr20	37390171	37390485	ENSG00000199691	+	0.395849	4.89377	-1.33698	2.29095
chr20	37554955	37581703	ENSG00000101447	+	3.77855	0.01	1.91783	-6.64386
chr20	37590568	37590754	ENSG00000261431	-	0.306613	3.68669	-1.70551	1.88233
chr20	37590942	37668366	ENSG00000101452	+	6.45538	0.247785	2.6905	-2.01284
chr20	42825136	42839431	ENSG00000132823	-	33.2327	2.33842	5.05453	1.22554
chr20	42839600	42854667	ENSG00000223891	+	3.76555	0.01	1.91286	-6.64386
chr20	42931478	42939809	ENSG00000197296	-	3.17862	0.567937	1.6684	-0.816197
chr20	5273034	5273477	ENSG00000225022	-	3.76505	0.01	1.91267	-6.64386
chr20	55896558	55896647	ENSG00000266666	-	0.01	3.38658	-6.64386	1.75983
chr20	55926066	55954267	ENSG00000101146	+	22.5072	2.72938	4.49232	1.44857
chr20	55932482	55933425	ENSG00000228995	-	0.01	5.5805	-6.64386	2.48039
chr20	55959216	55968118	ENSG00000218018	-	0.074463	2.50148	-3.74733	1.32278
chr20	55966463	55984389	ENSG00000132819	+	159.848	0.01	7.32056	-6.64386
chr20	56223448	56286592	ENSG00000124225	-	2.28929	0.01	1.1949	-6.64386
chr20	56964178	57026157	ENSG00000124164	+	6.82895	0.606017	2.77166	-0.722569
chr20	57226328	57254582	ENSG00000124222	+	28.6611	14.5058	4.84102	3.85856
chr20	57226490	57290466	ENSG00000254995	+	2.51465	5.98494	1.33036	2.58134
chr20	57264187	57294294	ENSG00000215440	+	61.789	0.01	5.94928	-6.64386
chr20	57285851	57286689	ENSG00000254419	+	1.56547	0.01	0.646597	-6.64386
chr20	57594309	57601709	ENSG00000101162	+	0.01	8.83014	-6.64386	3.14244
chr20	57600522	57607437	ENSG00000124172	-	81.5171	4.44498	6.34903	2.15218
chr20	57608200	57617964	ENSG00000101166	-	20.1732	1.16875	4.33437	0.224961
chr22	20383524	20427835	ENSG00000215513	-	50.4656	3.45271	5.65723	1.78773
chr22	20456003	20461786	ENSG00000196622	-	3.72263	0.042239	1.89632	-4.56528
chr22	21771693	21805752	ENSG00000169635	+	12.5815	0.188099	3.65323	-2.41044
chr22	26825239	26840981	ENSG00000128203	+	0.262773	3.24313	-1.92811	1.69739
chr22	26839389	26879803	ENSG00000100099	-	21.1345	1.34034	4.40153	0.422595
chr22	26879843	26890624	ENSG00000100104	+	12.0742	8.615	3.59385	3.10685
chr22	26887191	26908471	ENSG00000100109	-	29.7383	14.3241	4.89425	3.84037
chr22	26908503	26910534	ENSG00000261188	+	0.790447	2.18839	-0.339258	1.12987
chr22	26917949	26921002	ENSG00000260065	-	2.653	1.45487	1.40762	0.540895
chr22	26921458	26992681	ENSG00000128294	-	61.8455	22.0361	5.9506	4.4618
chr22	26956492	26957054	ENSG00000213707	+	2.50151	22.1738	1.3228	4.47078
chr22	28374004	29075853	ENSG00000100154	-	12.3466	1.54242	3.62605	0.625198
chr22	29083731	29138410	ENSG00000183765	-	16.1393	0.214875	4.01251	-2.21843
chr22	29138019	29153503	ENSG00000100209	+	9.09661	0.01	3.18533	-6.64386
chr22	29168662	29185283	ENSG00000159873	+	13.8545	0.890178	3.79228	-0.167834
chr22	29190543	29196585	ENSG00000100219	-	68.461	6.63584	6.09721	2.73028
chr22	29196671	29244547	ENSG00000226471	+	0.350666	1.2375	-1.51183	0.307434
chr22	51195376	51239737	ENSG00000184319	+	33.4133	0.626994	5.06235	-0.673476
chr22	51205929	51222091	ENSG00000079974	-	16.2406	28.0866	4.02153	4.81181
chr3	100428205	100467810	ENSG00000114354	+	52.7757	1.98222	5.7218	0.987116
chr3	130745694	131069309	ENSG00000114670	+	2.60776	0.01	1.38281	-6.64386
chr3	131181056	131221827	ENSG00000114686	-	40.4023	3.76304	5.33637	1.9119
chr3	132276986	132441303	ENSG00000113971	-	10.2598	4.81634	3.35893	2.26794
chr3	151591431	151602405	ENSG00000198829	+	43.7928	5.7537	5.45262	2.52449
chr3	152175548	152214602	ENSG00000243305	-	0.01	52.8518	-6.64386	5.72388
chr3	152552736	152555841	ENSG00000169860	+	10.604	0.01	3.40654	-6.64386
chr3	152557179	152559228	ENSG00000241732	+	3.05406	0.424523	1.61073	-1.23608
chr3	153838792	153975616	ENSG00000114790	+	0.033655	2.27526	-4.89304	1.18603
chr3	153990335	154042286	ENSG00000174953	-	14.458	1.12415	3.8538	0.168834
chr3	154741913	154901497	ENSG00000196549	+	13.8182	0.01	3.7885	-6.64386
chr3	155480401	155524140	ENSG00000174928	-	3.5477	0.948932	1.82688	-0.0756241
chr3	155538813	155572218	ENSG00000169359	-	9.09318	1.23994	3.18478	0.310269
chr3	155588325	155661815	ENSG00000163655	+	9.71688	0.376905	3.28049	-1.40773
chr3	155705093	155705965	ENSG00000240489	+	1.86739	0.01	0.90102	-6.64386
chr3	155755490	156256545	ENSG00000169282	+	0.200078	4.88677	-2.32137	2.28888
chr3	156543270	156763918	ENSG00000197980	+	0.0407135	8.19311	-4.61835	3.03441
chr3	156893012	157099054	ENSG00000243176	+	2.7679	0.01	1.46879	-6.64386
chr3	156977531	157251408	ENSG00000197415	-	0.0093515	1.54909	-6.74059	0.631418
chr3	157154578	157161417	ENSG00000163661	+	20.8624	0.01	4.38283	-6.64386
chr3	193310933	193415612	ENSG00000198836	+	27.1285	3.65849	4.76174	1.87125
chr3	193336398	193345126	ENSG00000224855	-	0.01	8.74416	-6.64386	3.12832
chr3	39424839	39438842	ENSG00000144659	+	13.6714	0.01	3.77309	-6.64386
chr3	39448180	39454033	ENSG00000168028	+	378.189	12.1994	8.56296	3.60874
chr3	39850405	40301812	ENSG00000170011	+	0.01	1.38862	-6.64386	0.473648
chr3	41288090	42003922	ENSG00000168038	-	4.27496	0.625228	2.09591	-0.677547
chr3	50712672	51421629	ENSG00000088538	+	34.9002	0.836121	5.12516	-0.258215
chr3	56591189	56655846	ENSG00000180376	+	6.92087	6.71947	2.79095	2.74835
chr3	69788586	70017488	ENSG00000187098	+	72.9693	1.45511	6.18922	0.541129
chr4	106962756	107242652	ENSG00000145348	-	23.3765	1.80382	4.54699	0.851052
chr4	110268631	110354973	ENSG00000247950	-	1.21542	0.01	0.281453	-6.64386
chr4	110354928	110462052	ENSG00000138802	+	21.137	3.78477	4.4017	1.92021
chr4	110371931	110372224	ENSG00000243227	-	0.01	3.97309	-6.64386	1.99026
chr4	143966239	143967031	ENSG00000251300	+	0.01	1.09744	-6.64386	0.134141
chr4	175157809	175205415	ENSG00000164117	-	11.0062	1.51549	3.46024	0.59978
chr4	175204828	175254531	ENSG00000164118	+	3.28826	0.287913	1.71732	-1.7963
chr4	175411328	175444305	ENSG00000164120	-	32.7774	0.01	5.03463	-6.64386
chr4	20697905	20754530	ENSG00000163138	+	3.86628	1.52559	1.95095	0.609367
chr4	20730239	21950422	ENSG00000185774	-	0.01	7.28338	-6.64386	2.86461
chr4	21699073	21720649	ENSG00000248343	+	0.01	3.33248	-6.64386	1.73659
chr4	35949843	36246131	ENSG00000047365	-	13.0504	0.01	3.70602	-6.64386
chr4	68311985	68312292	ENSG00000250030	+	0.0335085	9.95292	-4.89933	3.31512
chr4	68337521	68411324	ENSG00000145241	-	4.54376	1.01401	2.18389	0.0200648
chr4	69176105	69215807	ENSG00000083896	-	21.1624	6.55483	4.40343	2.71256
chr4	69242041	69242226	ENSG00000162840	+	1.00049	0.01	0.000707468	-6.64386
chr4	82347547	82965397	ENSG00000138670	-	38.066	0.739598	5.25043	-0.435188
chr4	82523951	82965397	ENSG00000251331	-	1.59702	0.01	0.675378	-6.64386
chr4	89647106	90032549	ENSG00000138640	-	20.7188	14.9241	4.37287	3.89957
chr4	90032651	90033519	ENSG00000271359	+	2.97076	0.01	1.57083	-6.64386
chr4	90033968	90036050	ENSG00000180346	+	2.83114	0.01	1.50138	-6.64386
chr4	90052003	90052104	ENSG00000212226	+	0.01	1.67195	-6.64386	0.741529
chr4	90157537	90229161	ENSG00000185477	-	41.0963	0.395126	5.36094	-1.33961
chr4	90645250	90759466	ENSG00000145335	-	4.81441	0.01	2.26736	-6.64386
chr4	95128762	95212443	ENSG00000163104	+	10.0346	1.55212	3.32691	0.634236
chr5	102089685	102366809	ENSG00000145730	+	80.9797	2.5518	6.33949	1.35152
chr5	102421704	102455855	ENSG00000145723	-	2.90538	0.01	1.53872	-6.64386
chr5	102455853	102548500	ENSG00000145725	+	20.3107	6.10674	4.34417	2.6104
chr5	102594403	102614361	ENSG00000181751	+	3.64713	0.01	1.86676	-6.64386
chr5	14143811	14532235	ENSG00000038382	+	78.7547	0.01	6.29929	-6.64386
chr5	145826874	145891524	ENSG00000113649	+	23.9607	22.123	4.5826	4.46748
chr5	146770374	146889619	ENSG00000113657	-	2.02164	0.01	1.01553	-6.64386
chr5	146967990	147162338	ENSG00000176049	-	8.87116	0.01	3.14912	-6.64386
chr5	147204131	147211349	ENSG00000164266	-	27.7363	0.01	4.7937	-6.64386
chr5	147700766	147719412	ENSG00000204909	+	0.01	1.5556	-6.64386	0.637473
chr5	147763498	147822399	ENSG00000145868	+	27.5272	8.73918	4.78279	3.1275
chr5	147809722	147810370	ENSG00000251330	-	0.01	35.7781	-6.64386	5.161
chr5	16451628	16465901	ENSG00000173545	-	49.2299	4.11639	5.62146	2.04138
chr5	16473147	16617167	ENSG00000154153	-	9.90324	2.36067	3.3079	1.23919
chr5	167975500	168006605	ENSG00000120137	-	18.3654	1.81594	4.19892	0.860715
chr5	168043317	168044059	ENSG00000233913	+	35.7306	1.13636	5.15909	0.184421
chr5	173988779	173989066	ENSG00000249031	+	1.51652	0.01	0.600767	-6.64386
chr5	175344876	175461683	ENSG00000051596	-	22.189	0.821526	4.47178	-0.283623
chr5	33986283	34008220	ENSG00000242110	-	6.96816	0.209554	2.80078	-2.25461
chr5	34158226	34158872	ENSG00000271771	+	0.01	2.39845	-6.64386	1.2621
chr5	34164803	34244901	ENSG00000215158	-	1.00317	0.663803	0.00456395	-0.591173
chr5	34190161	34193758	ENSG00000215156	+	0.01247	11.7254	-6.32539	3.55156
chr5	59317076	59328847	ENSG00000248935	+	0.01	1.00897	-6.64386	0.0128826
chr5	6599352	6633404	ENSG00000037474	-	38.73	11.2093	5.27538	3.48662
chr5	68790040	69006341	ENSG00000253203	-	0.811542	2.13991	-0.301263	1.09755
chr5	69171098	69274436	ENSG00000198237	+	6.57491	0.01	2.71697	-6.64386
chr5	69194694	69199025	ENSG00000251158	-	0.181448	3.30285	-2.46237	1.72371
chr5	69281031	69281328	ENSG00000249230	-	0.01	25.5757	-6.64386	4.6767
chr5	69321074	69338940	ENSG00000205572	+	7.83606	0.01	2.97013	-6.64386
chr5	69345350	69374349	ENSG00000205571	+	24.0418	3.55266	4.58747	1.8289
chr5	69390202	69424261	ENSG00000179978	-	6.13276	13.078	2.61654	3.70907
chr5	69428506	69428800	ENSG00000253492	+	0.01	25.0072	-6.64386	4.64427
chr5	69435402	69503572	ENSG00000254701	-	1.71536	0.01	0.778514	-6.64386
chr5	69711179	69743885	ENSG00000226259	+	6.0698	0.898811	2.60165	-0.15391
chr5	69745463	69746180	ENSG00000269983	+	1.04595	0.404025	0.0648077	-1.30749
chr5	69758071	69775042	ENSG00000250687	+	2.30824	0.01	1.20679	-6.64386
chr5	69783429	69786959	ENSG00000237075	+	0.638234	2.17597	-0.647844	1.12166
chr5	69803906	69808422	ENSG00000205565	+	0.322319	3.16917	-1.63344	1.66411
chr5	69812214	69851093	ENSG00000196302	-	1.92985	0.01	0.94849	-6.64386
chr5	69825198	69826377	ENSG00000250918	+	0.141123	1.74439	-2.82497	0.802727
chr5	70046954	70149508	ENSG00000253366	+	6.51863	0.01	2.70457	-6.64386
chr5	70070478	70074135	ENSG00000197284	-	0.224463	3.74944	-2.15545	1.90668
chr5	70156112	70156406	ENSG00000254335	-	0.01	25.327	-6.64386	4.6626
chr5	70196492	70214357	ENSG00000172058	+	5.45637	0.01	2.44794	-6.64386
chr5	70220768	70249769	ENSG00000172062	+	29.1358	0.989681	4.86472	-0.0149645
chr5	70264310	70320941	ENSG00000249437	-	9.17272	16.2687	3.19735	4.02402
chr5	70330784	70363516	ENSG00000145736	-	10.7956	3.06878	3.43237	1.61767
chr5	70398725	70424580	ENSG00000251634	-	3.34001	0.517907	1.73985	-0.949234
chr5	70428820	70429114	ENSG00000253900	+	0.01	8.47772	-6.64386	3.08368
chr5	70435716	70585611	ENSG00000215630	-	1.58115	0.01	0.660971	-6.64386
chr5	70751442	70863649	ENSG00000145734	+	9.99695	1.68889	3.32149	0.756078
chr5	70771588	70772143	ENSG00000253536	-	0.01	10.4957	-6.64386	3.39173
chr5	7851299	7906138	ENSG00000124275	+	26.6579	1.36914	4.73649	0.453265
chr5	7859272	7869150	ENSG00000124279	-	4.44361	0.305144	2.15173	-1.71244
chr5	80256491	80525975	ENSG00000113319	+	0.0070205	1.00376	-7.15421	0.00541508
chr5	80293002	80293866	ENSG00000251001	-	0.01	1.36745	-6.64386	0.45149
chr5	80499903	80597379	ENSG00000247572	-	1.32121	0.01	0.401864	-6.64386
chr5	80529104	80562216	ENSG00000131730	+	0.01	1.63001	-6.64386	0.704883
chr5	80597409	80609116	ENSG00000131732	+	11.477	0.238696	3.52067	-2.06675
chr5	80708840	81047616	ENSG00000145687	-	1.47029	0.01	0.556096	-6.64386
chr5	81267844	81572676	ENSG00000152348	+	2.90136	265.001	1.53673	8.04985
chr5	81305421	81305913	ENSG00000251495	-	1.7887	2.97344	0.83891	1.57213
chr5	81368874	81369521	ENSG00000248192	-	0.01	2.19894	-6.64386	1.13681
chr5	81569177	81574396	ENSG00000186468	-	202.6	13.1101	7.66249	3.71261
chr5	81575281	81682796	ENSG00000205464	+	3.34981	0.949295	1.74408	-0.0750709
chr5	94039446	94620279	ENSG00000175471	-	16.3378	4.68392	4.03014	2.22772
chr5	94727048	94786158	ENSG00000153347	+	0.01	1.23748	-6.64386	0.307402
chr5	94799599	94890711	ENSG00000198677	-	30.3646	0.256908	4.92432	-1.96068
chr6	127587755	127609712	ENSG00000118518	+	20.4135	16.2466	4.35145	4.02206
chr6	131160487	131384462	ENSG00000079819	-	45.113	4.42195	5.49547	2.14468
chr6	131456806	131604675	ENSG00000118507	+	1.75023	0.01	0.807544	-6.64386
chr6	131894284	131905472	ENSG00000118520	+	0.037426	10.373	-4.73982	3.37477
chr6	131895106	131949369	ENSG00000112282	-	12.8992	1.7256	3.6892	0.787101
chr6	132767006	132834337	ENSG00000079950	-	16.8549	0.999953	4.07509	-6.85296e-05
chr6	133002729	133035188	ENSG00000112299	-	5.23628	0.01	2.38854	-6.64386
chr6	133065009	133084598	ENSG00000112303	-	13.7	0.01	3.7761	-6.64386
chr6	133090509	133119701	ENSG00000146409	-	8.32166	0.01	3.05687	-6.64386
chr6	133135580	133138703	ENSG00000112306	+	341.696	45.6012	8.41657	5.511
chr6	133136446	133136518	ENSG00000206754	+	1.50685	0.01	0.59154	-6.64386
chr6	133138358	133138487	ENSG00000200534	+	1.27222	0.01	0.34735	-6.64386
chr6	134273308	134311570	ENSG00000028839	+	3.36993	0.931738	1.75272	-0.102004
chr6	134309835	134373774	ENSG00000146411	-	0.109797	3.10283	-3.18709	1.63359
chr6	135604670	135818914	ENSG00000135541	-	10.257	1.63874	3.35854	0.712586
chr6	151815165	151942328	ENSG00000120262	+	1.16572	0.164076	0.221226	-2.60756
chr6	151977826	152450754	ENSG00000091831	+	3.44351	13.3497	1.78388	3.73873
chr6	39926153	39926572	ENSG00000180211	-	1.99875	2.94463	0.999096	1.55809
chr7	106842000	107204959	ENSG00000164597	-	18.5944	23.1598	4.2168	4.53355
chr7	107090528	107090807	ENSG00000228341	+	0.01	7.71178	-6.64386	2.94706
chr7	107110463	107116098	ENSG00000172209	+	0.01	1.94633	-6.64386	0.960755
chr7	120590803	120617270	ENSG00000071243	+	5.53874	0.757634	2.46956	-0.400427
chr7	120628731	120937498	ENSG00000106034	+	13.0938	0.01	3.71082	-6.64386
chr7	132937829	133751342	ENSG00000131558	+	44.8851	0.207951	5.48816	-2.26568
chr7	133412121	133412487	ENSG00000235967	-	0.01	8.12248	-6.64386	3.02192
chr7	133417246	133418348	ENSG00000226205	-	0.01	6.07061	-6.64386	2.60184
chr7	134429003	134655479	ENSG00000122786	+	1.23937	0.368037	0.309608	-1.44208
chr7	134671259	134832715	ENSG00000146856	+	0.221732	2.13934	-2.17311	1.09716
chr7	134777115	134855547	ENSG00000122783	-	21.3666	23.3976	4.41729	4.54829
chr7	137406731	137407592	ENSG00000230383	+	3.65976	2.33813	1.87175	1.22536
chr7	137559725	137686813	ENSG00000182158	-	39.9404	3.79082	5.31978	1.92251
chr7	140390577	140422590	ENSG00000090266	+	161.574	37.9477	7.33605	5.24594
chr7	140419127	140624564	ENSG00000157764	-	8.31729	2.10598	3.05611	1.07449
chr7	140705854	140715028	ENSG00000090263	-	30.7043	0.01	4.94037	-6.64386
chr7	141250989	141355044	ENSG00000006530	+	5.71858	8.79921	2.51566	3.13737
chr7	141352181	141356610	ENSG00000244701	-	7.14915	7.48278	2.83777	2.90357
chr7	141356528	141401953	ENSG00000257093	-	28.0687	2.42933	4.81089	1.28056
chr7	141362722	141363646	ENSG00000270157	-	11.4983	1.00138	3.52335	0.00198667
chr7	141404138	141438146	ENSG00000228775	-	2.18064	0.01	1.12475	-6.64386
chr7	141438121	141487722	ENSG00000106028	+	62.6205	8.15704	5.96856	3.02805
chr7	141501115	141501859	ENSG00000241926	-	0.01	2.30783	-6.64386	1.20654
chr7	141503501	141504452	ENSG00000239648	-	0.01	1.8283	-6.64386	0.870501
chr7	141536086	141541287	ENSG00000165076	-	0.01	2.65068	-6.64386	1.40636
chr7	141607613	141806547	ENSG00000257335	+	0.182147	12.0311	-2.45682	3.5887
chr7	142552792	142568847	ENSG00000106123	+	14.2516	0.01	3.83306	-6.64386
chr7	143104906	143220542	ENSG00000229153	+	1.42779	0.01	0.513779	-6.64386
chr7	143208026	143209004	ENSG00000176510	-	1.0981	0.748676	0.135005	-0.417588
chr7	143295133	143305111	ENSG00000223459	+	6.44472	0.01	2.68812	-6.64386
chr7	143333745	143515397	ENSG00000159860	+	0.019521	1.06354	-5.67883	0.0888689
chr7	143339348	143534026	ENSG00000253882	-	0.0878805	1.43185	-3.50831	0.517877
chr7	143548468	143599291	ENSG00000198420	-	6.7235	0.01	2.74921	-6.64386
chr7	156426049	156426481	ENSG00000234450	+	0.01	1.96861	-6.64386	0.97718
chr7	156431057	156433348	ENSG00000244291	-	2.38387	0.01	1.25331	-6.64386
chr7	156432975	156469824	ENSG00000105982	+	1.25168	8.1511	0.323868	3.02699
chr7	156461646	156685924	ENSG00000105983	-	6.18351	0.246302	2.62843	-2.0215
chr7	32524951	32534895	ENSG00000106355	-	11.523	0.844417	3.52645	-0.243973
chr7	32535038	33078516	ENSG00000105778	+	13.3394	5.36388	3.73762	2.42328
chr7	38402465	38403119	ENSG00000233306	-	0.17646	12.0441	-2.50259	3.59025
chr7	38407187	38407770	ENSG00000211701	-	0.01	2.92777	-6.64386	1.5498
chr7	38423305	38671167	ENSG00000078053	-	0.01	4.25514	-6.64386	2.08921
chr7	38762563	38971994	ENSG00000006715	-	41.0167	2.16627	5.35814	1.11521
chr7	74602783	74653438	ENSG00000232561	-	53.8979	0.01	5.75216	-6.64386
chr7	74619641	74620426	ENSG00000223981	+	0.01	5.6697	-6.64386	2.50327
chr7	74765876	74789332	ENSG00000230195	+	7.67801	0.01	2.94073	-6.64386
chr7	74807499	74867509	ENSG00000198750	-	4.19524	0.01	2.06875	-6.64386
chr7	74988448	75024657	ENSG00000205583	+	13.9221	2.42215	3.7993	1.27629
chr7	74999908	75005425	ENSG00000268891	-	0.01	2.86735	-6.64386	1.51972
chr7	76597514	76598567	ENSG00000231087	-	0.00932	10.7558	-6.74545	3.42704
chr7	76597663	76597835	ENSG00000236280	+	0.842645	1.86774	-0.247004	0.901297
chr7	79998891	80308593	ENSG00000135218	+	180.907	146.431	7.4991	7.19408
chr7	80371854	80551675	ENSG00000075223	-	18.0397	0.168199	4.1731	-2.57176
chr7	91741473	91808845	ENSG00000240720	-	0.075578	10.8926	-3.72589	3.44527
chr7	91828283	91875480	ENSG00000001631	-	14.1806	2.70499	3.82584	1.43562
chr7	91875548	92030698	ENSG00000001629	+	17.6859	1.23227	4.14453	0.301322
chr7	95749532	95951459	ENSG00000004864	-	23.493	0.114812	4.55416	-3.12265
chr7	95912669	95913116	ENSG00000237551	+	0.01	2.45345	-6.64386	1.29481
chr8	109213445	109447562	ENSG00000104408	-	141.278	33.1019	7.1424	5.04884
chr8	109238429	109239773	ENSG00000253754	+	0.01	9.56216	-6.64386	3.25734
chr8	109455830	109499145	ENSG00000104412	+	35.4983	0.01	5.14968	-6.64386
chr8	12051976	12053789	ENSG00000255495	+	1.80794	0.01	0.854343	-6.64386
chr8	12063268	12063898	ENSG00000254527	-	0.01	19.5978	-6.64386	4.29262
chr8	12333971	12334631	ENSG00000270154	+	0.421702	3.06031	-1.2457	1.61368
chr8	12427859	12428639	ENSG00000242607	-	0.01	6.80769	-6.64386	2.76717
chr8	12435514	12435661	ENSG00000238460	+	0.768846	5.55396	-0.379233	2.47352
chr8	12437796	12438572	ENSG00000255122	+	0.672063	1.49935	-0.573332	0.584341
chr8	12579403	12613582	ENSG00000154359	-	12.6356	0.01	3.65942	-6.64386
chr8	12940870	13373167	ENSG00000164741	-	5.61112	0.116861	2.48829	-3.09713
chr8	139600478	139926249	ENSG00000169436	-	4.51704	1.49783	2.17538	0.582872
chr8	140742586	141468678	ENSG00000167632	-	16.7789	0.448003	4.06858	-1.15842
chr8	140943416	140946190	ENSG00000250733	+	0.01	2.81205	-6.64386	1.49162
chr8	163186	182231	ENSG00000223508	-	6.87214	0.01	2.78076	-6.64386
chr8	182137	197342	ENSG00000172748	+	2.0909	1.56304	1.06412	0.644351
chr8	184347	184887	ENSG00000272240	-	0.01	39.8441	-6.64386	5.31629
chr8	1993155	2113475	ENSG00000036448	+	7.74023	0.01	2.95238	-6.64386
chr8	24151553	24216531	ENSG00000042980	+	14.7868	10.3048	3.88624	3.36524
chr8	24241798	24263526	ENSG00000134028	+	328.051	14.69	8.35777	3.87676
chr8	255306	281026	ENSG00000249868	-	2.61029	0.01	1.38421	-6.64386
chr8	325931	333174	ENSG00000182366	-	0.009592	1.00155	-6.70395	0.00223733
chr8	356428	421225	ENSG00000147364	+	18.0701	0.310572	4.17554	-1.687
chr8	400714	401343	ENSG00000272293	-	0.01	1.77195	-6.64386	0.825336
chr8	564746	688106	ENSG00000104714	-	13.7313	2.86405	3.7794	1.51806
chr8	7055962	7056110	ENSG00000221567	+	0.01	3.72997	-6.64386	1.89917
chr8	7847937	7855043	ENSG00000205989	-	0.01	1.23474	-6.64386	0.304207
chr8	7996350	7996453	ENSG00000221027	-	0.272668	7.22725	-1.87478	2.85345
chr8	80830952	80942524	ENSG00000147586	-	25.9669	0.01	4.6986	-6.64386
chr8	80870571	81143467	ENSG00000076554	-	2.48841	0.783342	1.31522	-0.352286
chr8	82613569	82645138	ENSG00000104231	-	7.52924	0.269567	2.9125	-1.89128
chr8	82644669	82671750	ENSG00000164695	+	5.25611	0.01	2.394	-6.64386
chr8	82704058	82727949	ENSG00000253334	+	0.01	6.69223	-6.64386	2.74249
chr8	82711816	82755101	ENSG00000104497	-	5.85403	0.01	2.54943	-6.64386
chr8	82720007	82720961	ENSG00000231942	+	0.01	4.28899	-6.64386	2.10064
chr8	86726454	86728113	ENSG00000270416	+	0.0177535	1.00715	-5.81575	0.010285
chr8	90621638	90769955	ENSG00000251136	-	1.21867	1.4168	0.285313	0.502634
chr8	90769975	90803291	ENSG00000104312	+	40.37	0.01	5.33521	-6.64386
chr9	125486269	125487204	ENSG00000136939	+	0.01	1.71284	-6.64386	0.776395
chr9	125524123	125524512	ENSG00000232387	+	0.01	1.87937	-6.64386	0.910248
chr9	125560668	125590910	ENSG00000136940	-	15.6251	0.469595	3.9658	-1.09051
chr9	136519708	136522435	ENSG00000225756	-	4.41626	0.01	2.14282	-6.64386
chr9	136528682	136605077	ENSG00000123453	-	38.4757	0.01	5.26588	-6.64386
chr9	136627016	136857726	ENSG00000160293	-	7.75115	0.071844	2.95441	-3.79899
chr9	136890561	136899788	ENSG00000235106	+	6.59519	3.7877	2.72141	1.92132
chr9	136895427	136933657	ENSG00000169925	-	12.0122	1.89235	3.58642	0.92018
chr9	137000487	137025093	ENSG00000196363	+	20.475	0.966658	4.35579	-0.0489225
chr9	137033891	137034462	ENSG00000273473	+	0.268946	1.52145	-1.89461	0.605447
chr9	137208944	137332431	ENSG00000186350	+	139.11	2.47918	7.12008	1.30986
chr9	137801431	137809809	ENSG00000085265	-	35.6472	0.01	5.15572	-6.64386
chr9	138354573	138372623	ENSG00000225361	-	0.979645	2.53329	-0.0296698	1.34101
chr9	138370925	138380739	ENSG00000196422	+	16.2063	0.356114	4.01848	-1.48959
chr9	138391830	138396519	ENSG00000122140	+	39.5748	0.01	5.30651	-6.64386
chr9	138395119	138398293	ENSG00000226706	-	0.0238305	4.35127	-5.39105	2.12144
chr9	141106637	141143444	ENSG00000233013	+	2.69035	2.22522	1.4278	1.15395
chr9	19408925	19452018	ENSG00000177076	+	4.14117	0.01	2.05004	-6.64386
chr9	19453207	19455171	ENSG00000260912	+	1.54229	0.373005	0.62507	-1.42274
chr9	20658308	20995954	ENSG00000188352	+	22.2548	2.53802	4.47604	1.3437
chr9	20995306	21031635	ENSG00000188921	-	8.77753	18.3058	3.13381	4.19423
chr9	21329670	21335379	ENSG00000198642	-	16.6768	0.01	4.05977	-6.64386
chr9	39720399	39720657	ENSG00000266087	+	0.01	2.11724	-6.64386	1.08218
chr9	40760700	40836415	ENSG00000196409	-	1.7051	0.294005	0.76986	-1.76609
chr9	41954580	41955037	ENSG00000229273	+	0.209014	5.51595	-2.25833	2.46361
chr9	42250840	42251545	ENSG00000237846	+	0.049721	1.29772	-4.33	0.375982
chr9	42466317	42474239	ENSG00000223839	+	7.90285	0.131793	2.98237	-2.92365
chr9	42779314	42779707	ENSG00000224567	+	0.01	1.08043	-6.64386	0.111612
chr9	43027748	43032877	ENSG00000233244	-	7.65516	0.01	2.93643	-6.64386
chr9	43802781	43803039	ENSG00000266425	-	0.01	2.82472	-6.64386	1.49811
chr9	43830636	43835037	ENSG00000270909	-	0.01	4.31919	-6.64386	2.11076
chr9	43838621	43840027	ENSG00000237207	-	0.01	1.01797	-6.64386	0.0256922
chr9	45441273	45441542	ENSG00000268578	-	1.29884	0.01	0.377219	-6.64386
chr9	45562979	45563576	ENSG00000187060	+	1.87741	0.01	0.908744	-6.64386
chr9	45949232	45949823	ENSG00000228243	+	1.75679	0.01	0.81294	-6.64386
chr9	46685429	46688137	ENSG00000204802	-	0.125277	1.95003	-2.99681	0.963494
chr9	46706671	46706979	ENSG00000226429	-	0.01	1.84066	-6.64386	0.880226
chr9	46826492	46833319	ENSG00000232827	+	0.01	1.12395	-6.64386	0.168575
chr9	46842616	46844326	ENSG00000212951	-	0.0833495	2.54647	-3.58468	1.3485
chr9	66664325	66665950	ENSG00000227318	+	0.012083	9.85117	-6.37088	3.3003
chr9	66720898	66759372	ENSG00000230857	+	0.01	9.18595	-6.64386	3.19943
chr9	66836662	66836791	ENSG00000270092	+	0.01	7.93675	-6.64386	2.98855
chr9	67789674	67789866	ENSG00000233172	+	0.091619	1.12729	-3.44821	0.172861
chr9	68741234	68809906	ENSG00000204794	-	0.01	8.71917	-6.64386	3.12419
chr9	69204538	69269662	ENSG00000204790	-	7.5732	3.87064	2.9209	1.95257
chr9	69252845	69254032	ENSG00000196400	+	0.01	20.5658	-6.64386	4.36218
chr9	69451764	69452598	ENSG00000224185	+	1.68263	0.01	0.750715	-6.64386
chr9	69475237	69475614	ENSG00000229156	+	2.68837	0.01	1.42673	-6.64386
chr9	69477881	69478916	ENSG00000224106	+	4.94399	0.01	2.30567	-6.64386
chr9	69749821	69750173	ENSG00000235932	-	0.01	1.85308	-6.64386	0.889925
chr9	70113593	70124467	ENSG00000236252	-	0.01	1.19461	-6.64386	0.256545
chr9	70116128	70116383	ENSG00000267085	-	0.01	1.69974	-6.64386	0.765317
chr9	70181520	70216621	ENSG00000204778	-	1.55874	0.01	0.640383	-6.64386
chr9	70366921	70367319	ENSG00000237904	-	0.01	2.30163	-6.64386	1.20265
chr9	70432004	70497240	ENSG00000147996	-	9.73887	6.5572	3.28375	2.71308
chr9	70856397	70914929	ENSG00000196873	+	4.938	0.662253	2.30393	-0.594547
chr9	70866135	70866572	ENSG00000228537	-	0.01	6.18429	-6.64386	2.62861
chr9	70943224	71145977	ENSG00000154330	+	4.04868	0.01	2.01745	-6.64386
chr9	71736209	71870124	ENSG00000119139	+	27.2757	0.01	4.76955	-6.64386
chr9	71869331	71869642	ENSG00000269295	-	0.0629715	6.18468	-3.98916	2.6287
chrX	10125024	10205700	ENSG00000073464	+	5.74317	0.108586	2.52185	-3.20309
chrX	1387693	1429274	ENSG00000198223	+	12.7152	0.419108	3.66849	-1.25461
chrX	1455509	1501578	ENSG00000185291	+	3.50535	52.2256	1.80956	5.70669
chrX	14861529	14891191	ENSG00000181544	-	1.27442	0.01	0.349841	-6.64386
chrX	14891563	14940449	ENSG00000130150	+	36.8512	1.3083	5.20364	0.387696
chrX	1505045	1511617	ENSG00000169100	-	305.745	12.015	8.25619	3.58677
chrX	1515320	1518295	ENSG00000236871	+	8.16662	11.8406	3.02974	3.56567
chrX	1520662	1532921	ENSG00000236017	+	15.4224	12.3726	3.94695	3.62908
chrX	1522032	1572655	ENSG00000169093	-	10.0391	15.4463	3.32756	3.94919
chrX	15298053	15333778	ENSG00000165192	-	0.01	1.05828	-6.64386	0.0817248
chrX	15337573	15353676	ENSG00000165195	-	5.10851	6.3212	2.3529	2.6602
chrX	153524024	153558700	ENSG00000007350	+	0.01	2.50907	-6.64386	1.32716
chrX	153576892	153603006	ENSG00000196924	-	1342.71	0.102554	10.3909	-3.28554
chrX	15402921	15511687	ENSG00000087842	-	49.38	0.01	5.62585	-6.64386
chrX	155110956	155173433	ENSG00000124333	+	27.7437	4.06812	4.79409	2.02436
chrX	15693055	15721847	ENSG00000186312	+	37.075	0.01	5.21237	-6.64386
chrX	15706953	15805747	ENSG00000169239	+	2.40708	1.84914	1.26729	0.886857
chrX	1581465	1656000	ENSG00000182162	-	1.02047	4.03745	0.0292281	2.01344
chrX	16216551	16217412	ENSG00000215313	-	0.01	1.85489	-6.64386	0.891335
chrX	16964814	17171395	ENSG00000169891	+	2.81892	0.01	1.49514	-6.64386
chrX	1710486	1721407	ENSG00000197976	+	45.1433	3.75433	5.49644	1.90856
chrX	17755588	17773105	ENSG00000047634	+	3.8467	0.01	1.94362	-6.64386
chrX	18443703	18671749	ENSG00000008086	+	2.00053	0.01	1.00038	-6.64386
chrX	18908414	18912615	ENSG00000237836	+	0.133992	10.6447	-2.89979	3.41206
chrX	18910418	19002716	ENSG00000044446	-	25.3457	4.11858	4.66367	2.04215
chrX	19007427	19140755	ENSG00000173698	-	0.008181	1.50664	-6.93351	0.591334
chrX	192989	220023	ENSG00000182378	+	19.2043	1.92893	4.26336	0.9478
chrX	19362011	19379823	ENSG00000131828	+	47.9832	13.4926	5.58446	3.7541
chrX	19378174	19533379	ENSG00000180815	-	0.0082955	6.67303	-6.91346	2.73834
chrX	2137557	2420846	ENSG00000169084	-	33.8719	3.52076	5.08202	1.81589
chrX	21857754	21903542	ENSG00000012174	+	10.6667	3.53395	3.41505	1.82128
chrX	21958691	22025798	ENSG00000102172	+	82.9526	1.18436	6.37421	0.244111
chrX	23682379	23704516	ENSG00000123131	+	96.4716	2.77462	6.59203	1.47229
chrX	23720370	23784592	ENSG00000123130	-	38.4854	1.12495	5.26624	0.169863
chrX	2404455	2419008	ENSG00000214717	-	17.3788	0.381686	4.11926	-1.38954
chrX	24447690	24448037	ENSG00000225071	-	5.7143	0.912335	2.51458	-0.132365
chrX	24483338	24557954	ENSG00000067992	+	14.5506	5.58442	3.86301	2.48141
chrX	24563633	24568583	ENSG00000260822	+	3.57447	0.851146	1.83773	-0.232521
chrX	24712036	25015103	ENSG00000101868	+	5.83225	0.158635	2.54405	-2.65622
chrX	2527389	2575270	ENSG00000223773	+	3.19337	0.01	1.67508	-6.64386
chrX	2609220	2659350	ENSG00000002586	+	288.511	19.6589	8.17248	4.29711
chrX	2822011	2847392	ENSG00000006756	-	16.9294	4.48984	4.08146	2.16666
chrX	2822945	2824122	ENSG00000229851	+	0.134425	193.445	-2.89513	7.59578
chrX	30576941	30595961	ENSG00000120280	-	8.95228	2.08665	3.16226	1.06119
chrX	30845559	30993201	ENSG00000157625	-	8.79356	1.13908	3.13645	0.187867
chrX	30852740	30853417	ENSG00000231542	+	0.01	6.12182	-6.64386	2.61396
chrX	30872438	30872824	ENSG00000235512	+	0.01	122.379	-6.64386	6.93521
chrX	3522411	3631649	ENSG00000183943	-	32.1793	1.47274	5.00806	0.558499
chrX	37208528	37316548	ENSG00000130962	+	2.12019	0.93606	1.08419	-0.0953263
chrX	3735569	3761898	ENSG00000205664	-	16.0961	2.48203	4.00864	1.31152
chrX	37430822	37543716	ENSG00000147036	+	0.691415	1.29214	-0.532377	0.369757
chrX	3771051	3800358	ENSG00000234449	-	1.63165	0.01	0.706329	-6.64386
chrX	43515467	43606068	ENSG00000189221	+	2.86987	0.01	1.52099	-6.64386
chrX	44382885	44402247	ENSG00000069509	-	10.6266	0.01	3.40961	-6.64386
chrX	44732757	44971847	ENSG00000147050	+	9.50678	0.01	3.24896	-6.64386
chrX	46992070	46992225	ENSG00000201659	+	0.01	6.39636	-6.64386	2.67725
chrX	47696301	47861960	ENSG00000197779	+	3.59982	0.01	1.84793	-6.64386
chrX	47700362	47701101	ENSG00000224401	-	0.0265505	24.74	-5.23512	4.62877
chrX	47834250	47863377	ENSG00000147118	-	3.89058	0.549273	1.95999	-0.864405
chrX	47842756	47931025	ENSG00000221994	-	1.27722	0.01	0.353004	-6.64386
chrX	48334541	48344752	ENSG00000068438	+	18.5731	0.759536	4.21515	-0.396811
chrX	48367350	48379202	ENSG00000102312	+	3.15345	1.06198	1.65693	0.0867532
chrX	48379546	48387104	ENSG00000147155	+	35.2437	1.67815	5.13929	0.746868
chrX	48397845	48420997	ENSG00000068354	+	5.44136	1.79613	2.44397	0.844892
chrX	49008986	49009277	ENSG00000265033	+	0.01	1.25506	-6.64386	0.327751
chrX	49019061	49024822	ENSG00000017621	+	1.33314	0.424114	0.414828	-1.23748
chrX	49028273	49031588	ENSG00000102007	+	104.8	51.091	6.7115	5.675
chrX	49031151	49042845	ENSG00000012211	-	8.11522	35.9984	3.02063	5.16986
chrX	49044269	49056718	ENSG00000102003	-	1.78289	1.58609	0.83422	0.665471
chrX	49091927	49106987	ENSG00000101997	+	41.5251	0.01	5.37591	-6.64386
chrX	49106897	49121288	ENSG00000049768	-	0.190853	2.63445	-2.38947	1.3975
chrX	49126306	49157929	ENSG00000049769	+	5.14641	0.712457	2.36357	-0.489124
chrX	49641327	49643844	ENSG00000234390	-	1.09769	0.01	0.134466	-6.64386
chrX	49687225	49863892	ENSG00000171365	+	4.92512	0.416901	2.30016	-1.26222
chrX	51486481	51489324	ENSG00000189369	+	5.64795	0.821439	2.49773	-0.283774
chrX	51546103	51645453	ENSG00000179222	+	27.3736	0.228267	4.77471	-2.13121
chrX	52528159	52533303	ENSG00000204376	-	0.01	1.30149	-6.64386	0.380168
chrX	52541053	52546197	ENSG00000204375	-	0.01	3.15651	-6.64386	1.65833
chrX	52853316	52858317	ENSG00000196395	-	1.25014	0.01	0.322093	-6.64386
chrX	52920336	52937587	ENSG00000179304	+	21.152	0.01	4.40272	-6.64386
chrX	52976462	53024651	ENSG00000182646	-	13.0126	0.01	3.70184	-6.64386
chrX	53111549	53117722	ENSG00000184205	+	1.49074	0.01	0.576027	-6.64386
chrX	53123327	53196196	ENSG00000232593	+	1.09237	0.727649	0.127456	-0.458686
chrX	53142200	53142456	ENSG00000235224	-	0.01	2.33015	-6.64386	1.22042
chrX	53172014	53173095	ENSG00000231340	-	0.01	3.79449	-6.64386	1.92391
chrX	53172216	53172299	ENSG00000266700	-	0.01	3.43057	-6.64386	1.77845
chrX	53193573	53193739	ENSG00000227329	-	0.01	66.1193	-6.64386	6.047
chrX	53198279	53200096	ENSG00000270189	+	1.5604	1.69417	0.641913	0.760583
chrX	53963109	54075391	ENSG00000172943	-	6.74923	8.94838	2.75472	3.16163
chrX	54094757	54209714	ENSG00000184083	-	4.02778	0.554867	2.00999	-0.849785
chrX	54466834	54471920	ENSG00000158526	+	25.2308	0.955611	4.65712	-0.0655039
chrX	54471887	54522599	ENSG00000102302	-	0.0183835	3.23436	-5.76544	1.69348
chrX	54556644	54587504	ENSG00000130119	+	14.2299	0.01	3.83086	-6.64386
chrX	55026790	55035490	ENSG00000169188	+	23.7104	0.01	4.56745	-6.64386
chrX	55169535	55187743	ENSG00000182518	-	5.27088	0.01	2.39804	-6.64386
chrX	57931864	57937067	ENSG00000198205	-	1.29231	0.16723	0.369955	-2.5801
chrX	62563106	62780951	ENSG00000235437	-	11.3154	4.07676	3.50022	2.02742
chrX	62567107	62571223	ENSG00000186767	-	1.60759	0.043953	0.6849	-4.50789
chrX	62569525	62572057	ENSG00000233661	+	0.01	5.59983	-6.64386	2.48538
chrX	62854847	63005426	ENSG00000131089	-	3.01093	0.803073	1.59021	-0.316397
chrX	64808257	64961791	ENSG00000147065	+	459.689	53.6066	8.84451	5.74434
chrX	65241580	65259967	ENSG00000155659	-	2.75176	0.397381	1.46035	-1.33141
chrX	67262186	67653755	ENSG00000079482	-	2.04491	0.22583	1.03204	-2.14669
chrX	67718165	67757127	ENSG00000181704	+	8.68731	3.14267	3.11891	1.65199
chrX	67867508	67945684	ENSG00000130052	+	47.4148	0.643297	5.56727	-0.636443
chrX	68003315	68004909	ENSG00000213740	+	8.11422	0.01	3.02045	-6.64386
chrX	68048840	68061990	ENSG00000090776	+	14.6301	0.442337	3.87087	-1.17678
chrX	68380694	68385636	ENSG00000181191	-	16.0876	0.866474	4.00788	-0.206772
chrX	69509879	69640682	ENSG00000090889	+	7.72096	1.85021	2.94878	0.887691
chrX	69642881	69653240	ENSG00000130055	+	0.01	8.86393	-6.64386	3.14795
chrX	6966961	7066231	ENSG00000130021	-	12.7394	0.0406935	3.67123	-4.61906
chrX	70182814	70183143	ENSG00000230629	+	4.34242	2.45482	2.1185	1.29562
chrX	70279094	70288273	ENSG00000147164	-	35.9238	0.732551	5.16687	-0.448999
chrX	70316047	70323385	ENSG00000184481	+	7.06706	1.71957	2.82111	0.78205
chrX	70327254	70331958	ENSG00000147168	-	157.561	0.480484	7.29977	-1.05744
chrX	70338406	70362303	ENSG00000184634	+	23.7125	8.01314	4.56758	3.00237
chrX	70364681	70391051	ENSG00000196338	+	0.582494	8.67539	-0.779685	3.11693
chrX	70403409	70418025	ENSG00000228427	-	5.13398	0.01	2.36008	-6.64386
chrX	70459474	70474996	ENSG00000147130	-	22.7844	1.174	4.50997	0.231435
chrX	70503042	70521018	ENSG00000147140	+	104.738	16.9872	6.71064	4.08638
chrX	70520580	70520897	ENSG00000255591	+	0.13578	9.60165	-2.88065	3.26328
chrX	70534762	70535729	ENSG00000224208	-	0.01	6.9687	-6.64386	2.80089
chrX	70586114	70752224	ENSG00000147133	+	10.6544	4.40284	3.41338	2.13843
chrX	70633684	70633936	ENSG00000229601	-	0.01	23.1495	-6.64386	4.53291
chrX	70639933	70640364	ENSG00000213018	-	0.090959	13.8533	-3.45864	3.79216
chrX	7065901	7065978	ENSG00000264268	+	14.4646	0.01	3.85445	-6.64386
chrX	70660367	70660477	ENSG00000252525	-	0.01	8.32249	-6.64386	3.05701
chrX	70747664	70750075	ENSG00000215120	-	0.01	1.3907	-6.64386	0.475812
chrX	70752933	70795747	ENSG00000147162	+	42.1342	28.1177	5.39692	4.81341
chrX	70798261	70833433	ENSG00000147174	+	1.35189	0.01	0.434977	-6.64386
chrX	71130938	71363424	ENSG00000204131	+	5.36516	0.01	2.42362	-6.64386
chrX	71185822	71185924	ENSG00000201392	-	0.01	1.88225	-6.64386	0.912458
chrX	71346958	71351758	ENSG00000242732	-	15.6775	0.212001	3.97063	-2.23786
chrX	7137497	7272851	ENSG00000101846	+	8.25988	0.604113	3.04612	-0.727111
chrX	71401203	71522776	ENSG00000102309	+	9.03385	0.01	3.17534	-6.64386
chrX	71424510	71458897	ENSG00000186871	-	1.50529	8.30379	0.590042	3.05377
chrX	71475529	71497150	ENSG00000198034	-	218.119	86.4562	7.76897	6.4339
chrX	71549366	71792953	ENSG00000147099	-	15.0228	3.325	3.90908	1.73336
chrX	71798664	71934167	ENSG00000067177	-	1.30695	0.281959	0.386206	-1.82645
chrX	73183790	73513409	ENSG00000230590	-	2.67884	16.1039	1.42161	4.00934
chrX	73405764	73406990	ENSG00000204113	+	0.008019	11.7992	-6.96236	3.56062
chrX	73420064	73461983	ENSG00000271430	-	5.86001	1.77587	2.5509	0.82853
chrX	73422669	73424430	ENSG00000228492	+	0.01	103.624	-6.64386	6.69521
chrX	73429811	73433495	ENSG00000271533	-	1.98591	1.50293	0.989804	0.587781
chrX	73438212	73438296	ENSG00000202566	-	1.41745	4.43955	0.503298	2.15041
chrX	73438382	73438453	ENSG00000212027	-	1.70199	0.01	0.767221	-6.64386
chrX	73462445	73462736	ENSG00000265727	-	0.107207	2.18364	-3.22152	1.12673
chrX	76760356	77041702	ENSG00000085224	-	8.92139	5.37265	3.15727	2.42563
chrX	76983344	76983557	ENSG00000237106	+	0.01	2.43726	-6.64386	1.28526
chrX	77081861	77151090	ENSG00000102158	-	37.2248	4.92051	5.21819	2.29881
chrX	77154935	77162870	ENSG00000131174	+	54.1496	0.01	5.75888	-6.64386
chrX	77166194	77305892	ENSG00000165240	+	6.58169	2.35418	2.71846	1.23522
chrX	77166238	77220387	ENSG00000248503	+	0.343017	2.17494	-1.54365	1.12097
chrX	77223458	77225135	ENSG00000226784	-	7.78088	3.05734	2.95993	1.61228
chrX	77320685	77384793	ENSG00000102144	+	171.082	6.12143	7.41854	2.61387
chrX	77385245	77395203	ENSG00000187325	-	3.46439	35.227	1.7926	5.13861
chrX	80369200	80457441	ENSG00000198157	-	4.46211	0.01	2.15773	-6.64386
chrX	80457442	80554046	ENSG00000131171	+	430.069	13.2908	8.74843	3.73235
chrX	84258832	84343069	ENSG00000155008	+	9.78139	0.01	3.29004	-6.64386
chrX	84347293	84364054	ENSG00000184788	-	0.01	2.53742	-6.64386	1.34336
chrX	85116185	85302566	ENSG00000188419	-	11.6119	3.56552	3.53754	1.83411
chrX	85274612	85274719	ENSG00000199567	+	0.01	3.81731	-6.64386	1.93256
chrX	9431335	9687780	ENSG00000101849	+	8.97857	0.01	3.16649	-6.64386
chrX	95939662	96859996	ENSG00000147202	+	7.69601	1.82966	2.94411	0.871576
chrX	95956506	95956618	ENSG00000207426	-	0.01	4.49335	-6.64386	2.16779
chrX	96208629	96209194	ENSG00000214628	-	0.01	3.41056	-6.64386	1.77001
chrX	96686285	96897588	ENSG00000236256	-	0.336601	24.3808	-1.57089	4.60767
chrX	9983602	10112518	ENSG00000047644	+	5.0887	0.339956	2.3473	-1.55658
chrX	99899215	99926296	ENSG00000102359	+	0.797228	5.64387	-0.326936	2.49668
chrX	99928327	99928978	ENSG00000261295	+	0.01	2.59297	-6.64386	1.3746
chrX	99929488	99987110	ENSG00000102362	-	1.85971	45.0357	0.895077	5.493

## Sheet: mac_THP1mac_b2a
chr	start	end	gene	strand	TPM B	TPM A	LOG(TPM B)	LOG(TPM A)
chr1	100174259	100232187	ENSG00000156869	-	36.2352	0.01	5.17932	-6.64386
chr1	100315640	100389579	ENSG00000162688	+	6.47453	0.01	2.69478	-6.64386
chr1	100435345	100492535	ENSG00000117620	+	5.82256	1.7101	2.54165	0.774082
chr1	100466193	100466295	ENSG00000202259	-	0.01	1.93754	-6.64386	0.954226
chr1	100503653	100548933	ENSG00000156875	+	34.8312	14.3895	5.12231	3.84695
chr1	100523546	100550027	ENSG00000241073	-	0.01	8.3662	-6.64386	3.06457
chr1	100549119	100598511	ENSG00000156876	-	2.47947	0.01	1.31003	-6.64386
chr1	100564795	100565046	ENSG00000226952	+	0.01	1.92943	-6.64386	0.948175
chr1	100598706	100616053	ENSG00000122435	+	5.56764	8.29423	2.47707	3.05211
chr1	100614409	100643771	ENSG00000122477	-	0.317339	18.5136	-1.6559	4.21051
chr1	100652475	100715390	ENSG00000137992	-	5.33311	1.3407	2.41498	0.422988
chr1	100662372	100662607	ENSG00000271415	+	0.01	9.80661	-6.64386	3.29375
chr1	100678849	100679226	ENSG00000225169	+	0.0110885	4.13574	-6.49479	2.04815
chr1	100714646	100714873	ENSG00000230287	+	0.01	4.96529	-6.64386	2.31188
chr1	100729565	100731676	ENSG00000224616	-	2.16947	1.24367	1.11734	0.314599
chr1	100731763	100758325	ENSG00000137996	+	41.2775	3.72386	5.36728	1.8968
chr1	100810584	100985833	ENSG00000079335	+	1.08236	0.01	0.114183	-6.64386
chr1	100858589	100859582	ENSG00000234332	-	0.37657	4.32647	-1.40901	2.11319
chr1	100927955	100951553	ENSG00000228086	-	0.01	3.44317	-6.64386	1.78374
chr1	101337943	101361554	ENSG00000162694	-	9.60475	0.436771	3.26375	-1.19505
chr1	101360484	101360912	ENSG00000273204	+	0.735218	2.14701	-0.443755	1.10233
chr1	101361632	101447309	ENSG00000162695	+	8.69828	5.37695	3.12073	2.42679
chr1	101406573	101407551	ENSG00000230946	-	0.01	31.2102	-6.64386	4.96394
chr1	101455179	101491644	ENSG00000117543	-	11.995	6.82346	3.58436	2.7705
chr1	101455761	101457653	ENSG00000269175	+	0.01	19.513	-6.64386	4.28636
chr1	101461029	101461816	ENSG00000235795	+	0.204573	5.4705	-2.28931	2.45167
chr1	101491434	101552821	ENSG00000233184	+	2.01528	0.852649	1.01098	-0.229977
chr1	101721830	101722172	ENSG00000228399	+	0.01	1.26862	-6.64386	0.343255
chr1	107682629	108026080	ENSG00000162631	+	0.01	8.44337	-6.64386	3.07782
chr1	108047825	108048070	ENSG00000224550	+	5.0787	5.45402	2.34446	2.44732
chr1	108113782	108507766	ENSG00000134215	-	5.70332	13.2455	2.5118	3.72744
chr1	108507065	108537229	ENSG00000230489	+	0.01	7.62984	-6.64386	2.93165
chr1	108561275	108561393	ENSG00000264753	-	0.01	23.7458	-6.64386	4.5696
chr1	108614104	108617141	ENSG00000226822	+	5.55201	0.01	2.47301	-6.64386
chr1	108676658	108743471	ENSG00000085491	-	29.8157	3.45408	4.898	1.7883
chr1	108742548	108744113	ENSG00000260879	+	1.2486	6.84468	0.320311	2.77498
chr1	109102711	109187522	ENSG00000162636	+	9.16041	1.60666	3.19541	0.684063
chr1	109190912	109204148	ENSG00000162639	-	10.6906	0.01	3.41827	-6.64386
chr1	117602925	117650075	ENSG00000116830	+	6.67883	0.4938	2.7396	-1.018
chr1	117653682	117665209	ENSG00000134253	-	1.48127	2.87091	0.566834	1.52151
chr1	117910071	118071494	ENSG00000198162	+	8.80856	0.779796	3.13891	-0.358831
chr1	118406107	118472253	ENSG00000196505	-	6.94812	1.05445	2.79662	0.0764975
chr1	118472343	118509165	ENSG00000065183	+	3.85606	0.257202	1.94713	-1.95903
chr1	118496484	118727846	ENSG00000155761	-	0.008281	3.0765	-6.91598	1.62129
chr1	119573839	119683294	ENSG00000116874	-	4.85502	3.04027	2.27948	1.6042
chr1	119590028	119607408	ENSG00000224238	+	0.01	2.76531	-6.64386	1.46744
chr1	119683019	119818596	ENSG00000231365	+	4.61118	0.01	2.20514	-6.64386
chr1	120106689	120114734	ENSG00000203855	+	0.01	2.84824	-6.64386	1.51007
chr1	120140325	120141894	ENSG00000260941	-	1.77149	0.48969	0.824965	-1.03006
chr1	120143963	120151873	ENSG00000198857	+	4.40237	28.4084	2.13828	4.82824
chr1	120162045	120190396	ENSG00000143067	-	11.7468	2.19442	3.55419	1.13384
chr1	149239531	149265510	ENSG00000223779	+	0.01	3.62639	-6.64386	1.85853
chr1	149261186	149263729	ENSG00000242352	+	0.32451	31.7843	-1.62367	4.99024
chr1	149279016	149279311	ENSG00000270962	+	0.146585	2.51518	-2.7702	1.33066
chr1	149284645	149286975	ENSG00000226067	+	1.24851	0.01	0.320211	-6.64386
chr1	149286177	149286322	ENSG00000252105	-	0.01	39.3725	-6.64386	5.29912
chr1	149287451	149291743	ENSG00000235999	+	1.18292	12.335	0.242349	3.62468
chr1	149305910	149313076	ENSG00000233430	-	0.01	5.50109	-6.64386	2.45972
chr1	149323331	149323422	ENSG00000212044	+	0.01	27.9108	-6.64386	4.80275
chr1	149369294	149378365	ENSG00000253193	+	35.7205	1.46679	5.15868	0.552664
chr1	149369722	149399226	ENSG00000240929	-	1.72409	3.23653	0.785832	1.69445
chr1	149372292	149379646	ENSG00000234571	-	0.01	21.1039	-6.64386	4.39944
chr1	149398877	149400540	ENSG00000273213	-	2.65046	0.01	1.40624	-6.64386
chr1	162039564	162353321	ENSG00000198929	+	2.3532	0.598215	1.23462	-0.741264
chr1	162335197	162351905	ENSG00000254706	+	4.40687	0.01	2.13975	-6.64386
chr1	162336698	162356600	ENSG00000239887	+	4.91312	0.634	2.29664	-0.657446
chr1	162342993	162346660	ENSG00000171722	-	0.01	1.15771	-6.64386	0.211275
chr1	162467041	162499419	ENSG00000152332	+	33.2335	2.79802	5.05457	1.48441
chr1	162511122	162511418	ENSG00000227941	-	0.01	7.03515	-6.64386	2.81458
chr1	162531323	162569627	ENSG00000117143	+	16.0377	0.308276	4.0034	-1.69771
chr1	165600098	165631033	ENSG00000143198	+	267.292	7.56457	8.06227	2.91926
chr1	165631453	165668100	ENSG00000143149	-	66.9227	15.1637	6.06442	3.92255
chr1	165631822	165631924	ENSG00000206990	-	0.260723	2.25402	-1.93941	1.1725
chr1	165640493	165640962	ENSG00000230175	+	0.01	6.78134	-6.64386	2.76157
chr1	165645547	165646018	ENSG00000225272	+	0.01	6.35693	-6.64386	2.66833
chr1	165667987	165679205	ENSG00000215838	+	0.065935	1.75989	-3.92281	0.815489
chr1	165675793	165676521	ENSG00000273365	-	0.01	1.57792	-6.64386	0.658027
chr1	165696032	165796992	ENSG00000143183	-	45.7534	15.8711	5.51581	3.98833
chr1	165796768	165880855	ENSG00000143179	+	19.5109	0.372785	4.2862	-1.42358
chr1	165865116	165869920	ENSG00000236364	-	0.01	23.2793	-6.64386	4.54098
chr1	166808681	166825581	ENSG00000143157	+	38.79	1.88024	5.27761	0.910919
chr1	166825747	166845564	ENSG00000152382	-	5.37931	14.7727	2.42742	3.88486
chr1	166837985	166838446	ENSG00000225171	+	0.0303355	4.0061	-5.04285	2.0022
chr1	167022073	167059868	ENSG00000143167	-	4.36359	0.01	2.12552	-6.64386
chr1	167190066	167396582	ENSG00000143190	+	2.89224	5.60856	1.53219	2.48763
chr1	167426979	167429128	ENSG00000273160	-	0.01	2.87218	-6.64386	1.52214
chr1	167498914	167523004	ENSG00000143162	-	573.253	12.604	9.16303	3.65581
chr1	167599330	167675486	ENSG00000198771	+	22.1803	0.350697	4.47121	-1.51171
chr1	168195176	168222263	ENSG00000213064	+	9.51177	2.27468	3.24971	1.18566
chr1	168214803	168216581	ENSG00000214262	-	0.01	114.215	-6.64386	6.83561
chr1	168232613	168232719	ENSG00000206880	-	0.01	3.18764	-6.64386	1.67249
chr1	168250278	168283664	ENSG00000143178	+	2.28533	0.779184	1.1924	-0.359964
chr1	168370067	168391894	ENSG00000228697	-	0.01	1.08119	-6.64386	0.112624
chr1	169074935	169101960	ENSG00000143153	+	130.751	17.2062	7.03068	4.10485
chr1	169101769	169337205	ENSG00000143156	-	3.74073	67.2298	1.90332	6.07103
chr1	171283347	171311223	ENSG00000076258	+	4.77469	0.01	2.25541	-6.64386
chr1	171314244	171314446	ENSG00000268062	-	0.01	8.91927	-6.64386	3.15693
chr1	171454651	171562650	ENSG00000117523	+	50.8243	46.8219	5.66745	5.54911
chr1	171488955	171489052	ENSG00000201126	-	0.01	16.6189	-6.64386	4.05475
chr1	171639657	171640079	ENSG00000233328	-	32.6943	0.01	5.03097	-6.64386
chr1	171669300	171711387	ENSG00000117533	-	7.7651	1.29994	2.957	0.378444
chr1	171750788	171783163	ENSG00000010165	+	29.3389	0.01	4.87474	-6.64386
chr1	171810621	172387606	ENSG00000197959	+	8.55269	3.62718	3.09638	1.85885
chr1	172109461	172113934	ENSG00000230630	-	0.01	1.29041	-6.64386	0.367831
chr1	172339329	172413230	ENSG00000135845	-	14.7935	8.94281	3.88689	3.16073
chr1	172501489	172580971	ENSG00000094975	+	4.25543	2.37822	2.0893	1.24988
chr1	173320828	173321143	ENSG00000232751	+	0.01	5.82675	-6.64386	2.54269
chr1	173446405	173457946	ENSG00000117592	+	211.304	14.6733	7.72318	3.87512
chr1	173684080	173755840	ENSG00000076321	+	9.36348	6.83982	3.22705	2.77396
chr1	173768688	173793858	ENSG00000120334	-	6.81287	0.369227	2.76826	-1.43742
chr1	173793641	173827684	ENSG00000117593	+	26.8769	45.7775	4.7483	5.51657
chr1	173832386	173833079	ENSG00000270084	+	1.03563	24.7033	0.0505052	4.62663
chr1	173833038	173838020	ENSG00000234741	-	21.0675	24.1904	4.39695	4.59636
chr1	173837220	173872687	ENSG00000185278	+	1.79374	1.06806	0.842973	0.0949974
chr1	173900352	173991435	ENSG00000135870	-	5.94263	6.98352	2.5711	2.80395
chr1	173978405	173985344	ENSG00000236535	-	0.01	2.87568	-6.64386	1.5239
chr1	174128548	174964445	ENSG00000152061	+	16.4729	19.093	4.04202	4.25497
chr1	174169267	174169368	ENSG00000238872	-	0.01	6.85621	-6.64386	2.77741
chr1	174336243	174337177	ENSG00000237317	-	0.01	11.7454	-6.64386	3.55402
chr1	174725988	174726257	ENSG00000223828	-	0.01	11.3405	-6.64386	3.50341
chr1	174818805	174819306	ENSG00000231378	-	0.01	11.3793	-6.64386	3.50833
chr1	174866095	174867133	ENSG00000223525	+	0.094001	2.36165	-3.41118	1.2398
chr1	174891244	174891577	ENSG00000235869	-	0.01	16.3543	-6.64386	4.0316
chr1	174904084	174923398	ENSG00000229531	-	0.01	10.8549	-6.64386	3.44027
chr1	174965661	174965766	ENSG00000252552	+	0.01	6.23003	-6.64386	2.63924
chr1	174968300	174980851	ENSG00000116161	+	52.7801	13.2546	5.72192	3.72843
chr1	174979925	174992561	ENSG00000120333	-	11.8989	2.89758	3.57276	1.53485
chr1	175013762	175014784	ENSG00000181101	-	0.0192055	5.67479	-5.70234	2.50457
chr1	175126123	175162135	ENSG00000235750	-	6.34599	0.240892	2.66585	-2.05354
chr1	175846479	175849604	ENSG00000224718	+	0.01	1.27024	-6.64386	0.345106
chr1	175891111	175891281	ENSG00000230777	+	0.225962	5.2353	-2.14585	2.38827
chr1	175913967	176176629	ENSG00000143207	-	34.3604	0.675864	5.10268	-0.565194
chr1	175986413	175987896	ENSG00000228686	+	0.01	18.4312	-6.64386	4.20407
chr1	176585404	176585925	ENSG00000237514	-	0.01	1.34948	-6.64386	0.4324
chr1	177897923	178007142	ENSG00000254154	-	2.28142	0.280188	1.18993	-1.83553
chr1	177975271	178007085	ENSG00000242193	-	10.9647	1.38009	3.45479	0.464762
chr1	178060643	178063119	ENSG00000224687	-	1.23999	0.747333	0.310326	-0.420177
chr1	178062864	178448644	ENSG00000075391	+	37.3402	6.63644	5.22266	2.73041
chr1	178163477	178163844	ENSG00000270575	-	0.01	22.692	-6.64386	4.50411
chr1	178449742	178450341	ENSG00000260938	+	1.10586	0.01	0.145171	-6.64386
chr1	178694300	178889238	ENSG00000116191	+	1.01058	0.01	0.0151771	-6.64386
chr1	178715818	178716889	ENSG00000228196	-	0.433418	1.14966	-1.20617	0.201208
chr1	178722789	178722907	ENSG00000201791	-	0.01	1.89047	-6.64386	0.918743
chr1	178818840	178840187	ENSG00000116194	-	0.0058685	3.82437	-7.41279	1.93522
chr1	178994939	179045697	ENSG00000116199	+	12.2414	3.60113	3.6137	1.84845
chr1	179262925	179327815	ENSG00000057252	+	119.503	5.66847	6.9009	2.50296
chr1	179785319	179787326	ENSG00000229407	-	0.01	2.31307	-6.64386	1.20981
chr1	180601140	180859387	ENSG00000143324	+	11.2768	10.1899	3.49528	3.34906
chr1	181781840	181782396	ENSG00000272880	+	0.01	1.56242	-6.64386	0.643784
chr1	184759858	184943682	ENSG00000135842	-	67.4197	5.50331	6.0751	2.4603
chr1	185014496	185071740	ENSG00000121481	+	8.51881	1.14958	3.09065	0.201103
chr1	185040699	185041167	ENSG00000232792	-	0.01	7.2679	-6.64386	2.86154
chr1	185087220	185126204	ENSG00000121486	-	17.2029	0.440647	4.10458	-1.1823
chr1	185126212	185260897	ENSG00000116668	+	3.62181	27.3784	1.85671	4.77497
chr1	185140467	185140842	ENSG00000231084	-	0.01	11.5802	-6.64386	3.53359
chr1	185227043	185227147	ENSG00000206640	-	0.01	4.45768	-6.64386	2.15629
chr1	185231418	185233488	ENSG00000233583	-	0.01	1.33167	-6.64386	0.413241
chr1	185249976	185250948	ENSG00000238061	+	0.27765	1.52816	-1.84866	0.611794
chr1	185265520	185286461	ENSG00000116679	-	77.9698	21.7214	6.28484	4.44104
chr1	185290289	185304171	ENSG00000261024	-	0.024432	1.29113	-5.35508	0.368635
chr1	186145946	186146434	ENSG00000224691	-	0.01	4.38362	-6.64386	2.13212
chr1	186265405	186283694	ENSG00000116690	+	0.01	9.18891	-6.64386	3.19989
chr1	186280784	186344825	ENSG00000047410	-	28.6295	6.72982	4.83943	2.75057
chr1	186344890	186390510	ENSG00000157181	+	4.33421	5.70252	2.11577	2.5116
chr1	186364123	186365908	ENSG00000268662	-	0.01	2.19639	-6.64386	1.13514
chr1	186549647	186550323	ENSG00000233196	-	0.01	11.1282	-6.64386	3.47614
chr1	186798085	186958113	ENSG00000116711	+	10.6354	0.01	3.41081	-6.64386
chr1	192486769	192536347	ENSG00000232498	-	0.01	20.7373	-6.64386	4.37416
chr1	192544857	192549161	ENSG00000090104	+	20.5513	80.9687	4.36116	6.33929
chr1	192605275	192629390	ENSG00000127074	+	0.01	1.72677	-6.64386	0.788076
chr1	192685313	192685783	ENSG00000231767	+	4.39176	0.01	2.1348	-6.64386
chr1	192778169	192781403	ENSG00000116741	+	23.9486	10.1871	4.58187	3.34867
chr1	192981380	193029237	ENSG00000116750	-	18.7638	3.4177	4.22988	1.77302
chr1	193028552	193060907	ENSG00000116747	+	8.23095	11.6136	3.04106	3.53775
chr1	193059996	193060686	ENSG00000272579	-	0.571532	63.1289	-0.807093	5.98023
chr1	193065598	193075244	ENSG00000023572	-	44.0281	0.64485	5.46035	-0.632964
chr1	193091147	193223031	ENSG00000134371	+	15.9931	1.41565	3.99938	0.501468
chr1	193148175	193155784	ENSG00000162630	-	0.01	12.5781	-6.64386	3.65284
chr1	197473878	197744826	ENSG00000213047	-	14.0218	0.854348	3.8096	-0.227105
chr1	197657890	197659757	ENSG00000213046	+	0.01	1.04102	-6.64386	0.0579943
chr1	197704766	197705237	ENSG00000235582	+	0.01	3.23139	-6.64386	1.69215
chr1	197726449	197731095	ENSG00000224901	+	0.01	9.01093	-6.64386	3.17168
chr1	197871777	197876497	ENSG00000203724	+	2.35343	0.01	1.23476	-6.64386
chr1	198126093	198291550	ENSG00000151414	+	18.4099	3.47655	4.20241	1.79766
chr1	198166909	198167316	ENSG00000232824	-	0.01	2.33895	-6.64386	1.22586
chr1	211431719	211489727	ENSG00000117625	+	12.4335	4.32547	3.63615	2.11286
chr1	211499957	211548288	ENSG00000082512	+	4.93611	0.01	2.30337	-6.64386
chr1	211556145	211605878	ENSG00000153363	+	11.0682	0.01	3.46835	-6.64386
chr1	211744910	211752084	ENSG00000170385	-	47.771	1.95389	5.57806	0.966349
chr1	212859760	212873327	ENSG00000123685	-	3.41856	0.01	1.77339	-6.64386
chr1	212899495	212965124	ENSG00000117697	-	20.7155	0.01	4.37264	-6.64386
chr1	212965170	212989968	ENSG00000203705	+	5.77488	1.88565	2.52979	0.915063
chr1	212997369	212997847	ENSG00000236905	+	0.01	1.81685	-6.64386	0.861436
chr1	213025450	213031430	ENSG00000198468	-	7.77014	0.01	2.95794	-6.64386
chr1	213031597	213072705	ENSG00000162769	+	3.53955	1.18008	1.82357	0.23889
chr1	213123862	213165379	ENSG00000143494	+	0.01	1.60734	-6.64386	0.684676
chr1	213165524	213189168	ENSG00000174606	-	12.0905	4.84492	3.5958	2.27647
chr1	214522039	214725792	ENSG00000152104	-	0.0166335	1.14586	-5.90976	0.196431
chr1	214705538	214706810	ENSG00000215819	+	0.01	5.74473	-6.64386	2.52224
chr1	214776538	214837931	ENSG00000117724	+	10.1145	0.01	3.33835	-6.64386
chr1	214786303	214786741	ENSG00000224584	-	0.01	1.83426	-6.64386	0.875195
chr1	217600334	217804424	ENSG00000092978	-	3.46262	3.75682	1.79186	1.90951
chr1	217665317	217667625	ENSG00000229841	+	0.01	76.2965	-6.64386	6.25354
chr1	218458629	218511325	ENSG00000067533	+	2.20311	0.506934	1.13954	-0.980129
chr1	218517538	218519020	ENSG00000232480	-	0.01	1.72293	-6.64386	0.784864
chr1	219347186	219386207	ENSG00000143353	+	12.4138	2.00786	3.63387	1.00566
chr1	219373256	219373909	ENSG00000225920	-	0.01	145	-6.64386	7.17991
chr1	219395590	219398839	ENSG00000223842	-	0.01	5.58142	-6.64386	2.48063
chr1	219608494	219615984	ENSG00000230024	-	0.01	4.21546	-6.64386	2.07569
chr1	219782859	219786462	ENSG00000215817	-	1.07137	0.607989	0.0994595	-0.717882
chr1	220141943	220220000	ENSG00000136628	-	54.1438	9.59228	5.75872	3.26187
chr1	220230824	220263804	ENSG00000162813	-	19.699	1.06985	4.30005	0.0974092
chr1	220267444	220321380	ENSG00000067704	+	74.6548	6.76867	6.22216	2.75887
chr1	220291195	220291304	ENSG00000207590	-	0.01	7.67679	-6.64386	2.9405
chr1	220291499	220291583	ENSG00000207624	-	0.01	1.46988	-6.64386	0.555694
chr1	220317306	220317693	ENSG00000232134	-	0.162702	9.42533	-2.61969	3.23654
chr1	220321635	220445796	ENSG00000118873	-	16.3941	5.49388	4.0351	2.45783
[truncated: 1,327 more rows]

## Sheet: mono_compartA
chr1	10002981	10010032	0.23138	ENSG00000228150
[truncated: 39,668 more rows]

## Sheet: mono_compartB
chr1	100111499	100160097	0	ENSG00000099260
[truncated: 18,696 more rows]

[truncated: 6 more sheets: THP1_compartA, THP1_compartB, mac_compartA, mac_compartB, THP1mac_compartA, THP1mac_compartB]
