# Supplementary material for: Monocytic THP-1 cells diverge significantly from their primary counterparts: a comparative examination of the chromosomal conformations and transcriptomes
Source: Hereditas. 2021 Nov 5;158:43. doi: 10.1186/s41065-021-00205-w (PMC8569982; doi:10.1186/s41065-021-00205-w)
Supplement: Supplementary file 3 — Additional file 3. [file 41065_2021_205_MOESM3_ESM.xlsx]

## Sheet: THP1_sample_TAD
downsample 1					downsample 2					downsample 3					downsample 4					downsample 5
chr10	40000	200000	domain		chr10	40000	200000	domain		chr10	40000	200000	domain		chr10	40000	200000	domain		chr10	40000	200000	domain
chr10	200000	1200000	domain		chr10	200000	920000	domain		chr10	200000	1160000	domain		chr10	200000	1160000	domain		chr10	200000	1160000	domain
chr10	1200000	3200000	domain		chr10	920000	1160000	domain		chr10	1160000	1600000	domain		chr10	1160000	2240000	domain		chr10	1160000	3200000	domain
chr10	3200000	4840000	domain		chr10	1160000	3200000	domain		chr10	1600000	3160000	domain		chr10	2240000	3200000	domain		chr10	3200000	3800000	domain
chr10	4840000	5480000	domain		chr10	3200000	4840000	domain		chr10	3160000	4840000	domain		chr10	3200000	3800000	domain		chr10	3800000	4840000	domain
chr10	5480000	5800000	domain		chr10	4840000	5480000	domain		chr10	4840000	5480000	domain		chr10	3800000	4840000	domain		chr10	4840000	5480000	domain
chr10	5800000	5960000	domain		chr10	5480000	5720000	domain		chr10	5480000	5960000	domain		chr10	4840000	5480000	domain		chr10	5480000	5960000	domain
chr10	5960000	6120000	domain		chr10	5720000	5960000	domain		chr10	5960000	6120000	domain		chr10	5480000	5720000	domain		chr10	5960000	6440000	domain
chr10	6120000	6440000	domain		chr10	5960000	6440000	domain		chr10	6120000	6440000	domain		chr10	5720000	5960000	domain		chr10	6440000	6720000	domain
chr10	6440000	6720000	domain		chr10	6440000	6720000	domain		chr10	6440000	6720000	domain		chr10	5960000	6120000	domain		chr10	6720000	7560000	domain
chr10	6720000	7560000	domain		chr10	6720000	7560000	domain		chr10	6720000	7560000	domain		chr10	6120000	6440000	domain		chr10	7560000	7840000	domain
chr10	7560000	7840000	domain		chr10	7560000	7760000	domain		chr10	7560000	7840000	domain		chr10	6440000	6720000	domain		chr10	7840000	9360000	domain
chr10	7840000	8600000	domain		chr10	7760000	9360000	domain		chr10	7840000	9360000	domain		chr10	6720000	7560000	domain		chr10	9360000	10480000	domain
chr10	8600000	9360000	domain		chr10	9360000	10720000	domain		chr10	9360000	10240000	domain		chr10	7560000	7840000	domain		chr10	10480000	10720000	domain
chr10	9360000	10720000	domain		chr10	10720000	11520000	domain		chr10	10240000	10720000	domain		chr10	7840000	9360000	domain		chr10	10720000	11520000	domain
chr10	10720000	11520000	domain		chr10	11520000	11800000	domain		chr10	10720000	11520000	domain		chr10	9360000	10720000	domain		chr10	11520000	11800000	domain
chr10	11520000	11800000	domain		chr10	11800000	12000000	domain		chr10	11520000	11800000	domain		chr10	10720000	11520000	domain		chr10	11800000	12760000	domain
chr10	11800000	12000000	domain		chr10	12000000	12760000	domain		chr10	11800000	12240000	domain		chr10	11520000	11800000	domain		chr10	12760000	13160000	domain
chr10	12000000	12760000	domain		chr10	12760000	13160000	domain		chr10	12240000	12760000	domain		chr10	11800000	12040000	domain		chr10	13160000	13400000	domain
chr10	12760000	13160000	domain		chr10	13160000	13360000	domain		chr10	12760000	13160000	domain		chr10	12040000	12760000	domain		chr10	13400000	13600000	domain
chr10	13160000	13360000	domain		chr10	13360000	13640000	domain		chr10	13160000	13360000	domain		chr10	12760000	13160000	domain		chr10	13600000	14240000	domain
chr10	13360000	13600000	domain		chr10	13640000	14240000	domain		chr10	13360000	13600000	domain		chr10	13160000	13400000	domain		chr10	14240000	14560000	domain
chr10	13600000	14240000	domain		chr10	14240000	14520000	domain		chr10	13600000	14240000	domain		chr10	13400000	13600000	domain		chr10	14560000	15240000	domain
chr10	14240000	14520000	domain		chr10	14520000	15240000	domain		chr10	14240000	14520000	domain		chr10	13600000	14240000	domain		chr10	15240000	15440000	domain
chr10	14520000	15240000	domain		chr10	15240000	15440000	domain		chr10	14520000	15040000	domain		chr10	14240000	14560000	domain		chr10	15440000	15880000	domain
chr10	15240000	15440000	domain		chr10	15440000	15880000	domain		chr10	15040000	15240000	domain		chr10	14560000	15240000	domain		chr10	15880000	16840000	domain
chr10	15440000	15880000	domain		chr10	15880000	16840000	domain		chr10	15240000	15440000	domain		chr10	15240000	15440000	domain		chr10	16840000	17320000	domain
chr10	15880000	16840000	domain		chr10	16840000	17440000	domain		chr10	15440000	15880000	domain		chr10	15440000	15880000	domain		chr10	17320000	17440000	domain
chr10	16840000	17320000	domain		chr10	17440000	17640000	domain		chr10	15880000	16840000	domain		chr10	15880000	16840000	domain		chr10	17440000	17920000	domain
chr10	17320000	17920000	domain		chr10	17640000	17920000	domain		chr10	16840000	17320000	domain		chr10	16840000	17320000	domain		chr10	18200000	18960000	domain
chr10	18200000	18600000	domain		chr10	18040000	18160000	domain		chr10	17320000	17440000	domain		chr10	17320000	17440000	domain		chr10	18960000	19640000	domain
chr10	18600000	18960000	domain		chr10	18160000	18800000	domain		chr10	17440000	17640000	domain		chr10	17440000	17920000	domain		chr10	19640000	20080000	domain
chr10	18960000	19640000	domain		chr10	18800000	18960000	domain		chr10	17640000	17960000	domain		chr10	18200000	18600000	domain		chr10	20080000	21120000	domain
chr10	19640000	19960000	domain		chr10	18960000	19640000	domain		chr10	18200000	18960000	domain		chr10	18600000	18960000	domain		chr10	21120000	21560000	domain
chr10	19960000	20080000	domain		chr10	19640000	19880000	domain		chr10	18960000	19640000	domain		chr10	18960000	19680000	domain		chr10	21560000	21760000	domain
chr10	20080000	21160000	domain		chr10	19880000	20080000	domain		chr10	19640000	20080000	domain		chr10	19760000	19880000	domain		chr10	21760000	22080000	domain
chr10	21160000	21560000	domain		chr10	20080000	21120000	domain		chr10	20080000	21160000	domain		chr10	19880000	20080000	domain		chr10	22080000	22240000	domain
chr10	21560000	21760000	domain		chr10	21120000	21560000	domain		chr10	21160000	21560000	domain		chr10	20080000	21120000	domain		chr10	22240000	22640000	domain
chr10	21760000	22240000	domain		chr10	21560000	21760000	domain		chr10	21560000	21760000	domain		chr10	21120000	21560000	domain		chr10	22640000	23400000	domain
chr10	22240000	22640000	domain		chr10	21760000	22040000	domain		chr10	21760000	22280000	domain		chr10	21560000	21760000	domain		chr10	23400000	23960000	domain
chr10	22640000	23400000	domain		chr10	22040000	22240000	domain		chr10	22280000	22520000	domain		chr10	21760000	22040000	domain		chr10	23960000	24840000	domain
chr10	23400000	24360000	domain		chr10	22240000	22640000	domain		chr10	22520000	22640000	domain		chr10	22040000	22240000	domain		chr10	24840000	25400000	domain
chr10	24360000	24880000	domain		chr10	22640000	22840000	domain		chr10	22640000	22840000	domain		chr10	22240000	22640000	domain		chr10	25400000	26000000	domain
chr10	24880000	25360000	domain		chr10	22840000	23400000	domain		chr10	22840000	23400000	domain		chr10	22640000	23400000	domain		chr10	26000000	26600000	domain
chr10	25360000	26000000	domain		chr10	23400000	23960000	domain		chr10	23400000	23960000	domain		chr10	23400000	23800000	domain		chr10	26600000	26880000	domain
chr10	26000000	26600000	domain		chr10	23960000	24840000	domain		chr10	23960000	24840000	domain		chr10	23800000	24840000	domain		chr10	26880000	27000000	domain
chr10	26600000	26880000	domain		chr10	24840000	25400000	domain		chr10	24840000	25320000	domain		chr10	24840000	25400000	domain		chr10	27000000	27200000	domain
chr10	26880000	27000000	domain		chr10	25400000	26000000	domain		chr10	25320000	26000000	domain		chr10	25400000	26000000	domain		chr10	27200000	27640000	domain
chr10	27000000	27200000	domain		chr10	26000000	26600000	domain		chr10	26000000	26600000	domain		chr10	26000000	26600000	domain		chr10	27640000	28720000	domain
chr10	27200000	27640000	domain		chr10	26600000	26880000	domain		chr10	26600000	26880000	domain		chr10	26600000	26840000	domain		chr10	28720000	28880000	domain
chr10	27640000	28880000	domain		chr10	26880000	27000000	domain		chr10	26880000	27000000	domain		chr10	26840000	27200000	domain		chr10	28880000	29800000	domain
chr10	28880000	29800000	domain		chr10	27000000	27200000	domain		chr10	27000000	27200000	domain		chr10	27200000	27640000	domain		chr10	29800000	30240000	domain
chr10	29800000	30280000	domain		chr10	27200000	27640000	domain		chr10	27200000	27640000	domain		chr10	27640000	28000000	domain		chr10	30240000	30640000	domain
chr10	30280000	30680000	domain		chr10	27640000	28720000	domain		chr10	27640000	27960000	domain		chr10	28000000	28720000	domain		chr10	30640000	30920000	domain
chr10	30680000	30920000	domain		chr10	28720000	28880000	domain		chr10	27960000	28720000	domain		chr10	28720000	28880000	domain		chr10	30920000	32120000	domain
chr10	30920000	32120000	domain		chr10	28880000	29640000	domain		chr10	28720000	28880000	domain		chr10	28880000	29800000	domain		chr10	32120000	32320000	domain
chr10	32120000	32520000	domain		chr10	29640000	29800000	domain		chr10	28880000	29800000	domain		chr10	29800000	30040000	domain		chr10	32320000	32520000	domain
chr10	32520000	32640000	domain		chr10	29800000	30280000	domain		chr10	29800000	30280000	domain		chr10	30040000	30280000	domain		chr10	32520000	32640000	domain
chr10	32640000	33480000	domain		chr10	30280000	30680000	domain		chr10	30280000	30680000	domain		chr10	30280000	30680000	domain		chr10	32640000	33480000	domain
chr10	33480000	34920000	domain		chr10	30680000	30920000	domain		chr10	30680000	30920000	domain		chr10	30680000	30920000	domain		chr10	33480000	34920000	domain
chr10	34920000	35400000	domain		chr10	30920000	32120000	domain		chr10	30920000	32120000	domain		chr10	30920000	32120000	domain		chr10	34920000	35360000	domain
chr10	35400000	35520000	domain		chr10	32120000	32320000	domain		chr10	32120000	32320000	domain		chr10	32120000	32520000	domain		chr10	35360000	35880000	domain
chr10	35520000	35880000	domain		chr10	32320000	32520000	domain		chr10	32320000	32520000	domain		chr10	32520000	33480000	domain		chr10	35880000	37120000	domain
chr10	35880000	37160000	domain		chr10	32520000	33480000	domain		chr10	32520000	33080000	domain		chr10	33480000	34960000	domain		chr10	37120000	37680000	domain
chr10	37160000	37720000	domain		chr10	33480000	34960000	domain		chr10	33080000	33480000	domain		chr10	34960000	35360000	domain		chr10	37680000	38080000	domain
chr10	37720000	38120000	domain		chr10	34960000	35400000	domain		chr10	33480000	34920000	domain		chr10	35360000	35880000	domain		chr10	38080000	38800000	domain
chr10	38120000	38800000	domain		chr10	35400000	35920000	domain		chr10	34920000	35400000	domain		chr10	35880000	37160000	domain		chr10	38880000	39080000	domain
chr10	38880000	39080000	domain		chr10	35920000	37160000	domain		chr10	35400000	35520000	domain		chr10	37160000	37720000	domain		chr10	42560000	43040000	domain
chr10	42560000	43240000	domain		chr10	37160000	37720000	domain		chr10	35520000	35880000	domain		chr10	37720000	38080000	domain		chr10	43040000	44160000	domain
chr10	43240000	43720000	domain		chr10	37720000	38080000	domain		chr10	35880000	37160000	domain		chr10	38080000	38800000	domain		chr10	44160000	44880000	domain
chr10	43720000	44000000	domain		chr10	38080000	38800000	domain		chr10	37160000	37720000	domain		chr10	38880000	39080000	domain		chr10	44880000	45480000	domain
chr10	44000000	44160000	domain		chr10	38880000	39080000	domain		chr10	37720000	38080000	domain		chr10	42560000	43240000	domain		chr10	45480000	45720000	domain
chr10	44160000	44880000	domain		chr10	42560000	43280000	domain		chr10	38080000	38800000	domain		chr10	43240000	43720000	domain		chr10	45720000	46360000	domain
chr10	44880000	45400000	domain		chr10	43280000	44160000	domain		chr10	38880000	39080000	domain		chr10	43720000	44160000	domain		chr10	46880000	47160000	domain
chr10	45480000	45720000	domain		chr10	44160000	44880000	domain		chr10	42560000	43280000	domain		chr10	44160000	44880000	domain		chr10	47520000	47760000	domain
chr10	45720000	46360000	domain		chr10	44880000	45400000	domain		chr10	43280000	44160000	domain		chr10	44880000	45400000	domain		chr10	48280000	48680000	domain
chr10	46880000	47160000	domain		chr10	45400000	45720000	domain		chr10	44160000	44880000	domain		chr10	45400000	45720000	domain		chr10	49200000	49480000	domain
chr10	47520000	47760000	domain		chr10	45720000	46360000	domain		chr10	44880000	45480000	domain		chr10	45720000	46360000	domain		chr10	49480000	50040000	domain
chr10	48280000	48680000	domain		chr10	46880000	47160000	domain		chr10	45480000	45720000	domain		chr10	46880000	47160000	domain		chr10	50040000	50800000	domain
chr10	48800000	49000000	domain		chr10	47520000	47760000	domain		chr10	45720000	46360000	domain		chr10	47520000	47760000	domain		chr10	50800000	50920000	domain
chr10	49200000	50120000	domain		chr10	48280000	48680000	domain		chr10	46880000	47160000	domain		chr10	48280000	48680000	domain		chr10	50920000	51160000	domain
chr10	50120000	50800000	domain		chr10	48800000	49000000	domain		chr10	47520000	47760000	domain		chr10	48880000	49000000	domain		chr10	51440000	51640000	domain
chr10	50800000	51160000	domain		chr10	49200000	50800000	domain		chr10	48280000	48680000	domain		chr10	49200000	50160000	domain		chr10	52000000	52440000	domain
chr10	51440000	51640000	domain		chr10	50800000	51160000	domain		chr10	48840000	49000000	domain		chr10	50160000	50800000	domain		chr10	52440000	54000000	domain
chr10	52000000	54040000	domain		chr10	51440000	51640000	domain		chr10	49200000	49440000	domain		chr10	50800000	51160000	domain		chr10	54000000	54400000	domain
chr10	54040000	54400000	domain		chr10	52000000	52440000	domain		chr10	49440000	49720000	domain		chr10	51440000	51640000	domain		chr10	54400000	54560000	domain
chr10	54400000	54560000	domain		chr10	52440000	54000000	domain		chr10	49720000	50120000	domain		chr10	52000000	54040000	domain		chr10	54560000	55600000	domain
chr10	54560000	55600000	domain		chr10	54000000	54400000	domain		chr10	50120000	50800000	domain		chr10	54040000	54400000	domain		chr10	55600000	56200000	domain
chr10	55600000	56200000	domain		chr10	54400000	54560000	domain		chr10	50800000	51160000	domain		chr10	54400000	54560000	domain		chr10	56200000	56840000	domain
chr10	56200000	57040000	domain		chr10	54560000	55600000	domain		chr10	51440000	51640000	domain		chr10	54560000	55000000	domain		chr10	56840000	57040000	domain
chr10	57040000	57400000	domain		chr10	55600000	56200000	domain		chr10	52000000	52440000	domain		chr10	55000000	55360000	domain		chr10	57040000	57400000	domain
chr10	57400000	57520000	domain		chr10	56200000	57520000	domain		chr10	52440000	54000000	domain		chr10	55360000	55600000	domain		chr10	57400000	57520000	domain
chr10	57520000	57720000	domain		chr10	57520000	57840000	domain		chr10	54000000	54560000	domain		chr10	55600000	55760000	domain		chr10	57520000	57720000	domain
chr10	57720000	58160000	domain		chr10	57840000	58240000	domain		chr10	54560000	55600000	domain		chr10	55760000	56160000	domain		chr10	57720000	58160000	domain
chr10	58160000	58400000	domain		chr10	58240000	59080000	domain		chr10	55600000	56160000	domain		chr10	56160000	56840000	domain		chr10	58160000	58600000	domain
chr10	58400000	59080000	domain		chr10	59080000	59440000	domain		chr10	56160000	56840000	domain		chr10	56840000	57040000	domain		chr10	58600000	59080000	domain
chr10	59080000	59440000	domain		chr10	59440000	59920000	domain		chr10	56840000	57040000	domain		chr10	57040000	57400000	domain		chr10	59080000	59440000	domain
chr10	59440000	59920000	domain		chr10	59920000	61000000	domain		chr10	57040000	57360000	domain		chr10	57400000	57520000	domain		chr10	59440000	59920000	domain
chr10	59920000	60400000	domain		chr10	61000000	61120000	domain		chr10	57360000	57520000	domain		chr10	57520000	57720000	domain		chr10	59920000	60160000	domain
chr10	60400000	60960000	domain		chr10	61120000	61360000	domain		chr10	57520000	58240000	domain		chr10	57720000	58120000	domain		chr10	60160000	61000000	domain
chr10	60960000	61360000	domain		chr10	61360000	61840000	domain		chr10	58240000	58520000	domain		chr10	58120000	58280000	domain		chr10	61000000	61360000	domain
chr10	61360000	61840000	domain		chr10	61840000	62200000	domain		chr10	58520000	59120000	domain		chr10	58280000	58480000	domain		chr10	61360000	61600000	domain
chr10	61840000	62200000	domain		chr10	62200000	62560000	domain		chr10	59120000	59920000	domain		chr10	58480000	59080000	domain		chr10	61600000	61840000	domain
chr10	62200000	62560000	domain		chr10	62560000	63640000	domain		chr10	59920000	61000000	domain		chr10	59080000	59440000	domain		chr10	61840000	62200000	domain
chr10	62560000	63720000	domain		chr10	63640000	64040000	domain		chr10	61000000	61360000	domain		chr10	59440000	59920000	domain		chr10	62200000	62560000	domain
chr10	63720000	64200000	domain		chr10	64040000	64200000	domain		chr10	61360000	61600000	domain		chr10	59920000	61000000	domain		chr10	62560000	63640000	domain
chr10	64200000	64600000	domain		chr10	64200000	64600000	domain		chr10	61600000	61840000	domain		chr10	61000000	61360000	domain		chr10	63720000	64040000	domain
chr10	64600000	64920000	domain		chr10	64600000	64920000	domain		chr10	61840000	62200000	domain		chr10	61360000	61600000	domain		chr10	64040000	64200000	domain
chr10	64920000	65600000	domain		chr10	64920000	65600000	domain		chr10	62200000	62560000	domain		chr10	61600000	61840000	domain		chr10	64200000	64600000	domain
chr10	65600000	66720000	domain		chr10	65600000	66720000	domain		chr10	62560000	63720000	domain		chr10	61840000	62200000	domain		chr10	64600000	64920000	domain
chr10	66720000	67000000	domain		chr10	66720000	66840000	domain		chr10	63720000	64040000	domain		chr10	62200000	62560000	domain		chr10	64920000	65600000	domain
chr10	67000000	67280000	domain		chr10	66840000	68000000	domain		chr10	64040000	64200000	domain		chr10	62560000	63040000	domain		chr10	65600000	66720000	domain
chr10	67280000	68040000	domain		chr10	68000000	68400000	domain		chr10	64200000	64600000	domain		chr10	63040000	63640000	domain		chr10	66800000	68040000	domain
chr10	68040000	68440000	domain		chr10	68400000	69560000	domain		chr10	64600000	64920000	domain		chr10	63640000	64080000	domain		chr10	68120000	68400000	domain
chr10	68440000	68680000	domain		chr10	69560000	70120000	domain		chr10	64920000	65600000	domain		chr10	64080000	64200000	domain		chr10	68400000	68680000	domain
chr10	68680000	69560000	domain		chr10	70120000	70720000	domain		chr10	65600000	66480000	domain		chr10	64200000	64600000	domain		chr10	68680000	69560000	domain
chr10	69560000	70120000	domain		chr10	70720000	70960000	domain		chr10	66480000	66760000	domain		chr10	64600000	64920000	domain		chr10	69560000	70120000	domain
chr10	70120000	70720000	domain		chr10	70960000	71160000	domain		chr10	66760000	67960000	domain		chr10	64920000	65600000	domain		chr10	70120000	70720000	domain
chr10	70720000	70960000	domain		chr10	71240000	71400000	domain		chr10	68040000	68680000	domain		chr10	65600000	66760000	domain		chr10	70720000	70960000	domain
chr10	70960000	71160000	domain		chr10	71400000	71720000	domain		chr10	68680000	69560000	domain		chr10	66760000	68160000	domain		chr10	70960000	71200000	domain
chr10	71160000	71400000	domain		chr10	71720000	71920000	domain		chr10	69560000	70120000	domain		chr10	68160000	68400000	domain		chr10	71200000	71400000	domain
chr10	71400000	71720000	domain		chr10	71920000	72160000	domain		chr10	70120000	70720000	domain		chr10	68400000	68680000	domain		chr10	71400000	71720000	domain
chr10	71720000	71920000	domain		chr10	72160000	72640000	domain		chr10	70720000	70960000	domain		chr10	68680000	69560000	domain		chr10	71720000	71920000	domain
chr10	71920000	72200000	domain		chr10	72640000	73040000	domain		chr10	70960000	71160000	domain		chr10	69560000	70120000	domain		chr10	71920000	72160000	domain
chr10	72200000	72640000	domain		chr10	73040000	73680000	domain		chr10	71160000	71400000	domain		chr10	70120000	70720000	domain		chr10	72160000	72640000	domain
chr10	72640000	73040000	domain		chr10	73680000	73840000	domain		chr10	71400000	71720000	domain		chr10	70720000	70960000	domain		chr10	72640000	73040000	domain
chr10	73040000	73680000	domain		chr10	73840000	74120000	domain		chr10	71720000	71920000	domain		chr10	70960000	71160000	domain		chr10	73040000	73640000	domain
chr10	73680000	73840000	domain		chr10	74120000	74920000	domain		chr10	71920000	72160000	domain		chr10	71160000	71400000	domain		chr10	73640000	73840000	domain
chr10	73840000	74080000	domain		chr10	74920000	75240000	domain		chr10	72160000	72640000	domain		chr10	71400000	71920000	domain		chr10	73840000	74120000	domain
chr10	74080000	74960000	domain		chr10	75240000	75560000	domain		chr10	72640000	73040000	domain		chr10	71920000	72160000	domain		chr10	74120000	74920000	domain
chr10	74960000	75240000	domain		chr10	75560000	76000000	domain		chr10	73040000	73640000	domain		chr10	72160000	72640000	domain		chr10	74920000	75240000	domain
chr10	75240000	75560000	domain		chr10	76000000	77040000	domain		chr10	73640000	73840000	domain		chr10	72640000	73040000	domain		chr10	75240000	75560000	domain
chr10	75560000	76000000	domain		chr10	77040000	77840000	domain		chr10	73840000	74120000	domain		chr10	73040000	73680000	domain		chr10	75560000	75880000	domain
chr10	76000000	77040000	domain		chr10	77840000	78320000	domain		chr10	74120000	74960000	domain		chr10	73680000	73800000	domain		chr10	75880000	76000000	domain
chr10	77040000	77840000	domain		chr10	78320000	78880000	domain		chr10	74960000	75240000	domain		chr10	73800000	74120000	domain		chr10	76000000	77040000	domain
chr10	77840000	78080000	domain		chr10	78880000	79560000	domain		chr10	75240000	75560000	domain		chr10	74120000	74960000	domain		chr10	77040000	77840000	domain
chr10	78080000	78400000	domain		chr10	79560000	79800000	domain		chr10	75560000	75960000	domain		chr10	74960000	75240000	domain		chr10	77840000	78040000	domain
chr10	78400000	78880000	domain		chr10	79800000	81080000	domain		chr10	75960000	77040000	domain		chr10	75240000	75560000	domain		chr10	78040000	78360000	domain
chr10	78880000	79600000	domain		chr10	81080000	81240000	domain		chr10	77040000	77840000	domain		chr10	75560000	75880000	domain		chr10	78360000	78880000	domain
chr10	79600000	79800000	domain		chr10	81240000	82120000	domain		chr10	77840000	78040000	domain		chr10	75960000	77000000	domain		chr10	78880000	79560000	domain
chr10	79800000	81080000	domain		chr10	82120000	82800000	domain		chr10	78040000	78360000	domain		chr10	77000000	77880000	domain		chr10	79560000	79800000	domain
chr10	81080000	82120000	domain		chr10	82800000	83720000	domain		chr10	78360000	78880000	domain		chr10	77880000	78320000	domain		chr10	79800000	81040000	domain
chr10	82120000	82320000	domain		chr10	83720000	83880000	domain		chr10	78880000	79560000	domain		chr10	78320000	78880000	domain		chr10	81040000	82120000	domain
chr10	82320000	82800000	domain		chr10	83880000	84760000	domain		chr10	79560000	79800000	domain		chr10	78880000	79560000	domain		chr10	82120000	82280000	domain
chr10	82800000	83720000	domain		chr10	84760000	85920000	domain		chr10	79800000	81080000	domain		chr10	79560000	79800000	domain		chr10	82280000	82800000	domain
chr10	83720000	84560000	domain		chr10	86000000	86320000	domain		chr10	81080000	81280000	domain		chr10	79800000	81080000	domain		chr10	82800000	83360000	domain
chr10	84560000	84840000	domain		chr10	86320000	88120000	domain		chr10	81280000	82120000	domain		chr10	81080000	81240000	domain		chr10	83360000	83640000	domain
chr10	84840000	85880000	domain		chr10	88120000	88400000	domain		chr10	82120000	82320000	domain		chr10	81240000	82120000	domain		chr10	83640000	83880000	domain
chr10	85960000	86320000	domain		chr10	88400000	88680000	domain		chr10	82320000	82800000	domain		chr10	82120000	82320000	domain		chr10	83880000	84800000	domain
chr10	86320000	88120000	domain		chr10	88680000	88960000	domain		chr10	82800000	83080000	domain		chr10	82320000	82800000	domain		chr10	84800000	85880000	domain
chr10	88120000	88360000	domain		chr10	88960000	89280000	domain		chr10	83080000	83640000	domain		chr10	82800000	82960000	domain		chr10	85880000	86320000	domain
chr10	88360000	88680000	domain		chr10	89280000	89560000	domain		chr10	83640000	83920000	domain		chr10	82960000	83920000	domain		chr10	86320000	88160000	domain
chr10	88680000	89000000	domain		chr10	89560000	90400000	domain		chr10	83920000	84560000	domain		chr10	83920000	84760000	domain		chr10	88160000	88360000	domain
chr10	89000000	89280000	domain		chr10	90400000	90680000	domain		chr10	84560000	84760000	domain		chr10	84760000	85920000	domain		chr10	88360000	88680000	domain
chr10	89280000	89560000	domain		chr10	90680000	91000000	domain		chr10	84760000	86000000	domain		chr10	86000000	86320000	domain		chr10	88680000	88960000	domain
chr10	89560000	90680000	domain		chr10	91000000	91160000	domain		chr10	86000000	86320000	domain		chr10	86320000	88160000	domain		chr10	88960000	89280000	domain
chr10	90680000	91000000	domain		chr10	91160000	91520000	domain		chr10	86320000	88160000	domain		chr10	88160000	88440000	domain		chr10	89280000	89560000	domain
chr10	91000000	91160000	domain		chr10	91520000	91880000	domain		chr10	88160000	88360000	domain		chr10	88440000	88680000	domain		chr10	89560000	90680000	domain
chr10	91160000	91480000	domain		chr10	91880000	92640000	domain		chr10	88360000	88680000	domain		chr10	88680000	88920000	domain		chr10	90680000	91000000	domain
chr10	91480000	92640000	domain		chr10	92640000	93040000	domain		chr10	88680000	89000000	domain		chr10	88920000	89280000	domain		chr10	91000000	91160000	domain
chr10	92640000	93040000	domain		chr10	93040000	93520000	domain		chr10	89000000	89280000	domain		chr10	89280000	89560000	domain		chr10	91160000	91520000	domain
chr10	93040000	93560000	domain		chr10	93520000	93760000	domain		chr10	89280000	89560000	domain		chr10	89560000	90320000	domain		chr10	91520000	92640000	domain
chr10	93560000	93760000	domain		chr10	93760000	94280000	domain		chr10	89560000	90400000	domain		chr10	90320000	90440000	domain		chr10	92640000	93040000	domain
chr10	93760000	94280000	domain		chr10	94280000	94640000	domain		chr10	90400000	90680000	domain		chr10	90440000	90680000	domain		chr10	93040000	93520000	domain
chr10	94280000	94640000	domain		chr10	94640000	95120000	domain		chr10	90680000	91000000	domain		chr10	90680000	91000000	domain		chr10	93520000	93720000	domain
chr10	94640000	95120000	domain		chr10	95120000	95280000	domain		chr10	91000000	91160000	domain		chr10	91000000	91160000	domain		chr10	93720000	94360000	domain
chr10	95120000	95280000	domain		chr10	95280000	95440000	domain		chr10	91160000	91520000	domain		chr10	91160000	91520000	domain		chr10	94360000	94640000	domain
chr10	95280000	95440000	domain		chr10	95440000	96360000	domain		chr10	91520000	92640000	domain		chr10	91520000	91880000	domain		chr10	94640000	95120000	domain
chr10	95440000	96320000	domain		chr10	96360000	96880000	domain		chr10	92640000	93040000	domain		chr10	91880000	92640000	domain		chr10	95120000	95280000	domain
chr10	96320000	97000000	domain		chr10	96880000	97160000	domain		chr10	93040000	93520000	domain		chr10	92640000	93040000	domain		chr10	95280000	95440000	domain
chr10	97000000	97160000	domain		chr10	97160000	97400000	domain		chr10	93520000	93720000	domain		chr10	93040000	93520000	domain		chr10	95440000	96360000	domain
chr10	97160000	97400000	domain		chr10	97400000	97640000	domain		chr10	93720000	94280000	domain		chr10	93520000	93760000	domain		chr10	96360000	96880000	domain
chr10	97400000	97640000	domain		chr10	97640000	98120000	domain		chr10	94280000	94640000	domain		chr10	93760000	94280000	domain		chr10	96880000	97160000	domain
chr10	97640000	98120000	domain		chr10	98120000	98520000	domain		chr10	94640000	95120000	domain		chr10	94360000	94640000	domain		chr10	97160000	97400000	domain
chr10	98120000	98800000	domain		chr10	98520000	98840000	domain		chr10	95120000	95280000	domain		chr10	94640000	95280000	domain		chr10	97400000	97640000	domain
chr10	98800000	99200000	domain		chr10	98840000	99200000	domain		chr10	95280000	95440000	domain		chr10	95280000	95440000	domain		chr10	97640000	98120000	domain
chr10	99200000	99520000	domain		chr10	99200000	99520000	domain		chr10	95440000	96360000	domain		chr10	95440000	96360000	domain		chr10	98120000	98800000	domain
chr10	99520000	99880000	domain		chr10	99520000	99880000	domain		chr10	96360000	96880000	domain		chr10	96360000	96880000	domain		chr10	98800000	99200000	domain
chr10	99880000	100160000	domain		chr10	99880000	100160000	domain		chr10	96880000	97000000	domain		chr10	96960000	97160000	domain		chr10	99200000	99520000	domain
chr10	100160000	101120000	domain		chr10	100160000	101120000	domain		chr10	97000000	97160000	domain		chr10	97160000	97400000	domain		chr10	99520000	99840000	domain
chr10	101120000	101360000	domain		chr10	101120000	101480000	domain		chr10	97160000	97400000	domain		chr10	97400000	97640000	domain		chr10	99840000	100160000	domain
chr10	101360000	101920000	domain		chr10	101480000	102000000	domain		chr10	97400000	97640000	domain		chr10	97640000	98120000	domain		chr10	100160000	101120000	domain
chr10	101920000	102280000	domain		chr10	102000000	102280000	domain		chr10	97640000	98120000	domain		chr10	98120000	98800000	domain		chr10	101120000	101360000	domain
chr10	102280000	102760000	domain		chr10	102280000	102760000	domain		chr10	98120000	99200000	domain		chr10	98800000	99200000	domain		chr10	101360000	101960000	domain
chr10	102760000	103360000	domain		chr10	102760000	103360000	domain		chr10	99200000	99520000	domain		chr10	99200000	99520000	domain		chr10	101960000	102280000	domain
chr10	103360000	103560000	domain		chr10	103360000	103560000	domain		chr10	99520000	99640000	domain		chr10	99520000	99640000	domain		chr10	102280000	102760000	domain
chr10	103560000	103880000	domain		chr10	103560000	103880000	domain		chr10	99640000	99840000	domain		chr10	99640000	99880000	domain		chr10	102760000	103360000	domain
chr10	103880000	104240000	domain		chr10	103880000	104440000	domain		chr10	99840000	100120000	domain		chr10	99880000	100160000	domain		chr10	103360000	103560000	domain
chr10	104240000	104400000	domain		chr10	104440000	104840000	domain		chr10	100120000	101120000	domain		chr10	100160000	101120000	domain		chr10	103560000	103880000	domain
chr10	104400000	105160000	domain		chr10	104840000	105160000	domain		chr10	101120000	101360000	domain		chr10	101120000	101360000	domain		chr10	103880000	104240000	domain
chr10	105160000	105320000	domain		chr10	105160000	105360000	domain		chr10	101360000	102000000	domain		chr10	101360000	101480000	domain		chr10	104240000	104400000	domain
chr10	105320000	105640000	domain		chr10	105360000	105640000	domain		chr10	102000000	102280000	domain		chr10	101480000	101960000	domain		chr10	104400000	104840000	domain
chr10	105640000	106040000	domain		chr10	105640000	106040000	domain		chr10	102280000	102760000	domain		chr10	101960000	102280000	domain		chr10	104840000	105160000	domain
chr10	106040000	107160000	domain		chr10	106120000	107160000	domain		chr10	102760000	103560000	domain		chr10	102280000	102760000	domain		chr10	105160000	105320000	domain
chr10	107160000	107480000	domain		chr10	107160000	107280000	domain		chr10	103560000	103880000	domain		chr10	102760000	103360000	domain		chr10	105320000	105640000	domain
chr10	107480000	108040000	domain		chr10	107280000	107520000	domain		chr10	103880000	104240000	domain		chr10	103360000	103560000	domain		chr10	105640000	106040000	domain
chr10	108040000	108360000	domain		chr10	107520000	108360000	domain		chr10	104240000	104400000	domain		chr10	103560000	103880000	domain		chr10	106120000	107240000	domain
chr10	108360000	109760000	domain		chr10	108360000	109960000	domain		chr10	104400000	104840000	domain		chr10	103880000	104400000	domain		chr10	107240000	107520000	domain
chr10	109760000	109920000	domain		chr10	109960000	110560000	domain		chr10	104840000	105320000	domain		chr10	104400000	104840000	domain		chr10	107520000	108360000	domain
chr10	109920000	110200000	domain		chr10	110560000	111640000	domain		chr10	105320000	105640000	domain		chr10	104840000	105320000	domain		chr10	108360000	109800000	domain
chr10	110200000	110320000	domain		chr10	111640000	112040000	domain		chr10	105640000	106040000	domain		chr10	105320000	105640000	domain		chr10	109800000	109920000	domain
chr10	110320000	111640000	domain		chr10	112040000	112360000	domain		chr10	106120000	107160000	domain		chr10	105640000	106040000	domain		chr10	109920000	110360000	domain
chr10	111640000	112040000	domain		chr10	112360000	112800000	domain		chr10	107160000	107520000	domain		chr10	106120000	107280000	domain		chr10	110360000	111640000	domain
chr10	112040000	112360000	domain		chr10	112800000	113920000	domain		chr10	107520000	108360000	domain		chr10	107360000	107480000	domain		chr10	111640000	112040000	domain
chr10	112360000	112800000	domain		chr10	113920000	114200000	domain		chr10	108360000	108920000	domain		chr10	107480000	108160000	domain		chr10	112040000	112360000	domain
chr10	112800000	113880000	domain		chr10	114200000	115400000	domain		chr10	108920000	109880000	domain		chr10	108160000	108400000	domain		chr10	112360000	112800000	domain
chr10	113880000	114200000	domain		chr10	115400000	115920000	domain		chr10	109880000	110160000	domain		chr10	108400000	109880000	domain		chr10	112800000	113240000	domain
chr10	114200000	115400000	domain		chr10	115920000	116600000	domain		chr10	110160000	110600000	domain		chr10	109880000	110320000	domain		chr10	113240000	114200000	domain
chr10	115400000	115920000	domain		chr10	116600000	116920000	domain		chr10	110600000	111640000	domain		chr10	110320000	111600000	domain		chr10	114200000	114920000	domain
chr10	115920000	116200000	domain		chr10	116920000	118400000	domain		chr10	111640000	112040000	domain		chr10	111600000	112040000	domain		chr10	114920000	115400000	domain
chr10	116200000	116560000	domain		chr10	118400000	118960000	domain		chr10	112040000	112360000	domain		chr10	112040000	112360000	domain		chr10	115400000	115960000	domain
chr10	116560000	116920000	domain		chr10	118960000	119160000	domain		chr10	112360000	112840000	domain		chr10	112360000	112840000	domain		chr10	115960000	116640000	domain
chr10	116920000	117040000	domain		chr10	119160000	120280000	domain		chr10	112840000	113920000	domain		chr10	112840000	113920000	domain		chr10	116640000	116920000	domain
chr10	117040000	117440000	domain		chr10	120280000	120800000	domain		chr10	113920000	114200000	domain		chr10	113920000	114120000	domain		chr10	116920000	117080000	domain
chr10	117440000	118200000	domain		chr10	120800000	121360000	domain		chr10	114200000	115400000	domain		chr10	114120000	115400000	domain		chr10	117080000	117560000	domain
chr10	118200000	118440000	domain		chr10	121360000	121680000	domain		chr10	115400000	115920000	domain		chr10	115400000	115920000	domain		chr10	117560000	118440000	domain
chr10	118440000	118960000	domain		chr10	121680000	122160000	domain		chr10	115920000	116880000	domain		chr10	115920000	116240000	domain		chr10	118440000	118960000	domain
chr10	118960000	119160000	domain		chr10	122160000	122680000	domain		chr10	116880000	118440000	domain		chr10	116240000	116560000	domain		chr10	118960000	119160000	domain
chr10	119160000	120280000	domain		chr10	122680000	123680000	domain		chr10	118440000	118960000	domain		chr10	116560000	116920000	domain		chr10	119160000	120240000	domain
chr10	120280000	120800000	domain		chr10	123680000	123880000	domain		chr10	118960000	119160000	domain		chr10	116920000	117160000	domain		chr10	120240000	120800000	domain
chr10	120800000	121360000	domain		chr10	123880000	124000000	domain		chr10	119160000	120280000	domain		chr10	117160000	118400000	domain		chr10	120800000	121360000	domain
chr10	121360000	121680000	domain		chr10	124000000	124440000	domain		chr10	120280000	120800000	domain		chr10	118400000	118960000	domain		chr10	121360000	121680000	domain
chr10	121680000	122160000	domain		chr10	124440000	124560000	domain		chr10	120800000	121360000	domain		chr10	118960000	120280000	domain		chr10	121680000	122160000	domain
chr10	122160000	122680000	domain		chr10	124560000	125320000	domain		chr10	121360000	121680000	domain		chr10	120280000	120800000	domain		chr10	122160000	122640000	domain
chr10	122680000	123040000	domain		chr10	125320000	125760000	domain		chr10	121680000	122120000	domain		chr10	120800000	121360000	domain		chr10	122640000	123680000	domain
chr10	123040000	123680000	domain		chr10	125760000	125880000	domain		chr10	122120000	122680000	domain		chr10	121360000	121680000	domain		chr10	123680000	123880000	domain
chr10	123680000	124040000	domain		chr10	125920000	126120000	domain		chr10	122680000	123680000	domain		chr10	121680000	122120000	domain		chr10	123880000	124040000	domain
chr10	124040000	124600000	domain		chr10	126200000	126560000	domain		chr10	123680000	124000000	domain		chr10	122120000	122680000	domain		chr10	124040000	124600000	domain
chr10	124600000	125320000	domain		chr10	126560000	126840000	domain		chr10	124000000	124560000	domain		chr10	122680000	123680000	domain		chr10	124600000	125320000	domain
chr10	125320000	125760000	domain		chr10	126840000	127080000	domain		chr10	124560000	125320000	domain		chr10	123680000	123880000	domain		chr10	125320000	125760000	domain
chr10	125760000	125880000	domain		chr10	127080000	127520000	domain		chr10	125320000	125760000	domain		chr10	123880000	124280000	domain		chr10	125760000	125880000	domain
chr10	125920000	126120000	domain		chr10	127520000	128000000	domain		chr10	125760000	125880000	domain		chr10	124280000	124560000	domain		chr10	125920000	126160000	domain
chr10	126120000	126600000	domain		chr10	128000000	128280000	domain		chr10	125920000	126120000	domain		chr10	124560000	125320000	domain		chr10	126160000	126640000	domain
chr10	126600000	127520000	domain		chr10	128280000	128520000	domain		chr10	126120000	126600000	domain		chr10	125320000	125880000	domain		chr10	126640000	126840000	domain
chr10	127520000	127960000	domain		chr10	128520000	128640000	domain		chr10	126600000	126840000	domain		chr10	125920000	126160000	domain		chr10	126840000	127520000	domain
chr10	127960000	128240000	domain		chr10	128760000	129440000	domain		chr10	126840000	127520000	domain		chr10	126160000	126560000	domain		chr10	127520000	127960000	domain
chr10	128240000	128480000	domain		chr10	129440000	129640000	domain		chr10	127520000	127960000	domain		chr10	126560000	126840000	domain		chr10	127960000	128200000	domain
chr10	128480000	128640000	domain		chr10	129640000	130000000	domain		chr10	127960000	128200000	domain		chr10	126840000	127480000	domain		chr10	128200000	128480000	domain
chr10	128760000	129440000	domain		chr10	130000000	130640000	domain		chr10	128200000	128360000	domain		chr10	127480000	127960000	domain		chr10	128480000	128640000	domain
chr10	129440000	129640000	domain		chr10	130640000	130800000	domain		chr10	128360000	128640000	domain		chr10	127960000	128520000	domain		chr10	128760000	129360000	domain
chr10	129640000	130000000	domain		chr10	130800000	131240000	domain		chr10	128760000	129440000	domain		chr10	128520000	128640000	domain		chr10	129440000	129640000	domain
chr10	130000000	130760000	domain		chr10	131240000	131960000	domain		chr10	129440000	129640000	domain		chr10	128760000	129440000	domain		chr10	129640000	130040000	domain
chr10	130760000	131200000	domain		chr10	131960000	133040000	domain		chr10	129640000	130040000	domain		chr10	129440000	129640000	domain		chr10	130040000	130360000	domain
chr10	131200000	131960000	domain		chr10	133040000	133680000	domain		chr10	130040000	130680000	domain		chr10	129640000	130000000	domain		chr10	130360000	130760000	domain
chr10	131960000	132640000	domain		chr10	133720000	134480000	domain		chr10	130680000	131200000	domain		chr10	130000000	131960000	domain		chr10	130760000	131120000	domain
chr10	132640000	133040000	domain		chr10	134480000	135040000	domain		chr10	131200000	131960000	domain		chr10	131960000	133680000	domain		chr10	131120000	131960000	domain
chr10	133040000	133680000	domain		chr10	135040000	135560000	domain		chr10	131960000	133680000	domain		chr10	133720000	134480000	domain		chr10	131960000	133680000	domain
chr10	133720000	134480000	domain		chr11	160000	800000	domain		chr10	133720000	134480000	domain		chr10	134480000	135040000	domain		chr10	133720000	134640000	domain
chr10	134480000	135040000	domain		chr11	800000	1160000	domain		chr10	134480000	135080000	domain		chr10	135040000	135560000	domain		chr10	134640000	135120000	domain
chr10	135040000	135560000	domain		chr11	1200000	1640000	domain		chr10	135080000	135560000	domain		chr11	160000	800000	domain		chr10	135120000	135560000	domain
chr11	160000	800000	domain		chr11	1640000	2200000	domain		chr11	160000	800000	domain		chr11	800000	1160000	domain		chr11	160000	800000	domain
chr11	800000	1160000	domain		chr11	2200000	2440000	domain		chr11	800000	1160000	domain		chr11	1200000	1640000	domain		chr11	800000	1160000	domain
chr11	1200000	1640000	domain		chr11	2440000	2560000	domain		chr11	1200000	1640000	domain		chr11	1640000	2200000	domain		chr11	1200000	1640000	domain
chr11	1640000	2040000	domain		chr11	2560000	2960000	domain		chr11	1640000	2200000	domain		chr11	2200000	2440000	domain		chr11	1640000	2200000	domain
chr11	2040000	2200000	domain		chr11	2960000	3320000	domain		chr11	2200000	2440000	domain		chr11	2440000	2560000	domain		chr11	2200000	2440000	domain
chr11	2200000	2440000	domain		chr11	3440000	3680000	domain		chr11	2440000	2560000	domain		chr11	2560000	2960000	domain		chr11	2440000	2560000	domain
chr11	2440000	2560000	domain		chr11	3680000	4160000	domain		chr11	2560000	2960000	domain		chr11	2960000	3320000	domain		chr11	2560000	2960000	domain
chr11	2560000	2960000	domain		chr11	4160000	4600000	domain		chr11	2960000	3320000	domain		chr11	3440000	3680000	domain		chr11	2960000	3320000	domain
chr11	2960000	3320000	domain		chr11	4600000	5080000	domain		chr11	3440000	3680000	domain		chr11	3680000	4160000	domain		chr11	3440000	3680000	domain
chr11	3440000	3680000	domain		chr11	5080000	5520000	domain		chr11	3680000	4160000	domain		chr11	4160000	4600000	domain		chr11	3680000	3800000	domain
chr11	3680000	3840000	domain		chr11	5520000	6000000	domain		chr11	4160000	4600000	domain		chr11	4600000	5120000	domain		chr11	3800000	4160000	domain
chr11	3840000	4160000	domain		chr11	6000000	6400000	domain		chr11	4600000	5040000	domain		chr11	5120000	5480000	domain		chr11	4160000	4600000	domain
chr11	4160000	4600000	domain		chr11	6400000	6760000	domain		chr11	5040000	5520000	domain		chr11	5480000	6000000	domain		chr11	4600000	5080000	domain
chr11	4600000	5080000	domain		chr11	6760000	8040000	domain		chr11	5520000	6000000	domain		chr11	6000000	6400000	domain		chr11	5080000	5480000	domain
chr11	5080000	5560000	domain		chr11	8040000	8160000	domain		chr11	6000000	6400000	domain		chr11	6400000	6800000	domain		chr11	5480000	6000000	domain
chr11	5560000	6000000	domain		chr11	8160000	8640000	domain		chr11	6400000	6800000	domain		chr11	6800000	8160000	domain		chr11	6000000	6400000	domain
chr11	6000000	6400000	domain		chr11	8640000	9000000	domain		chr11	6800000	8040000	domain		chr11	8160000	8640000	domain		chr11	6400000	6760000	domain
chr11	6400000	6800000	domain		chr11	9000000	9160000	domain		chr11	8040000	8160000	domain		chr11	8640000	8920000	domain		chr11	6760000	8040000	domain
chr11	6800000	8040000	domain		chr11	9160000	9560000	domain		chr11	8160000	8640000	domain		chr11	9000000	9160000	domain		chr11	8040000	8160000	domain
chr11	8040000	8160000	domain		chr11	9560000	9760000	domain		chr11	8640000	9000000	domain		chr11	9160000	9560000	domain		chr11	8160000	8600000	domain
chr11	8160000	8640000	domain		chr11	9760000	10400000	domain		chr11	9000000	9160000	domain		chr11	9560000	9760000	domain		chr11	8600000	9000000	domain
chr11	8640000	9000000	domain		chr11	10400000	10800000	domain		chr11	9160000	9560000	domain		chr11	9760000	10400000	domain		chr11	9000000	9160000	domain
chr11	9000000	9160000	domain		chr11	10800000	11840000	domain		chr11	9560000	9760000	domain		chr11	10400000	10800000	domain		chr11	9160000	9560000	domain
chr11	9160000	9560000	domain		chr11	11840000	12040000	domain		chr11	9760000	10400000	domain		chr11	10800000	11840000	domain		chr11	9560000	9760000	domain
chr11	9560000	9760000	domain		chr11	12040000	12320000	domain		chr11	10400000	10800000	domain		chr11	11840000	12040000	domain		chr11	9760000	10400000	domain
chr11	9760000	10400000	domain		chr11	12320000	12960000	domain		chr11	10800000	11840000	domain		chr11	12040000	12320000	domain		chr11	10400000	10800000	domain
chr11	10400000	10800000	domain		chr11	12960000	13440000	domain		chr11	11840000	12040000	domain		chr11	12320000	12960000	domain		chr11	10800000	11840000	domain
chr11	10800000	11840000	domain		chr11	13440000	13760000	domain		chr11	12040000	12320000	domain		chr11	12960000	13200000	domain		chr11	11840000	12040000	domain
chr11	11840000	12040000	domain		chr11	13760000	14280000	domain		chr11	12320000	12960000	domain		chr11	13200000	13440000	domain		chr11	12040000	12320000	domain
chr11	12040000	12320000	domain		chr11	14280000	14480000	domain		chr11	12960000	13240000	domain		chr11	13440000	13760000	domain		chr11	12320000	12960000	domain
chr11	12320000	12960000	domain		chr11	14480000	14960000	domain		chr11	13240000	13480000	domain		chr11	13760000	14320000	domain		chr11	12960000	13200000	domain
chr11	12960000	13200000	domain		chr11	14960000	15280000	domain		chr11	13480000	13760000	domain		chr11	14320000	14520000	domain		chr11	13200000	13440000	domain
chr11	13200000	13440000	domain		chr11	15280000	15640000	domain		chr11	13760000	14320000	domain		chr11	14520000	14920000	domain		chr11	13440000	13760000	domain
chr11	13440000	13760000	domain		chr11	15640000	16760000	domain		chr11	14320000	14520000	domain		chr11	14920000	15240000	domain		chr11	13760000	14320000	domain
chr11	13760000	14280000	domain		chr11	16760000	17240000	domain		chr11	14520000	14920000	domain		chr11	15240000	15640000	domain		chr11	14320000	14520000	domain
chr11	14280000	14520000	domain		chr11	17240000	17400000	domain		chr11	14920000	15280000	domain		chr11	15640000	16760000	domain		chr11	14520000	14960000	domain
chr11	14520000	14920000	domain		chr11	17400000	17560000	domain		chr11	15280000	15640000	domain		chr11	16760000	17240000	domain		chr11	14960000	15280000	domain
chr11	14920000	15280000	domain		chr11	17560000	18040000	domain		chr11	15640000	16720000	domain		chr11	17240000	17400000	domain		chr11	15280000	15680000	domain
chr11	15280000	15640000	domain		chr11	18040000	18840000	domain		chr11	16720000	17400000	domain		chr11	17400000	17560000	domain		chr11	15680000	16760000	domain
chr11	15640000	16760000	domain		chr11	18840000	19560000	domain		chr11	17400000	17560000	domain		chr11	17560000	18040000	domain		chr11	16760000	17400000	domain
chr11	16760000	17240000	domain		chr11	19560000	19960000	domain		chr11	17560000	18040000	domain		chr11	18040000	18880000	domain		chr11	17400000	17560000	domain
chr11	17240000	17400000	domain		chr11	19960000	20120000	domain		chr11	18040000	18880000	domain		chr11	18880000	19960000	domain		chr11	17560000	18040000	domain
chr11	17400000	17560000	domain		chr11	20120000	20400000	domain		chr11	18880000	19560000	domain		chr11	19960000	20160000	domain		chr11	18040000	18840000	domain
chr11	17560000	18000000	domain		chr11	20400000	20640000	domain		chr11	19560000	19960000	domain		chr11	20160000	20400000	domain		chr11	18840000	19560000	domain
chr11	18000000	18840000	domain		chr11	20640000	21680000	domain		chr11	19960000	20160000	domain		chr11	20400000	20640000	domain		chr11	19560000	19960000	domain
chr11	18840000	20160000	domain		chr11	21680000	21880000	domain		chr11	20160000	20400000	domain		chr11	20640000	21320000	domain		chr11	19960000	20160000	domain
chr11	20160000	20400000	domain		chr11	21880000	22200000	domain		chr11	20400000	20640000	domain		chr11	21320000	21880000	domain		chr11	20160000	20400000	domain
chr11	20400000	20640000	domain		chr11	22200000	22360000	domain		chr11	20640000	21040000	domain		chr11	21880000	22200000	domain		chr11	20400000	20640000	domain
chr11	20640000	21880000	domain		chr11	22360000	22880000	domain		chr11	21040000	21880000	domain		chr11	22200000	22360000	domain		chr11	20640000	21880000	domain
chr11	21880000	22200000	domain		chr11	22880000	24480000	domain		chr11	21880000	22360000	domain		chr11	22360000	22840000	domain		chr11	21880000	22200000	domain
chr11	22200000	22360000	domain		chr11	24480000	25440000	domain		chr11	22360000	22880000	domain		chr11	22840000	24440000	domain		chr11	22200000	22360000	domain
chr11	22360000	22880000	domain		chr11	25440000	26280000	domain		chr11	22880000	24440000	domain		chr11	24440000	26280000	domain		chr11	22360000	22880000	domain
chr11	22880000	24480000	domain		chr11	26280000	26680000	domain		chr11	24440000	26000000	domain		chr11	26280000	27200000	domain		chr11	22880000	24440000	domain
chr11	24480000	26280000	domain		chr11	26680000	27200000	domain		chr11	26000000	26280000	domain		chr11	27200000	27520000	domain		chr11	24440000	26000000	domain
chr11	26280000	27200000	domain		chr11	27200000	27560000	domain		chr11	26280000	26680000	domain		chr11	27520000	29360000	domain		chr11	26000000	26280000	domain
chr11	27200000	27560000	domain		chr11	27560000	29400000	domain		chr11	26680000	27200000	domain		chr11	29360000	30080000	domain		chr11	26280000	26680000	domain
chr11	27560000	29360000	domain		chr11	29400000	30280000	domain		chr11	27200000	27520000	domain		chr11	30080000	30360000	domain		chr11	26680000	27200000	domain
chr11	29360000	30120000	domain		chr11	30280000	31080000	domain		chr11	27520000	29400000	domain		chr11	30360000	30960000	domain		chr11	27200000	27520000	domain
chr11	30120000	30320000	domain		chr11	31080000	32320000	domain		chr11	29400000	30120000	domain		chr11	30960000	31080000	domain		chr11	27520000	27680000	domain
chr11	30320000	31080000	domain		chr11	32320000	32680000	domain		chr11	30120000	30360000	domain		chr11	31080000	32320000	domain		chr11	27680000	29400000	domain
chr11	31080000	32320000	domain		chr11	32680000	33120000	domain		chr11	30360000	31040000	domain		chr11	32320000	32680000	domain		chr11	29400000	30360000	domain
chr11	32320000	32680000	domain		chr11	33120000	33360000	domain		chr11	31040000	32320000	domain		chr11	32680000	33120000	domain		chr11	30360000	31080000	domain
chr11	32680000	33120000	domain		chr11	33360000	33800000	domain		chr11	32320000	32680000	domain		chr11	33120000	33360000	domain		chr11	31080000	32320000	domain
chr11	33120000	33360000	domain		chr11	33800000	34000000	domain		chr11	32680000	33120000	domain		chr11	33360000	33800000	domain		chr11	32320000	32680000	domain
chr11	33360000	33800000	domain		chr11	34000000	34520000	domain		chr11	33120000	33360000	domain		chr11	33800000	34000000	domain		chr11	32680000	33120000	domain
chr11	33800000	34000000	domain		chr11	34520000	34920000	domain		chr11	33360000	33800000	domain		chr11	34000000	34520000	domain		chr11	33120000	33360000	domain
chr11	34000000	34520000	domain		chr11	34920000	35480000	domain		chr11	33800000	34000000	domain		chr11	34520000	34920000	domain		chr11	33360000	33800000	domain
chr11	34520000	34920000	domain		chr11	35480000	36320000	domain		chr11	34000000	34520000	domain		chr11	34920000	35480000	domain		chr11	33800000	34000000	domain
chr11	34920000	35480000	domain		chr11	36320000	36560000	domain		chr11	34520000	34920000	domain		chr11	35480000	36320000	domain		chr11	34000000	34520000	domain
chr11	35480000	36320000	domain		chr11	36560000	37440000	domain		chr11	34920000	35480000	domain		chr11	36320000	36560000	domain		chr11	34520000	34920000	domain
chr11	36320000	36560000	domain		chr11	37440000	38840000	domain		chr11	35480000	36320000	domain		chr11	36560000	36800000	domain		chr11	34920000	35480000	domain
chr11	36560000	36720000	domain		chr11	38840000	39320000	domain		chr11	36320000	36560000	domain		chr11	36800000	37440000	domain		chr11	35480000	36320000	domain
chr11	36720000	37440000	domain		chr11	39400000	40160000	domain		chr11	36560000	36760000	domain		chr11	37440000	37640000	domain		chr11	36320000	36560000	domain
chr11	37440000	38880000	domain		chr11	40160000	40320000	domain		chr11	36760000	37440000	domain		chr11	37640000	38840000	domain		chr11	36560000	37440000	domain
chr11	38880000	39320000	domain		chr11	40320000	41240000	domain		chr11	37440000	37680000	domain		chr11	38840000	39160000	domain		chr11	37440000	37920000	domain
chr11	39320000	40160000	domain		chr11	41240000	41480000	domain		chr11	37680000	37920000	domain		chr11	39160000	40160000	domain		chr11	37920000	38880000	domain
chr11	40160000	41240000	domain		chr11	41480000	42560000	domain		chr11	37920000	38880000	domain		chr11	40160000	40320000	domain		chr11	38880000	39280000	domain
chr11	41240000	41480000	domain		chr11	42560000	43360000	domain		chr11	38880000	39320000	domain		chr11	40320000	41240000	domain		chr11	39280000	40160000	domain
chr11	41480000	42560000	domain		chr11	43360000	43880000	domain		chr11	39400000	40160000	domain		chr11	41240000	41480000	domain		chr11	40160000	41480000	domain
chr11	42560000	43360000	domain		chr11	43880000	44080000	domain		chr11	40160000	41240000	domain		chr11	41480000	42560000	domain		chr11	41480000	42560000	domain
chr11	43360000	43480000	domain		chr11	44080000	44560000	domain		chr11	41240000	41480000	domain		chr11	42560000	43360000	domain		chr11	42560000	43360000	domain
chr11	43480000	43920000	domain		chr11	44560000	44960000	domain		chr11	41480000	42560000	domain		chr11	43360000	43920000	domain		chr11	43360000	43880000	domain
chr11	43920000	44080000	domain		chr11	44960000	45120000	domain		chr11	42560000	43360000	domain		chr11	43920000	44080000	domain		chr11	43880000	44080000	domain
chr11	44080000	44560000	domain		chr11	45120000	45360000	domain		chr11	43360000	43920000	domain		chr11	44080000	44560000	domain		chr11	44080000	44560000	domain
chr11	44560000	44960000	domain		chr11	45360000	45840000	domain		chr11	43920000	44080000	domain		chr11	44560000	44960000	domain		chr11	44560000	44960000	domain
chr11	44960000	45120000	domain		chr11	45840000	46040000	domain		chr11	44080000	44560000	domain		chr11	44960000	45120000	domain		chr11	44960000	45160000	domain
chr11	45120000	45360000	domain		chr11	46040000	46240000	domain		chr11	44560000	44960000	domain		chr11	45120000	45360000	domain		chr11	45160000	45360000	domain
chr11	45360000	45840000	domain		chr11	46240000	46400000	domain		chr11	44960000	45120000	domain		chr11	45360000	45840000	domain		chr11	45360000	45840000	domain
chr11	45840000	46240000	domain		chr11	46400000	46600000	domain		chr11	45120000	45360000	domain		chr11	45840000	46400000	domain		chr11	45840000	46400000	domain
chr11	46240000	46400000	domain		chr11	46600000	46840000	domain		chr11	45360000	45840000	domain		chr11	46400000	46840000	domain		chr11	46400000	46840000	domain
chr11	46400000	46600000	domain		chr11	46840000	47200000	domain		chr11	45840000	46400000	domain		chr11	46840000	47200000	domain		chr11	46840000	47200000	domain
chr11	46600000	46840000	domain		chr11	47200000	47480000	domain		chr11	46400000	46600000	domain		chr11	47200000	47480000	domain		chr11	47200000	47480000	domain
chr11	46840000	47200000	domain		chr11	47480000	47880000	domain		chr11	46600000	46840000	domain		chr11	47480000	47880000	domain		chr11	47480000	47880000	domain
chr11	47200000	47480000	domain		chr11	47880000	48160000	domain		chr11	46840000	47200000	domain		chr11	47880000	48160000	domain		chr11	47880000	48160000	domain
chr11	47480000	47880000	domain		chr11	48160000	48720000	domain		chr11	47200000	47480000	domain		chr11	48160000	48720000	domain		chr11	48160000	48720000	domain
chr11	47880000	48160000	domain		chr11	48880000	49200000	domain		chr11	47480000	47880000	domain		chr11	48920000	49240000	domain		chr11	48920000	49200000	domain
chr11	48160000	48720000	domain		chr11	49200000	49560000	domain		chr11	47880000	48160000	domain		chr11	49240000	50080000	domain		chr11	49200000	50320000	domain
chr11	48920000	49200000	domain		chr11	49560000	50320000	domain		chr11	48160000	48720000	domain		chr11	50080000	50320000	domain		chr11	51360000	51600000	domain
chr11	49200000	49560000	domain		chr11	51360000	51600000	domain		chr11	48920000	49200000	domain		chr11	51360000	51600000	domain		chr11	55000000	55520000	domain
chr11	49560000	50320000	domain		chr11	55000000	55480000	domain		chr11	49200000	49520000	domain		chr11	55000000	55480000	domain		chr11	55520000	56600000	domain
chr11	51280000	51600000	domain		chr11	55480000	56600000	domain		chr11	49520000	50080000	domain		chr11	55480000	56600000	domain		chr11	56600000	57080000	domain
chr11	55000000	55480000	domain		chr11	56600000	57080000	domain		chr11	50080000	50400000	domain		chr11	56600000	57080000	domain		chr11	57080000	57440000	domain
chr11	55480000	56600000	domain		chr11	57080000	57440000	domain		chr11	51360000	51600000	domain		chr11	57080000	57440000	domain		chr11	57440000	58320000	domain
chr11	56600000	57080000	domain		chr11	57440000	58320000	domain		chr11	55000000	55480000	domain		chr11	57440000	58320000	domain		chr11	58320000	58600000	domain
chr11	57080000	57440000	domain		chr11	58320000	58920000	domain		chr11	55480000	57080000	domain		chr11	58320000	58600000	domain		chr11	58600000	58920000	domain
chr11	57440000	58320000	domain		chr11	58920000	59320000	domain		chr11	57080000	57440000	domain		chr11	58600000	58920000	domain		chr11	58920000	59320000	domain
chr11	58320000	58920000	domain		chr11	59320000	59920000	domain		chr11	57440000	58320000	domain		chr11	58920000	59280000	domain		chr11	59320000	59480000	domain
chr11	58920000	59320000	domain		chr11	59920000	60560000	domain		chr11	58320000	58920000	domain		chr11	59280000	59480000	domain		chr11	59480000	59920000	domain
chr11	59320000	59920000	domain		chr11	60560000	61000000	domain		chr11	58920000	59320000	domain		chr11	59480000	59920000	domain		chr11	60000000	60520000	domain
chr11	59920000	60520000	domain		chr11	61000000	61200000	domain		chr11	59320000	59480000	domain		chr11	59920000	60520000	domain		chr11	60520000	61000000	domain
chr11	60520000	61000000	domain		chr11	61200000	61520000	domain		chr11	59480000	59920000	domain		chr11	60520000	61000000	domain		chr11	61000000	61200000	domain
chr11	61000000	61200000	domain		chr11	61520000	61920000	domain		chr11	59920000	60520000	domain		chr11	61000000	61200000	domain		chr11	61200000	61520000	domain
chr11	61200000	61520000	domain		chr11	61920000	62160000	domain		chr11	60520000	61000000	domain		chr11	61200000	61560000	domain		chr11	61520000	61920000	domain
chr11	61520000	61920000	domain		chr11	62160000	62480000	domain		chr11	61000000	61200000	domain		chr11	61560000	61920000	domain		chr11	61920000	62160000	domain
chr11	61920000	62120000	domain		chr11	62480000	62640000	domain		chr11	61200000	61520000	domain		chr11	61920000	62120000	domain		chr11	62160000	62480000	domain
chr11	62120000	62480000	domain		chr11	62640000	63240000	domain		chr11	61520000	61920000	domain		chr11	62120000	62480000	domain		chr11	62480000	62640000	domain
chr11	62480000	62640000	domain		chr11	63240000	63520000	domain		chr11	61920000	62120000	domain		chr11	62480000	62640000	domain		chr11	62640000	63240000	domain
chr11	62640000	63240000	domain		chr11	63520000	63960000	domain		chr11	62120000	62480000	domain		chr11	62640000	63240000	domain		chr11	63240000	63520000	domain
chr11	63240000	63520000	domain		chr11	63960000	64520000	domain		chr11	62480000	62640000	domain		chr11	63240000	63520000	domain		chr11	63520000	63760000	domain
chr11	63520000	63960000	domain		chr11	64520000	65120000	domain		chr11	62640000	63240000	domain		chr11	63520000	63960000	domain		chr11	63760000	63960000	domain
chr11	63960000	64520000	domain		chr11	65120000	65360000	domain		chr11	63240000	63520000	domain		chr11	63960000	64520000	domain		chr11	63960000	64520000	domain
chr11	64520000	65120000	domain		chr11	65360000	65840000	domain		chr11	63520000	63760000	domain		chr11	64520000	65120000	domain		chr11	64520000	65120000	domain
chr11	65120000	65360000	domain		chr11	65840000	66040000	domain		chr11	63760000	63960000	domain		chr11	65120000	65360000	domain		chr11	65120000	65360000	domain
chr11	65360000	65840000	domain		chr11	66040000	66440000	domain		chr11	63960000	64520000	domain		chr11	65360000	65840000	domain		chr11	65360000	65840000	domain
chr11	65840000	66080000	domain		chr11	66440000	66800000	domain		chr11	64520000	65120000	domain		chr11	65840000	66080000	domain		chr11	65840000	66040000	domain
chr11	66080000	66440000	domain		chr11	66800000	67160000	domain		chr11	65120000	65360000	domain		chr11	66080000	66440000	domain		chr11	66040000	66440000	domain
chr11	66440000	66800000	domain		chr11	67160000	67320000	domain		chr11	65360000	65840000	domain		chr11	66440000	66800000	domain		chr11	66440000	66800000	domain
chr11	66800000	67160000	domain		chr11	67320000	67600000	domain		chr11	65840000	66080000	domain		chr11	66800000	67160000	domain		chr11	66800000	67120000	domain
chr11	67160000	67320000	domain		chr11	67600000	67760000	domain		chr11	66080000	66440000	domain		chr11	67160000	67320000	domain		chr11	67120000	67320000	domain
chr11	67320000	67600000	domain		chr11	67760000	67960000	domain		chr11	66440000	66800000	domain		chr11	67320000	67600000	domain		chr11	67320000	67600000	domain
chr11	67600000	67760000	domain		chr11	67960000	68320000	domain		chr11	66800000	67160000	domain		chr11	67600000	67760000	domain		chr11	67600000	67760000	domain
chr11	67760000	67960000	domain		chr11	68320000	68640000	domain		chr11	67160000	67360000	domain		chr11	67760000	67960000	domain		chr11	67760000	68000000	domain
chr11	67960000	68240000	domain		chr11	68640000	68840000	domain		chr11	67360000	67600000	domain		chr11	67960000	68240000	domain		chr11	68000000	68240000	domain
chr11	68240000	68640000	domain		chr11	68840000	69480000	domain		chr11	67600000	67760000	domain		chr11	68240000	68840000	domain		chr11	68320000	68640000	domain
chr11	68640000	68840000	domain		chr11	69480000	69720000	domain		chr11	67760000	67960000	domain		chr11	68840000	69480000	domain		chr11	68640000	68840000	domain
chr11	68840000	69480000	domain		chr11	69760000	70040000	domain		chr11	67960000	68320000	domain		chr11	69480000	69720000	domain		chr11	68840000	69480000	domain
chr11	69480000	69720000	domain		chr11	70040000	70320000	domain		chr11	68320000	68640000	domain		chr11	69760000	70040000	domain		chr11	69480000	69720000	domain
chr11	69760000	70040000	domain		chr11	70320000	70800000	domain		chr11	68640000	68840000	domain		chr11	70040000	70280000	domain		chr11	69760000	70040000	domain
chr11	70040000	70280000	domain		chr11	70800000	71320000	domain		chr11	68840000	69480000	domain		chr11	70280000	70800000	domain		chr11	70040000	70280000	domain
chr11	70280000	70800000	domain		chr11	71320000	71480000	domain		chr11	69480000	69720000	domain		chr11	70800000	71320000	domain		chr11	70280000	70800000	domain
chr11	70800000	71320000	domain		chr11	71480000	72160000	domain		chr11	69760000	70040000	domain		chr11	71320000	71480000	domain		chr11	70800000	71320000	domain
chr11	71320000	71480000	domain		chr11	72160000	72400000	domain		chr11	70040000	70280000	domain		chr11	71480000	72160000	domain		chr11	71320000	71480000	domain
chr11	71480000	72160000	domain		chr11	72400000	73040000	domain		chr11	70280000	70800000	domain		chr11	72160000	72400000	domain		chr11	71480000	72160000	domain
chr11	72160000	72400000	domain		chr11	73040000	73400000	domain		chr11	70800000	71320000	domain		chr11	72400000	73040000	domain		chr11	72160000	72400000	domain
chr11	72400000	73040000	domain		chr11	73400000	73640000	domain		chr11	71320000	71480000	domain		chr11	73040000	73400000	domain		chr11	72400000	73040000	domain
chr11	73040000	73400000	domain		chr11	73640000	73920000	domain		chr11	71480000	72160000	domain		chr11	73400000	73640000	domain		chr11	73040000	73400000	domain
chr11	73400000	73640000	domain		chr11	73920000	74640000	domain		chr11	72160000	72400000	domain		chr11	73640000	73920000	domain		chr11	73400000	73640000	domain
chr11	73640000	73880000	domain		chr11	74640000	75000000	domain		chr11	72400000	73040000	domain		chr11	73920000	74640000	domain		chr11	73640000	73880000	domain
chr11	73880000	74640000	domain		chr11	75000000	75920000	domain		chr11	73040000	73400000	domain		chr11	74640000	75000000	domain		chr11	73880000	74600000	domain
chr11	74640000	75000000	domain		chr11	75920000	76240000	domain		chr11	73400000	73640000	domain		chr11	75000000	75240000	domain		chr11	74600000	75000000	domain
chr11	75000000	75920000	domain		chr11	76240000	76440000	domain		chr11	73640000	73880000	domain		chr11	75240000	75920000	domain		chr11	75000000	75240000	domain
chr11	75920000	76280000	domain		chr11	76440000	76760000	domain		chr11	73880000	74600000	domain		chr11	75920000	76280000	domain		chr11	75240000	75920000	domain
chr11	76280000	76440000	domain		chr11	76760000	77360000	domain		chr11	74600000	74960000	domain		chr11	76280000	76440000	domain		chr11	75920000	76240000	domain
chr11	76440000	76800000	domain		chr11	77360000	77760000	domain		chr11	74960000	75240000	domain		chr11	76440000	76800000	domain		chr11	76240000	76400000	domain
chr11	76800000	77360000	domain		chr11	77760000	78320000	domain		chr11	75240000	75920000	domain		chr11	76800000	77360000	domain		chr11	76400000	76800000	domain
chr11	77360000	77760000	domain		chr11	78320000	78800000	domain		chr11	75920000	76280000	domain		chr11	77360000	77760000	domain		chr11	76800000	77360000	domain
chr11	77760000	78320000	domain		chr11	78800000	79400000	domain		chr11	76280000	76400000	domain		chr11	77760000	78320000	domain		chr11	77360000	77760000	domain
chr11	78320000	78840000	domain		chr11	79400000	80040000	domain		chr11	76400000	76800000	domain		chr11	78320000	78800000	domain		chr11	77760000	78320000	domain
chr11	78840000	79400000	domain		chr11	80040000	81000000	domain		chr11	76800000	77360000	domain		chr11	78800000	79400000	domain		chr11	78320000	78800000	domain
chr11	79400000	80040000	domain		chr11	81000000	82440000	domain		chr11	77360000	77760000	domain		chr11	79400000	80040000	domain		chr11	78800000	79400000	domain
chr11	80040000	80360000	domain		chr11	82440000	83000000	domain		chr11	77760000	78320000	domain		chr11	80040000	80960000	domain		chr11	79400000	80040000	domain
chr11	80360000	81000000	domain		chr11	83000000	83520000	domain		chr11	78320000	78800000	domain		chr11	80960000	81240000	domain		chr11	80040000	80400000	domain
chr11	81000000	82440000	domain		chr11	83520000	84080000	domain		chr11	78800000	79400000	domain		chr11	81240000	82440000	domain		chr11	80400000	81000000	domain
chr11	82440000	82960000	domain		chr11	84080000	84280000	domain		chr11	79400000	80040000	domain		chr11	82440000	82960000	domain		chr11	81000000	81200000	domain
chr11	82960000	83520000	domain		chr11	84280000	84400000	domain		chr11	80040000	81000000	domain		chr11	82960000	83520000	domain		chr11	81200000	82440000	domain
chr11	83520000	84080000	domain		chr11	84400000	85320000	domain		chr11	81000000	82440000	domain		chr11	83520000	84080000	domain		chr11	82440000	83000000	domain
chr11	84080000	84280000	domain		chr11	85320000	86040000	domain		chr11	82440000	82960000	domain		chr11	84080000	84280000	domain		chr11	83000000	83520000	domain
chr11	84280000	84440000	domain		chr11	86040000	86640000	domain		chr11	82960000	83520000	domain		chr11	84280000	84440000	domain		chr11	83520000	84080000	domain
chr11	84440000	85320000	domain		chr11	86640000	87040000	domain		chr11	83520000	84080000	domain		chr11	84440000	85320000	domain		chr11	84080000	84280000	domain
chr11	85320000	86040000	domain		chr11	87040000	87400000	domain		chr11	84080000	84280000	domain		chr11	85320000	86040000	domain		chr11	84280000	84440000	domain
chr11	86040000	86600000	domain		chr11	87400000	87720000	domain		chr11	84280000	84400000	domain		chr11	86040000	86560000	domain		chr11	84440000	85320000	domain
chr11	86600000	87040000	domain		chr11	87720000	88320000	domain		chr11	84400000	85320000	domain		chr11	86560000	87040000	domain		chr11	85320000	86040000	domain
chr11	87040000	87640000	domain		chr11	88320000	88800000	domain		chr11	85320000	86040000	domain		chr11	87040000	88320000	domain		chr11	86040000	86600000	domain
chr11	87640000	88360000	domain		chr11	88800000	89520000	domain		chr11	86040000	86600000	domain		chr11	88320000	88640000	domain		chr11	86600000	87040000	domain
chr11	88360000	88640000	domain		chr11	89720000	89920000	domain		chr11	86600000	87040000	domain		chr11	88640000	89400000	domain		chr11	87040000	88320000	domain
chr11	88640000	89560000	domain		chr11	89920000	91240000	domain		chr11	87040000	88360000	domain		chr11	89400000	89560000	domain		chr11	88320000	88640000	domain
chr11	89880000	91160000	domain		chr11	91240000	91480000	domain		chr11	88360000	88720000	domain		chr11	89720000	89880000	domain		chr11	88640000	89000000	domain
chr11	91160000	92640000	domain		chr11	91480000	91720000	domain		chr11	88720000	89520000	domain		chr11	89880000	91240000	domain		chr11	89000000	89560000	domain
chr11	92640000	92960000	domain		chr11	91720000	92640000	domain		chr11	89720000	89920000	domain		chr11	91240000	92640000	domain		chr11	89800000	89920000	domain
chr11	92960000	93520000	domain		chr11	92640000	92960000	domain		chr11	89920000	91120000	domain		chr11	92640000	92960000	domain		chr11	89920000	90160000	domain
chr11	93520000	93840000	domain		chr11	92960000	93520000	domain		chr11	91120000	91240000	domain		chr11	92960000	93480000	domain		chr11	90160000	91240000	domain
chr11	93840000	94240000	domain		chr11	93520000	94720000	domain		chr11	91240000	92080000	domain		chr11	93480000	94320000	domain		chr11	91240000	91680000	domain
chr11	94240000	94720000	domain		chr11	94800000	95560000	domain		chr11	92080000	92640000	domain		chr11	94320000	94720000	domain		chr11	91680000	92640000	domain
chr11	94720000	95560000	domain		chr11	95560000	96160000	domain		chr11	92640000	92960000	domain		chr11	94720000	95560000	domain		chr11	92640000	92960000	domain
chr11	95560000	96160000	domain		chr11	96160000	96320000	domain		chr11	92960000	93520000	domain		chr11	95560000	96160000	domain		chr11	92960000	93480000	domain
chr11	96160000	96320000	domain		chr11	96440000	97080000	domain		chr11	93520000	94320000	domain		chr11	96160000	96320000	domain		chr11	93480000	94320000	domain
chr11	96440000	97080000	domain		chr11	97080000	97280000	domain		chr11	94320000	94720000	domain		chr11	96440000	97120000	domain		chr11	94320000	94720000	domain
chr11	97080000	98040000	domain		chr11	97280000	98400000	domain		chr11	94720000	95560000	domain		chr11	97120000	97280000	domain		chr11	94720000	95520000	domain
chr11	98040000	98880000	domain		chr11	98400000	98880000	domain		chr11	95560000	95720000	domain		chr11	97280000	98320000	domain		chr11	95520000	96160000	domain
chr11	98880000	99600000	domain		chr11	98880000	99600000	domain		chr11	95720000	96160000	domain		chr11	98320000	98880000	domain		chr11	96160000	96320000	domain
chr11	99600000	100440000	domain		chr11	99600000	100440000	domain		chr11	96160000	96320000	domain		chr11	98880000	99640000	domain		chr11	96440000	97120000	domain
chr11	100440000	100840000	domain		chr11	100440000	100840000	domain		chr11	96440000	97120000	domain		chr11	99640000	100440000	domain		chr11	97120000	97520000	domain
chr11	100840000	101280000	domain		chr11	100840000	101280000	domain		chr11	97120000	98880000	domain		chr11	100440000	100840000	domain		chr11	97520000	98040000	domain
chr11	101280000	101960000	domain		chr11	101280000	101720000	domain		chr11	98880000	99600000	domain		chr11	100840000	101280000	domain		chr11	98040000	98320000	domain
chr11	101960000	102160000	domain		chr11	101720000	102160000	domain		chr11	99600000	100440000	domain		chr11	101280000	101880000	domain		chr11	98320000	98880000	domain
chr11	102160000	102600000	domain		chr11	102160000	102560000	domain		chr11	100440000	100840000	domain		chr11	101880000	102160000	domain		chr11	98880000	99600000	domain
chr11	102600000	102960000	domain		chr11	102560000	102960000	domain		chr11	100840000	101280000	domain		chr11	102160000	102600000	domain		chr11	99600000	100440000	domain
chr11	102960000	103520000	domain		chr11	102960000	103520000	domain		chr11	101280000	101720000	domain		chr11	102600000	102960000	domain		chr11	100440000	100840000	domain
chr11	103520000	103720000	domain		chr11	103520000	104040000	domain		chr11	101720000	102160000	domain		chr11	102960000	103520000	domain		chr11	100840000	101280000	domain
chr11	103720000	104040000	domain		chr11	104040000	104440000	domain		chr11	102160000	102600000	domain		chr11	103520000	104040000	domain		chr11	101280000	101880000	domain
chr11	104040000	104400000	domain		chr11	104440000	104800000	domain		chr11	102600000	102960000	domain		chr11	104040000	104440000	domain		chr11	101880000	102160000	domain
chr11	104400000	104640000	domain		chr11	104800000	105920000	domain		chr11	102960000	103520000	domain		chr11	104440000	104760000	domain		chr11	102160000	102560000	domain
chr11	104640000	105920000	domain		chr11	105920000	106480000	domain		chr11	103520000	104080000	domain		chr11	104760000	105800000	domain		chr11	102560000	102960000	domain
chr11	105920000	107400000	domain		chr11	106480000	107400000	domain		chr11	104080000	104400000	domain		chr11	105800000	107400000	domain		chr11	102960000	103520000	domain
chr11	107400000	107600000	domain		chr11	107400000	107560000	domain		chr11	104400000	104800000	domain		chr11	107400000	107600000	domain		chr11	103520000	104040000	domain
chr11	107600000	108200000	domain		chr11	107560000	107800000	domain		chr11	104800000	105840000	domain		chr11	107600000	107840000	domain		chr11	104040000	104440000	domain
chr11	108200000	108560000	domain		chr11	107800000	108560000	domain		chr11	105840000	107400000	domain		chr11	107840000	108200000	domain		chr11	104440000	104680000	domain
chr11	108560000	109760000	domain		chr11	108560000	109800000	domain		chr11	107400000	107800000	domain		chr11	108200000	108560000	domain		chr11	104680000	105800000	domain
chr11	109760000	110080000	domain		chr11	109800000	110040000	domain		chr11	107800000	108200000	domain		chr11	108560000	109800000	domain		chr11	105800000	107400000	domain
chr11	110080000	110280000	domain		chr11	110040000	110280000	domain		chr11	108200000	108560000	domain		chr11	109800000	110040000	domain		chr11	107400000	107600000	domain
chr11	110280000	111320000	domain		chr11	110280000	111320000	domain		chr11	108560000	109800000	domain		chr11	110040000	110320000	domain		chr11	107600000	107800000	domain
chr11	111320000	111760000	domain		chr11	111320000	111720000	domain		chr11	109800000	110040000	domain		chr11	110320000	111320000	domain		chr11	107800000	108560000	domain
chr11	111760000	112080000	domain		chr11	111720000	112160000	domain		chr11	110040000	110320000	domain		chr11	111320000	111720000	domain		chr11	108560000	109800000	domain
chr11	112160000	113160000	domain		chr11	112160000	113160000	domain		chr11	110320000	111320000	domain		chr11	111720000	112080000	domain		chr11	109800000	110040000	domain
chr11	113160000	113680000	domain		chr11	113240000	113680000	domain		chr11	111320000	111720000	domain		chr11	112160000	113160000	domain		chr11	110040000	110320000	domain
chr11	113680000	114160000	domain		chr11	113680000	114160000	domain		chr11	111720000	112080000	domain		chr11	113160000	113680000	domain		chr11	110320000	111320000	domain
chr11	114160000	114680000	domain		chr11	114160000	114640000	domain		chr11	112160000	113160000	domain		chr11	113680000	114160000	domain		chr11	111320000	111720000	domain
chr11	114680000	115000000	domain		chr11	114640000	115040000	domain		chr11	113160000	113680000	domain		chr11	114160000	114680000	domain		chr11	111720000	112080000	domain
chr11	115000000	115160000	domain		chr11	115040000	116600000	domain		chr11	113680000	114160000	domain		chr11	114680000	115120000	domain		chr11	112160000	113200000	domain
chr11	115160000	116600000	domain		chr11	116600000	117120000	domain		chr11	114160000	114640000	domain		chr11	115120000	116600000	domain		chr11	113200000	113680000	domain
chr11	116600000	117120000	domain		chr11	117200000	117680000	domain		chr11	114640000	115080000	domain		chr11	116600000	117120000	domain		chr11	113680000	114160000	domain
chr11	117120000	117680000	domain		chr11	117680000	118040000	domain		chr11	115080000	116600000	domain		chr11	117120000	117680000	domain		chr11	114160000	114640000	domain
chr11	117680000	118000000	domain		chr11	118040000	118360000	domain		chr11	116600000	117120000	domain		chr11	117680000	118000000	domain		chr11	114640000	115000000	domain
chr11	118000000	118360000	domain		chr11	118360000	118880000	domain		chr11	117120000	117680000	domain		chr11	118000000	118360000	domain		chr11	115000000	115160000	domain
chr11	118360000	118920000	domain		chr11	118880000	119280000	domain		chr11	117680000	118040000	domain		chr11	118360000	118920000	domain		chr11	115160000	116160000	domain
chr11	118920000	119240000	domain		chr11	119280000	120200000	domain		chr11	118040000	118360000	domain		chr11	118920000	119280000	domain		chr11	116160000	116600000	domain
chr11	119240000	120200000	domain		chr11	120200000	121120000	domain		chr11	118360000	118920000	domain		chr11	119280000	120200000	domain		chr11	116600000	117120000	domain
chr11	120200000	121120000	domain		chr11	121120000	121480000	domain		chr11	118920000	119280000	domain		chr11	120200000	121120000	domain		chr11	117120000	117680000	domain
chr11	121120000	121480000	domain		chr11	121480000	122080000	domain		chr11	119280000	119480000	domain		chr11	121120000	121480000	domain		chr11	117680000	118040000	domain
chr11	121480000	122440000	domain		chr11	122080000	122440000	domain		chr11	119480000	120200000	domain		chr11	121480000	122080000	domain		chr11	118040000	118360000	domain
chr11	122440000	122720000	domain		chr11	122440000	122760000	domain		chr11	120200000	121120000	domain		chr11	122080000	122480000	domain		chr11	118360000	118920000	domain
chr11	122720000	122920000	domain		chr11	122760000	122920000	domain		chr11	121120000	121480000	domain		chr11	122480000	122720000	domain		chr11	118920000	119280000	domain
chr11	122920000	123120000	domain		chr11	122920000	123120000	domain		chr11	121480000	122080000	domain		chr11	122720000	122920000	domain		chr11	119280000	120200000	domain
chr11	123120000	123480000	domain		chr11	123120000	123480000	domain		chr11	122080000	122440000	domain		chr11	122920000	123120000	domain		chr11	120200000	121120000	domain
chr11	123480000	123600000	domain		chr11	123480000	123920000	domain		chr11	122440000	122720000	domain		chr11	123120000	123480000	domain		chr11	121120000	121480000	domain
chr11	123600000	123920000	domain		chr11	123920000	124240000	domain		chr11	122720000	122920000	domain		chr11	123480000	123600000	domain		chr11	121480000	122440000	domain
chr11	123920000	124280000	domain		chr11	124240000	124480000	domain		chr11	122920000	123120000	domain		chr11	123600000	123880000	domain		chr11	122440000	122760000	domain
chr11	124280000	124480000	domain		chr11	124480000	124760000	domain		chr11	123120000	123480000	domain		chr11	123880000	124280000	domain		chr11	122760000	122920000	domain
chr11	124480000	124760000	domain		chr11	124760000	125320000	domain		chr11	123480000	123920000	domain		chr11	124280000	124480000	domain		chr11	122920000	123480000	domain
chr11	124760000	125440000	domain		chr11	125320000	125760000	domain		chr11	123920000	124240000	domain		chr11	124480000	124760000	domain		chr11	123480000	123920000	domain
chr11	125440000	125760000	domain		chr11	125760000	126160000	domain		chr11	124240000	124480000	domain		chr11	124760000	125320000	domain		chr11	123920000	124280000	domain
chr11	125760000	126160000	domain		chr11	126160000	126280000	domain		chr11	124480000	124760000	domain		chr11	125320000	125440000	domain		chr11	124280000	124480000	domain
chr11	126160000	126280000	domain		chr11	126280000	127880000	domain		chr11	124760000	125320000	domain		chr11	125440000	125760000	domain		chr11	124480000	124760000	domain
chr11	126280000	127880000	domain		chr11	127880000	128840000	domain		chr11	125320000	125760000	domain		chr11	125760000	126160000	domain		chr11	124760000	125320000	domain
chr11	127880000	128840000	domain		chr11	128840000	129240000	domain		chr11	125760000	126160000	domain		chr11	126160000	126280000	domain		chr11	125320000	125760000	domain
chr11	128840000	129240000	domain		chr11	129240000	129640000	domain		chr11	126160000	126280000	domain		chr11	126280000	127880000	domain		chr11	125760000	126160000	domain
chr11	129240000	129640000	domain		chr11	129640000	130040000	domain		chr11	126280000	127880000	domain		chr11	127880000	128840000	domain		chr11	126160000	126280000	domain
chr11	129640000	130040000	domain		chr11	130040000	130280000	domain		chr11	127880000	128840000	domain		chr11	128840000	129240000	domain		chr11	126280000	127880000	domain
chr11	130040000	130280000	domain		chr11	130280000	130800000	domain		chr11	128840000	129200000	domain		chr11	129240000	129640000	domain		chr11	127880000	128840000	domain
chr11	130280000	130800000	domain		chr11	130800000	131560000	domain		chr11	129200000	129640000	domain		chr11	129640000	130040000	domain		chr11	128840000	129240000	domain
chr11	130800000	131560000	domain		chr11	131560000	132040000	domain		chr11	129640000	130040000	domain		chr11	130040000	130280000	domain		chr11	129240000	129640000	domain
chr11	131560000	132040000	domain		chr11	132040000	132880000	domain		chr11	130040000	130280000	domain		chr11	130280000	130800000	domain		chr11	129640000	130040000	domain
chr11	132040000	132920000	domain		chr11	132880000	133760000	domain		chr11	130280000	130800000	domain		chr11	130800000	131560000	domain		chr11	130040000	130280000	domain
chr11	132920000	133800000	domain		chr11	133760000	134960000	domain		chr11	130800000	131560000	domain		chr11	131560000	132040000	domain		chr11	130280000	130800000	domain
chr11	133800000	134960000	domain		chr12	160000	520000	domain		chr11	131560000	132040000	domain		chr11	132040000	132920000	domain		chr11	130800000	131560000	domain
chr12	280000	520000	domain		chr12	520000	640000	domain		chr11	132040000	132920000	domain		chr11	132920000	133800000	domain		chr11	131560000	132040000	domain
chr12	520000	640000	domain		chr12	640000	1200000	domain		chr11	132920000	133800000	domain		chr11	133800000	134960000	domain		chr11	132040000	132920000	domain
chr12	640000	1000000	domain		chr12	1200000	1720000	domain		chr11	133800000	134960000	domain		chr12	160000	520000	domain		chr11	132920000	133800000	domain
chr12	1000000	1200000	domain		chr12	1720000	2080000	domain		chr12	160000	360000	domain		chr12	520000	680000	domain		chr11	133800000	134960000	domain
chr12	1200000	1360000	domain		chr12	2080000	2920000	domain		chr12	360000	520000	domain		chr12	680000	880000	domain		chr12	160000	520000	domain
chr12	1360000	1720000	domain		chr12	2920000	3160000	domain		chr12	520000	640000	domain		chr12	880000	1200000	domain		chr12	520000	640000	domain
chr12	1720000	1880000	domain		chr12	3160000	3400000	domain		chr12	640000	1200000	domain		chr12	1200000	1720000	domain		chr12	640000	1200000	domain
chr12	1880000	2080000	domain		chr12	3400000	3960000	domain		chr12	1200000	1720000	domain		chr12	1720000	1880000	domain		chr12	1200000	1720000	domain
chr12	2080000	2920000	domain		chr12	3960000	4200000	domain		chr12	1720000	1880000	domain		chr12	1880000	2120000	domain		chr12	1720000	1880000	domain
chr12	2920000	3160000	domain		chr12	4200000	4400000	domain		chr12	1880000	2080000	domain		chr12	2120000	2800000	domain		chr12	1880000	2080000	domain
chr12	3160000	3960000	domain		chr12	4400000	4680000	domain		chr12	2080000	2800000	domain		chr12	2800000	2920000	domain		chr12	2080000	2800000	domain
chr12	3960000	4400000	domain		chr12	4680000	4920000	domain		chr12	2800000	3160000	domain		chr12	2920000	3160000	domain		chr12	2800000	3160000	domain
chr12	4400000	4680000	domain		chr12	4920000	6160000	domain		chr12	3160000	3400000	domain		chr12	3160000	3400000	domain		chr12	3160000	3400000	domain
chr12	4680000	4920000	domain		chr12	6160000	6400000	domain		chr12	3400000	3960000	domain		chr12	3400000	3960000	domain		chr12	3400000	3960000	domain
chr12	4920000	5440000	domain		chr12	6400000	6640000	domain		chr12	3960000	4200000	domain		chr12	3960000	4400000	domain		chr12	3960000	4400000	domain
chr12	5440000	6160000	domain		chr12	6640000	6960000	domain		chr12	4200000	4400000	domain		chr12	4400000	4680000	domain		chr12	4400000	4680000	domain
chr12	6160000	6400000	domain		chr12	6960000	7200000	domain		chr12	4400000	4680000	domain		chr12	4680000	4920000	domain		chr12	4680000	4920000	domain
chr12	6400000	6640000	domain		chr12	7320000	7800000	domain		chr12	4680000	4920000	domain		chr12	4920000	6160000	domain		chr12	4920000	5120000	domain
chr12	6640000	6960000	domain		chr12	7800000	7960000	domain		chr12	4920000	6160000	domain		chr12	6160000	6400000	domain		chr12	5120000	6160000	domain
chr12	6960000	7200000	domain		chr12	7960000	8240000	domain		chr12	6160000	6400000	domain		chr12	6400000	6640000	domain		chr12	6160000	6440000	domain
chr12	7240000	7800000	domain		chr12	8240000	8400000	domain		chr12	6400000	6640000	domain		chr12	6640000	6960000	domain		chr12	6440000	6640000	domain
chr12	7800000	7960000	domain		chr12	8400000	8560000	domain		chr12	6640000	6960000	domain		chr12	6960000	7200000	domain		chr12	6640000	6960000	domain
chr12	7960000	8240000	domain		chr12	8600000	9200000	domain		chr12	6960000	7200000	domain		chr12	7240000	7840000	domain		chr12	6960000	7200000	domain
chr12	8240000	8560000	domain		chr12	9200000	9440000	domain		chr12	7240000	7840000	domain		chr12	7840000	7960000	domain		chr12	7240000	7800000	domain
chr12	8600000	9200000	domain		chr12	9440000	9640000	domain		chr12	7840000	8000000	domain		chr12	7960000	8240000	domain		chr12	7800000	8000000	domain
chr12	9200000	9440000	domain		chr12	9720000	9880000	domain		chr12	8000000	8240000	domain		chr12	8240000	8440000	domain		chr12	8000000	8240000	domain
chr12	9440000	9640000	domain		chr12	9880000	10360000	domain		chr12	8240000	8560000	domain		chr12	8440000	8560000	domain		chr12	8240000	8400000	domain
chr12	9720000	9880000	domain		chr12	10360000	10760000	domain		chr12	8600000	9200000	domain		chr12	8600000	9200000	domain		chr12	8400000	8560000	domain
chr12	9880000	10360000	domain		chr12	10760000	10880000	domain		chr12	9200000	9440000	domain		chr12	9200000	9440000	domain		chr12	8600000	9200000	domain
chr12	10360000	10560000	domain		chr12	10880000	11440000	domain		chr12	9440000	9640000	domain		chr12	9440000	9640000	domain		chr12	9200000	9440000	domain
chr12	10600000	10840000	domain		chr12	11440000	11640000	domain		chr12	9720000	9880000	domain		chr12	9720000	9880000	domain		chr12	9440000	9640000	domain
chr12	10840000	11680000	domain		chr12	11640000	12200000	domain		chr12	9880000	10360000	domain		chr12	9880000	10360000	domain		chr12	9720000	9880000	domain
chr12	11680000	12040000	domain		chr12	12200000	12520000	domain		chr12	10360000	10560000	domain		chr12	10360000	10760000	domain		chr12	9880000	10360000	domain
chr12	12040000	12200000	domain		chr12	12520000	12920000	domain		chr12	10600000	10800000	domain		chr12	10760000	10920000	domain		chr12	10360000	10880000	domain
chr12	12200000	12520000	domain		chr12	12920000	13400000	domain		chr12	10800000	10920000	domain		chr12	10920000	11680000	domain		chr12	10880000	11400000	domain
chr12	12520000	12920000	domain		chr12	13400000	14320000	domain		chr12	10920000	11360000	domain		chr12	11680000	12200000	domain		chr12	11400000	11680000	domain
chr12	12920000	13400000	domain		chr12	14320000	14840000	domain		chr12	11360000	11680000	domain		chr12	12200000	12520000	domain		chr12	11680000	12200000	domain
chr12	13400000	14320000	domain		chr12	14840000	15160000	domain		chr12	11680000	12200000	domain		chr12	12520000	12920000	domain		chr12	12200000	12520000	domain
chr12	14320000	14880000	domain		chr12	15160000	15720000	domain		chr12	12200000	12520000	domain		chr12	12920000	13400000	domain		chr12	12520000	12920000	domain
chr12	14880000	15160000	domain		chr12	15720000	16080000	domain		chr12	12520000	12920000	domain		chr12	13400000	13880000	domain		chr12	12920000	13400000	domain
chr12	15160000	15400000	domain		chr12	16080000	16520000	domain		chr12	12920000	13400000	domain		chr12	13880000	14320000	domain		chr12	13400000	14320000	domain
chr12	15400000	15680000	domain		chr12	16520000	17080000	domain		chr12	13400000	14320000	domain		chr12	14320000	14880000	domain		chr12	14320000	14880000	domain
chr12	15680000	16080000	domain		chr12	17080000	18280000	domain		chr12	14320000	14880000	domain		chr12	14880000	15160000	domain		chr12	14880000	15160000	domain
chr12	16080000	16520000	domain		chr12	18280000	19720000	domain		chr12	14880000	15160000	domain		chr12	15160000	15720000	domain		chr12	15160000	15400000	domain
chr12	16520000	17080000	domain		chr12	19720000	20800000	domain		chr12	15160000	15400000	domain		chr12	15720000	16080000	domain		chr12	15400000	15720000	domain
chr12	17080000	18280000	domain		chr12	20800000	20960000	domain		chr12	15400000	15720000	domain		chr12	16080000	16520000	domain		chr12	15720000	16080000	domain
chr12	18280000	19720000	domain		chr12	20960000	21400000	domain		chr12	15720000	16080000	domain		chr12	16520000	16920000	domain		chr12	16080000	16520000	domain
chr12	19720000	20760000	domain		chr12	21400000	21600000	domain		chr12	16080000	16520000	domain		chr12	16920000	17080000	domain		chr12	16520000	17080000	domain
chr12	20760000	21600000	domain		chr12	21600000	22200000	domain		chr12	16520000	17080000	domain		chr12	17080000	17920000	domain		chr12	17080000	17920000	domain
chr12	21600000	22200000	domain		chr12	22200000	22840000	domain		chr12	17080000	17920000	domain		chr12	17920000	18280000	domain		chr12	17920000	18280000	domain
chr12	22200000	22840000	domain		chr12	22840000	24240000	domain		chr12	17920000	18280000	domain		chr12	18280000	18400000	domain		chr12	18280000	19720000	domain
chr12	22840000	24240000	domain		chr12	24240000	25000000	domain		chr12	18280000	18400000	domain		chr12	18400000	19720000	domain		chr12	19720000	20760000	domain
chr12	24240000	25000000	domain		chr12	25000000	25320000	domain		chr12	18400000	19680000	domain		chr12	19720000	20800000	domain		chr12	20760000	20960000	domain
chr12	25000000	25320000	domain		chr12	25320000	25560000	domain		chr12	19680000	20760000	domain		chr12	20800000	21600000	domain		chr12	20960000	21600000	domain
chr12	25320000	25560000	domain		chr12	25560000	26200000	domain		chr12	20760000	21600000	domain		chr12	21600000	22200000	domain		chr12	21600000	22200000	domain
chr12	25560000	26200000	domain		chr12	26200000	26880000	domain		chr12	21600000	22200000	domain		chr12	22200000	22840000	domain		chr12	22200000	22840000	domain
chr12	26200000	26880000	domain		chr12	26880000	27000000	domain		chr12	22200000	22840000	domain		chr12	22840000	24240000	domain		chr12	22840000	24240000	domain
chr12	26880000	27160000	domain		chr12	27000000	27520000	domain		chr12	22840000	24240000	domain		chr12	24240000	25000000	domain		chr12	24240000	25000000	domain
chr12	27160000	27520000	domain		chr12	27520000	27880000	domain		chr12	24240000	25000000	domain		chr12	25000000	25320000	domain		chr12	25000000	25320000	domain
chr12	27520000	27880000	domain		chr12	27880000	29200000	domain		chr12	25000000	25320000	domain		chr12	25320000	25560000	domain		chr12	25320000	25560000	domain
chr12	27880000	29200000	domain		chr12	29200000	29480000	domain		chr12	25320000	25560000	domain		chr12	25560000	26200000	domain		chr12	25560000	26200000	domain
chr12	29200000	29520000	domain		chr12	29480000	31000000	domain		chr12	25560000	26200000	domain		chr12	26200000	26880000	domain		chr12	26200000	26880000	domain
chr12	29520000	31000000	domain		chr12	31000000	31440000	domain		chr12	26200000	26880000	domain		chr12	26880000	27000000	domain		chr12	26880000	27520000	domain
chr12	31000000	31440000	domain		chr12	31440000	31800000	domain		chr12	26880000	27040000	domain		chr12	27000000	27520000	domain		chr12	27520000	27880000	domain
chr12	31440000	31800000	domain		chr12	31800000	32520000	domain		chr12	27040000	27520000	domain		chr12	27520000	27880000	domain		chr12	27880000	29200000	domain
chr12	31800000	32480000	domain		chr12	32520000	32880000	domain		chr12	27520000	27880000	domain		chr12	27880000	29200000	domain		chr12	29200000	29480000	domain
chr12	32480000	32880000	domain		chr12	32880000	34440000	domain		chr12	27880000	29200000	domain		chr12	29200000	29520000	domain		chr12	29480000	31000000	domain
chr12	32880000	34440000	domain		chr12	38440000	38720000	domain		chr12	29200000	29480000	domain		chr12	29520000	31000000	domain		chr12	31000000	31240000	domain
chr12	38440000	38720000	domain		chr12	38720000	39680000	domain		chr12	29480000	31000000	domain		chr12	31000000	31400000	domain		chr12	31240000	31440000	domain
chr12	38720000	39680000	domain		chr12	39680000	40120000	domain		chr12	31000000	31240000	domain		chr12	31400000	31800000	domain		chr12	31440000	31800000	domain
chr12	39680000	40520000	domain		chr12	40120000	40520000	domain		chr12	31240000	31800000	domain		chr12	31800000	32480000	domain		chr12	31800000	32520000	domain
chr12	40520000	40720000	domain		chr12	40520000	40720000	domain		chr12	31800000	32480000	domain		chr12	32480000	32880000	domain		chr12	32520000	32880000	domain
chr12	40720000	41360000	domain		chr12	40720000	41360000	domain		chr12	32480000	32880000	domain		chr12	32880000	34240000	domain		chr12	32880000	34440000	domain
chr12	41360000	41560000	domain		chr12	41360000	41560000	domain		chr12	32880000	34440000	domain		chr12	34240000	34440000	domain		chr12	38440000	38720000	domain
chr12	41560000	42520000	domain		chr12	41560000	42080000	domain		chr12	38440000	38720000	domain		chr12	38440000	38720000	domain		chr12	38720000	39680000	domain
chr12	42520000	42840000	domain		chr12	42080000	42520000	domain		chr12	38720000	39680000	domain		chr12	38720000	39680000	domain		chr12	39680000	39960000	domain
chr12	42840000	43760000	domain		chr12	42520000	42800000	domain		chr12	39680000	40120000	domain		chr12	39680000	40720000	domain		chr12	39960000	40520000	domain
chr12	43760000	44320000	domain		chr12	42800000	43760000	domain		chr12	40120000	40520000	domain		chr12	40720000	41360000	domain		chr12	40520000	40720000	domain
chr12	44320000	45520000	domain		chr12	43760000	44320000	domain		chr12	40520000	40720000	domain		chr12	41360000	41560000	domain		chr12	40720000	41360000	domain
chr12	45520000	45920000	domain		chr12	44320000	45520000	domain		chr12	40720000	41320000	domain		chr12	41560000	42520000	domain		chr12	41360000	41560000	domain
chr12	45920000	46360000	domain		chr12	45520000	46400000	domain		chr12	41320000	41560000	domain		chr12	42520000	42800000	domain		chr12	41560000	42520000	domain
chr12	46360000	47440000	domain		chr12	46400000	47080000	domain		chr12	41560000	42520000	domain		chr12	42800000	43760000	domain		chr12	42520000	42800000	domain
chr12	47440000	48120000	domain		chr12	47080000	47440000	domain		chr12	42520000	42800000	domain		chr12	43760000	44320000	domain		chr12	42800000	43720000	domain
chr12	48120000	49080000	domain		chr12	47440000	48120000	domain		chr12	42800000	43760000	domain		chr12	44320000	45520000	domain		chr12	43720000	44320000	domain
chr12	49080000	49200000	domain		chr12	48120000	48560000	domain		chr12	43760000	44320000	domain		chr12	45520000	46400000	domain		chr12	44320000	45520000	domain
chr12	49200000	49440000	domain		chr12	48560000	49080000	domain		chr12	44320000	45520000	domain		chr12	46400000	47440000	domain		chr12	45520000	46400000	domain
chr12	49440000	49680000	domain		chr12	49080000	49400000	domain		chr12	45520000	45800000	domain		chr12	47440000	48080000	domain		chr12	46400000	47080000	domain
chr12	49680000	50000000	domain		chr12	49400000	49640000	domain		chr12	45800000	46360000	domain		chr12	48080000	48560000	domain		chr12	47080000	47440000	domain
chr12	50000000	50120000	domain		chr12	49640000	50000000	domain		chr12	46360000	47080000	domain		chr12	48560000	49080000	domain		chr12	47440000	48080000	domain
chr12	50120000	50480000	domain		chr12	50000000	50120000	domain		chr12	47080000	47440000	domain		chr12	49080000	49240000	domain		chr12	48080000	48560000	domain
chr12	50480000	50840000	domain		chr12	50120000	50480000	domain		chr12	47440000	48120000	domain		chr12	49240000	49400000	domain		chr12	48560000	49080000	domain
chr12	50840000	51160000	domain		chr12	50480000	50600000	domain		chr12	48120000	49080000	domain		chr12	49400000	49680000	domain		chr12	49080000	49240000	domain
chr12	51160000	51440000	domain		chr12	50600000	50840000	domain		chr12	49080000	49240000	domain		chr12	49680000	50000000	domain		chr12	49240000	49440000	domain
chr12	51440000	51760000	domain		chr12	50840000	51160000	domain		chr12	49240000	49400000	domain		chr12	50000000	50160000	domain		chr12	49440000	49680000	domain
chr12	51760000	52280000	domain		chr12	51160000	51440000	domain		chr12	49400000	49680000	domain		chr12	50240000	50480000	domain		chr12	49680000	50000000	domain
chr12	52280000	52520000	domain		chr12	51440000	51760000	domain		chr12	49680000	50000000	domain		chr12	50480000	50600000	domain		chr12	50000000	50120000	domain
chr12	52520000	53400000	domain		chr12	51760000	52280000	domain		chr12	50000000	50160000	domain		chr12	50600000	50800000	domain		chr12	50120000	50240000	domain
chr12	53400000	53720000	domain		chr12	52280000	52520000	domain		chr12	50240000	50480000	domain		chr12	50800000	51160000	domain		chr12	50240000	50480000	domain
chr12	53720000	53920000	domain		chr12	52520000	52960000	domain		chr12	50480000	50880000	domain		chr12	51160000	51440000	domain		chr12	50480000	50600000	domain
chr12	53920000	54080000	domain		chr12	52960000	53400000	domain		chr12	50880000	51160000	domain		chr12	51440000	51760000	domain		chr12	50600000	50840000	domain
chr12	54080000	54360000	domain		chr12	53400000	53720000	domain		chr12	51160000	51440000	domain		chr12	51760000	52280000	domain		chr12	50840000	51160000	domain
chr12	54360000	54600000	domain		chr12	53720000	53920000	domain		chr12	51440000	51760000	domain		chr12	52280000	52520000	domain		chr12	51160000	51440000	domain
chr12	54600000	54960000	domain		chr12	53920000	54080000	domain		chr12	51760000	52280000	domain		chr12	52520000	53400000	domain		chr12	51440000	51760000	domain
chr12	54960000	55560000	domain		chr12	54080000	54360000	domain		chr12	52280000	52520000	domain		chr12	53400000	53720000	domain		chr12	51760000	52280000	domain
chr12	55560000	56080000	domain		chr12	54360000	54600000	domain		chr12	52520000	53400000	domain		chr12	53720000	53920000	domain		chr12	52280000	52480000	domain
chr12	56080000	56480000	domain		chr12	54600000	54960000	domain		chr12	53400000	53720000	domain		chr12	53920000	54080000	domain		chr12	52480000	53400000	domain
chr12	56480000	57040000	domain		chr12	54960000	55520000	domain		chr12	53720000	53920000	domain		chr12	54080000	54400000	domain		chr12	53400000	53720000	domain
chr12	57040000	57640000	domain		chr12	55520000	56080000	domain		chr12	53920000	54080000	domain		chr12	54400000	54600000	domain		chr12	53720000	53920000	domain
chr12	57640000	57920000	domain		chr12	56080000	56480000	domain		chr12	54080000	54400000	domain		chr12	54600000	54960000	domain		chr12	53920000	54080000	domain
chr12	57920000	58160000	domain		chr12	56480000	56880000	domain		chr12	54400000	54600000	domain		chr12	54960000	55520000	domain		chr12	54080000	54360000	domain
chr12	58160000	58320000	domain		chr12	56880000	57040000	domain		chr12	54600000	54920000	domain		chr12	55520000	56080000	domain		chr12	54360000	54600000	domain
chr12	58320000	59560000	domain		chr12	57040000	57600000	domain		chr12	54920000	55520000	domain		chr12	56080000	56480000	domain		chr12	54600000	54920000	domain
chr12	59560000	59800000	domain		chr12	57600000	57920000	domain		chr12	55520000	56080000	domain		chr12	56480000	56880000	domain		chr12	54920000	55520000	domain
chr12	59800000	60160000	domain		chr12	57920000	58160000	domain		chr12	56080000	56480000	domain		chr12	56880000	57040000	domain		chr12	55520000	56080000	domain
chr12	60160000	60920000	domain		chr12	58160000	58320000	domain		chr12	56480000	56880000	domain		chr12	57040000	57600000	domain		chr12	56080000	56480000	domain
chr12	60920000	62600000	domain		chr12	58320000	59560000	domain		chr12	56880000	57040000	domain		chr12	57600000	57920000	domain		chr12	56480000	56880000	domain
chr12	62600000	63240000	domain		chr12	59560000	59760000	domain		chr12	57040000	57600000	domain		chr12	57920000	58160000	domain		chr12	56880000	57040000	domain
chr12	63240000	63480000	domain		chr12	59760000	60880000	domain		chr12	57600000	57880000	domain		chr12	58160000	58320000	domain		chr12	57040000	57600000	domain
chr12	63480000	64200000	domain		chr12	60880000	62600000	domain		chr12	57880000	58160000	domain		chr12	58320000	59560000	domain		chr12	57600000	57920000	domain
chr12	64200000	64800000	domain		chr12	62600000	63240000	domain		chr12	58160000	58320000	domain		chr12	59560000	59760000	domain		chr12	57920000	58160000	domain
chr12	64800000	65160000	domain		chr12	63240000	63480000	domain		chr12	58320000	59760000	domain		chr12	59760000	60240000	domain		chr12	58160000	58320000	domain
chr12	65160000	65680000	domain		chr12	63480000	64200000	domain		chr12	59760000	60240000	domain		chr12	60240000	60920000	domain		chr12	58320000	59560000	domain
chr12	65680000	66520000	domain		chr12	64200000	64800000	domain		chr12	60240000	60920000	domain		chr12	60920000	61560000	domain		chr12	59560000	59800000	domain
chr12	66520000	66800000	domain		chr12	64800000	65160000	domain		chr12	60920000	62600000	domain		chr12	61560000	62600000	domain		chr12	59800000	60240000	domain
chr12	66800000	67120000	domain		chr12	65160000	65680000	domain		chr12	62600000	63480000	domain		chr12	62600000	63240000	domain		chr12	60240000	60920000	domain
chr12	67120000	67280000	domain		chr12	65680000	66520000	domain		chr12	63480000	64200000	domain		chr12	63240000	63480000	domain		chr12	60920000	61280000	domain
chr12	67280000	67720000	domain		chr12	66520000	67120000	domain		chr12	64200000	64800000	domain		chr12	63480000	64200000	domain		chr12	61280000	62600000	domain
chr12	67720000	68400000	domain		chr12	67120000	67280000	domain		chr12	64800000	65160000	domain		chr12	64200000	64800000	domain		chr12	62600000	63240000	domain
chr12	68400000	68600000	domain		chr12	67280000	67680000	domain		chr12	65160000	65680000	domain		chr12	64800000	65160000	domain		chr12	63240000	63480000	domain
chr12	68600000	68720000	domain		chr12	67680000	68400000	domain		chr12	65680000	66520000	domain		chr12	65160000	65680000	domain		chr12	63480000	64200000	domain
chr12	68720000	69240000	domain		chr12	68400000	68600000	domain		chr12	66520000	67120000	domain		chr12	65680000	66520000	domain		chr12	64200000	64680000	domain
chr12	69240000	69680000	domain		chr12	68600000	68720000	domain		chr12	67120000	67280000	domain		chr12	66520000	66800000	domain		chr12	64680000	64800000	domain
chr12	69680000	70080000	domain		chr12	68720000	69240000	domain		chr12	67280000	67680000	domain		chr12	66800000	67120000	domain		chr12	64800000	65160000	domain
chr12	70080000	71120000	domain		chr12	69240000	69680000	domain		chr12	67680000	68400000	domain		chr12	67120000	67720000	domain		chr12	65160000	65680000	domain
chr12	71120000	72160000	domain		chr12	69680000	70080000	domain		chr12	68400000	68600000	domain		chr12	67720000	68400000	domain		chr12	65680000	66520000	domain
chr12	72160000	72360000	domain		chr12	70080000	71120000	domain		chr12	68600000	69240000	domain		chr12	68400000	68600000	domain		chr12	66520000	66800000	domain
chr12	72360000	73960000	domain		chr12	71120000	72160000	domain		chr12	69240000	69680000	domain		chr12	68600000	69240000	domain		chr12	66800000	67120000	domain
chr12	73960000	74360000	domain		chr12	72160000	72360000	domain		chr12	69680000	70040000	domain		chr12	69240000	69680000	domain		chr12	67120000	67280000	domain
chr12	74360000	75040000	domain		chr12	72360000	72640000	domain		chr12	70040000	71120000	domain		chr12	69680000	70080000	domain		chr12	67280000	67680000	domain
chr12	75040000	75720000	domain		chr12	72640000	74360000	domain		chr12	71120000	71800000	domain		chr12	70080000	71120000	domain		chr12	67680000	68400000	domain
chr12	75720000	75920000	domain		chr12	74360000	74960000	domain		chr12	71800000	72160000	domain		chr12	71120000	72160000	domain		chr12	68400000	68600000	domain
chr12	75920000	76440000	domain		chr12	74960000	75920000	domain		chr12	72160000	72320000	domain		chr12	72160000	72360000	domain		chr12	68600000	69240000	domain
chr12	76440000	77000000	domain		chr12	75920000	76440000	domain		chr12	72320000	72640000	domain		chr12	72360000	74320000	domain		chr12	69240000	69680000	domain
chr12	77000000	77240000	domain		chr12	76440000	77000000	domain		chr12	72640000	74320000	domain		chr12	74320000	74960000	domain		chr12	69680000	70040000	domain
chr12	77240000	77400000	domain		chr12	77000000	77240000	domain		chr12	74320000	75000000	domain		chr12	74960000	75760000	domain		chr12	70040000	71120000	domain
chr12	77400000	78120000	domain		chr12	77240000	77400000	domain		chr12	75000000	75720000	domain		chr12	75760000	75920000	domain		chr12	71120000	71800000	domain
chr12	78120000	78360000	domain		chr12	77400000	78120000	domain		chr12	75720000	75920000	domain		chr12	75920000	76440000	domain		chr12	71800000	72160000	domain
chr12	78360000	79800000	domain		chr12	78120000	78360000	domain		chr12	75920000	76440000	domain		chr12	76440000	77000000	domain		chr12	72160000	72360000	domain
chr12	79800000	80680000	domain		chr12	78360000	79800000	domain		chr12	76440000	77000000	domain		chr12	77000000	77280000	domain		chr12	72360000	72640000	domain
chr12	80680000	81200000	domain		chr12	79800000	80680000	domain		chr12	77000000	77240000	domain		chr12	77280000	78120000	domain		chr12	72640000	74960000	domain
chr12	81200000	81720000	domain		chr12	80680000	81160000	domain		chr12	77240000	78120000	domain		chr12	78120000	78360000	domain		chr12	75040000	75720000	domain
chr12	81720000	82040000	domain		chr12	81160000	81720000	domain		chr12	78120000	78360000	domain		chr12	78360000	79760000	domain		chr12	75720000	75920000	domain
chr12	82040000	82760000	domain		chr12	81720000	82040000	domain		chr12	78360000	79800000	domain		chr12	79760000	80760000	domain		chr12	75920000	76440000	domain
chr12	82760000	83960000	domain		chr12	82040000	82760000	domain		chr12	79800000	80160000	domain		chr12	80760000	81200000	domain		chr12	76440000	77000000	domain
chr12	83960000	84200000	domain		chr12	82760000	83920000	domain		chr12	80160000	80720000	domain		chr12	81200000	81720000	domain		chr12	77000000	77240000	domain
chr12	84200000	85280000	domain		chr12	83920000	84200000	domain		chr12	80720000	81200000	domain		chr12	81720000	82040000	domain		chr12	77240000	78120000	domain
chr12	85280000	85440000	domain		chr12	84200000	85240000	domain		chr12	81200000	81720000	domain		chr12	82040000	82760000	domain		chr12	78120000	78360000	domain
chr12	85440000	86320000	domain		chr12	85240000	85440000	domain		chr12	81720000	82000000	domain		chr12	82760000	83880000	domain		chr12	78360000	79800000	domain
chr12	86320000	87320000	domain		chr12	85440000	85800000	domain		chr12	82000000	82760000	domain		chr12	83880000	84000000	domain		chr12	79800000	80760000	domain
chr12	87320000	88440000	domain		chr12	85800000	86320000	domain		chr12	82760000	83960000	domain		chr12	84000000	84200000	domain		chr12	80760000	81200000	domain
chr12	88440000	88960000	domain		chr12	86320000	87320000	domain		chr12	83960000	84200000	domain		chr12	84200000	85240000	domain		chr12	81200000	81720000	domain
chr12	88960000	89400000	domain		chr12	87320000	87680000	domain		chr12	84200000	85280000	domain		chr12	85240000	85440000	domain		chr12	81720000	82040000	domain
chr12	89400000	89920000	domain		chr12	87680000	88440000	domain		chr12	85280000	85440000	domain		chr12	85440000	86360000	domain		chr12	82040000	82760000	domain
chr12	89920000	91360000	domain		chr12	88440000	88960000	domain		chr12	85440000	85800000	domain		chr12	86360000	87320000	domain		chr12	82760000	84200000	domain
chr12	91360000	91760000	domain		chr12	88960000	89400000	domain		chr12	85800000	86320000	domain		chr12	87320000	87640000	domain		chr12	84200000	85240000	domain
chr12	91760000	93080000	domain		chr12	89400000	89920000	domain		chr12	86320000	87320000	domain		chr12	87640000	88440000	domain		chr12	85240000	85440000	domain
chr12	93080000	93840000	domain		chr12	89920000	91360000	domain		chr12	87320000	88440000	domain		chr12	88440000	89400000	domain		chr12	85440000	86360000	domain
chr12	93840000	94520000	domain		chr12	91360000	91760000	domain		chr12	88440000	88960000	domain		chr12	89400000	89920000	domain		chr12	86360000	87280000	domain
chr12	94520000	94960000	domain		chr12	91760000	93080000	domain		chr12	88960000	89400000	domain		chr12	89920000	90240000	domain		chr12	87280000	88440000	domain
chr12	94960000	95440000	domain		chr12	93080000	93880000	domain		chr12	89400000	89920000	domain		chr12	90240000	91360000	domain		chr12	88440000	88960000	domain
chr12	95440000	95960000	domain		chr12	93880000	94520000	domain		chr12	89920000	91360000	domain		chr12	91360000	91760000	domain		chr12	88960000	89400000	domain
chr12	95960000	96280000	domain		chr12	94520000	94960000	domain		chr12	91360000	91760000	domain		chr12	91760000	93080000	domain		chr12	89400000	89920000	domain
chr12	96280000	96400000	domain		chr12	94960000	95440000	domain		chr12	91760000	93080000	domain		chr12	93080000	93840000	domain		chr12	89920000	91360000	domain
chr12	96400000	96960000	domain		chr12	95440000	95960000	domain		chr12	93080000	93320000	domain		chr12	93840000	94520000	domain		chr12	91360000	91760000	domain
chr12	96960000	97800000	domain		chr12	95960000	96400000	domain		chr12	93320000	93880000	domain		chr12	94520000	94960000	domain		chr12	91760000	93080000	domain
chr12	97800000	98800000	domain		chr12	96400000	96960000	domain		chr12	93880000	94520000	domain		chr12	94960000	95160000	domain		chr12	93080000	93880000	domain
chr12	98800000	99120000	domain		chr12	96960000	97840000	domain		chr12	94520000	94960000	domain		chr12	95160000	95480000	domain		chr12	93880000	94520000	domain
chr12	99120000	99360000	domain		chr12	97840000	98800000	domain		chr12	94960000	95440000	domain		chr12	95480000	95960000	domain		chr12	94520000	94960000	domain
chr12	99360000	100200000	domain		chr12	98800000	99120000	domain		chr12	95440000	95960000	domain		chr12	95960000	96240000	domain		chr12	94960000	95440000	domain
chr12	100200000	101160000	domain		chr12	99120000	99400000	domain		chr12	95960000	96240000	domain		chr12	96240000	96400000	domain		chr12	95440000	95960000	domain
chr12	101160000	101760000	domain		chr12	99400000	100200000	domain		chr12	96240000	96400000	domain		chr12	96400000	96960000	domain		chr12	95960000	96400000	domain
chr12	101760000	102280000	domain		chr12	100200000	100360000	domain		chr12	96400000	96960000	domain		chr12	96960000	98800000	domain		chr12	96400000	96960000	domain
chr12	102280000	103240000	domain		chr12	100360000	101160000	domain		chr12	96960000	98480000	domain		chr12	98800000	99120000	domain		chr12	96960000	98800000	domain
chr12	103240000	104040000	domain		chr12	101160000	101760000	domain		chr12	98480000	98800000	domain		chr12	99120000	100200000	domain		chr12	98800000	99120000	domain
chr12	104040000	104520000	domain		chr12	101760000	102280000	domain		chr12	98800000	99120000	domain		chr12	100200000	100360000	domain		chr12	99120000	99400000	domain
chr12	104520000	105800000	domain		chr12	102280000	103240000	domain		chr12	99120000	99400000	domain		chr12	100360000	100760000	domain		chr12	99400000	99720000	domain
chr12	105800000	106640000	domain		chr12	103240000	104040000	domain		chr12	99400000	100200000	domain		chr12	100760000	101200000	domain		chr12	99720000	100160000	domain
chr12	106640000	107440000	domain		chr12	104040000	104520000	domain		chr12	100200000	100720000	domain		chr12	101200000	101760000	domain		chr12	100160000	101160000	domain
chr12	107440000	108040000	domain		chr12	104520000	105800000	domain		chr12	100720000	101160000	domain		chr12	101760000	102280000	domain		chr12	101160000	101760000	domain
chr12	108040000	108320000	domain		chr12	105800000	106600000	domain		chr12	101160000	101760000	domain		chr12	102280000	103240000	domain		chr12	101760000	102280000	domain
chr12	108320000	108600000	domain		chr12	106600000	107440000	domain		chr12	101760000	102280000	domain		chr12	103240000	104080000	domain		chr12	102280000	103240000	domain
chr12	108600000	108920000	domain		chr12	107440000	108040000	domain		chr12	102280000	103240000	domain		chr12	104080000	104520000	domain		chr12	103240000	104040000	domain
chr12	108920000	109560000	domain		chr12	108040000	108320000	domain		chr12	103240000	104080000	domain		chr12	104520000	105600000	domain		chr12	104040000	104520000	domain
chr12	109560000	109840000	domain		chr12	108320000	108600000	domain		chr12	104080000	104520000	domain		chr12	105600000	105800000	domain		chr12	104520000	105800000	domain
chr12	109840000	110320000	domain		chr12	108600000	108920000	domain		chr12	104520000	105800000	domain		chr12	105800000	106720000	domain		chr12	105800000	106640000	domain
chr12	110320000	110880000	domain		chr12	108920000	109560000	domain		chr12	105800000	106640000	domain		chr12	106720000	107440000	domain		chr12	106640000	107400000	domain
chr12	110880000	111320000	domain		chr12	109560000	109840000	domain		chr12	106640000	107400000	domain		chr12	107440000	108040000	domain		chr12	107400000	108040000	domain
chr12	111320000	111760000	domain		chr12	109840000	110320000	domain		chr12	107400000	108040000	domain		chr12	108040000	108320000	domain		chr12	108040000	108320000	domain
chr12	111760000	112120000	domain		chr12	110320000	110880000	domain		chr12	108040000	108320000	domain		chr12	108320000	108920000	domain		chr12	108320000	108920000	domain
chr12	112120000	112480000	domain		chr12	110880000	111320000	domain		chr12	108320000	108600000	domain		chr12	108920000	109560000	domain		chr12	108920000	109560000	domain
chr12	112480000	112880000	domain		chr12	111320000	111760000	domain		chr12	108600000	108920000	domain		chr12	109560000	109880000	domain		chr12	109560000	109840000	domain
chr12	112880000	113320000	domain		chr12	111760000	112120000	domain		chr12	108920000	109560000	domain		chr12	109880000	110280000	domain		chr12	109840000	110320000	domain
chr12	113400000	113600000	domain		chr12	112120000	112880000	domain		chr12	109560000	109840000	domain		chr12	110280000	110880000	domain		chr12	110320000	110880000	domain
chr12	113600000	113880000	domain		chr12	112880000	113400000	domain		chr12	109840000	110280000	domain		chr12	110880000	111320000	domain		chr12	110880000	111320000	domain
chr12	113880000	114400000	domain		chr12	113400000	113600000	domain		chr12	110280000	110880000	domain		chr12	111320000	111760000	domain		chr12	111320000	111760000	domain
chr12	114400000	115080000	domain		chr12	113600000	113880000	domain		chr12	110880000	111320000	domain		chr12	111760000	112120000	domain		chr12	111760000	112120000	domain
chr12	115080000	116360000	domain		chr12	113880000	114400000	domain		chr12	111320000	111760000	domain		chr12	112120000	112880000	domain		chr12	112120000	112880000	domain
chr12	116360000	117200000	domain		chr12	114400000	115040000	domain		chr12	111760000	112120000	domain		chr12	112880000	113400000	domain		chr12	112880000	113320000	domain
chr12	117200000	117600000	domain		chr12	115040000	116360000	domain		chr12	112120000	112240000	domain		chr12	113400000	113600000	domain		chr12	113320000	113600000	domain
chr12	117600000	118280000	domain		chr12	116360000	117200000	domain		chr12	112240000	112880000	domain		chr12	113600000	113880000	domain		chr12	113600000	113880000	domain
chr12	118280000	118840000	domain		chr12	117200000	117400000	domain		chr12	112880000	113320000	domain		chr12	113880000	114400000	domain		chr12	113880000	114400000	domain
chr12	118840000	120120000	domain		chr12	117400000	117600000	domain		chr12	113320000	113600000	domain		chr12	114400000	115040000	domain		chr12	114400000	115080000	domain
chr12	120120000	120640000	domain		chr12	117600000	118320000	domain		chr12	113600000	113880000	domain		chr12	115040000	116360000	domain		chr12	115080000	116360000	domain
chr12	120640000	121480000	domain		chr12	118320000	118840000	domain		chr12	113880000	114400000	domain		chr12	116360000	117200000	domain		chr12	116360000	117200000	domain
chr12	121480000	121760000	domain		chr12	118840000	119520000	domain		chr12	114400000	115080000	domain		chr12	117200000	117400000	domain		chr12	117200000	117360000	domain
chr12	121760000	121880000	domain		chr12	119520000	120120000	domain		chr12	115080000	116360000	domain		chr12	117400000	117600000	domain		chr12	117360000	117600000	domain
chr12	121880000	122120000	domain		chr12	120120000	120560000	domain		chr12	116360000	117200000	domain		chr12	117600000	118320000	domain		chr12	117600000	118320000	domain
chr12	122120000	122320000	domain		chr12	120560000	121480000	domain		chr12	117200000	117400000	domain		chr12	118320000	118840000	domain		chr12	118320000	118840000	domain
chr12	122320000	122720000	domain		chr12	121480000	121720000	domain		chr12	117400000	117600000	domain		chr12	118840000	120120000	domain		chr12	118840000	120120000	domain
chr12	122720000	123000000	domain		chr12	121720000	121880000	domain		chr12	117600000	118280000	domain		chr12	120120000	120640000	domain		chr12	120120000	120400000	domain
chr12	123000000	123240000	domain		chr12	121880000	122120000	domain		chr12	118280000	118840000	domain		chr12	120640000	121480000	domain		chr12	120400000	120640000	domain
chr12	123240000	123440000	domain		chr12	122120000	122320000	domain		chr12	118840000	120120000	domain		chr12	121480000	121720000	domain		chr12	120640000	121480000	domain
chr12	123440000	123720000	domain		chr12	122320000	122480000	domain		chr12	120120000	120560000	domain		chr12	121720000	121880000	domain		chr12	121480000	121720000	domain
chr12	123720000	124240000	domain		chr12	122480000	122720000	domain		chr12	120640000	121480000	domain		chr12	121880000	122120000	domain		chr12	121720000	121880000	domain
chr12	124240000	124480000	domain		chr12	122720000	123000000	domain		chr12	121480000	121760000	domain		chr12	122120000	122320000	domain		chr12	121880000	122120000	domain
chr12	124480000	124840000	domain		chr12	123000000	123240000	domain		chr12	121760000	121880000	domain		chr12	122320000	122720000	domain		chr12	122120000	122320000	domain
chr12	124840000	125480000	domain		chr12	123240000	123440000	domain		chr12	121880000	122120000	domain		chr12	122720000	123000000	domain		chr12	122320000	122480000	domain
chr12	125480000	126520000	domain		chr12	123440000	123720000	domain		chr12	122120000	122320000	domain		chr12	123000000	123240000	domain		chr12	122480000	122720000	domain
chr12	126520000	127240000	domain		chr12	123720000	124240000	domain		chr12	122320000	122720000	domain		chr12	123240000	123440000	domain		chr12	122720000	123000000	domain
chr12	127240000	127400000	domain		chr12	124240000	124480000	domain		chr12	122720000	123000000	domain		chr12	123440000	123720000	domain		chr12	123000000	123240000	domain
chr12	127400000	127720000	domain		chr12	124480000	124840000	domain		chr12	123000000	123280000	domain		chr12	123720000	124120000	domain		chr12	123240000	123440000	domain
chr12	127720000	128720000	domain		chr12	124840000	125600000	domain		chr12	123280000	123480000	domain		chr12	124120000	124480000	domain		chr12	123440000	123720000	domain
chr12	128720000	128880000	domain		chr12	125600000	126520000	domain		chr12	123480000	123720000	domain		chr12	124480000	124840000	domain		chr12	123720000	124240000	domain
chr12	128880000	130520000	domain		chr12	126520000	127280000	domain		chr12	123720000	124120000	domain		chr12	124840000	125600000	domain		chr12	124240000	124480000	domain
chr12	130520000	130960000	domain		chr12	127360000	128240000	domain		chr12	124120000	124480000	domain		chr12	125600000	127240000	domain		chr12	124480000	124840000	domain
chr12	130960000	131240000	domain		chr12	128240000	128720000	domain		chr12	124480000	124840000	domain		chr12	127240000	127360000	domain		chr12	124840000	125600000	domain
chr12	131240000	132320000	domain		chr12	128720000	129440000	domain		chr12	124840000	125600000	domain		chr12	127360000	128680000	domain		chr12	125600000	126960000	domain
chr12	132320000	132560000	domain		chr12	129440000	130520000	domain		chr12	125600000	127280000	domain		chr12	128680000	129440000	domain		chr12	126960000	127440000	domain
chr12	132560000	132720000	domain		chr12	130520000	131240000	domain		chr12	127280000	128720000	domain		chr12	129440000	130520000	domain		chr12	127440000	128240000	domain
chr12	132800000	133000000	domain		chr12	131240000	132320000	domain		chr12	128720000	129440000	domain		chr12	130520000	130960000	domain		chr12	128240000	128720000	domain
chr12	133000000	133200000	domain		chr12	132320000	132560000	domain		chr12	129440000	130520000	domain		chr12	130960000	131240000	domain		chr12	128720000	130520000	domain
chr12	133200000	133520000	domain		chr12	132560000	132720000	domain		chr12	130520000	130920000	domain		chr12	131240000	132320000	domain		chr12	130520000	130960000	domain
chr12	133680000	133880000	domain		chr12	132800000	132960000	domain		chr12	130920000	131240000	domain		chr12	132320000	132560000	domain		chr12	130960000	131240000	domain
chr13	19440000	20200000	domain		chr12	132960000	133240000	domain		chr12	131240000	132320000	domain		chr12	132560000	132720000	domain		chr12	131240000	132560000	domain
chr13	20200000	20560000	domain		chr12	133240000	133520000	domain		chr12	132320000	132560000	domain		chr12	132800000	132960000	domain		chr12	132560000	132720000	domain
chr13	20560000	20760000	domain		chr12	133680000	133880000	domain		chr12	132560000	132720000	domain		chr12	132960000	133200000	domain		chr12	132800000	133000000	domain
chr13	20760000	21040000	domain		chr13	19440000	20200000	domain		chr12	132800000	133000000	domain		chr12	133200000	133520000	domain		chr12	133000000	133200000	domain
chr13	21040000	21520000	domain		chr13	20200000	20560000	domain		chr12	133000000	133200000	domain		chr12	133680000	133880000	domain		chr12	133200000	133520000	domain
chr13	21520000	21840000	domain		chr13	20560000	21520000	domain		chr12	133200000	133520000	domain		chr13	19440000	20200000	domain		chr12	133680000	133880000	domain
chr13	21840000	22160000	domain		chr13	21520000	21840000	domain		chr12	133680000	133880000	domain		chr13	20200000	20560000	domain		chr13	19440000	20200000	domain
chr13	22160000	23360000	domain		chr13	21840000	22160000	domain		chr13	19440000	20200000	domain		chr13	20560000	21520000	domain		chr13	20200000	20560000	domain
chr13	23360000	23920000	domain		chr13	22160000	23360000	domain		chr13	20200000	20560000	domain		chr13	21520000	22160000	domain		chr13	20560000	21520000	domain
chr13	23920000	24480000	domain		chr13	23360000	23920000	domain		chr13	20560000	21520000	domain		chr13	22160000	23360000	domain		chr13	21520000	21840000	domain
chr13	24480000	24840000	domain		chr13	23920000	24480000	domain		chr13	21520000	21840000	domain		chr13	23360000	23920000	domain		chr13	21840000	22160000	domain
chr13	24840000	25320000	domain		chr13	24480000	24840000	domain		chr13	21840000	22160000	domain		chr13	23920000	24480000	domain		chr13	22160000	23360000	domain
chr13	25320000	25600000	domain		chr13	24840000	25000000	domain		chr13	22160000	22880000	domain		chr13	24480000	24840000	domain		chr13	23360000	23920000	domain
chr13	25600000	25960000	domain		chr13	25000000	25600000	domain		chr13	22880000	23360000	domain		chr13	24840000	25080000	domain		chr13	23920000	24480000	domain
chr13	25960000	26680000	domain		chr13	25600000	25960000	domain		chr13	23360000	23920000	domain		chr13	25080000	25600000	domain		chr13	24480000	24840000	domain
chr13	26680000	27520000	domain		chr13	25960000	26680000	domain		chr13	23920000	24480000	domain		chr13	25600000	25960000	domain		chr13	24840000	25120000	domain
chr13	27520000	27920000	domain		chr13	26680000	27520000	domain		chr13	24480000	24840000	domain		chr13	25960000	26680000	domain		chr13	25120000	25320000	domain
chr13	27920000	28560000	domain		chr13	27520000	27920000	domain		chr13	24840000	25320000	domain		chr13	26680000	27520000	domain		chr13	25320000	25600000	domain
chr13	28560000	28840000	domain		chr13	27920000	28560000	domain		chr13	25320000	25600000	domain		chr13	27520000	27920000	domain		chr13	25600000	25960000	domain
chr13	28840000	29400000	domain		chr13	28560000	28840000	domain		chr13	25600000	25960000	domain		chr13	27920000	28560000	domain		chr13	25960000	26680000	domain
chr13	29400000	30040000	domain		chr13	28840000	29400000	domain		chr13	25960000	26680000	domain		chr13	28560000	28880000	domain		chr13	26680000	27520000	domain
chr13	30040000	30320000	domain		chr13	29400000	30040000	domain		chr13	26680000	27520000	domain		chr13	28880000	29400000	domain		chr13	27520000	27920000	domain
chr13	30320000	30680000	domain		chr13	30040000	30320000	domain		chr13	27520000	27920000	domain		chr13	29400000	30040000	domain		chr13	27920000	28560000	domain
chr13	30680000	31200000	domain		chr13	30320000	30680000	domain		chr13	27920000	28560000	domain		chr13	30040000	30320000	domain		chr13	28560000	28840000	domain
chr13	31200000	31720000	domain		chr13	30680000	31200000	domain		chr13	28560000	28880000	domain		chr13	30320000	30680000	domain		chr13	28840000	29400000	domain
chr13	31720000	32400000	domain		chr13	31200000	31720000	domain		chr13	28880000	29400000	domain		chr13	30680000	31240000	domain		chr13	29400000	30040000	domain
chr13	32400000	32880000	domain		chr13	31720000	32400000	domain		chr13	29400000	30040000	domain		chr13	31240000	31720000	domain		chr13	30040000	30320000	domain
chr13	32880000	33160000	domain		chr13	32400000	32880000	domain		chr13	30040000	30320000	domain		chr13	31720000	32400000	domain		chr13	30320000	30680000	domain
chr13	33160000	34440000	domain		chr13	32880000	34440000	domain		chr13	30320000	30680000	domain		chr13	32400000	32880000	domain		chr13	30680000	31200000	domain
chr13	34440000	35800000	domain		chr13	34440000	35760000	domain		chr13	30680000	31240000	domain		chr13	32880000	33160000	domain		chr13	31200000	31720000	domain
chr13	35800000	36440000	domain		chr13	35760000	36480000	domain		chr13	31240000	31720000	domain		chr13	33160000	34440000	domain		chr13	31720000	32400000	domain
chr13	36440000	36720000	domain		chr13	36480000	36800000	domain		chr13	31720000	32400000	domain		chr13	34440000	35800000	domain		chr13	32400000	32920000	domain
chr13	36720000	37640000	domain		chr13	36800000	37640000	domain		chr13	32400000	32880000	domain		chr13	35800000	36440000	domain		chr13	32920000	33160000	domain
chr13	37640000	38200000	domain		chr13	37640000	38200000	domain		chr13	32880000	33160000	domain		chr13	36440000	36800000	domain		chr13	33160000	34440000	domain
chr13	38200000	38520000	domain		chr13	38200000	38520000	domain		chr13	33160000	34440000	domain		chr13	36800000	37640000	domain		chr13	34440000	35800000	domain
chr13	38520000	39560000	domain		chr13	38600000	39520000	domain		chr13	34440000	35800000	domain		chr13	37640000	38160000	domain		chr13	35800000	36480000	domain
chr13	39560000	40240000	domain		chr13	39520000	40240000	domain		chr13	35800000	36480000	domain		chr13	38160000	39480000	domain		chr13	36480000	36840000	domain
chr13	40240000	41640000	domain		chr13	40240000	41360000	domain		chr13	36480000	36800000	domain		chr13	39480000	40240000	domain		chr13	36840000	37640000	domain
chr13	41640000	41880000	domain		chr13	41360000	41520000	domain		chr13	36800000	37640000	domain		chr13	40240000	41360000	domain		chr13	37640000	38200000	domain
chr13	41880000	42240000	domain		chr13	41520000	41640000	domain		chr13	37640000	38160000	domain		chr13	41360000	41640000	domain		chr13	38200000	38560000	domain
chr13	42240000	42840000	domain		chr13	41640000	41920000	domain		chr13	38160000	38520000	domain		chr13	41640000	41920000	domain		chr13	38560000	39280000	domain
chr13	42840000	43160000	domain		chr13	41920000	42840000	domain		chr13	38520000	39320000	domain		chr13	41920000	42880000	domain		chr13	39280000	39520000	domain
chr13	43160000	43400000	domain		chr13	42840000	43160000	domain		chr13	39320000	39520000	domain		chr13	42880000	43120000	domain		chr13	39520000	40240000	domain
chr13	43400000	43840000	domain		chr13	43160000	44440000	domain		chr13	39600000	40240000	domain		chr13	43120000	44440000	domain		chr13	40240000	41360000	domain
chr13	43840000	44440000	domain		chr13	44440000	45040000	domain		chr13	40240000	41360000	domain		chr13	44440000	45040000	domain		chr13	41360000	41640000	domain
chr13	44440000	45040000	domain		chr13	45040000	45560000	domain		chr13	41360000	41640000	domain		chr13	45040000	45560000	domain		chr13	41640000	41920000	domain
chr13	45040000	45560000	domain		chr13	45560000	46040000	domain		chr13	41640000	41920000	domain		chr13	45560000	46000000	domain		chr13	41920000	42240000	domain
chr13	45560000	46000000	domain		chr13	46040000	46320000	domain		chr13	41920000	42880000	domain		chr13	46000000	46320000	domain		chr13	42240000	42840000	domain
chr13	46000000	46320000	domain		chr13	46320000	46720000	domain		chr13	42880000	43160000	domain		chr13	46320000	46920000	domain		chr13	42840000	43160000	domain
chr13	46320000	46720000	domain		chr13	46720000	46920000	domain		chr13	43160000	44440000	domain		chr13	46920000	47040000	domain		chr13	43160000	44440000	domain
chr13	46720000	47040000	domain		chr13	46920000	47040000	domain		chr13	44440000	45040000	domain		chr13	47040000	47360000	domain		chr13	44440000	45040000	domain
chr13	47040000	47360000	domain		chr13	47040000	47360000	domain		chr13	45040000	45560000	domain		chr13	47360000	48360000	domain		chr13	45040000	45600000	domain
chr13	47360000	48360000	domain		chr13	47360000	48360000	domain		chr13	45560000	46000000	domain		chr13	48360000	48640000	domain		chr13	45600000	46000000	domain
chr13	48360000	48600000	domain		chr13	48360000	48640000	domain		chr13	46000000	46320000	domain		chr13	48640000	49160000	domain		chr13	46000000	46320000	domain
chr13	48600000	49160000	domain		chr13	48640000	49160000	domain		chr13	46320000	46920000	domain		chr13	49160000	49360000	domain		chr13	46320000	46920000	domain
chr13	49160000	49360000	domain		chr13	49160000	49360000	domain		chr13	46920000	47040000	domain		chr13	49360000	49840000	domain		chr13	46920000	47040000	domain
chr13	49360000	49840000	domain		chr13	49360000	49840000	domain		chr13	47040000	47360000	domain		chr13	49840000	50200000	domain		chr13	47040000	47360000	domain
chr13	49840000	50200000	domain		chr13	49840000	50200000	domain		chr13	47360000	48360000	domain		chr13	50200000	50520000	domain		chr13	47360000	48360000	domain
chr13	50200000	50520000	domain		chr13	50200000	50520000	domain		chr13	48360000	48600000	domain		chr13	50520000	51680000	domain		chr13	48360000	48600000	domain
chr13	50520000	51680000	domain		chr13	50520000	51680000	domain		chr13	48600000	48880000	domain		chr13	51680000	51880000	domain		chr13	48600000	49160000	domain
chr13	51680000	52400000	domain		chr13	51680000	52400000	domain		chr13	48880000	49160000	domain		chr13	51880000	52400000	domain		chr13	49160000	49360000	domain
chr13	52400000	52800000	domain		chr13	52400000	52800000	domain		chr13	49160000	49360000	domain		chr13	52400000	52800000	domain		chr13	49360000	49840000	domain
chr13	52840000	53080000	domain		chr13	52840000	53040000	domain		chr13	49360000	49880000	domain		chr13	52840000	53040000	domain		chr13	49840000	50200000	domain
chr13	53080000	53440000	domain		chr13	53120000	53440000	domain		chr13	49880000	50200000	domain		chr13	53120000	53440000	domain		chr13	50200000	50440000	domain
chr13	53440000	53800000	domain		chr13	53440000	53800000	domain		chr13	50200000	50440000	domain		chr13	53440000	53800000	domain		chr13	50440000	51680000	domain
chr13	53800000	54320000	domain		chr13	53800000	54320000	domain		chr13	50520000	51680000	domain		chr13	53800000	54320000	domain		chr13	51680000	51880000	domain
chr13	54320000	54760000	domain		chr13	54320000	54760000	domain		chr13	51680000	52400000	domain		chr13	54320000	54760000	domain		chr13	51880000	52400000	domain
chr13	54760000	55280000	domain		chr13	54760000	55840000	domain		chr13	52400000	52800000	domain		chr13	54760000	55000000	domain		chr13	52400000	52800000	domain
chr13	55280000	55840000	domain		chr13	55840000	57120000	domain		chr13	52840000	53040000	domain		chr13	55000000	55840000	domain		chr13	52840000	53040000	domain
chr13	55840000	57080000	domain		chr13	57120000	57720000	domain		chr13	53040000	53440000	domain		chr13	55840000	56800000	domain		chr13	53040000	53440000	domain
chr13	57080000	57720000	domain		chr13	57760000	58160000	domain		chr13	53440000	53800000	domain		chr13	56800000	57280000	domain		chr13	53440000	53800000	domain
chr13	57760000	58200000	domain		chr13	58160000	59600000	domain		chr13	53800000	54320000	domain		chr13	57280000	57720000	domain		chr13	53800000	54320000	domain
chr13	58200000	59560000	domain		chr13	59600000	59920000	domain		chr13	54320000	54760000	domain		chr13	57760000	58200000	domain		chr13	54320000	54720000	domain
chr13	59560000	59920000	domain		chr13	59920000	60280000	domain		chr13	54760000	55400000	domain		chr13	58200000	59080000	domain		chr13	54720000	55320000	domain
chr13	59920000	60280000	domain		chr13	60280000	61000000	domain		chr13	55400000	55840000	domain		chr13	59080000	59560000	domain		chr13	55320000	55840000	domain
chr13	60280000	61000000	domain		chr13	61000000	62080000	domain		chr13	55840000	56360000	domain		chr13	59560000	59920000	domain		chr13	55840000	56480000	domain
chr13	61000000	62560000	domain		chr13	62080000	62560000	domain		chr13	56360000	56800000	domain		chr13	59920000	60280000	domain		chr13	56480000	56960000	domain
chr13	62560000	63560000	domain		chr13	62560000	62880000	domain		chr13	56800000	57120000	domain		chr13	60280000	61000000	domain		chr13	56960000	57120000	domain
chr13	63640000	64320000	domain		chr13	62880000	63680000	domain		chr13	57120000	57720000	domain		chr13	61000000	62560000	domain		chr13	57120000	57720000	domain
chr13	64360000	64640000	domain		chr13	63680000	64320000	domain		chr13	57760000	58160000	domain		chr13	62560000	63600000	domain		chr13	57760000	58200000	domain
chr13	64640000	65040000	domain		chr13	64360000	64680000	domain		chr13	58160000	59560000	domain		chr13	63600000	64320000	domain		chr13	58200000	59920000	domain
chr13	65040000	66240000	domain		chr13	64680000	65000000	domain		chr13	59560000	59920000	domain		chr13	64360000	64600000	domain		chr13	59920000	60280000	domain
chr13	66240000	67840000	domain		chr13	65000000	66240000	domain		chr13	59920000	60280000	domain		chr13	64600000	65040000	domain		chr13	60280000	61000000	domain
chr13	67840000	68880000	domain		chr13	66240000	67840000	domain		chr13	60280000	61000000	domain		chr13	65040000	65520000	domain		chr13	61000000	62560000	domain
chr13	68880000	70120000	domain		chr13	67840000	68880000	domain		chr13	61000000	62040000	domain		chr13	65520000	66240000	domain		chr13	62560000	62880000	domain
chr13	70120000	71160000	domain		chr13	68880000	69560000	domain		chr13	62040000	62560000	domain		chr13	66240000	67800000	domain		chr13	62880000	63480000	domain
chr13	71160000	71760000	domain		chr13	69560000	70120000	domain		chr13	62560000	62880000	domain		chr13	67800000	68840000	domain		chr13	63480000	63640000	domain
chr13	71840000	72480000	domain		chr13	70120000	71160000	domain		chr13	62880000	63640000	domain		chr13	68840000	70120000	domain		chr13	63640000	64320000	domain
chr13	72480000	73320000	domain		chr13	71160000	71760000	domain		chr13	63640000	64320000	domain		chr13	70120000	71160000	domain		chr13	64360000	64560000	domain
chr13	73320000	74320000	domain		chr13	71760000	72440000	domain		chr13	64360000	64680000	domain		chr13	71160000	71800000	domain		chr13	64560000	65040000	domain
chr13	74320000	75880000	domain		chr13	72440000	73320000	domain		chr13	64680000	65040000	domain		chr13	71800000	72480000	domain		chr13	65040000	65320000	domain
chr13	75880000	76160000	domain		chr13	73320000	74320000	domain		chr13	65040000	66200000	domain		chr13	72480000	73320000	domain		chr13	65320000	65680000	domain
chr13	76160000	77560000	domain		chr13	74320000	75880000	domain		chr13	66200000	67840000	domain		chr13	73320000	74320000	domain		chr13	65680000	66200000	domain
chr13	77560000	78160000	domain		chr13	75880000	76160000	domain		chr13	67840000	68840000	domain		chr13	74320000	75880000	domain		chr13	66200000	67840000	domain
chr13	78160000	78320000	domain		chr13	76160000	77560000	domain		chr13	68840000	70120000	domain		chr13	75880000	76160000	domain		chr13	67840000	68840000	domain
chr13	78320000	78720000	domain		chr13	77560000	78160000	domain		chr13	70120000	71160000	domain		chr13	76160000	77560000	domain		chr13	68840000	70120000	domain
chr13	78720000	79160000	domain		chr13	78160000	78320000	domain		chr13	71160000	71800000	domain		chr13	77560000	78160000	domain		chr13	70120000	71160000	domain
chr13	79160000	79960000	domain		chr13	78320000	78720000	domain		chr13	71800000	72440000	domain		chr13	78160000	78320000	domain		chr13	71160000	72480000	domain
chr13	79960000	80120000	domain		chr13	78720000	79160000	domain		chr13	72440000	73320000	domain		chr13	78320000	78720000	domain		chr13	72480000	73320000	domain
chr13	80120000	80960000	domain		chr13	79160000	79960000	domain		chr13	73320000	74320000	domain		chr13	78720000	79160000	domain		chr13	73320000	74320000	domain
chr13	80960000	81600000	domain		chr13	79960000	80120000	domain		chr13	74320000	75880000	domain		chr13	79160000	79960000	domain		chr13	74320000	75920000	domain
chr13	81600000	82600000	domain		chr13	80120000	80960000	domain		chr13	75880000	76200000	domain		chr13	79960000	80120000	domain		chr13	75920000	76160000	domain
chr13	82600000	82920000	domain		chr13	80960000	81600000	domain		chr13	76200000	77560000	domain		chr13	80120000	80960000	domain		chr13	76160000	77560000	domain
chr13	82920000	83360000	domain		chr13	81600000	82960000	domain		chr13	77560000	78160000	domain		chr13	80960000	81600000	domain		chr13	77560000	78160000	domain
chr13	83360000	83920000	domain		chr13	82960000	83240000	domain		chr13	78160000	78320000	domain		chr13	81600000	82560000	domain		chr13	78160000	78320000	domain
chr13	83920000	84200000	domain		chr13	83240000	83840000	domain		chr13	78320000	78720000	domain		chr13	82560000	82920000	domain		chr13	78320000	78720000	domain
chr13	84280000	85400000	domain		chr13	83840000	84520000	domain		chr13	78720000	79160000	domain		chr13	82920000	83200000	domain		chr13	78720000	79160000	domain
chr13	85400000	86480000	domain		chr13	84520000	85400000	domain		chr13	79160000	79960000	domain		chr13	83200000	83560000	domain		chr13	79160000	79960000	domain
chr13	86480000	86760000	domain		chr13	85400000	86480000	domain		chr13	79960000	80120000	domain		chr13	83560000	84200000	domain		chr13	79960000	80120000	domain
chr13	86920000	87520000	domain		chr13	86480000	86760000	domain		chr13	80120000	81600000	domain		chr13	84200000	85400000	domain		chr13	80120000	81600000	domain
chr13	87520000	87960000	domain		chr13	86920000	87520000	domain		chr13	81600000	82600000	domain		chr13	85400000	86480000	domain		chr13	81600000	82520000	domain
chr13	87960000	88320000	domain		chr13	87520000	87960000	domain		chr13	82600000	82920000	domain		chr13	86480000	86760000	domain		chr13	82520000	82920000	domain
chr13	88320000	89720000	domain		chr13	87960000	88320000	domain		chr13	82920000	83400000	domain		chr13	86920000	87520000	domain		chr13	82920000	83320000	domain
chr13	89720000	90200000	domain		chr13	88320000	89760000	domain		chr13	83400000	83560000	domain		chr13	87520000	87960000	domain		chr13	83320000	83800000	domain
chr13	90200000	90360000	domain		chr13	89760000	90200000	domain		chr13	83560000	83840000	domain		chr13	87960000	88320000	domain		chr13	83800000	83920000	domain
chr13	90360000	90560000	domain		chr13	90200000	90360000	domain		chr13	83840000	84200000	domain		chr13	88320000	89760000	domain		chr13	83920000	85400000	domain
chr13	90560000	91720000	domain		chr13	90360000	90600000	domain		chr13	84200000	85440000	domain		chr13	89760000	89880000	domain		chr13	85400000	86760000	domain
chr13	91720000	91920000	domain		chr13	90600000	91080000	domain		chr13	85440000	86440000	domain		chr13	89880000	90360000	domain		chr13	86920000	87560000	domain
chr13	91920000	92440000	domain		chr13	91080000	91720000	domain		chr13	86440000	86760000	domain		chr13	90360000	90600000	domain		chr13	87560000	87960000	domain
chr13	92440000	92800000	domain		chr13	91720000	91960000	domain		chr13	86920000	87520000	domain		chr13	90600000	91720000	domain		chr13	87960000	88320000	domain
chr13	92800000	93800000	domain		chr13	91960000	92440000	domain		chr13	87520000	88000000	domain		chr13	91720000	91960000	domain		chr13	88320000	89760000	domain
chr13	93800000	95080000	domain		chr13	92440000	92800000	domain		chr13	88000000	88320000	domain		chr13	91960000	92440000	domain		chr13	89760000	90360000	domain
chr13	95080000	95280000	domain		chr13	92800000	93760000	domain		chr13	88320000	89160000	domain		chr13	92440000	92800000	domain		chr13	90360000	90600000	domain
chr13	95280000	95800000	domain		chr13	93760000	95080000	domain		chr13	89160000	89360000	domain		chr13	92800000	93840000	domain		chr13	90600000	91080000	domain
chr13	95800000	96160000	domain		chr13	95080000	95280000	domain		chr13	89360000	89760000	domain		chr13	93840000	94560000	domain		chr13	91080000	91720000	domain
chr13	96160000	96640000	domain		chr13	95280000	95760000	domain		chr13	89760000	90200000	domain		chr13	94560000	95080000	domain		chr13	91720000	91960000	domain
chr13	96640000	97640000	domain		chr13	95760000	96160000	domain		chr13	90200000	90600000	domain		chr13	95080000	95280000	domain		chr13	91960000	92440000	domain
chr13	97640000	98120000	domain		chr13	96160000	96640000	domain		chr13	90600000	91080000	domain		chr13	95280000	95760000	domain		chr13	92440000	92760000	domain
chr13	98120000	98480000	domain		chr13	96640000	97680000	domain		chr13	91080000	91720000	domain		chr13	95760000	96160000	domain		chr13	92760000	93640000	domain
chr13	98480000	98600000	domain		chr13	97680000	98080000	domain		chr13	91720000	91920000	domain		chr13	96160000	96640000	domain		chr13	93640000	93840000	domain
chr13	98600000	99080000	domain		chr13	98080000	98480000	domain		chr13	91920000	92440000	domain		chr13	96640000	97280000	domain		chr13	93840000	95080000	domain
chr13	99080000	99680000	domain		chr13	98480000	98600000	domain		chr13	92440000	92800000	domain		chr13	97320000	97680000	domain		chr13	95080000	95280000	domain
chr13	99680000	100080000	domain		chr13	98600000	99080000	domain		chr13	92800000	93680000	domain		chr13	97680000	98040000	domain		chr13	95280000	95800000	domain
chr13	100080000	100280000	domain		chr13	99080000	99680000	domain		chr13	93680000	93880000	domain		chr13	98040000	98160000	domain		chr13	95800000	96160000	domain
chr13	100280000	101360000	domain		chr13	99680000	100080000	domain		chr13	93880000	95080000	domain		chr13	98160000	98480000	domain		chr13	96160000	96640000	domain
chr13	101360000	101760000	domain		chr13	100080000	101360000	domain		chr13	95080000	95280000	domain		chr13	98480000	99080000	domain		chr13	96640000	97680000	domain
chr13	101760000	102160000	domain		chr13	101360000	101760000	domain		chr13	95280000	95800000	domain		chr13	99080000	99680000	domain		chr13	97680000	98080000	domain
chr13	102200000	102720000	domain		chr13	101760000	102160000	domain		chr13	95800000	96160000	domain		chr13	99680000	100080000	domain		chr13	98080000	98600000	domain
chr13	102720000	103200000	domain		chr13	102200000	103200000	domain		chr13	96160000	96640000	domain		chr13	100080000	100280000	domain		chr13	98600000	99080000	domain
chr13	103200000	103520000	domain		chr13	103200000	103520000	domain		chr13	96640000	97280000	domain		chr13	100280000	101360000	domain		chr13	99080000	99680000	domain
chr13	103520000	103800000	domain		chr13	103520000	103800000	domain		chr13	97320000	97680000	domain		chr13	101360000	101760000	domain		chr13	99680000	100080000	domain
chr13	103800000	104200000	domain		chr13	103800000	104560000	domain		chr13	97680000	98080000	domain		chr13	101760000	103200000	domain		chr13	100080000	100280000	domain
chr13	104240000	104440000	domain		chr13	104600000	105200000	domain		chr13	98080000	98480000	domain		chr13	103200000	103520000	domain		chr13	100280000	101360000	domain
chr13	104440000	104560000	domain		chr13	105200000	105800000	domain		chr13	98480000	99080000	domain		chr13	103520000	104200000	domain		chr13	101360000	101800000	domain
chr13	104600000	105200000	domain		chr13	105800000	106080000	domain		chr13	99080000	99680000	domain		chr13	104240000	104520000	domain		chr13	101800000	102240000	domain
chr13	105200000	105800000	domain		chr13	106080000	107240000	domain		chr13	99680000	100120000	domain		chr13	104600000	104960000	domain		chr13	102240000	103200000	domain
chr13	105800000	106360000	domain		chr13	107240000	107840000	domain		chr13	100120000	101360000	domain		chr13	104960000	105160000	domain		chr13	103200000	103520000	domain
chr13	106360000	107240000	domain		chr13	107840000	108080000	domain		chr13	101360000	103200000	domain		chr13	105160000	105840000	domain		chr13	103520000	103800000	domain
chr13	107240000	107720000	domain		chr13	108120000	108360000	domain		chr13	103200000	103520000	domain		chr13	105840000	106160000	domain		chr13	103800000	104000000	domain
chr13	107800000	108200000	domain		chr13	108360000	108560000	domain		chr13	103520000	104200000	domain		chr13	106160000	106280000	domain		chr13	104040000	104200000	domain
chr13	108240000	108560000	domain		chr13	108640000	108840000	domain		chr13	104240000	104560000	domain		chr13	106280000	106760000	domain		chr13	104240000	104560000	domain
chr13	108600000	108840000	domain		chr13	108840000	109560000	domain		chr13	104600000	105000000	domain		chr13	106760000	107240000	domain		chr13	104600000	104800000	domain
chr13	108840000	109560000	domain		chr13	109560000	110800000	domain		chr13	105000000	105160000	domain		chr13	107240000	107800000	domain		chr13	104800000	105000000	domain
chr13	109560000	110800000	domain		chr13	110800000	111080000	domain		chr13	105160000	105800000	domain		chr13	107800000	108360000	domain		chr13	105000000	105160000	domain
chr13	110800000	111080000	domain		chr13	111080000	111560000	domain		chr13	105880000	106360000	domain		chr13	108360000	108560000	domain		chr13	105160000	105840000	domain
chr13	111080000	111240000	domain		chr13	111560000	111720000	domain		chr13	106360000	106760000	domain		chr13	108600000	108840000	domain		chr13	105840000	106080000	domain
chr13	111240000	111560000	domain		chr13	111720000	112000000	domain		chr13	106760000	107240000	domain		chr13	108840000	109560000	domain		chr13	106080000	106760000	domain
chr13	111560000	111960000	domain		chr13	112000000	112360000	domain		chr13	107240000	107680000	domain		chr13	109560000	110800000	domain		chr13	106760000	107240000	domain
chr13	111960000	112080000	domain		chr13	112520000	112920000	domain		chr13	107680000	107800000	domain		chr13	110800000	111080000	domain		chr13	107240000	107800000	domain
chr13	112080000	112360000	domain		chr13	112960000	113120000	domain		chr13	107800000	108200000	domain		chr13	111080000	111560000	domain		chr13	107800000	108560000	domain
chr13	112520000	112920000	domain		chr13	113120000	113560000	domain		chr13	108240000	108520000	domain		chr13	111560000	111720000	domain		chr13	108600000	108840000	domain
chr13	112960000	113160000	domain		chr13	113560000	114320000	domain		chr13	108600000	108840000	domain		chr13	111720000	111960000	domain		chr13	108840000	109560000	domain
chr13	113160000	113560000	domain		chr13	114440000	114640000	domain		chr13	108840000	109560000	domain		chr13	111960000	112120000	domain		chr13	109560000	110800000	domain
chr13	113560000	114240000	domain		chr13	114880000	115120000	domain		chr13	109560000	110800000	domain		chr13	112120000	112360000	domain		chr13	110800000	111080000	domain
chr13	114440000	114640000	domain		chr14	20080000	20760000	domain		chr13	110800000	111080000	domain		chr13	112520000	112920000	domain		chr13	111080000	111560000	domain
chr13	114880000	115120000	domain		chr14	20760000	21160000	domain		chr13	111080000	111560000	domain		chr13	112960000	113160000	domain		chr13	111560000	111720000	domain
chr14	20080000	20760000	domain		chr14	21160000	21640000	domain		chr13	111560000	111720000	domain		chr13	113160000	113560000	domain		chr13	111720000	111960000	domain
chr14	20760000	21160000	domain		chr14	21640000	22040000	domain		chr13	111720000	112080000	domain		chr13	113560000	113800000	domain		chr13	111960000	112360000	domain
chr14	21160000	21640000	domain		chr14	22040000	22840000	domain		chr13	112080000	112360000	domain		chr13	113800000	114240000	domain		chr13	112520000	112920000	domain
chr14	21640000	22040000	domain		chr14	22840000	23560000	domain		chr13	112520000	112920000	domain		chr13	114440000	114640000	domain		chr13	112960000	113120000	domain
chr14	22040000	22840000	domain		chr14	23560000	23680000	domain		chr13	112960000	113120000	domain		chr13	114880000	115120000	domain		chr13	113120000	113560000	domain
chr14	22840000	23560000	domain		chr14	23680000	23920000	domain		chr13	113120000	113560000	domain		chr14	20080000	20760000	domain		chr13	113560000	114240000	domain
chr14	23560000	23680000	domain		chr14	23920000	24040000	domain		chr13	113560000	114240000	domain		chr14	20760000	21120000	domain		chr13	114440000	114640000	domain
chr14	23680000	24040000	domain		chr14	24040000	24440000	domain		chr13	114440000	114640000	domain		chr14	21120000	21640000	domain		chr13	114880000	115120000	domain
chr14	24040000	24440000	domain		chr14	24440000	24680000	domain		chr13	114880000	115120000	domain		chr14	21640000	22040000	domain		chr14	20080000	20280000	domain
chr14	24440000	24800000	domain		chr14	24680000	24920000	domain		chr14	20080000	20760000	domain		chr14	22040000	22840000	domain		chr14	20280000	20760000	domain
chr14	24800000	24920000	domain		chr14	24920000	25160000	domain		chr14	20760000	21120000	domain		chr14	22840000	23560000	domain		chr14	20760000	21120000	domain
chr14	24920000	25160000	domain		chr14	25160000	25680000	domain		chr14	21120000	21640000	domain		chr14	23560000	23680000	domain		chr14	21120000	21640000	domain
chr14	25160000	25640000	domain		chr14	25680000	25880000	domain		chr14	21640000	22040000	domain		chr14	23680000	24040000	domain		chr14	21640000	22040000	domain
chr14	25640000	25880000	domain		chr14	25880000	27080000	domain		chr14	22040000	22840000	domain		chr14	24040000	24440000	domain		chr14	22040000	22840000	domain
chr14	25880000	26600000	domain		chr14	27080000	27440000	domain		chr14	22840000	23560000	domain		chr14	24440000	24800000	domain		chr14	22840000	23560000	domain
chr14	26600000	27200000	domain		chr14	27440000	28000000	domain		chr14	23560000	23680000	domain		chr14	24800000	24920000	domain		chr14	23560000	23680000	domain
chr14	27200000	27440000	domain		chr14	28000000	29120000	domain		chr14	23680000	24040000	domain		chr14	24920000	25160000	domain		chr14	23680000	24040000	domain
chr14	27440000	28000000	domain		chr14	29120000	30000000	domain		chr14	24040000	24440000	domain		chr14	25160000	25640000	domain		chr14	24040000	24440000	domain
chr14	28000000	29160000	domain		chr14	30000000	31040000	domain		chr14	24440000	24920000	domain		chr14	25640000	25880000	domain		chr14	24440000	24800000	domain
chr14	29160000	30000000	domain		chr14	31040000	31360000	domain		chr14	24920000	25160000	domain		chr14	25880000	27440000	domain		chr14	24800000	24920000	domain
chr14	30000000	31040000	domain		chr14	31360000	31600000	domain		chr14	25160000	25640000	domain		chr14	27440000	28000000	domain		chr14	24920000	25160000	domain
chr14	31040000	31920000	domain		chr14	31600000	31920000	domain		chr14	25640000	25880000	domain		chr14	28000000	29160000	domain		chr14	25160000	25640000	domain
chr14	31920000	32360000	domain		chr14	31920000	32400000	domain		chr14	25880000	26880000	domain		chr14	29160000	30000000	domain		chr14	25640000	25880000	domain
chr14	32360000	33040000	domain		chr14	32400000	32520000	domain		chr14	26960000	27440000	domain		chr14	30000000	31040000	domain		chr14	25880000	26760000	domain
chr14	33040000	34280000	domain		chr14	32520000	33040000	domain		chr14	27440000	28000000	domain		chr14	31040000	31560000	domain		chr14	26760000	26880000	domain
chr14	34280000	34800000	domain		chr14	33040000	34280000	domain		chr14	28000000	29160000	domain		chr14	31560000	31920000	domain		chr14	26880000	27440000	domain
chr14	34800000	35000000	domain		chr14	34280000	34800000	domain		chr14	29160000	30000000	domain		chr14	31920000	33040000	domain		chr14	27440000	28000000	domain
chr14	35000000	35600000	domain		chr14	34800000	35000000	domain		chr14	30000000	31040000	domain		chr14	33040000	33920000	domain		chr14	28000000	29160000	domain
chr14	35600000	35920000	domain		chr14	35000000	35600000	domain		chr14	31040000	31560000	domain		chr14	33920000	34280000	domain		chr14	29160000	30040000	domain
chr14	35920000	36320000	domain		chr14	35600000	35920000	domain		chr14	31560000	31920000	domain		chr14	34280000	34800000	domain		chr14	30040000	31040000	domain
chr14	36320000	37120000	domain		chr14	35920000	36280000	domain		chr14	31920000	33040000	domain		chr14	34800000	35000000	domain		chr14	31040000	31920000	domain
chr14	37120000	37640000	domain		chr14	36280000	37640000	domain		chr14	33040000	33920000	domain		chr14	35000000	35600000	domain		chr14	31920000	32360000	domain
chr14	37640000	38400000	domain		chr14	37640000	38400000	domain		chr14	33920000	34280000	domain		chr14	35600000	35920000	domain		chr14	32360000	33000000	domain
chr14	38400000	39520000	domain		chr14	38400000	39520000	domain		chr14	34280000	34800000	domain		chr14	35920000	36280000	domain		chr14	33000000	34280000	domain
chr14	39520000	39920000	domain		chr14	39520000	39920000	domain		chr14	34800000	35000000	domain		chr14	36280000	37640000	domain		chr14	34280000	34800000	domain
chr14	39920000	40440000	domain		chr14	39920000	42080000	domain		chr14	35000000	35600000	domain		chr14	37640000	38360000	domain		chr14	34800000	35000000	domain
chr14	40440000	42080000	domain		chr14	42080000	43960000	domain		chr14	35600000	35920000	domain		chr14	38360000	39520000	domain		chr14	35000000	35600000	domain
chr14	42080000	43960000	domain		chr14	43960000	44280000	domain		chr14	35920000	36320000	domain		chr14	39520000	39920000	domain		chr14	35600000	35920000	domain
chr14	43960000	44200000	domain		chr14	44280000	45320000	domain		chr14	36320000	37640000	domain		chr14	39920000	42080000	domain		chr14	35920000	36280000	domain
chr14	44200000	45360000	domain		chr14	45320000	45760000	domain		chr14	37640000	38160000	domain		chr14	42080000	42560000	domain		chr14	36280000	37640000	domain
chr14	45360000	45760000	domain		chr14	45760000	46840000	domain		chr14	38160000	38360000	domain		chr14	42560000	43960000	domain		chr14	37640000	38400000	domain
chr14	45760000	46480000	domain		chr14	46840000	48000000	domain		chr14	38360000	39520000	domain		chr14	43960000	44240000	domain		chr14	38400000	39520000	domain
chr14	46480000	46840000	domain		chr14	48080000	48680000	domain		chr14	39520000	39920000	domain		chr14	44240000	45360000	domain		chr14	39520000	39920000	domain
chr14	46840000	48040000	domain		chr14	48680000	50040000	domain		chr14	39920000	42080000	domain		chr14	45360000	45760000	domain		chr14	39920000	41160000	domain
chr14	48120000	50040000	domain		chr14	50040000	50600000	domain		chr14	42080000	42560000	domain		chr14	45760000	46880000	domain		chr14	41160000	42080000	domain
chr14	50040000	50600000	domain		chr14	50600000	51040000	domain		chr14	42560000	43960000	domain		chr14	46880000	48040000	domain		chr14	42080000	43960000	domain
chr14	50600000	51040000	domain		chr14	51040000	51360000	domain		chr14	43960000	45360000	domain		chr14	48040000	48320000	domain		chr14	43960000	44280000	domain
chr14	51040000	51400000	domain		chr14	51360000	51720000	domain		chr14	45360000	45760000	domain		chr14	48320000	50040000	domain		chr14	44280000	45320000	domain
chr14	51400000	51720000	domain		chr14	51720000	52720000	domain		chr14	45760000	46840000	domain		chr14	50040000	50600000	domain		chr14	45320000	45760000	domain
chr14	51720000	52480000	domain		chr14	52720000	52960000	domain		chr14	46840000	47920000	domain		chr14	50600000	51040000	domain		chr14	45760000	46840000	domain
chr14	52480000	52720000	domain		chr14	52960000	53240000	domain		chr14	47920000	48040000	domain		chr14	51040000	51400000	domain		chr14	46840000	48000000	domain
chr14	52720000	52960000	domain		chr14	53240000	53800000	domain		chr14	48040000	48720000	domain		chr14	51400000	51720000	domain		chr14	48000000	48320000	domain
chr14	52960000	53200000	domain		chr14	53800000	54840000	domain		chr14	48720000	50040000	domain		chr14	51720000	52480000	domain		chr14	48320000	48720000	domain
chr14	53200000	53800000	domain		chr14	54840000	55440000	domain		chr14	50040000	50600000	domain		chr14	52480000	52720000	domain		chr14	48720000	50040000	domain
chr14	53800000	54840000	domain		chr14	55440000	55880000	domain		chr14	50600000	50760000	domain		chr14	52720000	52960000	domain		chr14	50040000	50600000	domain
chr14	54840000	55440000	domain		chr14	55880000	56960000	domain		chr14	50760000	51040000	domain		chr14	52960000	53240000	domain		chr14	50600000	51040000	domain
chr14	55440000	55640000	domain		chr14	56960000	57880000	domain		chr14	51040000	51360000	domain		chr14	53240000	53800000	domain		chr14	51040000	51360000	domain
chr14	55640000	55880000	domain		chr14	57880000	58680000	domain		chr14	51360000	51720000	domain		chr14	53800000	54840000	domain		chr14	51360000	51720000	domain
chr14	55880000	56960000	domain		chr14	58680000	58880000	domain		chr14	51720000	52480000	domain		chr14	54840000	55440000	domain		chr14	51720000	52720000	domain
chr14	56960000	57840000	domain		chr14	58880000	59560000	domain		chr14	52480000	52720000	domain		chr14	55440000	55640000	domain		chr14	52720000	52960000	domain
chr14	57840000	58680000	domain		chr14	59560000	59960000	domain		chr14	52720000	52960000	domain		chr14	55640000	55880000	domain		chr14	52960000	53240000	domain
chr14	58680000	58880000	domain		chr14	59960000	60400000	domain		chr14	52960000	53240000	domain		chr14	55880000	56960000	domain		chr14	53240000	53800000	domain
chr14	58880000	59560000	domain		chr14	60400000	60680000	domain		chr14	53240000	53800000	domain		chr14	56960000	57840000	domain		chr14	53800000	54840000	domain
chr14	59560000	59960000	domain		chr14	60680000	61040000	domain		chr14	53800000	54840000	domain		chr14	57840000	58680000	domain		chr14	54840000	55280000	domain
chr14	59960000	60400000	domain		chr14	61040000	61760000	domain		chr14	54840000	55280000	domain		chr14	58680000	58880000	domain		chr14	55280000	55480000	domain
chr14	60400000	60800000	domain		chr14	61760000	61920000	domain		chr14	55280000	55480000	domain		chr14	58880000	59600000	domain		chr14	55480000	55640000	domain
chr14	60800000	61040000	domain		chr14	61920000	62360000	domain		chr14	55480000	55640000	domain		chr14	59600000	59960000	domain		chr14	55640000	55880000	domain
chr14	61040000	61760000	domain		chr14	62360000	62600000	domain		chr14	55640000	55880000	domain		chr14	59960000	60400000	domain		chr14	55880000	56960000	domain
chr14	61760000	62360000	domain		chr14	62600000	63800000	domain		chr14	55880000	56960000	domain		chr14	60400000	60520000	domain		chr14	56960000	57880000	domain
chr14	62360000	62600000	domain		chr14	63800000	64240000	domain		chr14	56960000	57880000	domain		chr14	60520000	60800000	domain		chr14	57880000	58680000	domain
chr14	62600000	63800000	domain		chr14	64240000	64800000	domain		chr14	57880000	58680000	domain		chr14	60800000	61040000	domain		chr14	58680000	58880000	domain
chr14	63800000	64240000	domain		chr14	64800000	64960000	domain		chr14	58680000	59560000	domain		chr14	61040000	61760000	domain		chr14	58880000	59560000	domain
chr14	64240000	64800000	domain		chr14	64960000	65440000	domain		chr14	59560000	59960000	domain		chr14	61760000	62360000	domain		chr14	59560000	59960000	domain
chr14	64800000	64960000	domain		chr14	65440000	65880000	domain		chr14	59960000	60400000	domain		chr14	62360000	62600000	domain		chr14	59960000	60400000	domain
chr14	64960000	65440000	domain		chr14	65880000	66560000	domain		chr14	60400000	60800000	domain		chr14	62600000	63800000	domain		chr14	60400000	60680000	domain
chr14	65440000	65880000	domain		chr14	66560000	66800000	domain		chr14	60800000	61040000	domain		chr14	63800000	64240000	domain		chr14	60680000	61040000	domain
chr14	65880000	66840000	domain		chr14	66800000	67880000	domain		chr14	61040000	61760000	domain		chr14	64240000	64480000	domain		chr14	61040000	61760000	domain
chr14	66840000	67840000	domain		chr14	67880000	68280000	domain		chr14	61760000	61880000	domain		chr14	64480000	64800000	domain		chr14	61760000	61880000	domain
chr14	67840000	68280000	domain		chr14	68280000	69320000	domain		chr14	61880000	62360000	domain		chr14	64800000	64960000	domain		chr14	61880000	62360000	domain
chr14	68280000	69320000	domain		chr14	69320000	69600000	domain		chr14	62360000	62600000	domain		chr14	64960000	65120000	domain		chr14	62360000	62600000	domain
chr14	69320000	69600000	domain		chr14	69600000	70000000	domain		chr14	62600000	63800000	domain		chr14	65120000	65440000	domain		chr14	62600000	63800000	domain
chr14	69600000	69960000	domain		chr14	70000000	70240000	domain		chr14	63800000	64240000	domain		chr14	65440000	65880000	domain		chr14	63800000	64240000	domain
chr14	69960000	70240000	domain		chr14	70240000	71080000	domain		chr14	64240000	64480000	domain		chr14	65880000	66800000	domain		chr14	64240000	64800000	domain
chr14	70240000	71080000	domain		chr14	71080000	71480000	domain		chr14	64480000	64800000	domain		chr14	66800000	67880000	domain		chr14	64800000	64960000	domain
chr14	71080000	71480000	domain		chr14	71480000	72320000	domain		chr14	64800000	64960000	domain		chr14	67880000	68280000	domain		chr14	64960000	65120000	domain
chr14	71480000	72360000	domain		chr14	72320000	72920000	domain		chr14	64960000	65120000	domain		chr14	68280000	69320000	domain		chr14	65120000	65440000	domain
chr14	72360000	72920000	domain		chr14	72920000	73440000	domain		chr14	65120000	65440000	domain		chr14	69320000	69600000	domain		chr14	65440000	65840000	domain
chr14	72920000	73440000	domain		chr14	73440000	73960000	domain		chr14	65440000	65880000	domain		chr14	69600000	69960000	domain		chr14	65840000	66560000	domain
chr14	73440000	73960000	domain		chr14	73960000	74160000	domain		chr14	65880000	66600000	domain		chr14	69960000	70240000	domain		chr14	66560000	66840000	domain
chr14	73960000	74560000	domain		chr14	74160000	74560000	domain		chr14	66600000	66800000	domain		chr14	70240000	71080000	domain		chr14	66840000	67880000	domain
chr14	74560000	74760000	domain		chr14	74560000	74760000	domain		chr14	66800000	67880000	domain		chr14	71080000	71480000	domain		chr14	67880000	68280000	domain
chr14	74760000	74960000	domain		chr14	74760000	74960000	domain		chr14	67880000	68280000	domain		chr14	71480000	72240000	domain		chr14	68280000	69320000	domain
chr14	74960000	75320000	domain		chr14	74960000	75320000	domain		chr14	68280000	69320000	domain		chr14	72240000	72360000	domain		chr14	69320000	69600000	domain
chr14	75320000	75560000	domain		chr14	75320000	75560000	domain		chr14	69320000	69600000	domain		chr14	72360000	72920000	domain		chr14	69600000	70000000	domain
chr14	75560000	75760000	domain		chr14	75560000	75760000	domain		chr14	69600000	69960000	domain		chr14	72920000	73440000	domain		chr14	70000000	70240000	domain
chr14	75760000	76040000	domain		chr14	75760000	76040000	domain		chr14	69960000	70240000	domain		chr14	73440000	73960000	domain		chr14	70240000	71080000	domain
chr14	76120000	76480000	domain		chr14	76120000	76480000	domain		chr14	70240000	71080000	domain		chr14	73960000	74160000	domain		chr14	71080000	71280000	domain
chr14	76480000	77160000	domain		chr14	76480000	77160000	domain		chr14	71080000	71280000	domain		chr14	74160000	74560000	domain		chr14	71280000	71480000	domain
chr14	77160000	77280000	domain		chr14	77160000	77600000	domain		chr14	71280000	71480000	domain		chr14	74560000	74760000	domain		chr14	71480000	72360000	domain
chr14	77280000	77600000	domain		chr14	77600000	78200000	domain		chr14	71480000	72320000	domain		chr14	74760000	74960000	domain		chr14	72360000	72920000	domain
chr14	77600000	78200000	domain		chr14	78200000	79360000	domain		chr14	72320000	72920000	domain		chr14	74960000	75320000	domain		chr14	72920000	73440000	domain
chr14	78200000	79360000	domain		chr14	79360000	80440000	domain		chr14	72920000	73440000	domain		chr14	75320000	75560000	domain		chr14	73440000	73960000	domain
chr14	79360000	80480000	domain		chr14	80440000	81400000	domain		chr14	73440000	73960000	domain		chr14	75560000	75760000	domain		chr14	73960000	74160000	domain
chr14	80480000	81400000	domain		chr14	81400000	81720000	domain		chr14	73960000	74160000	domain		chr14	75760000	76040000	domain		chr14	74160000	74560000	domain
chr14	81400000	81720000	domain		chr14	81720000	82000000	domain		chr14	74160000	74560000	domain		chr14	76120000	76480000	domain		chr14	74560000	74760000	domain
chr14	81720000	82000000	domain		chr14	82000000	83560000	domain		chr14	74560000	74760000	domain		chr14	76480000	77160000	domain		chr14	74760000	74960000	domain
chr14	82000000	83320000	domain		chr14	83560000	83760000	domain		chr14	74760000	74960000	domain		chr14	77160000	77280000	domain		chr14	74960000	75320000	domain
chr14	83320000	83520000	domain		chr14	83760000	83920000	domain		chr14	74960000	75320000	domain		chr14	77280000	77600000	domain		chr14	75320000	75560000	domain
chr14	83520000	83760000	domain		chr14	83920000	84440000	domain		chr14	75320000	75560000	domain		chr14	77600000	78200000	domain		chr14	75560000	75760000	domain
chr14	83760000	84400000	domain		chr14	84440000	84920000	domain		chr14	75560000	75760000	domain		chr14	78200000	78480000	domain		chr14	75760000	76040000	domain
chr14	84400000	84760000	domain		chr14	84920000	85680000	domain		chr14	75760000	76040000	domain		chr14	78480000	79360000	domain		chr14	76120000	76480000	domain
chr14	84760000	85400000	domain		chr14	85680000	86080000	domain		chr14	76120000	76480000	domain		chr14	79360000	80480000	domain		chr14	76480000	77160000	domain
chr14	85400000	86000000	domain		chr14	86080000	86520000	domain		chr14	76480000	77160000	domain		chr14	80480000	81400000	domain		chr14	77160000	77280000	domain
chr14	86000000	86520000	domain		chr14	86520000	87400000	domain		chr14	77160000	77280000	domain		chr14	81400000	81720000	domain		chr14	77280000	77600000	domain
chr14	86520000	87400000	domain		chr14	87400000	88400000	domain		chr14	77280000	77600000	domain		chr14	81720000	82000000	domain		chr14	77600000	78200000	domain
chr14	87400000	88400000	domain		chr14	88400000	89040000	domain		chr14	77600000	78200000	domain		chr14	82000000	83440000	domain		chr14	78200000	78480000	domain
chr14	88400000	89040000	domain		chr14	89040000	89480000	domain		chr14	78200000	79360000	domain		chr14	83440000	83560000	domain		chr14	78480000	79360000	domain
chr14	89040000	89480000	domain		chr14	89480000	90400000	domain		chr14	79360000	80480000	domain		chr14	83560000	84440000	domain		chr14	79360000	80480000	domain
chr14	89480000	89880000	domain		chr14	90400000	90720000	domain		chr14	80480000	81400000	domain		chr14	84440000	84600000	domain		chr14	80480000	81400000	domain
chr14	89880000	90400000	domain		chr14	90720000	91320000	domain		chr14	81400000	81720000	domain		chr14	84600000	85680000	domain		chr14	81400000	81720000	domain
chr14	90400000	90720000	domain		chr14	91320000	91760000	domain		chr14	81720000	82000000	domain		chr14	85680000	86520000	domain		chr14	81720000	82000000	domain
chr14	90720000	91320000	domain		chr14	91760000	92480000	domain		chr14	82000000	83320000	domain		chr14	86520000	87400000	domain		chr14	82000000	83320000	domain
chr14	91320000	91760000	domain		chr14	92480000	93280000	domain		chr14	83320000	83440000	domain		chr14	87400000	88400000	domain		chr14	83320000	83560000	domain
chr14	91760000	91920000	domain		chr14	93280000	93640000	domain		chr14	83440000	83760000	domain		chr14	88400000	89040000	domain		chr14	83560000	83760000	domain
chr14	91920000	92480000	domain		chr14	93640000	94120000	domain		chr14	83760000	83960000	domain		chr14	89040000	89480000	domain		chr14	83760000	84400000	domain
chr14	92480000	93280000	domain		chr14	94120000	94480000	domain		chr14	83960000	84400000	domain		chr14	89480000	90400000	domain		chr14	84400000	84880000	domain
chr14	93280000	93640000	domain		chr14	94480000	95040000	domain		chr14	84400000	84800000	domain		chr14	90400000	90720000	domain		chr14	84880000	85680000	domain
chr14	93640000	94120000	domain		chr14	95040000	95560000	domain		chr14	84800000	86040000	domain		chr14	90720000	91320000	domain		chr14	85680000	86040000	domain
chr14	94120000	94480000	domain		chr14	95560000	96000000	domain		chr14	86040000	86520000	domain		chr14	91320000	91760000	domain		chr14	86040000	86360000	domain
chr14	94480000	94640000	domain		chr14	96000000	96560000	domain		chr14	86520000	87400000	domain		chr14	91760000	91920000	domain		chr14	86360000	86520000	domain
chr14	94640000	95040000	domain		chr14	96560000	96760000	domain		chr14	87400000	88400000	domain		chr14	91920000	92520000	domain		chr14	86520000	87400000	domain
chr14	95040000	95880000	domain		chr14	96760000	97000000	domain		chr14	88400000	89040000	domain		chr14	92520000	93280000	domain		chr14	87400000	88400000	domain
chr14	95880000	96000000	domain		chr14	97000000	97640000	domain		chr14	89040000	89480000	domain		chr14	93280000	93640000	domain		chr14	88400000	89040000	domain
chr14	96000000	96520000	domain		chr14	97640000	98600000	domain		chr14	89480000	90400000	domain		chr14	93640000	94120000	domain		chr14	89040000	89480000	domain
chr14	96520000	96760000	domain		chr14	98600000	98760000	domain		chr14	90400000	90720000	domain		chr14	94120000	94480000	domain		chr14	89480000	90400000	domain
chr14	96760000	97000000	domain		chr14	98760000	99840000	domain		chr14	90720000	91320000	domain		chr14	94480000	95040000	domain		chr14	90400000	90720000	domain
chr14	97000000	97640000	domain		chr14	99840000	100400000	domain		chr14	91320000	91760000	domain		chr14	95040000	96000000	domain		chr14	90720000	91360000	domain
chr14	97640000	98640000	domain		chr14	100400000	100840000	domain		chr14	91760000	91920000	domain		chr14	96000000	96560000	domain		chr14	91360000	91760000	domain
chr14	98640000	98760000	domain		chr14	100840000	101120000	domain		chr14	91920000	92480000	domain		chr14	96560000	96760000	domain		chr14	91760000	92480000	domain
chr14	98760000	99840000	domain		chr14	101120000	102160000	domain		chr14	92480000	93280000	domain		chr14	96760000	97000000	domain		chr14	92480000	93280000	domain
chr14	99840000	100400000	domain		chr14	102160000	102800000	domain		chr14	93280000	93640000	domain		chr14	97000000	97640000	domain		chr14	93280000	93640000	domain
chr14	100400000	100840000	domain		chr14	102800000	103520000	domain		chr14	93640000	94120000	domain		chr14	97640000	98240000	domain		chr14	93640000	94120000	domain
chr14	100840000	101120000	domain		chr14	103520000	104000000	domain		chr14	94120000	94480000	domain		chr14	98240000	98640000	domain		chr14	94120000	94400000	domain
chr14	101120000	102160000	domain		chr14	104000000	104160000	domain		chr14	94480000	95040000	domain		chr14	98640000	98760000	domain		chr14	94480000	95040000	domain
chr14	102160000	102400000	domain		chr14	104160000	104480000	domain		chr14	95040000	95880000	domain		chr14	98760000	99080000	domain		chr14	95040000	95880000	domain
chr14	102400000	102800000	domain		chr14	104480000	105120000	domain		chr14	95880000	96000000	domain		chr14	99080000	99880000	domain		chr14	95880000	96000000	domain
chr14	102800000	103520000	domain		chr14	105200000	105560000	domain		chr14	96000000	96560000	domain		chr14	99880000	100400000	domain		chr14	96000000	96560000	domain
chr14	103520000	104000000	domain		chr14	105560000	106000000	domain		chr14	96560000	96760000	domain		chr14	100400000	100840000	domain		chr14	96560000	96760000	domain
chr14	104000000	104160000	domain		chr14	106000000	106560000	domain		chr14	96760000	97000000	domain		chr14	100840000	101120000	domain		chr14	96760000	96960000	domain
chr14	104160000	104480000	domain		chr14	106560000	106880000	domain		chr14	97000000	97640000	domain		chr14	101120000	102160000	domain		chr14	96960000	97640000	domain
chr14	104480000	105200000	domain		chr14	106880000	107280000	domain		chr14	97640000	98640000	domain		chr14	102160000	102800000	domain		chr14	97640000	98680000	domain
chr14	105200000	105520000	domain		chr15	20040000	20280000	domain		chr14	98640000	99840000	domain		chr14	102800000	103520000	domain		chr14	98680000	99880000	domain
chr14	105520000	106040000	domain		chr15	20360000	20520000	domain		chr14	99840000	100440000	domain		chr14	103520000	104000000	domain		chr14	99880000	100400000	domain
chr14	106040000	106520000	domain		chr15	20520000	20960000	domain		chr14	100440000	100760000	domain		chr14	104000000	104160000	domain		chr14	100400000	100840000	domain
chr14	106520000	107280000	domain		chr15	21080000	21280000	domain		chr14	100840000	101120000	domain		chr14	104160000	104480000	domain		chr14	100840000	101120000	domain
chr15	20040000	20280000	domain		chr15	21880000	22080000	domain		chr14	101120000	102160000	domain		chr14	104480000	105120000	domain		chr14	101120000	102160000	domain
chr15	20360000	20960000	domain		chr15	22080000	22200000	domain		chr14	102160000	102400000	domain		chr14	105200000	105560000	domain		chr14	102160000	102800000	domain
chr15	21080000	21280000	domain		chr15	22280000	22600000	domain		chr14	102400000	102800000	domain		chr14	105560000	106000000	domain		chr14	102800000	103520000	domain
chr15	21880000	22160000	domain		chr15	22640000	23520000	domain		chr14	102800000	103520000	domain		chr14	106000000	106400000	domain		chr14	103520000	104000000	domain
chr15	22280000	22600000	domain		chr15	23600000	23720000	domain		chr14	103520000	104000000	domain		chr14	106400000	106560000	domain		chr14	104000000	104160000	domain
chr15	22640000	23120000	domain		chr15	23720000	24960000	domain		chr14	104000000	104160000	domain		chr14	106560000	107280000	domain		chr14	104160000	104480000	domain
chr15	23120000	23520000	domain		chr15	24960000	25760000	domain		chr14	104160000	104480000	domain		chr15	20040000	20280000	domain		chr14	104480000	105120000	domain
chr15	23560000	23720000	domain		chr15	25760000	26240000	domain		chr14	104480000	105120000	domain		chr15	20360000	20920000	domain		chr14	105120000	105560000	domain
chr15	23720000	24920000	domain		chr15	26240000	27120000	domain		chr14	105120000	105520000	domain		chr15	21080000	21280000	domain		chr14	105560000	106000000	domain
chr15	24920000	25760000	domain		chr15	27120000	28360000	domain		chr14	105520000	106000000	domain		chr15	21880000	22040000	domain		chr14	106000000	106520000	domain
chr15	25760000	26360000	domain		chr15	28360000	28880000	domain		chr14	106000000	107280000	domain		chr15	22040000	22200000	domain		chr14	106520000	107280000	domain
chr15	26360000	27120000	domain		chr15	28880000	29080000	domain		chr15	20040000	20280000	domain		chr15	22280000	22600000	domain		chr15	20040000	20280000	domain
chr15	27120000	28360000	domain		chr15	29200000	29400000	domain		chr15	20360000	20960000	domain		chr15	22640000	23520000	domain		chr15	20360000	20520000	domain
chr15	28360000	28880000	domain		chr15	29400000	30480000	domain		chr15	21080000	21280000	domain		chr15	23560000	23720000	domain		chr15	20520000	20680000	domain
chr15	28880000	29160000	domain		chr15	30480000	30680000	domain		chr15	21880000	22000000	domain		chr15	23720000	24600000	domain		chr15	20680000	21040000	domain
chr15	29200000	29400000	domain		chr15	30760000	31480000	domain		chr15	22000000	22200000	domain		chr15	24600000	24960000	domain		chr15	21080000	21280000	domain
chr15	29400000	30400000	domain		chr15	31480000	31840000	domain		chr15	22280000	22600000	domain		chr15	24960000	25760000	domain		chr15	21880000	22200000	domain
chr15	30480000	30680000	domain		chr15	31840000	32680000	domain		chr15	22640000	23520000	domain		chr15	25760000	26240000	domain		chr15	22280000	22600000	domain
chr15	30760000	30880000	domain		chr15	32680000	32920000	domain		chr15	23600000	23720000	domain		chr15	26240000	26720000	domain		chr15	22640000	23520000	domain
chr15	30880000	31480000	domain		chr15	32920000	33320000	domain		chr15	23720000	24960000	domain		chr15	26720000	27120000	domain		chr15	23600000	23720000	domain
chr15	31480000	31800000	domain		chr15	33320000	33440000	domain		chr15	24960000	25560000	domain		chr15	27120000	28360000	domain		chr15	23720000	24560000	domain
chr15	31800000	32320000	domain		chr15	33440000	34040000	domain		chr15	25560000	25760000	domain		chr15	28360000	28840000	domain		chr15	24560000	25000000	domain
chr15	32320000	32720000	domain		chr15	34040000	34320000	domain		chr15	25760000	26280000	domain		chr15	28840000	29120000	domain		chr15	25000000	25600000	domain
chr15	32720000	32920000	domain		chr15	34320000	34920000	domain		chr15	26280000	27120000	domain		chr15	29200000	29400000	domain		chr15	25600000	25760000	domain
chr15	32920000	33320000	domain		chr15	34920000	35280000	domain		chr15	27120000	28320000	domain		chr15	29400000	30400000	domain		chr15	25760000	26240000	domain
chr15	33320000	33440000	domain		chr15	35280000	35760000	domain		chr15	28320000	28840000	domain		chr15	30400000	30520000	domain		chr15	26240000	27120000	domain
chr15	33440000	34040000	domain		chr15	35760000	36320000	domain		chr15	28840000	29160000	domain		chr15	30520000	30680000	domain		chr15	27120000	28360000	domain
chr15	34040000	34320000	domain		chr15	36320000	36800000	domain		chr15	29200000	29360000	domain		chr15	30760000	30880000	domain		chr15	28360000	28880000	domain
chr15	34320000	34920000	domain		chr15	36800000	37440000	domain		chr15	29360000	30400000	domain		chr15	30880000	31480000	domain		chr15	28880000	29080000	domain
chr15	34920000	35240000	domain		chr15	37440000	38240000	domain		chr15	30400000	30640000	domain		chr15	31480000	31800000	domain		chr15	29200000	29400000	domain
chr15	35240000	35760000	domain		chr15	38240000	38720000	domain		chr15	30760000	31480000	domain		chr15	31800000	32680000	domain		chr15	29400000	29960000	domain
chr15	35760000	36320000	domain		chr15	38720000	39000000	domain		chr15	31480000	31840000	domain		chr15	32760000	32920000	domain		chr15	29960000	30440000	domain
chr15	36400000	36800000	domain		chr15	39000000	40080000	domain		chr15	31840000	32720000	domain		chr15	32920000	33320000	domain		chr15	30440000	30680000	domain
chr15	36800000	37440000	domain		chr15	40080000	40320000	domain		chr15	32720000	32920000	domain		chr15	33320000	33480000	domain		chr15	30760000	30880000	domain
chr15	37440000	38240000	domain		chr15	40320000	40640000	domain		chr15	32920000	33320000	domain		chr15	33480000	34040000	domain		chr15	30880000	31480000	domain
chr15	38240000	38720000	domain		chr15	40640000	41200000	domain		chr15	33320000	34040000	domain		chr15	34040000	34320000	domain		chr15	31480000	31800000	domain
chr15	38720000	39000000	domain		chr15	41200000	41680000	domain		chr15	34040000	34320000	domain		chr15	34320000	34920000	domain		chr15	31800000	32720000	domain
chr15	39000000	40320000	domain		chr15	41680000	42240000	domain		chr15	34320000	34920000	domain		chr15	34920000	35280000	domain		chr15	32720000	32880000	domain
chr15	40320000	40600000	domain		chr15	42240000	42440000	domain		chr15	34920000	35280000	domain		chr15	35280000	35760000	domain		chr15	32880000	33320000	domain
chr15	40600000	41200000	domain		chr15	42440000	42800000	domain		chr15	35280000	35760000	domain		chr15	35760000	36320000	domain		chr15	33320000	34320000	domain
chr15	41200000	41680000	domain		chr15	42800000	42960000	domain		chr15	35760000	36400000	domain		chr15	36320000	36800000	domain		chr15	34320000	34920000	domain
chr15	41680000	42240000	domain		chr15	42960000	43640000	domain		chr15	36400000	36840000	domain		chr15	36800000	37440000	domain		chr15	34920000	35280000	domain
chr15	42240000	42440000	domain		chr15	43640000	44120000	domain		chr15	36840000	37440000	domain		chr15	37440000	38240000	domain		chr15	35280000	35760000	domain
chr15	42440000	42800000	domain		chr15	44120000	44520000	domain		chr15	37440000	37800000	domain		chr15	38240000	38720000	domain		chr15	35760000	36320000	domain
chr15	42800000	42960000	domain		chr15	44520000	44840000	domain		chr15	37800000	38240000	domain		chr15	38720000	39000000	domain		chr15	36320000	36880000	domain
chr15	42960000	43680000	domain		chr15	44840000	45120000	domain		chr15	38240000	38720000	domain		chr15	39000000	40320000	domain		chr15	36880000	37440000	domain
chr15	43680000	44120000	domain		chr15	45120000	45440000	domain		chr15	38720000	39000000	domain		chr15	40320000	40600000	domain		chr15	37440000	38240000	domain
chr15	44120000	44520000	domain		chr15	45440000	45960000	domain		chr15	39000000	40080000	domain		chr15	40600000	41200000	domain		chr15	38240000	38720000	domain
chr15	44520000	44840000	domain		chr15	45960000	47480000	domain		chr15	40080000	40320000	domain		chr15	41200000	41680000	domain		chr15	38720000	39000000	domain
chr15	44840000	45400000	domain		chr15	47480000	48640000	domain		chr15	40320000	40600000	domain		chr15	41680000	42240000	domain		chr15	39000000	40320000	domain
chr15	45400000	45960000	domain		chr15	48640000	49120000	domain		chr15	40600000	41200000	domain		chr15	42240000	42440000	domain		chr15	40320000	40600000	domain
chr15	45960000	47480000	domain		chr15	49120000	49440000	domain		chr15	41200000	41320000	domain		chr15	42440000	42800000	domain		chr15	40600000	41200000	domain
chr15	47480000	47960000	domain		chr15	49440000	50640000	domain		chr15	41320000	41680000	domain		chr15	42800000	42960000	domain		chr15	41200000	41680000	domain
chr15	47960000	48640000	domain		chr15	50640000	51200000	domain		chr15	41680000	42240000	domain		chr15	42960000	43640000	domain		chr15	41680000	42240000	domain
chr15	48640000	49120000	domain		chr15	51200000	51400000	domain		chr15	42240000	42440000	domain		chr15	43640000	44120000	domain		chr15	42240000	42440000	domain
chr15	49120000	49480000	domain		chr15	51400000	51800000	domain		chr15	42440000	42800000	domain		chr15	44120000	44520000	domain		chr15	42440000	42800000	domain
chr15	49480000	50640000	domain		chr15	51800000	52120000	domain		chr15	42800000	42960000	domain		chr15	44520000	44840000	domain		chr15	42800000	42960000	domain
chr15	50640000	51200000	domain		chr15	52120000	52520000	domain		chr15	42960000	43640000	domain		chr15	44840000	45120000	domain		chr15	42960000	43680000	domain
chr15	51200000	51800000	domain		chr15	52520000	53040000	domain		chr15	43640000	44120000	domain		chr15	45120000	45400000	domain		chr15	43680000	44120000	domain
chr15	51800000	52080000	domain		chr15	53040000	53400000	domain		chr15	44120000	44520000	domain		chr15	45400000	45960000	domain		chr15	44120000	44520000	domain
chr15	52080000	52520000	domain		chr15	53400000	54080000	domain		chr15	44520000	44840000	domain		chr15	45960000	46920000	domain		chr15	44520000	44840000	domain
chr15	52520000	53040000	domain		chr15	54080000	55480000	domain		chr15	44840000	45120000	domain		chr15	46920000	47480000	domain		chr15	44840000	45120000	domain
chr15	53040000	54080000	domain		chr15	55480000	55760000	domain		chr15	45120000	45400000	domain		chr15	47480000	48640000	domain		chr15	45120000	45400000	domain
chr15	54080000	55480000	domain		chr15	55760000	56240000	domain		chr15	45400000	45960000	domain		chr15	48640000	49120000	domain		chr15	45400000	45960000	domain
chr15	55480000	55760000	domain		chr15	56240000	56520000	domain		chr15	45960000	47480000	domain		chr15	49120000	49480000	domain		chr15	45960000	47480000	domain
chr15	55760000	56200000	domain		chr15	56520000	56760000	domain		chr15	47480000	48640000	domain		chr15	49480000	50640000	domain		chr15	47480000	48640000	domain
chr15	56200000	56520000	domain		chr15	56760000	57200000	domain		chr15	48640000	49120000	domain		chr15	50640000	51200000	domain		chr15	48640000	49120000	domain
chr15	56520000	56760000	domain		chr15	57200000	57640000	domain		chr15	49120000	49440000	domain		chr15	51200000	51800000	domain		chr15	49120000	49440000	domain
chr15	56760000	57640000	domain		chr15	57640000	57840000	domain		chr15	49440000	50480000	domain		chr15	51800000	52080000	domain		chr15	49440000	50640000	domain
chr15	57640000	57840000	domain		chr15	57840000	58480000	domain		chr15	50480000	50640000	domain		chr15	52080000	52520000	domain		chr15	50640000	51200000	domain
chr15	57840000	58160000	domain		chr15	58480000	59240000	domain		chr15	50640000	51200000	domain		chr15	52520000	53040000	domain		chr15	51200000	51400000	domain
chr15	58160000	58480000	domain		chr15	59240000	59440000	domain		chr15	51200000	51400000	domain		chr15	53040000	54080000	domain		chr15	51400000	51800000	domain
chr15	58480000	59080000	domain		chr15	59440000	59960000	domain		chr15	51400000	51760000	domain		chr15	54080000	55480000	domain		chr15	51800000	52120000	domain
chr15	59080000	59240000	domain		chr15	59960000	60640000	domain		chr15	51760000	52120000	domain		chr15	55480000	55760000	domain		chr15	52120000	52520000	domain
chr15	59240000	59440000	domain		chr15	60640000	60840000	domain		chr15	52120000	52520000	domain		chr15	55760000	56240000	domain		chr15	52520000	53040000	domain
chr15	59440000	59960000	domain		chr15	60840000	61240000	domain		chr15	52520000	53040000	domain		chr15	56240000	56520000	domain		chr15	53040000	54080000	domain
chr15	59960000	60640000	domain		chr15	61240000	62160000	domain		chr15	53040000	54080000	domain		chr15	56520000	56760000	domain		chr15	54080000	55480000	domain
chr15	60640000	60840000	domain		chr15	62160000	63040000	domain		chr15	54080000	55480000	domain		chr15	56760000	57200000	domain		chr15	55480000	55760000	domain
chr15	60840000	61240000	domain		chr15	63040000	63400000	domain		chr15	55480000	55760000	domain		chr15	57200000	57640000	domain		chr15	55760000	56200000	domain
chr15	61240000	62160000	domain		chr15	63400000	63920000	domain		chr15	55760000	56200000	domain		chr15	57640000	57840000	domain		chr15	56200000	56520000	domain
chr15	62160000	63040000	domain		chr15	63920000	64440000	domain		chr15	56200000	56520000	domain		chr15	57840000	58480000	domain		chr15	56520000	56760000	domain
chr15	63040000	63400000	domain		chr15	64440000	64640000	domain		chr15	56520000	56760000	domain		chr15	58480000	59240000	domain		chr15	56760000	57200000	domain
chr15	63400000	63920000	domain		chr15	64640000	65000000	domain		chr15	56760000	57200000	domain		chr15	59240000	59440000	domain		chr15	57200000	57640000	domain
chr15	63920000	64440000	domain		chr15	65000000	65440000	domain		chr15	57200000	57640000	domain		chr15	59440000	59960000	domain		chr15	57640000	57840000	domain
chr15	64440000	64680000	domain		chr15	65440000	65600000	domain		chr15	57640000	57840000	domain		chr15	59960000	60600000	domain		chr15	57840000	58480000	domain
chr15	64680000	65000000	domain		chr15	65600000	66200000	domain		chr15	57840000	58480000	domain		chr15	60600000	60840000	domain		chr15	58480000	59240000	domain
chr15	65000000	65600000	domain		chr15	66200000	66640000	domain		chr15	58480000	59240000	domain		chr15	60840000	61240000	domain		chr15	59240000	59440000	domain
chr15	65600000	66200000	domain		chr15	66640000	66840000	domain		chr15	59240000	59440000	domain		chr15	61240000	62160000	domain		chr15	59440000	59960000	domain
chr15	66200000	66640000	domain		chr15	66840000	67160000	domain		chr15	59440000	59960000	domain		chr15	62160000	62560000	domain		chr15	59960000	60640000	domain
chr15	66640000	66880000	domain		chr15	67160000	67720000	domain		chr15	59960000	60640000	domain		chr15	62560000	63040000	domain		chr15	60640000	60840000	domain
chr15	66880000	67160000	domain		chr15	67720000	68120000	domain		chr15	60640000	60840000	domain		chr15	63040000	63400000	domain		chr15	60840000	62160000	domain
chr15	67160000	67600000	domain		chr15	68120000	68520000	domain		chr15	60840000	62160000	domain		chr15	63400000	63560000	domain		chr15	62160000	63040000	domain
chr15	67600000	67760000	domain		chr15	68520000	69320000	domain		chr15	62160000	63040000	domain		chr15	63560000	63920000	domain		chr15	63040000	63400000	domain
chr15	67760000	68120000	domain		chr15	69320000	69760000	domain		chr15	63040000	63400000	domain		chr15	63920000	64440000	domain		chr15	63400000	63920000	domain
chr15	68120000	68520000	domain		chr15	69760000	70400000	domain		chr15	63400000	63560000	domain		chr15	64440000	64640000	domain		chr15	63920000	64440000	domain
chr15	68520000	69320000	domain		chr15	70400000	70840000	domain		chr15	63560000	63920000	domain		chr15	64640000	65000000	domain		chr15	64440000	64640000	domain
chr15	69320000	69760000	domain		chr15	70840000	71120000	domain		chr15	63920000	64440000	domain		chr15	65000000	65440000	domain		chr15	64640000	65000000	domain
chr15	69760000	70400000	domain		chr15	71120000	71760000	domain		chr15	64440000	65000000	domain		chr15	65440000	65600000	domain		chr15	65000000	65440000	domain
chr15	70400000	70840000	domain		chr15	71760000	72480000	domain		chr15	65000000	65600000	domain		chr15	65600000	66200000	domain		chr15	65440000	65600000	domain
chr15	70840000	71120000	domain		chr15	72480000	72960000	domain		chr15	65600000	66200000	domain		chr15	66200000	66840000	domain		chr15	65680000	66200000	domain
chr15	71120000	71760000	domain		chr15	72960000	73560000	domain		chr15	66200000	66640000	domain		chr15	66840000	67160000	domain		chr15	66200000	66640000	domain
chr15	71760000	72120000	domain		chr15	73560000	74240000	domain		chr15	66640000	66840000	domain		chr15	67160000	67720000	domain		chr15	66640000	66840000	domain
chr15	72120000	72480000	domain		chr15	74240000	74640000	domain		chr15	66840000	67160000	domain		chr15	67720000	68120000	domain		chr15	66840000	67160000	domain
chr15	72480000	72960000	domain		chr15	74640000	74920000	domain		chr15	67160000	67720000	domain		chr15	68120000	68520000	domain		chr15	67160000	67640000	domain
chr15	72960000	73560000	domain		chr15	74920000	75240000	domain		chr15	67720000	68120000	domain		chr15	68520000	69320000	domain		chr15	67640000	67760000	domain
chr15	73560000	74240000	domain		chr15	75240000	75640000	domain		chr15	68120000	68520000	domain		chr15	69320000	69760000	domain		chr15	67760000	68120000	domain
chr15	74240000	74640000	domain		chr15	75640000	76000000	domain		chr15	68520000	69320000	domain		chr15	69760000	70400000	domain		chr15	68120000	68520000	domain
chr15	74640000	74920000	domain		chr15	76000000	76200000	domain		chr15	69320000	69760000	domain		chr15	70400000	70840000	domain		chr15	68520000	69320000	domain
chr15	74920000	75240000	domain		chr15	76200000	76440000	domain		chr15	69760000	70400000	domain		chr15	70840000	71120000	domain		chr15	69320000	69720000	domain
chr15	75240000	75640000	domain		chr15	76440000	77200000	domain		chr15	70400000	70840000	domain		chr15	71120000	71760000	domain		chr15	69720000	70400000	domain
chr15	75640000	76000000	domain		chr15	77200000	77920000	domain		chr15	70840000	71120000	domain		chr15	71760000	72480000	domain		chr15	70400000	70840000	domain
chr15	76000000	76120000	domain		chr15	77920000	78200000	domain		chr15	71120000	71760000	domain		chr15	72480000	72960000	domain		chr15	70840000	71120000	domain
chr15	76120000	76440000	domain		chr15	78200000	78560000	domain		chr15	71760000	72480000	domain		chr15	72960000	73560000	domain		chr15	71120000	71760000	domain
chr15	76440000	77200000	domain		chr15	78560000	79160000	domain		chr15	72480000	73000000	domain		chr15	73560000	74240000	domain		chr15	71760000	72160000	domain
chr15	77200000	77920000	domain		chr15	79160000	79520000	domain		chr15	73000000	73560000	domain		chr15	74240000	74640000	domain		chr15	72160000	72480000	domain
chr15	77920000	78200000	domain		chr15	79520000	80160000	domain		chr15	73560000	74240000	domain		chr15	74640000	74920000	domain		chr15	72480000	72960000	domain
chr15	78200000	78400000	domain		chr15	80160000	80680000	domain		chr15	74240000	74640000	domain		chr15	74920000	75240000	domain		chr15	72960000	73560000	domain
chr15	78400000	78560000	domain		chr15	80680000	81280000	domain		chr15	74640000	74920000	domain		chr15	75240000	75640000	domain		chr15	73560000	74240000	domain
chr15	78560000	79160000	domain		chr15	81280000	81640000	domain		chr15	74920000	75240000	domain		chr15	75640000	76000000	domain		chr15	74240000	74640000	domain
chr15	79160000	79520000	domain		chr15	81640000	82600000	domain		chr15	75240000	75640000	domain		chr15	76000000	76120000	domain		chr15	74640000	74920000	domain
chr15	79520000	80160000	domain		chr15	83160000	83760000	domain		chr15	75640000	76000000	domain		chr15	76120000	76440000	domain		chr15	74920000	75240000	domain
chr15	80160000	80680000	domain		chr15	83760000	83880000	domain		chr15	76000000	76200000	domain		chr15	76440000	77200000	domain		chr15	75240000	75640000	domain
chr15	80680000	81280000	domain		chr15	83880000	84240000	domain		chr15	76200000	76440000	domain		chr15	77200000	77360000	domain		chr15	75640000	76000000	domain
chr15	81280000	81640000	domain		chr15	84240000	84840000	domain		chr15	76440000	77200000	domain		chr15	77360000	77920000	domain		chr15	76000000	76120000	domain
chr15	81640000	82600000	domain		chr15	84840000	84960000	domain		chr15	77200000	77920000	domain		chr15	77920000	78200000	domain		chr15	76120000	76440000	domain
chr15	83160000	83680000	domain		chr15	85040000	85760000	domain		chr15	77920000	78200000	domain		chr15	78200000	78560000	domain		chr15	76440000	77200000	domain
chr15	83680000	83880000	domain		chr15	85760000	86000000	domain		chr15	78200000	78400000	domain		chr15	78560000	79160000	domain		chr15	77200000	77920000	domain
chr15	83880000	84240000	domain		chr15	86000000	86400000	domain		chr15	78400000	78560000	domain		chr15	79160000	79520000	domain		chr15	77920000	78200000	domain
chr15	84240000	84840000	domain		chr15	86400000	87400000	domain		chr15	78560000	79160000	domain		chr15	79520000	80160000	domain		chr15	78200000	78560000	domain
chr15	84840000	84960000	domain		chr15	87400000	89000000	domain		chr15	79160000	79520000	domain		chr15	80160000	80680000	domain		chr15	78560000	79160000	domain
chr15	85040000	85480000	domain		chr15	89000000	89400000	domain		chr15	79520000	80160000	domain		chr15	80680000	81280000	domain		chr15	79160000	79320000	domain
chr15	85480000	85760000	domain		chr15	89400000	89840000	domain		chr15	80160000	80680000	domain		chr15	81280000	81640000	domain		chr15	79320000	79520000	domain
chr15	85760000	86400000	domain		chr15	89840000	90160000	domain		chr15	80680000	81280000	domain		chr15	81640000	82600000	domain		chr15	79520000	80160000	domain
chr15	86400000	87440000	domain		chr15	90160000	90440000	domain		chr15	81280000	81640000	domain		chr15	83160000	83680000	domain		chr15	80160000	80680000	domain
chr15	87440000	87680000	domain		chr15	90440000	90680000	domain		chr15	81640000	82120000	domain		chr15	83760000	83880000	domain		chr15	80680000	81280000	domain
chr15	87680000	89000000	domain		chr15	90680000	90840000	domain		chr15	82120000	82600000	domain		chr15	83880000	84240000	domain		chr15	81280000	81400000	domain
chr15	89000000	89440000	domain		chr15	90840000	91600000	domain		chr15	83160000	83760000	domain		chr15	84240000	84840000	domain		chr15	81400000	81640000	domain
chr15	89440000	89800000	domain		chr15	91600000	91800000	domain		chr15	83760000	83880000	domain		chr15	84840000	84960000	domain		chr15	81640000	82600000	domain
chr15	89800000	90160000	domain		chr15	91800000	92400000	domain		chr15	83880000	84240000	domain		chr15	85040000	85760000	domain		chr15	83160000	83480000	domain
chr15	90160000	90440000	domain		chr15	92400000	93320000	domain		chr15	84240000	84960000	domain		chr15	85760000	86400000	domain		chr15	83480000	83680000	domain
chr15	90440000	90680000	domain		chr15	93320000	93560000	domain		chr15	85040000	85760000	domain		chr15	86400000	87080000	domain		chr15	83680000	83880000	domain
chr15	90680000	90840000	domain		chr15	93560000	94680000	domain		chr15	85760000	86400000	domain		chr15	87080000	88080000	domain		chr15	83880000	84080000	domain
chr15	90840000	91560000	domain		chr15	94680000	94880000	domain		chr15	86400000	87120000	domain		chr15	88080000	89000000	domain		chr15	84080000	84840000	domain
chr15	91560000	91800000	domain		chr15	94880000	95800000	domain		chr15	87120000	87440000	domain		chr15	89000000	89440000	domain		chr15	84840000	84960000	domain
chr15	91800000	93280000	domain		chr15	95800000	96880000	domain		chr15	87440000	87600000	domain		chr15	89440000	89760000	domain		chr15	85040000	85480000	domain
chr15	93280000	93560000	domain		chr15	96880000	97440000	domain		chr15	87600000	89000000	domain		chr15	89760000	90160000	domain		chr15	85480000	85760000	domain
chr15	93560000	94680000	domain		chr15	97440000	97800000	domain		chr15	89000000	89440000	domain		chr15	90160000	90440000	domain		chr15	85760000	86400000	domain
chr15	94680000	94880000	domain		chr15	97800000	98360000	domain		chr15	89440000	89560000	domain		chr15	90440000	90680000	domain		chr15	86400000	87440000	domain
chr15	94880000	95800000	domain		chr15	98360000	98840000	domain		chr15	89560000	89760000	domain		chr15	90680000	90840000	domain		chr15	87440000	88120000	domain
chr15	95800000	96880000	domain		chr15	98840000	99000000	domain		chr15	89760000	90160000	domain		chr15	90840000	91600000	domain		chr15	88120000	89000000	domain
chr15	96880000	97440000	domain		chr15	99000000	99640000	domain		chr15	90160000	90440000	domain		chr15	91600000	91840000	domain		chr15	89000000	89440000	domain
chr15	97440000	97800000	domain		chr15	99640000	99760000	domain		chr15	90440000	90640000	domain		chr15	91840000	93280000	domain		chr15	89440000	89560000	domain
chr15	97800000	98400000	domain		chr15	99760000	100360000	domain		chr15	90640000	90840000	domain		chr15	93280000	93560000	domain		chr15	89560000	89800000	domain
chr15	98400000	98840000	domain		chr15	100360000	100880000	domain		chr15	90840000	91560000	domain		chr15	93560000	94680000	domain		chr15	89800000	90160000	domain
chr15	98840000	99000000	domain		chr15	100880000	101160000	domain		chr15	91560000	91800000	domain		chr15	94680000	94880000	domain		chr15	90160000	90440000	domain
chr15	99000000	99760000	domain		chr15	101160000	101560000	domain		chr15	91800000	93280000	domain		chr15	94880000	95800000	domain		chr15	90440000	90680000	domain
chr15	99760000	100360000	domain		chr15	101560000	101800000	domain		chr15	93280000	93560000	domain		chr15	95800000	96440000	domain		chr15	90680000	90840000	domain
chr15	100360000	100880000	domain		chr15	101800000	102200000	domain		chr15	93560000	94680000	domain		chr15	96440000	96880000	domain		chr15	90840000	91600000	domain
chr15	100880000	101160000	domain		chr15	102200000	102560000	domain		chr15	94680000	94880000	domain		chr15	96880000	97440000	domain		chr15	91600000	91800000	domain
chr15	101160000	101560000	domain		chr16	40000	760000	domain		chr15	94880000	95800000	domain		chr15	97440000	97800000	domain		chr15	91800000	92360000	domain
chr15	101560000	101800000	domain		chr16	760000	1320000	domain		chr15	95800000	96880000	domain		chr15	97800000	98400000	domain		chr15	92360000	93280000	domain
chr15	101800000	102200000	domain		chr16	1320000	1840000	domain		chr15	96880000	97440000	domain		chr15	98400000	98840000	domain		chr15	93280000	93560000	domain
chr15	102200000	102560000	domain		chr16	1840000	2000000	domain		chr15	97440000	97800000	domain		chr15	98840000	99000000	domain		chr15	93560000	94680000	domain
chr16	40000	440000	domain		chr16	2000000	2240000	domain		chr15	97800000	98400000	domain		chr15	99000000	99640000	domain		chr15	94680000	94880000	domain
chr16	440000	720000	domain		chr16	2240000	2680000	domain		chr15	98400000	98840000	domain		chr15	99640000	99760000	domain		chr15	94880000	95800000	domain
chr16	720000	1360000	domain		chr16	2680000	3040000	domain		chr15	98840000	99000000	domain		chr15	99760000	100360000	domain		chr15	95800000	96880000	domain
chr16	1360000	1840000	domain		chr16	3040000	3560000	domain		chr15	99000000	99640000	domain		chr15	100360000	100680000	domain		chr15	96880000	97440000	domain
chr16	1840000	2000000	domain		chr16	3560000	4000000	domain		chr15	99640000	99760000	domain		chr15	100680000	100880000	domain		chr15	97440000	97800000	domain
chr16	2000000	2240000	domain		chr16	4000000	4480000	domain		chr15	99760000	100360000	domain		chr15	100880000	101160000	domain		chr15	97800000	98400000	domain
chr16	2240000	2720000	domain		chr16	4480000	4760000	domain		chr15	100440000	100880000	domain		chr15	101160000	101560000	domain		chr15	98400000	98840000	domain
chr16	2720000	3040000	domain		chr16	4760000	5160000	domain		chr15	100880000	101160000	domain		chr15	101560000	101800000	domain		chr15	98840000	99000000	domain
chr16	3040000	3560000	domain		chr16	5160000	6720000	domain		chr15	101160000	101560000	domain		chr15	101800000	102200000	domain		chr15	99000000	99640000	domain
chr16	3560000	4000000	domain		chr16	6720000	8640000	domain		chr15	101560000	101800000	domain		chr15	102200000	102560000	domain		chr15	99640000	99760000	domain
chr16	4000000	4480000	domain		chr16	8680000	9240000	domain		chr15	101800000	102200000	domain		chr16	40000	760000	domain		chr15	99760000	100360000	domain
chr16	4480000	4760000	domain		chr16	9240000	10320000	domain		chr15	102200000	102560000	domain		chr16	760000	1360000	domain		chr15	100360000	100880000	domain
chr16	4760000	5160000	domain		chr16	10320000	10600000	domain		chr16	40000	440000	domain		chr16	1360000	1840000	domain		chr15	100880000	101160000	domain
chr16	5160000	6720000	domain		chr16	10600000	11040000	domain		chr16	440000	720000	domain		chr16	1840000	2040000	domain		chr15	101160000	101560000	domain
chr16	6720000	8560000	domain		chr16	11040000	11480000	domain		chr16	720000	1360000	domain		chr16	2040000	2240000	domain		chr15	101560000	101800000	domain
chr16	8680000	9240000	domain		chr16	11480000	12000000	domain		chr16	1360000	1840000	domain		chr16	2240000	2680000	domain		chr15	101800000	102200000	domain
chr16	9240000	10320000	domain		chr16	12000000	12160000	domain		chr16	1840000	2000000	domain		chr16	2680000	3040000	domain		chr15	102200000	102560000	domain
chr16	10320000	10600000	domain		chr16	12160000	13000000	domain		chr16	2000000	2240000	domain		chr16	3040000	3560000	domain		chr16	40000	440000	domain
chr16	10600000	11040000	domain		chr16	13000000	14000000	domain		chr16	2240000	2680000	domain		chr16	3560000	4000000	domain		chr16	440000	760000	domain
chr16	11040000	11480000	domain		chr16	14000000	14360000	domain		chr16	2680000	3040000	domain		chr16	4000000	4480000	domain		chr16	760000	1360000	domain
chr16	11480000	12160000	domain		chr16	14360000	14800000	domain		chr16	3040000	3560000	domain		chr16	4480000	4760000	domain		chr16	1360000	1840000	domain
chr16	12160000	13000000	domain		chr16	14840000	15480000	domain		chr16	3560000	4000000	domain		chr16	4760000	5160000	domain		chr16	1840000	2000000	domain
chr16	13000000	14000000	domain		chr16	15480000	15840000	domain		chr16	4000000	4480000	domain		chr16	5160000	6720000	domain		chr16	2000000	2240000	domain
chr16	14000000	14360000	domain		chr16	15840000	16400000	domain		chr16	4480000	4760000	domain		chr16	6720000	7000000	domain		chr16	2240000	2680000	domain
chr16	14360000	14800000	domain		chr16	16480000	17800000	domain		chr16	4760000	5160000	domain		chr16	7000000	7560000	domain		chr16	2680000	3040000	domain
chr16	14840000	15440000	domain		chr16	17800000	18440000	domain		chr16	5160000	6720000	domain		chr16	7560000	8560000	domain		chr16	3040000	3560000	domain
chr16	15440000	15840000	domain		chr16	18520000	18760000	domain		chr16	6720000	7560000	domain		chr16	8680000	9240000	domain		chr16	3560000	4000000	domain
chr16	15840000	16360000	domain		chr16	18760000	19560000	domain		chr16	7560000	8560000	domain		chr16	9240000	10320000	domain		chr16	4000000	4480000	domain
chr16	16480000	17960000	domain		chr16	19560000	19880000	domain		chr16	8680000	9240000	domain		chr16	10320000	10600000	domain		chr16	4480000	4760000	domain
chr16	17960000	18400000	domain		chr16	19880000	20440000	domain		chr16	9240000	10320000	domain		chr16	10600000	10840000	domain		chr16	4760000	5160000	domain
chr16	18520000	18800000	domain		chr16	20440000	20760000	domain		chr16	10320000	10600000	domain		chr16	10840000	11040000	domain		chr16	5160000	6720000	domain
chr16	18800000	19560000	domain		chr16	20760000	21160000	domain		chr16	10600000	11040000	domain		chr16	11040000	11480000	domain		chr16	6720000	7600000	domain
chr16	19560000	19880000	domain		chr16	21160000	21400000	domain		chr16	11040000	11480000	domain		chr16	11480000	12200000	domain		chr16	7600000	8640000	domain
chr16	19880000	20760000	domain		chr16	21480000	21720000	domain		chr16	11480000	12040000	domain		chr16	12200000	13000000	domain		chr16	8680000	8880000	domain
chr16	20760000	21160000	domain		chr16	21720000	22480000	domain		chr16	12040000	12160000	domain		chr16	13000000	13600000	domain		chr16	8880000	9240000	domain
chr16	21160000	21440000	domain		chr16	22600000	23080000	domain		chr16	12160000	13000000	domain		chr16	13600000	14000000	domain		chr16	9240000	10320000	domain
chr16	21480000	22000000	domain		chr16	23080000	23480000	domain		chr16	13000000	13560000	domain		chr16	14000000	14360000	domain		chr16	10320000	10600000	domain
chr16	22000000	22200000	domain		chr16	23480000	23640000	domain		chr16	13560000	14000000	domain		chr16	14360000	14800000	domain		chr16	10600000	11040000	domain
chr16	22200000	22480000	domain		chr16	23640000	24040000	domain		chr16	14000000	14400000	domain		chr16	14840000	15440000	domain		chr16	11040000	11480000	domain
chr16	22600000	23160000	domain		chr16	24040000	24560000	domain		chr16	14400000	14800000	domain		chr16	15440000	15840000	domain		chr16	11480000	12000000	domain
chr16	23160000	23480000	domain		chr16	24560000	25000000	domain		chr16	14840000	15440000	domain		chr16	15840000	16400000	domain		chr16	12000000	12200000	domain
chr16	23480000	23680000	domain		chr16	25000000	25280000	domain		chr16	15440000	15840000	domain		chr16	16480000	18400000	domain		chr16	12200000	12960000	domain
chr16	23680000	24040000	domain		chr16	25280000	27160000	domain		chr16	15840000	16400000	domain		chr16	18520000	18800000	domain		chr16	12960000	13560000	domain
chr16	24040000	24560000	domain		chr16	27160000	27480000	domain		chr16	16480000	17840000	domain		chr16	18800000	19560000	domain		chr16	13560000	14000000	domain
chr16	24560000	25280000	domain		chr16	27480000	28240000	domain		chr16	17840000	18480000	domain		chr16	19560000	19880000	domain		chr16	14000000	14360000	domain
chr16	25280000	25720000	domain		chr16	28240000	28640000	domain		chr16	18520000	18800000	domain		chr16	19880000	20760000	domain		chr16	14360000	14800000	domain
chr16	25720000	26200000	domain		chr16	28640000	29000000	domain		chr16	18800000	19560000	domain		chr16	20760000	21160000	domain		chr16	14840000	15440000	domain
chr16	26200000	27160000	domain		chr16	29000000	29440000	domain		chr16	19560000	19880000	domain		chr16	21160000	21440000	domain		chr16	15440000	15840000	domain
chr16	27160000	27480000	domain		chr16	29440000	30040000	domain		chr16	19880000	20760000	domain		chr16	21480000	22000000	domain		chr16	15840000	16400000	domain
chr16	27480000	28240000	domain		chr16	30040000	30400000	domain		chr16	20760000	21160000	domain		chr16	22000000	22200000	domain		chr16	16480000	17920000	domain
chr16	28240000	28960000	domain		chr16	30400000	30680000	domain		chr16	21160000	21440000	domain		chr16	22200000	22600000	domain		chr16	17920000	18480000	domain
chr16	28960000	29440000	domain		chr16	30680000	30960000	domain		chr16	21480000	21720000	domain		chr16	22600000	23160000	domain		chr16	18520000	18800000	domain
chr16	29440000	30080000	domain		chr16	30960000	31480000	domain		chr16	21720000	22240000	domain		chr16	23160000	23480000	domain		chr16	18800000	19560000	domain
chr16	30080000	30320000	domain		chr16	31480000	32040000	domain		chr16	22240000	22480000	domain		chr16	23480000	23680000	domain		chr16	19560000	19920000	domain
chr16	30400000	30720000	domain		chr16	32040000	32560000	domain		chr16	22600000	23160000	domain		chr16	23680000	24040000	domain		chr16	19920000	20440000	domain
chr16	30720000	30960000	domain		chr16	32560000	32680000	domain		chr16	23160000	23480000	domain		chr16	24040000	24560000	domain		chr16	20440000	20760000	domain
chr16	30960000	31480000	domain		chr16	32800000	32920000	domain		chr16	23480000	23680000	domain		chr16	24560000	25280000	domain		chr16	20760000	21160000	domain
chr16	31480000	32040000	domain		chr16	32920000	33080000	domain		chr16	23680000	24040000	domain		chr16	25280000	25720000	domain		chr16	21160000	21440000	domain
chr16	32040000	32680000	domain		chr16	33280000	33800000	domain		chr16	24040000	24560000	domain		chr16	25720000	27160000	domain		chr16	21480000	22240000	domain
chr16	32800000	32920000	domain		chr16	33880000	34000000	domain		chr16	24560000	25280000	domain		chr16	27160000	27480000	domain		chr16	22240000	22600000	domain
chr16	32920000	33080000	domain		chr16	34160000	34800000	domain		chr16	25280000	27120000	domain		chr16	27480000	28240000	domain		chr16	22600000	23200000	domain
chr16	33280000	33480000	domain		chr16	34800000	35280000	domain		chr16	27120000	27480000	domain		chr16	28240000	28560000	domain		chr16	23200000	23480000	domain
chr16	33480000	33760000	domain		chr16	46360000	46960000	domain		chr16	27480000	28240000	domain		chr16	28560000	28760000	domain		chr16	23480000	23680000	domain
chr16	33760000	33880000	domain		chr16	46960000	48200000	domain		chr16	28240000	28480000	domain		chr16	28760000	28960000	domain		chr16	23680000	24040000	domain
chr16	33880000	34040000	domain		chr16	48200000	48680000	domain		chr16	28480000	28640000	domain		chr16	28960000	29440000	domain		chr16	24040000	24560000	domain
chr16	34160000	35280000	domain		chr16	48680000	49440000	domain		chr16	28720000	28960000	domain		chr16	29440000	30080000	domain		chr16	24560000	25280000	domain
chr16	46360000	46960000	domain		chr16	49440000	50000000	domain		chr16	28960000	29440000	domain		chr16	30080000	30440000	domain		chr16	25280000	25720000	domain
chr16	46960000	48200000	domain		chr16	50000000	50840000	domain		chr16	29440000	30040000	domain		chr16	30440000	30720000	domain		chr16	25720000	27160000	domain
chr16	48200000	48680000	domain		chr16	50840000	51080000	domain		chr16	30040000	30400000	domain		chr16	30720000	30960000	domain		chr16	27160000	27480000	domain
chr16	48680000	49440000	domain		chr16	51080000	52040000	domain		chr16	30400000	30720000	domain		chr16	30960000	31480000	domain		chr16	27480000	28240000	domain
chr16	49440000	50000000	domain		chr16	52040000	53080000	domain		chr16	30720000	30960000	domain		chr16	31480000	32040000	domain		chr16	28240000	28680000	domain
chr16	50000000	50840000	domain		chr16	53080000	53560000	domain		chr16	30960000	31480000	domain		chr16	32120000	32680000	domain		chr16	28720000	28960000	domain
chr16	50840000	52040000	domain		chr16	53560000	55480000	domain		chr16	31480000	32040000	domain		chr16	32880000	33080000	domain		chr16	28960000	29080000	domain
chr16	52040000	53080000	domain		chr16	55480000	55720000	domain		chr16	32040000	32480000	domain		chr16	33280000	33720000	domain		chr16	29080000	29400000	domain
chr16	53080000	53560000	domain		chr16	55720000	55880000	domain		chr16	32480000	32680000	domain		chr16	33720000	33840000	domain		chr16	29400000	30080000	domain
chr16	53560000	55440000	domain		chr16	55880000	56440000	domain		chr16	32800000	33080000	domain		chr16	33840000	34000000	domain		chr16	30080000	30200000	domain
chr16	55440000	55880000	domain		chr16	56440000	56760000	domain		chr16	33280000	33880000	domain		chr16	34160000	34680000	domain		chr16	30200000	30440000	domain
chr16	55880000	56440000	domain		chr16	56760000	57320000	domain		chr16	33880000	34000000	domain		chr16	34680000	35280000	domain		chr16	30440000	30720000	domain
chr16	56440000	56760000	domain		chr16	57320000	57480000	domain		chr16	34160000	35280000	domain		chr16	46360000	46880000	domain		chr16	30720000	30960000	domain
chr16	56760000	57280000	domain		chr16	57480000	57760000	domain		chr16	46360000	46880000	domain		chr16	46880000	48200000	domain		chr16	30960000	31480000	domain
chr16	57280000	57560000	domain		chr16	57760000	58080000	domain		chr16	46960000	48200000	domain		chr16	48200000	48680000	domain		chr16	31480000	32040000	domain
chr16	57560000	57760000	domain		chr16	58080000	58200000	domain		chr16	48200000	48680000	domain		chr16	48680000	49160000	domain		chr16	32040000	32480000	domain
chr16	57760000	58080000	domain		chr16	58200000	58320000	domain		chr16	48680000	49440000	domain		chr16	49160000	49440000	domain		chr16	32480000	32680000	domain
chr16	58080000	58200000	domain		chr16	58320000	58520000	domain		chr16	49440000	50000000	domain		chr16	49440000	50000000	domain		chr16	32800000	32920000	domain
chr16	58200000	58320000	domain		chr16	58520000	58800000	domain		chr16	50000000	50840000	domain		chr16	50000000	50880000	domain		chr16	32920000	33080000	domain
chr16	58320000	58560000	domain		chr16	58800000	59920000	domain		chr16	50840000	51080000	domain		chr16	50880000	51120000	domain		chr16	33280000	33880000	domain
chr16	58560000	58800000	domain		chr16	59920000	60360000	domain		chr16	51080000	52040000	domain		chr16	51120000	52040000	domain		chr16	33880000	34000000	domain
chr16	58800000	59880000	domain		chr16	60440000	60960000	domain		chr16	52040000	53080000	domain		chr16	52040000	52520000	domain		chr16	34160000	34640000	domain
chr16	59880000	60320000	domain		chr16	60960000	62200000	domain		chr16	53080000	53560000	domain		chr16	52520000	53080000	domain		chr16	34640000	35280000	domain
chr16	60320000	60960000	domain		chr16	62200000	63360000	domain		chr16	53560000	55480000	domain		chr16	53080000	53560000	domain		chr16	46360000	46840000	domain
chr16	60960000	61440000	domain		chr16	63360000	64840000	domain		chr16	55480000	55920000	domain		chr16	53560000	55440000	domain		chr16	46840000	48200000	domain
chr16	61440000	62200000	domain		chr16	64840000	65160000	domain		chr16	55920000	56440000	domain		chr16	55440000	55880000	domain		chr16	48200000	48680000	domain
chr16	62200000	63360000	domain		chr16	65160000	66400000	domain		chr16	56440000	56800000	domain		chr16	55880000	56440000	domain		chr16	48680000	49440000	domain
chr16	63360000	64120000	domain		chr16	66400000	66640000	domain		chr16	56880000	57320000	domain		chr16	56440000	56800000	domain		chr16	49440000	50000000	domain
chr16	64120000	65160000	domain		chr16	66640000	66920000	domain		chr16	57320000	57480000	domain		chr16	56800000	57320000	domain		chr16	50000000	50840000	domain
chr16	65160000	66360000	domain		chr16	66920000	67240000	domain		chr16	57480000	57760000	domain		chr16	57320000	57480000	domain		chr16	50840000	52040000	domain
chr16	66360000	66640000	domain		chr16	67240000	67520000	domain		chr16	57760000	58200000	domain		chr16	57480000	57760000	domain		chr16	52040000	53080000	domain
chr16	66640000	66920000	domain		chr16	67520000	67960000	domain		chr16	58200000	58320000	domain		chr16	57760000	58200000	domain		chr16	53080000	53560000	domain
chr16	66920000	67240000	domain		chr16	67960000	68120000	domain		chr16	58320000	58560000	domain		chr16	58200000	58520000	domain		chr16	53560000	55480000	domain
chr16	67240000	67520000	domain		chr16	68120000	68400000	domain		chr16	58560000	58800000	domain		chr16	58520000	58800000	domain		chr16	55480000	55880000	domain
chr16	67520000	67960000	domain		chr16	68400000	68880000	domain		chr16	58800000	59920000	domain		chr16	58800000	59880000	domain		chr16	55880000	56440000	domain
chr16	67960000	68120000	domain		chr16	68880000	69160000	domain		chr16	59920000	60320000	domain		chr16	59880000	60440000	domain		chr16	56440000	56760000	domain
chr16	68120000	68400000	domain		chr16	69160000	69360000	domain		chr16	60320000	61040000	domain		chr16	60440000	60960000	domain		chr16	56760000	57320000	domain
chr16	68400000	68880000	domain		chr16	69360000	69800000	domain		chr16	61040000	62200000	domain		chr16	60960000	61440000	domain		chr16	57320000	57480000	domain
chr16	68880000	69200000	domain		chr16	69800000	70240000	domain		chr16	62200000	63360000	domain		chr16	61440000	62200000	domain		chr16	57480000	57760000	domain
chr16	69200000	69360000	domain		chr16	70240000	70720000	domain		chr16	63360000	63840000	domain		chr16	62200000	62640000	domain		chr16	57760000	58200000	domain
chr16	69360000	69800000	domain		chr16	70800000	71720000	domain		chr16	63840000	65160000	domain		chr16	62640000	63360000	domain		chr16	58200000	58320000	domain
chr16	69800000	70320000	domain		chr16	71720000	72080000	domain		chr16	65160000	66360000	domain		chr16	63360000	64080000	domain		chr16	58320000	58560000	domain
chr16	70320000	70720000	domain		chr16	72080000	72840000	domain		chr16	66360000	66640000	domain		chr16	64080000	64720000	domain		chr16	58560000	58800000	domain
chr16	70720000	71760000	domain		chr16	72840000	73280000	domain		chr16	66640000	66920000	domain		chr16	64720000	65160000	domain		chr16	58800000	59880000	domain
chr16	71760000	72120000	domain		chr16	73280000	74320000	domain		chr16	66920000	67240000	domain		chr16	65160000	66400000	domain		chr16	59880000	60280000	domain
chr16	72120000	73280000	domain		chr16	74320000	74680000	domain		chr16	67240000	67520000	domain		chr16	66400000	66640000	domain		chr16	60360000	60960000	domain
chr16	73280000	74320000	domain		chr16	74680000	75200000	domain		chr16	67520000	68400000	domain		chr16	66640000	66920000	domain		chr16	60960000	62200000	domain
chr16	74320000	74680000	domain		chr16	75200000	75480000	domain		chr16	68400000	68880000	domain		chr16	66920000	67240000	domain		chr16	62200000	63360000	domain
chr16	74680000	75200000	domain		chr16	75480000	75800000	domain		chr16	68880000	69200000	domain		chr16	67240000	67520000	domain		chr16	63360000	63920000	domain
chr16	75200000	75480000	domain		chr16	75800000	76280000	domain		chr16	69200000	69360000	domain		chr16	67520000	67680000	domain		chr16	63920000	65120000	domain
chr16	75480000	75800000	domain		chr16	76280000	77240000	domain		chr16	69360000	69800000	domain		chr16	67680000	67960000	domain		chr16	65120000	66360000	domain
chr16	75800000	76280000	domain		chr16	77240000	77640000	domain		chr16	69800000	70160000	domain		chr16	67960000	68400000	domain		chr16	66360000	66640000	domain
chr16	76280000	77240000	domain		chr16	77640000	78160000	domain		chr16	70240000	70720000	domain		chr16	68400000	68880000	domain		chr16	66640000	66920000	domain
chr16	77240000	77640000	domain		chr16	78160000	78720000	domain		chr16	70720000	71160000	domain		chr16	68880000	69200000	domain		chr16	66920000	67240000	domain
chr16	77640000	78160000	domain		chr16	78720000	79680000	domain		chr16	71160000	71720000	domain		chr16	69200000	69360000	domain		chr16	67240000	67520000	domain
chr16	78160000	78720000	domain		chr16	79680000	80560000	domain		chr16	71720000	72120000	domain		chr16	69360000	69800000	domain		chr16	67520000	67960000	domain
chr16	78720000	79640000	domain		chr16	80560000	81000000	domain		chr16	72120000	73280000	domain		chr16	69800000	70320000	domain		chr16	67960000	68120000	domain
chr16	79640000	80560000	domain		chr16	81000000	81960000	domain		chr16	73280000	74320000	domain		chr16	70320000	70720000	domain		chr16	68120000	68400000	domain
chr16	80560000	81000000	domain		chr16	81960000	82280000	domain		chr16	74320000	74680000	domain		chr16	70720000	71720000	domain		chr16	68400000	68880000	domain
chr16	81000000	81960000	domain		chr16	82280000	83840000	domain		chr16	74680000	75200000	domain		chr16	71720000	72120000	domain		chr16	68880000	69200000	domain
chr16	81960000	82280000	domain		chr16	83920000	84520000	domain		chr16	75200000	75480000	domain		chr16	72120000	73280000	domain		chr16	69200000	69360000	domain
chr16	82280000	83920000	domain		chr16	84520000	84760000	domain		chr16	75480000	75800000	domain		chr16	73280000	74320000	domain		chr16	69360000	69840000	domain
chr16	83920000	84520000	domain		chr16	84760000	85040000	domain		chr16	75800000	76240000	domain		chr16	74320000	74680000	domain		chr16	69840000	70160000	domain
chr16	84520000	84760000	domain		chr16	85120000	85800000	domain		chr16	76240000	77240000	domain		chr16	74680000	75200000	domain		chr16	70160000	70720000	domain
chr16	84760000	85120000	domain		chr16	85800000	86080000	domain		chr16	77240000	77640000	domain		chr16	75200000	75800000	domain		chr16	70720000	71760000	domain
chr16	85120000	85800000	domain		chr16	86080000	86560000	domain		chr16	77640000	78160000	domain		chr16	75800000	76320000	domain		chr16	71760000	72120000	domain
chr16	85800000	86080000	domain		chr16	86560000	87360000	domain		chr16	78160000	78720000	domain		chr16	76320000	76760000	domain		chr16	72120000	73280000	domain
chr16	86080000	86560000	domain		chr16	87360000	87760000	domain		chr16	78720000	79640000	domain		chr16	76760000	77240000	domain		chr16	73280000	74320000	domain
chr16	86560000	87360000	domain		chr16	87760000	87960000	domain		chr16	79640000	80560000	domain		chr16	77240000	77640000	domain		chr16	74320000	74680000	domain
chr16	87360000	87760000	domain		chr16	87960000	88400000	domain		chr16	80560000	81000000	domain		chr16	77640000	78160000	domain		chr16	74680000	75200000	domain
chr16	87760000	87960000	domain		chr16	88440000	88680000	domain		chr16	81000000	81960000	domain		chr16	78160000	78720000	domain		chr16	75200000	75480000	domain
chr16	87960000	88400000	domain		chr16	88680000	89320000	domain		chr16	81960000	82280000	domain		chr16	78720000	79640000	domain		chr16	75480000	75800000	domain
chr16	88440000	88680000	domain		chr16	89320000	89640000	domain		chr16	82280000	83920000	domain		chr16	79640000	80560000	domain		chr16	75800000	76760000	domain
chr16	88680000	89320000	domain		chr16	89720000	89960000	domain		chr16	83920000	84520000	domain		chr16	80560000	81000000	domain		chr16	76760000	77240000	domain
chr16	89320000	89640000	domain		chr16	89960000	90200000	domain		chr16	84520000	84760000	domain		chr16	81000000	81960000	domain		chr16	77240000	77640000	domain
chr16	89640000	89960000	domain		chr17	0	320000	domain		chr16	84760000	85120000	domain		chr16	81960000	82280000	domain		chr16	77640000	78160000	domain
chr16	89960000	90200000	domain		chr17	400000	680000	domain		chr16	85120000	85800000	domain		chr16	82280000	83840000	domain		chr16	78160000	78480000	domain
chr17	0	240000	domain		chr17	680000	960000	domain		chr16	85800000	86080000	domain		chr16	83840000	83960000	domain		chr16	78480000	78720000	domain
chr17	400000	680000	domain		chr17	960000	1120000	domain		chr16	86080000	86560000	domain		chr16	83960000	84520000	domain		chr16	78720000	79640000	domain
chr17	680000	960000	domain		chr17	1120000	1560000	domain		chr16	86560000	87360000	domain		chr16	84520000	84760000	domain		chr16	79640000	80560000	domain
chr17	960000	1120000	domain		chr17	1560000	1760000	domain		chr16	87360000	87760000	domain		chr16	84760000	85120000	domain		chr16	80560000	81000000	domain
chr17	1120000	1560000	domain		chr17	1760000	1960000	domain		chr16	87760000	87960000	domain		chr16	85120000	85800000	domain		chr16	81000000	81960000	domain
chr17	1560000	1800000	domain		chr17	1960000	2280000	domain		chr16	87960000	88400000	domain		chr16	85800000	86080000	domain		chr16	81960000	82280000	domain
chr17	1800000	1960000	domain		chr17	2280000	2640000	domain		chr16	88440000	88680000	domain		chr16	86080000	86560000	domain		chr16	82280000	82880000	domain
chr17	1960000	2280000	domain		chr17	2640000	2920000	domain		chr16	88680000	89320000	domain		chr16	86560000	87360000	domain		chr16	82880000	83840000	domain
chr17	2280000	2600000	domain		chr17	2920000	3600000	domain		chr16	89320000	89640000	domain		chr16	87360000	87760000	domain		chr16	83840000	83960000	domain
chr17	2600000	2920000	domain		chr17	3600000	4040000	domain		chr16	89640000	89960000	domain		chr16	87760000	87960000	domain		chr16	83960000	84520000	domain
chr17	2920000	3600000	domain		chr17	4040000	4320000	domain		chr16	89960000	90200000	domain		chr16	87960000	88400000	domain		chr16	84520000	84760000	domain
chr17	3600000	4040000	domain		chr17	4320000	4440000	domain		chr17	0	240000	domain		chr16	88440000	88720000	domain		chr16	84760000	85120000	domain
chr17	4040000	4320000	domain		chr17	4440000	4600000	domain		chr17	400000	680000	domain		chr16	88720000	89320000	domain		chr16	85120000	85800000	domain
chr17	4320000	4440000	domain		chr17	4600000	4840000	domain		chr17	680000	960000	domain		chr16	89320000	89640000	domain		chr16	85800000	86080000	domain
chr17	4440000	4800000	domain		chr17	4840000	5400000	domain		chr17	960000	1560000	domain		chr16	89640000	89960000	domain		chr16	86080000	86560000	domain
chr17	4800000	5000000	domain		chr17	5400000	6360000	domain		chr17	1560000	1800000	domain		chr16	89960000	90200000	domain		chr16	86560000	87360000	domain
chr17	5000000	5400000	domain		chr17	6360000	6560000	domain		chr17	1800000	1960000	domain		chr17	0	240000	domain		chr16	87360000	87760000	domain
chr17	5400000	6360000	domain		chr17	6560000	6920000	domain		chr17	1960000	2240000	domain		chr17	400000	680000	domain		chr16	87760000	87960000	domain
chr17	6360000	6920000	domain		chr17	6920000	7120000	domain		chr17	2240000	2600000	domain		chr17	680000	960000	domain		chr16	87960000	88400000	domain
chr17	6920000	7120000	domain		chr17	7120000	7600000	domain		chr17	2600000	2920000	domain		chr17	960000	1120000	domain		chr16	88440000	88680000	domain
chr17	7120000	7600000	domain		chr17	7600000	7960000	domain		chr17	2920000	3600000	domain		chr17	1120000	1520000	domain		chr16	88680000	89320000	domain
chr17	7600000	7960000	domain		chr17	7960000	8280000	domain		chr17	3600000	4000000	domain		chr17	1520000	1800000	domain		chr16	89320000	89640000	domain
chr17	7960000	8280000	domain		chr17	8280000	8880000	domain		chr17	4000000	4320000	domain		chr17	1800000	1960000	domain		chr16	89720000	89960000	domain
chr17	8280000	8680000	domain		chr17	8880000	9480000	domain		chr17	4320000	4440000	domain		chr17	1960000	2240000	domain		chr16	89960000	90200000	domain
chr17	8680000	8880000	domain		chr17	9480000	9600000	domain		chr17	4440000	4840000	domain		chr17	2240000	2640000	domain		chr17	0	240000	domain
chr17	8880000	9480000	domain		chr17	9600000	10240000	domain		chr17	4840000	5120000	domain		chr17	2640000	2920000	domain		chr17	400000	680000	domain
chr17	9480000	9600000	domain		chr17	10240000	10600000	domain		chr17	5120000	5400000	domain		chr17	2920000	3600000	domain		chr17	680000	960000	domain
chr17	9600000	10240000	domain		chr17	10600000	11920000	domain		chr17	5400000	6360000	domain		chr17	3600000	4040000	domain		chr17	960000	1560000	domain
chr17	10240000	10600000	domain		chr17	11920000	12960000	domain		chr17	6360000	6560000	domain		chr17	4040000	4320000	domain		chr17	1560000	1800000	domain
chr17	10600000	11880000	domain		chr17	12960000	13480000	domain		chr17	6560000	6920000	domain		chr17	4320000	4600000	domain		chr17	1800000	1960000	domain
chr17	11880000	12960000	domain		chr17	13480000	14040000	domain		chr17	6920000	7120000	domain		chr17	4600000	4800000	domain		chr17	1960000	2240000	domain
chr17	12960000	13160000	domain		chr17	14040000	14200000	domain		chr17	7120000	7600000	domain		chr17	4800000	5400000	domain		chr17	2240000	2640000	domain
chr17	13160000	14200000	domain		chr17	14200000	15120000	domain		chr17	7600000	7960000	domain		chr17	5400000	6360000	domain		chr17	2640000	2920000	domain
chr17	14200000	15120000	domain		chr17	15120000	15440000	domain		chr17	7960000	8240000	domain		chr17	6360000	6560000	domain		chr17	2920000	3600000	domain
chr17	15120000	15440000	domain		chr17	15440000	15720000	domain		chr17	8240000	8720000	domain		chr17	6560000	6920000	domain		chr17	3600000	4040000	domain
chr17	15440000	15720000	domain		chr17	15720000	15920000	domain		chr17	8720000	8880000	domain		chr17	6920000	7080000	domain		chr17	4040000	4320000	domain
chr17	15720000	15920000	domain		chr17	15920000	16080000	domain		chr17	8880000	9480000	domain		chr17	7080000	7600000	domain		chr17	4320000	4440000	domain
chr17	15920000	16120000	domain		chr17	16080000	16880000	domain		chr17	9480000	9600000	domain		chr17	7600000	7760000	domain		chr17	4440000	4840000	domain
chr17	16120000	16440000	domain		chr17	16880000	17200000	domain		chr17	9600000	10240000	domain		chr17	7760000	7960000	domain		chr17	4840000	5400000	domain
chr17	16440000	16880000	domain		chr17	17200000	17560000	domain		chr17	10240000	10600000	domain		chr17	7960000	8240000	domain		chr17	5400000	6360000	domain
chr17	16880000	17200000	domain		chr17	17560000	18040000	domain		chr17	10600000	11920000	domain		chr17	8240000	8720000	domain		chr17	6360000	6520000	domain
chr17	17200000	17560000	domain		chr17	18040000	18520000	domain		chr17	11920000	12960000	domain		chr17	8720000	8880000	domain		chr17	6520000	6920000	domain
chr17	17560000	18000000	domain		chr17	18520000	18960000	domain		chr17	12960000	13160000	domain		chr17	8880000	9480000	domain		chr17	6920000	7120000	domain
chr17	18000000	18480000	domain		chr17	19120000	19400000	domain		chr17	13160000	13480000	domain		chr17	9480000	9600000	domain		chr17	7120000	7600000	domain
chr17	18480000	18960000	domain		chr17	19400000	19760000	domain		chr17	13480000	14200000	domain		chr17	9600000	10240000	domain		chr17	7600000	7760000	domain
chr17	19120000	19360000	domain		chr17	19760000	20240000	domain		chr17	14200000	15120000	domain		chr17	10240000	10600000	domain		chr17	7760000	7960000	domain
chr17	19360000	19760000	domain		chr17	20240000	20880000	domain		chr17	15120000	15440000	domain		chr17	10600000	11920000	domain		chr17	7960000	8280000	domain
chr17	19760000	20240000	domain		chr17	20880000	21200000	domain		chr17	15440000	15720000	domain		chr17	11920000	12960000	domain		chr17	8280000	8880000	domain
chr17	20240000	20920000	domain		chr17	21200000	21520000	domain		chr17	15720000	15960000	domain		chr17	12960000	14200000	domain		chr17	8880000	9480000	domain
chr17	20920000	21200000	domain		chr17	21680000	22240000	domain		chr17	16040000	16600000	domain		chr17	14200000	15120000	domain		chr17	9480000	9600000	domain
chr17	21200000	21520000	domain		chr17	25240000	25680000	domain		chr17	16600000	16840000	domain		chr17	15120000	15440000	domain		chr17	9600000	10240000	domain
chr17	21680000	22240000	domain		chr17	25680000	25960000	domain		chr17	16840000	17200000	domain		chr17	15440000	15720000	domain		chr17	10240000	10560000	domain
chr17	25240000	25680000	domain		chr17	25960000	26080000	domain		chr17	17200000	17560000	domain		chr17	15720000	15920000	domain		chr17	10560000	11960000	domain
chr17	25680000	25960000	domain		chr17	26080000	26920000	domain		chr17	17560000	18040000	domain		chr17	15920000	16440000	domain		chr17	11960000	12960000	domain
chr17	25960000	26080000	domain		chr17	26920000	27280000	domain		chr17	18040000	18520000	domain		chr17	16440000	16640000	domain		chr17	12960000	13160000	domain
chr17	26080000	26240000	domain		chr17	27280000	27440000	domain		chr17	18520000	18720000	domain		chr17	16640000	16800000	domain		chr17	13160000	13480000	domain
chr17	26240000	26920000	domain		chr17	27440000	27920000	domain		chr17	18720000	18960000	domain		chr17	16880000	17160000	domain		chr17	13480000	14200000	domain
chr17	26920000	27280000	domain		chr17	27920000	28120000	domain		chr17	19120000	19360000	domain		chr17	17160000	17560000	domain		chr17	14200000	15120000	domain
chr17	27280000	27440000	domain		chr17	28120000	28440000	domain		chr17	19360000	19720000	domain		chr17	17560000	18000000	domain		chr17	15120000	15440000	domain
chr17	27440000	27920000	domain		chr17	28440000	28600000	domain		chr17	19720000	20280000	domain		chr17	18000000	18520000	domain		chr17	15440000	15720000	domain
chr17	27920000	28120000	domain		chr17	28600000	29160000	domain		chr17	20280000	20880000	domain		chr17	18520000	18680000	domain		chr17	15720000	15920000	domain
chr17	28120000	28440000	domain		chr17	29160000	29720000	domain		chr17	20880000	21200000	domain		chr17	18680000	18960000	domain		chr17	15920000	16080000	domain
chr17	28440000	28600000	domain		chr17	29720000	29880000	domain		chr17	21200000	21520000	domain		chr17	19120000	19360000	domain		chr17	16080000	16640000	domain
chr17	28600000	29160000	domain		chr17	29880000	30280000	domain		chr17	21680000	22240000	domain		chr17	19360000	19720000	domain		chr17	16640000	16880000	domain
chr17	29160000	29720000	domain		chr17	30280000	30520000	domain		chr17	25240000	25960000	domain		chr17	19720000	20240000	domain		chr17	16880000	17200000	domain
chr17	29720000	29880000	domain		chr17	30520000	30760000	domain		chr17	25960000	26080000	domain		chr17	20240000	20560000	domain		chr17	17200000	17560000	domain
chr17	29880000	30280000	domain		chr17	30760000	31120000	domain		chr17	26080000	26920000	domain		chr17	20560000	20880000	domain		chr17	17560000	18000000	domain
chr17	30280000	30520000	domain		chr17	31120000	31240000	domain		chr17	26920000	27280000	domain		chr17	20880000	21200000	domain		chr17	18000000	18520000	domain
chr17	30520000	30760000	domain		chr17	31240000	32080000	domain		chr17	27280000	27440000	domain		chr17	21200000	21520000	domain		chr17	18520000	18960000	domain
chr17	30760000	31120000	domain		chr17	32080000	32480000	domain		chr17	27440000	27920000	domain		chr17	21680000	22240000	domain		chr17	19120000	19360000	domain
chr17	31120000	32080000	domain		chr17	32480000	32720000	domain		chr17	27920000	28120000	domain		chr17	25240000	25680000	domain		chr17	19360000	19720000	domain
chr17	32080000	32520000	domain		chr17	32720000	33480000	domain		chr17	28120000	28440000	domain		chr17	25680000	25960000	domain		chr17	19720000	20280000	domain
chr17	32520000	32720000	domain		chr17	33480000	33920000	domain		chr17	28440000	28600000	domain		chr17	25960000	26080000	domain		chr17	20280000	20880000	domain
chr17	32720000	33280000	domain		chr17	33920000	34160000	domain		chr17	28600000	29160000	domain		chr17	26080000	26920000	domain		chr17	20880000	21200000	domain
chr17	33280000	33480000	domain		chr17	34160000	34560000	domain		chr17	29160000	29720000	domain		chr17	26920000	27280000	domain		chr17	21200000	21520000	domain
chr17	33480000	33920000	domain		chr17	34720000	34840000	domain		chr17	29720000	29880000	domain		chr17	27280000	27440000	domain		chr17	21680000	22240000	domain
chr17	33920000	34160000	domain		chr17	34840000	35440000	domain		chr17	29880000	30280000	domain		chr17	27440000	27920000	domain		chr17	25240000	25960000	domain
chr17	34160000	34560000	domain		chr17	35440000	36000000	domain		chr17	30280000	30520000	domain		chr17	27920000	28120000	domain		chr17	25960000	26880000	domain
chr17	34720000	34840000	domain		chr17	36000000	36280000	domain		chr17	30520000	30760000	domain		chr17	28120000	28440000	domain		chr17	26880000	27280000	domain
chr17	34840000	35440000	domain		chr17	36280000	36440000	domain		chr17	30760000	31120000	domain		chr17	28440000	28600000	domain		chr17	27280000	27440000	domain
chr17	35440000	35960000	domain		chr17	36440000	36840000	domain		chr17	31120000	31240000	domain		chr17	28600000	28800000	domain		chr17	27440000	27920000	domain
chr17	35960000	36440000	domain		chr17	36840000	37400000	domain		chr17	31240000	32200000	domain		chr17	28800000	29160000	domain		chr17	27920000	28120000	domain
chr17	36440000	36840000	domain		chr17	37400000	37680000	domain		chr17	32200000	32480000	domain		chr17	29160000	29720000	domain		chr17	28120000	28440000	domain
chr17	36840000	37400000	domain		chr17	37680000	38160000	domain		chr17	32480000	32720000	domain		chr17	29720000	29880000	domain		chr17	28440000	28600000	domain
chr17	37400000	37680000	domain		chr17	38160000	38480000	domain		chr17	32720000	33280000	domain		chr17	29880000	30280000	domain		chr17	28600000	28800000	domain
chr17	37680000	38160000	domain		chr17	38480000	38760000	domain		chr17	33280000	33480000	domain		chr17	30280000	30520000	domain		chr17	28800000	29160000	domain
chr17	38160000	38480000	domain		chr17	38760000	39840000	domain		chr17	33480000	33920000	domain		chr17	30520000	30760000	domain		chr17	29160000	29720000	domain
chr17	38480000	38760000	domain		chr17	39840000	40280000	domain		chr17	33920000	34160000	domain		chr17	30760000	31120000	domain		chr17	29720000	30280000	domain
chr17	38760000	39840000	domain		chr17	40280000	40720000	domain		chr17	34160000	34560000	domain		chr17	31120000	32080000	domain		chr17	30280000	30520000	domain
chr17	39840000	40280000	domain		chr17	40720000	41160000	domain		chr17	34720000	34840000	domain		chr17	32080000	32480000	domain		chr17	30520000	30760000	domain
chr17	40280000	40720000	domain		chr17	41160000	41400000	domain		chr17	34840000	35440000	domain		chr17	32480000	32720000	domain		chr17	30760000	31080000	domain
chr17	40720000	41160000	domain		chr17	41400000	41840000	domain		chr17	35440000	35840000	domain		chr17	32720000	33280000	domain		chr17	31080000	32080000	domain
chr17	41160000	41400000	domain		chr17	41840000	42240000	domain		chr17	35840000	36000000	domain		chr17	33280000	33480000	domain		chr17	32080000	32520000	domain
chr17	41400000	41560000	domain		chr17	42240000	42440000	domain		chr17	36000000	36280000	domain		chr17	33480000	33920000	domain		chr17	32520000	32720000	domain
chr17	41560000	41840000	domain		chr17	42440000	42800000	domain		chr17	36280000	36440000	domain		chr17	33920000	34160000	domain		chr17	32720000	33480000	domain
chr17	41840000	42240000	domain		chr17	42800000	42960000	domain		chr17	36440000	36840000	domain		chr17	34160000	34560000	domain		chr17	33480000	33920000	domain
chr17	42240000	42440000	domain		chr17	42960000	43200000	domain		chr17	36840000	37400000	domain		chr17	34720000	34840000	domain		chr17	33920000	34160000	domain
chr17	42440000	42800000	domain		chr17	43200000	43480000	domain		chr17	37400000	37680000	domain		chr17	34840000	35440000	domain		chr17	34160000	34560000	domain
chr17	42800000	42960000	domain		chr17	43480000	43680000	domain		chr17	37680000	38120000	domain		chr17	35440000	35840000	domain		chr17	34720000	34840000	domain
chr17	42960000	43200000	domain		chr17	43680000	44040000	domain		chr17	38120000	38480000	domain		chr17	35840000	36000000	domain		chr17	34840000	35440000	domain
chr17	43200000	43480000	domain		chr17	44040000	44400000	domain		chr17	38480000	38760000	domain		chr17	36000000	36280000	domain		chr17	35440000	35840000	domain
chr17	43480000	43680000	domain		chr17	44440000	44600000	domain		chr17	38760000	39840000	domain		chr17	36280000	36440000	domain		chr17	35840000	36000000	domain
chr17	43680000	44040000	domain		chr17	44760000	45080000	domain		chr17	39840000	40280000	domain		chr17	36440000	36840000	domain		chr17	36000000	36280000	domain
chr17	44040000	44400000	domain		chr17	45080000	45400000	domain		chr17	40280000	40720000	domain		chr17	36840000	37400000	domain		chr17	36280000	36440000	domain
chr17	44440000	44640000	domain		chr17	45400000	45920000	domain		chr17	40720000	40840000	domain		chr17	37400000	37680000	domain		chr17	36440000	36840000	domain
chr17	44760000	45120000	domain		chr17	45920000	46720000	domain		chr17	40840000	41160000	domain		chr17	37680000	38120000	domain		chr17	36840000	37400000	domain
chr17	45120000	45400000	domain		chr17	46720000	47360000	domain		chr17	41160000	41400000	domain		chr17	38120000	38480000	domain		chr17	37400000	37680000	domain
chr17	45400000	45760000	domain		chr17	47360000	47640000	domain		chr17	41400000	41560000	domain		chr17	38480000	38760000	domain		chr17	37680000	38120000	domain
chr17	45760000	45880000	domain		chr17	47640000	47920000	domain		chr17	41560000	41880000	domain		chr17	38760000	39840000	domain		chr17	38120000	38480000	domain
chr17	45880000	46720000	domain		chr17	47920000	48200000	domain		chr17	41880000	42240000	domain		chr17	39840000	40280000	domain		chr17	38480000	38760000	domain
chr17	46720000	47120000	domain		chr17	48200000	48440000	domain		chr17	42240000	42440000	domain		chr17	40280000	40720000	domain		chr17	38760000	39840000	domain
chr17	47120000	47360000	domain		chr17	48440000	48800000	domain		chr17	42440000	42800000	domain		chr17	40720000	40840000	domain		chr17	39840000	40280000	domain
chr17	47360000	47640000	domain		chr17	48800000	49080000	domain		chr17	42800000	42960000	domain		chr17	40840000	41160000	domain		chr17	40280000	40720000	domain
chr17	47640000	47920000	domain		chr17	49080000	49360000	domain		chr17	42960000	43200000	domain		chr17	41160000	41400000	domain		chr17	40720000	41160000	domain
chr17	47920000	48200000	domain		chr17	49360000	50240000	domain		chr17	43200000	43480000	domain		chr17	41400000	41560000	domain		chr17	41160000	41400000	domain
chr17	48200000	48400000	domain		chr17	50240000	51040000	domain		chr17	43480000	43680000	domain		chr17	41560000	41880000	domain		chr17	41400000	41840000	domain
chr17	48400000	48560000	domain		chr17	51040000	51160000	domain		chr17	43680000	44040000	domain		chr17	41880000	42240000	domain		chr17	41840000	42240000	domain
chr17	48560000	48840000	domain		chr17	51160000	51360000	domain		chr17	44040000	44400000	domain		chr17	42240000	42440000	domain		chr17	42240000	42440000	domain
chr17	48840000	49080000	domain		chr17	51360000	53000000	domain		chr17	44760000	45080000	domain		chr17	42440000	42840000	domain		chr17	42440000	42800000	domain
chr17	49080000	49360000	domain		chr17	53000000	53600000	domain		chr17	45080000	45440000	domain		chr17	42840000	42960000	domain		chr17	42800000	42960000	domain
chr17	49360000	50280000	domain		chr17	53600000	53880000	domain		chr17	45440000	45760000	domain		chr17	42960000	43200000	domain		chr17	42960000	43200000	domain
chr17	50280000	50440000	domain		chr17	53880000	54640000	domain		chr17	45760000	45920000	domain		chr17	43200000	43480000	domain		chr17	43200000	43480000	domain
chr17	50440000	50680000	domain		chr17	54640000	54880000	domain		chr17	45920000	46720000	domain		chr17	43480000	43680000	domain		chr17	43480000	43680000	domain
chr17	50680000	51240000	domain		chr17	54880000	55040000	domain		chr17	46720000	47120000	domain		chr17	43680000	44040000	domain		chr17	43680000	44040000	domain
chr17	51240000	51720000	domain		chr17	55040000	55160000	domain		chr17	47120000	47360000	domain		chr17	44040000	44400000	domain		chr17	44040000	44400000	domain
chr17	51720000	53000000	domain		chr17	55160000	55920000	domain		chr17	47360000	47640000	domain		chr17	44760000	45080000	domain		chr17	44440000	44640000	domain
chr17	53000000	53600000	domain		chr17	55920000	56280000	domain		chr17	47640000	47920000	domain		chr17	45080000	45440000	domain		chr17	44760000	45120000	domain
chr17	53600000	53880000	domain		chr17	56280000	56560000	domain		chr17	47920000	48200000	domain		chr17	45440000	45560000	domain		chr17	45120000	45440000	domain
chr17	53880000	54640000	domain		chr17	56560000	57240000	domain		chr17	48200000	48440000	domain		chr17	45560000	45920000	domain		chr17	45440000	45920000	domain
chr17	54640000	54880000	domain		chr17	57240000	57760000	domain		chr17	48440000	48560000	domain		chr17	45920000	46720000	domain		chr17	45920000	46720000	domain
chr17	54880000	55040000	domain		chr17	57760000	58160000	domain		chr17	48560000	48800000	domain		chr17	46720000	47360000	domain		chr17	46720000	47240000	domain
chr17	55040000	55920000	domain		chr17	58160000	58760000	domain		chr17	48800000	49080000	domain		chr17	47360000	47640000	domain		chr17	47240000	47360000	domain
chr17	55920000	56280000	domain		chr17	58760000	59480000	domain		chr17	49080000	49360000	domain		chr17	47640000	47920000	domain		chr17	47360000	47640000	domain
chr17	56280000	56560000	domain		chr17	59480000	59680000	domain		chr17	49360000	50240000	domain		chr17	47920000	48200000	domain		chr17	47640000	47920000	domain
chr17	56560000	57200000	domain		chr17	59680000	59960000	domain		chr17	50240000	50440000	domain		chr17	48200000	48440000	domain		chr17	47920000	48200000	domain
chr17	57200000	57760000	domain		chr17	59960000	60480000	domain		chr17	50440000	50680000	domain		chr17	48440000	48560000	domain		chr17	48200000	48440000	domain
chr17	57760000	58160000	domain		chr17	60480000	61040000	domain		chr17	50680000	51480000	domain		chr17	48560000	48800000	domain		chr17	48440000	48560000	domain
chr17	58160000	58760000	domain		chr17	61040000	61520000	domain		chr17	51480000	53000000	domain		chr17	48800000	49360000	domain		chr17	48560000	48840000	domain
chr17	58760000	59480000	domain		chr17	61520000	61920000	domain		chr17	53000000	53600000	domain		chr17	49360000	50400000	domain		chr17	48840000	49360000	domain
chr17	59480000	59680000	domain		chr17	61920000	62480000	domain		chr17	53600000	53880000	domain		chr17	50400000	50760000	domain		chr17	49360000	50440000	domain
chr17	59680000	59960000	domain		chr17	62480000	62760000	domain		chr17	53880000	54640000	domain		chr17	50760000	51120000	domain		chr17	50440000	50880000	domain
chr17	59960000	60480000	domain		chr17	62760000	63200000	domain		chr17	54640000	54880000	domain		chr17	51120000	51400000	domain		chr17	50880000	51760000	domain
chr17	60480000	61080000	domain		chr17	63200000	64160000	domain		chr17	54880000	55040000	domain		chr17	51400000	51720000	domain		chr17	51760000	51920000	domain
chr17	61080000	61520000	domain		chr17	64160000	64680000	domain		chr17	55040000	55920000	domain		chr17	51720000	53000000	domain		chr17	51920000	53000000	domain
chr17	61520000	61920000	domain		chr17	64680000	65080000	domain		chr17	55920000	56280000	domain		chr17	53000000	53480000	domain		chr17	53000000	53600000	domain
chr17	61920000	62240000	domain		chr17	65080000	65360000	domain		chr17	56280000	56560000	domain		chr17	53480000	53600000	domain		chr17	53600000	53880000	domain
chr17	62240000	62480000	domain		chr17	65360000	65720000	domain		chr17	56560000	57240000	domain		chr17	53600000	53880000	domain		chr17	53880000	54640000	domain
chr17	62480000	62760000	domain		chr17	65720000	65960000	domain		chr17	57240000	57760000	domain		chr17	53880000	54640000	domain		chr17	54640000	54880000	domain
chr17	62760000	62960000	domain		chr17	65960000	66480000	domain		chr17	57760000	58160000	domain		chr17	54640000	54880000	domain		chr17	54880000	55040000	domain
chr17	62960000	63200000	domain		chr17	66480000	66760000	domain		chr17	58160000	58760000	domain		chr17	54880000	55040000	domain		chr17	55040000	55160000	domain
chr17	63200000	64160000	domain		chr17	66760000	67280000	domain		chr17	58760000	59480000	domain		chr17	55040000	55920000	domain		chr17	55160000	55920000	domain
chr17	64160000	64680000	domain		chr17	67280000	67520000	domain		chr17	59480000	59680000	domain		chr17	55920000	56240000	domain		chr17	55920000	56280000	domain
chr17	64680000	65080000	domain		chr17	67520000	68160000	domain		chr17	59680000	59960000	domain		chr17	56240000	56560000	domain		chr17	56280000	56560000	domain
chr17	65080000	65360000	domain		chr17	68160000	68640000	domain		chr17	59960000	60520000	domain		chr17	56560000	57200000	domain		chr17	56560000	57240000	domain
chr17	65360000	65720000	domain		chr17	68640000	70520000	domain		chr17	60520000	61040000	domain		chr17	57200000	57760000	domain		chr17	57240000	57760000	domain
chr17	65720000	65960000	domain		chr17	70520000	71240000	domain		chr17	61040000	61520000	domain		chr17	57760000	58160000	domain		chr17	57760000	58160000	domain
chr17	65960000	66480000	domain		chr17	71240000	71400000	domain		chr17	61520000	61920000	domain		chr17	58160000	58760000	domain		chr17	58160000	58560000	domain
chr17	66480000	66760000	domain		chr17	71400000	72200000	domain		chr17	61920000	62240000	domain		chr17	58760000	59480000	domain		chr17	58560000	58760000	domain
chr17	66760000	67320000	domain		chr17	72200000	72640000	domain		chr17	62240000	62440000	domain		chr17	59480000	59680000	domain		chr17	58760000	59480000	domain
chr17	67320000	67520000	domain		chr17	72640000	72880000	domain		chr17	62440000	62760000	domain		chr17	59680000	59960000	domain		chr17	59480000	59680000	domain
chr17	67520000	68160000	domain		chr17	72880000	73240000	domain		chr17	62760000	63200000	domain		chr17	59960000	60480000	domain		chr17	59680000	59960000	domain
chr17	68160000	68640000	domain		chr17	73240000	73600000	domain		chr17	63200000	64160000	domain		chr17	60480000	61040000	domain		chr17	59960000	60520000	domain
chr17	68640000	69080000	domain		chr17	73600000	73760000	domain		chr17	64160000	64680000	domain		chr17	61040000	61520000	domain		chr17	60520000	61080000	domain
chr17	69080000	69440000	domain		chr17	73760000	74480000	domain		chr17	64680000	65080000	domain		chr17	61520000	61920000	domain		chr17	61080000	61520000	domain
chr17	69440000	70520000	domain		chr17	74480000	74720000	domain		chr17	65080000	65360000	domain		chr17	61920000	62440000	domain		chr17	61520000	61920000	domain
chr17	70520000	71240000	domain		chr17	74720000	75080000	domain		chr17	65360000	65960000	domain		chr17	62440000	62760000	domain		chr17	61920000	62480000	domain
chr17	71240000	71400000	domain		chr17	75080000	75280000	domain		chr17	65960000	66480000	domain		chr17	62760000	63200000	domain		chr17	62480000	62760000	domain
chr17	71400000	72200000	domain		chr17	75280000	75520000	domain		chr17	66480000	66760000	domain		chr17	63200000	64160000	domain		chr17	62760000	63200000	domain
chr17	72200000	72640000	domain		chr17	75520000	76240000	domain		chr17	66760000	67280000	domain		chr17	64160000	64680000	domain		chr17	63200000	64160000	domain
chr17	72640000	72880000	domain		chr17	76240000	76440000	domain		chr17	67280000	67520000	domain		chr17	64680000	65080000	domain		chr17	64160000	64680000	domain
chr17	72880000	73240000	domain		chr17	76440000	76840000	domain		chr17	67520000	68160000	domain		chr17	65080000	65360000	domain		chr17	64680000	65080000	domain
chr17	73240000	73600000	domain		chr17	76840000	77000000	domain		chr17	68160000	68640000	domain		chr17	65360000	65960000	domain		chr17	65080000	65360000	domain
chr17	73600000	73760000	domain		chr17	77000000	77480000	domain		chr17	68640000	70520000	domain		chr17	65960000	66480000	domain		chr17	65360000	65960000	domain
chr17	73760000	74440000	domain		chr17	77680000	77960000	domain		chr17	70520000	71240000	domain		chr17	66480000	66760000	domain		chr17	65960000	66480000	domain
chr17	74440000	74720000	domain		chr17	77960000	78360000	domain		chr17	71240000	71400000	domain		chr17	66760000	67320000	domain		chr17	66480000	66760000	domain
chr17	74720000	75080000	domain		chr17	78360000	78960000	domain		chr17	71400000	72200000	domain		chr17	67320000	67520000	domain		chr17	66760000	67280000	domain
chr17	75080000	75280000	domain		chr17	78960000	79200000	domain		chr17	72200000	72880000	domain		chr17	67520000	68160000	domain		chr17	67280000	67520000	domain
chr17	75280000	75520000	domain		chr17	79200000	79640000	domain		chr17	72880000	73240000	domain		chr17	68160000	68640000	domain		chr17	67520000	68160000	domain
chr17	75520000	76080000	domain		chr17	79840000	80200000	domain		chr17	73240000	73600000	domain		chr17	68640000	70520000	domain		chr17	68160000	68640000	domain
chr17	76080000	76440000	domain		chr17	80200000	81200000	domain		chr17	73600000	73760000	domain		chr17	70520000	71240000	domain		chr17	68640000	70520000	domain
chr17	76440000	76840000	domain		chr18	40000	280000	domain		chr17	73760000	74440000	domain		chr17	71240000	71400000	domain		chr17	70520000	71240000	domain
chr17	76840000	77000000	domain		chr18	280000	840000	domain		chr17	74440000	74720000	domain		chr17	71400000	72200000	domain		chr17	71240000	71400000	domain
chr17	77000000	77480000	domain		chr18	840000	1560000	domain		chr17	74720000	75080000	domain		chr17	72200000	72640000	domain		chr17	71400000	72200000	domain
chr17	77680000	77960000	domain		chr18	1560000	2560000	domain		chr17	75080000	75280000	domain		chr17	72640000	72880000	domain		chr17	72200000	72880000	domain
chr17	77960000	78360000	domain		chr18	2560000	3240000	domain		chr17	75280000	75480000	domain		chr17	72880000	73240000	domain		chr17	72880000	73240000	domain
chr17	78360000	78960000	domain		chr18	3240000	3680000	domain		chr17	75480000	76080000	domain		chr17	73240000	73600000	domain		chr17	73240000	73600000	domain
chr17	78960000	79200000	domain		chr18	3680000	4080000	domain		chr17	76080000	76240000	domain		chr17	73600000	73760000	domain		chr17	73600000	73760000	domain
chr17	79200000	79720000	domain		chr18	4080000	5080000	domain		chr17	76240000	76440000	domain		chr17	73760000	74440000	domain		chr17	73760000	74440000	domain
chr17	79840000	80200000	domain		chr18	5080000	5560000	domain		chr17	76440000	76840000	domain		chr17	74440000	74720000	domain		chr17	74440000	74720000	domain
chr17	80200000	80720000	domain		chr18	5560000	5840000	domain		chr17	76840000	77000000	domain		chr17	74720000	75080000	domain		chr17	74720000	75080000	domain
chr17	80720000	81120000	domain		chr18	5840000	7000000	domain		chr17	77000000	77480000	domain		chr17	75080000	75280000	domain		chr17	75080000	75280000	domain
chr18	40000	240000	domain		chr18	7000000	8600000	domain		chr17	77680000	77960000	domain		chr17	75280000	75480000	domain		chr17	75280000	75520000	domain
chr18	240000	840000	domain		chr18	8600000	9000000	domain		chr17	77960000	78360000	domain		chr17	75480000	76080000	domain		chr17	75520000	76080000	domain
chr18	840000	1560000	domain		chr18	9000000	9560000	domain		chr17	78360000	78960000	domain		chr17	76080000	76440000	domain		chr17	76080000	76240000	domain
chr18	1560000	2560000	domain		chr18	9560000	9800000	domain		chr17	78960000	79200000	domain		chr17	76440000	76840000	domain		chr17	76240000	76440000	domain
chr18	2560000	2920000	domain		chr18	9800000	9960000	domain		chr17	79200000	79640000	domain		chr17	76840000	77000000	domain		chr17	76440000	76840000	domain
chr18	2920000	3240000	domain		chr18	9960000	10520000	domain		chr17	79840000	80200000	domain		chr17	77000000	77480000	domain		chr17	76840000	77000000	domain
chr18	3240000	3680000	domain		chr18	10520000	11640000	domain		chr17	80200000	80400000	domain		chr17	77680000	77960000	domain		chr17	77000000	77480000	domain
chr18	3680000	4080000	domain		chr18	11640000	12080000	domain		chr17	80400000	81200000	domain		chr17	77960000	78360000	domain		chr17	77680000	77960000	domain
chr18	4080000	5080000	domain		chr18	12080000	12320000	domain		chr18	40000	280000	domain		chr17	78360000	78960000	domain		chr17	77960000	78360000	domain
chr18	5080000	5560000	domain		chr18	12320000	12680000	domain		chr18	280000	840000	domain		chr17	78960000	79200000	domain		chr17	78360000	78960000	domain
chr18	5560000	5840000	domain		chr18	12680000	13000000	domain		chr18	840000	1560000	domain		chr17	79200000	79720000	domain		chr17	78960000	79200000	domain
chr18	5840000	6920000	domain		chr18	13000000	13760000	domain		chr18	1560000	2560000	domain		chr17	79840000	80200000	domain		chr17	79200000	79640000	domain
chr18	6920000	7160000	domain		chr18	13760000	14120000	domain		chr18	2560000	3240000	domain		chr17	80200000	81200000	domain		chr17	79840000	80200000	domain
chr18	7160000	8600000	domain		chr18	14120000	14440000	domain		chr18	3240000	3680000	domain		chr18	40000	280000	domain		chr17	80200000	81120000	domain
chr18	8600000	9000000	domain		chr18	14680000	14840000	domain		chr18	3680000	4080000	domain		chr18	280000	840000	domain		chr18	40000	280000	domain
chr18	9000000	9560000	domain		chr18	14880000	15080000	domain		chr18	4080000	5080000	domain		chr18	840000	1560000	domain		chr18	280000	840000	domain
chr18	9560000	9960000	domain		chr18	18520000	19160000	domain		chr18	5080000	5600000	domain		chr18	1560000	2560000	domain		chr18	840000	2560000	domain
chr18	9960000	10520000	domain		chr18	19160000	19440000	domain		chr18	5600000	5880000	domain		chr18	2560000	3240000	domain		chr18	2560000	3280000	domain
chr18	10520000	11640000	domain		chr18	19440000	20360000	domain		chr18	5880000	6560000	domain		chr18	3240000	3680000	domain		chr18	3280000	4080000	domain
chr18	11640000	12080000	domain		chr18	20360000	21040000	domain		chr18	6560000	6960000	domain		chr18	3760000	4080000	domain		chr18	4080000	5080000	domain
chr18	12080000	12320000	domain		chr18	21040000	21760000	domain		chr18	6960000	8600000	domain		chr18	4080000	5080000	domain		chr18	5080000	5400000	domain
chr18	12320000	12680000	domain		chr18	21760000	21920000	domain		chr18	8600000	9000000	domain		chr18	5080000	5840000	domain		chr18	5400000	5840000	domain
chr18	12680000	12960000	domain		chr18	21920000	22080000	domain		chr18	9000000	9560000	domain		chr18	5840000	6560000	domain		chr18	5840000	6920000	domain
chr18	12960000	13760000	domain		chr18	22080000	22320000	domain		chr18	9560000	9960000	domain		chr18	6560000	6920000	domain		chr18	6920000	7480000	domain
chr18	13760000	14120000	domain		chr18	22320000	22920000	domain		chr18	9960000	10520000	domain		chr18	6920000	8600000	domain		chr18	7480000	8600000	domain
chr18	14120000	14480000	domain		chr18	22920000	23840000	domain		chr18	10520000	11640000	domain		chr18	8600000	9000000	domain		chr18	8600000	9000000	domain
chr18	14640000	14840000	domain		chr18	23840000	24360000	domain		chr18	11640000	12080000	domain		chr18	9000000	9560000	domain		chr18	9000000	9560000	domain
chr18	18520000	19080000	domain		chr18	24360000	24600000	domain		chr18	12080000	12320000	domain		chr18	9560000	9960000	domain		chr18	9560000	9960000	domain
chr18	19080000	19440000	domain		chr18	24600000	25200000	domain		chr18	12320000	12680000	domain		chr18	9960000	10520000	domain		chr18	9960000	10520000	domain
chr18	19440000	20360000	domain		chr18	25200000	25760000	domain		chr18	12680000	12960000	domain		chr18	10520000	11640000	domain		chr18	10520000	11640000	domain
chr18	20360000	21040000	domain		chr18	25760000	26520000	domain		chr18	12960000	13760000	domain		chr18	11640000	12080000	domain		chr18	11640000	12080000	domain
chr18	21040000	21760000	domain		chr18	26520000	26760000	domain		chr18	13760000	14120000	domain		chr18	12080000	12320000	domain		chr18	12080000	12320000	domain
chr18	21760000	22080000	domain		chr18	26760000	27440000	domain		chr18	14120000	14480000	domain		chr18	12320000	12680000	domain		chr18	12320000	12680000	domain
chr18	22080000	22320000	domain		chr18	27440000	27880000	domain		chr18	14680000	14840000	domain		chr18	12680000	13000000	domain		chr18	12680000	12960000	domain
chr18	22320000	22960000	domain		chr18	27880000	28560000	domain		chr18	14880000	15040000	domain		chr18	13000000	13760000	domain		chr18	12960000	13760000	domain
chr18	22960000	23880000	domain		chr18	28560000	29120000	domain		chr18	18520000	19040000	domain		chr18	13760000	14080000	domain		chr18	13760000	14120000	domain
chr18	23880000	24360000	domain		chr18	29120000	29480000	domain		chr18	19040000	19440000	domain		chr18	14080000	14480000	domain		chr18	14120000	14480000	domain
chr18	24360000	24600000	domain		chr18	29480000	29720000	domain		chr18	19440000	20360000	domain		chr18	14680000	14840000	domain		chr18	14680000	14840000	domain
chr18	24600000	24920000	domain		chr18	29720000	30160000	domain		chr18	20360000	21040000	domain		chr18	18520000	19080000	domain		chr18	18520000	19160000	domain
chr18	24920000	25200000	domain		chr18	30160000	30640000	domain		chr18	21040000	21920000	domain		chr18	19080000	19440000	domain		chr18	19160000	19440000	domain
chr18	25200000	25760000	domain		chr18	30640000	31440000	domain		chr18	21920000	22080000	domain		chr18	19440000	20360000	domain		chr18	19440000	20360000	domain
chr18	25760000	26520000	domain		chr18	31440000	31680000	domain		chr18	22080000	22320000	domain		chr18	20360000	21040000	domain		chr18	20360000	21040000	domain
chr18	26520000	27040000	domain		chr18	31680000	31920000	domain		chr18	22320000	22960000	domain		chr18	21040000	21760000	domain		chr18	21040000	21720000	domain
chr18	27040000	27440000	domain		chr18	31920000	32440000	domain		chr18	22960000	23600000	domain		chr18	21760000	21920000	domain		chr18	21720000	21920000	domain
chr18	27440000	27880000	domain		chr18	32440000	32960000	domain		chr18	23600000	24360000	domain		chr18	21920000	22080000	domain		chr18	21920000	22080000	domain
chr18	27880000	28560000	domain		chr18	32960000	33320000	domain		chr18	24360000	24600000	domain		chr18	22080000	22320000	domain		chr18	22080000	22320000	domain
chr18	28560000	29120000	domain		chr18	33320000	33560000	domain		chr18	24600000	25200000	domain		chr18	22320000	22920000	domain		chr18	22320000	22960000	domain
chr18	29120000	29480000	domain		chr18	33560000	33880000	domain		chr18	25200000	25760000	domain		chr18	22920000	23840000	domain		chr18	22960000	23600000	domain
chr18	29480000	29720000	domain		chr18	33880000	34440000	domain		chr18	25760000	26480000	domain		chr18	23840000	24240000	domain		chr18	23600000	23840000	domain
chr18	29720000	30160000	domain		chr18	34440000	34920000	domain		chr18	26480000	27000000	domain		chr18	24240000	24600000	domain		chr18	23840000	24240000	domain
chr18	30160000	30720000	domain		chr18	34920000	35120000	domain		chr18	27000000	27440000	domain		chr18	24600000	25200000	domain		chr18	24240000	24360000	domain
chr18	30720000	31640000	domain		chr18	35120000	35640000	domain		chr18	27440000	27880000	domain		chr18	25200000	25760000	domain		chr18	24360000	24600000	domain
chr18	31640000	31920000	domain		chr18	35640000	36040000	domain		chr18	27880000	28560000	domain		chr18	25760000	26520000	domain		chr18	24600000	25200000	domain
chr18	31920000	32440000	domain		chr18	36040000	37200000	domain		chr18	28560000	29120000	domain		chr18	26520000	26760000	domain		chr18	25200000	25760000	domain
chr18	32440000	32960000	domain		chr18	37200000	37680000	domain		chr18	29120000	29440000	domain		chr18	26760000	27000000	domain		chr18	25760000	26480000	domain
chr18	32960000	33320000	domain		chr18	37680000	38120000	domain		chr18	29440000	29720000	domain		chr18	27000000	27440000	domain		chr18	26480000	27440000	domain
chr18	33320000	33560000	domain		chr18	38120000	39560000	domain		chr18	29720000	30160000	domain		chr18	27440000	27880000	domain		chr18	27440000	27880000	domain
chr18	33560000	33880000	domain		chr18	39560000	41160000	domain		chr18	30160000	30760000	domain		chr18	27880000	28560000	domain		chr18	27880000	28560000	domain
chr18	33880000	34480000	domain		chr18	41160000	41640000	domain		chr18	30760000	31400000	domain		chr18	28560000	29120000	domain		chr18	28560000	29120000	domain
chr18	34480000	34920000	domain		chr18	41640000	43200000	domain		chr18	31400000	31680000	domain		chr18	29120000	29440000	domain		chr18	29120000	29480000	domain
chr18	34920000	36080000	domain		chr18	43200000	43680000	domain		chr18	31680000	31920000	domain		chr18	29440000	29720000	domain		chr18	29480000	29720000	domain
chr18	36080000	37200000	domain		chr18	43680000	44240000	domain		chr18	31920000	32440000	domain		chr18	29720000	30160000	domain		chr18	29720000	30160000	domain
chr18	37200000	37840000	domain		chr18	44240000	44560000	domain		chr18	32440000	32960000	domain		chr18	30160000	30720000	domain		chr18	30160000	30680000	domain
chr18	37840000	38520000	domain		chr18	44560000	45280000	domain		chr18	32960000	33320000	domain		chr18	30720000	31480000	domain		chr18	30680000	31680000	domain
chr18	38520000	39560000	domain		chr18	45280000	46000000	domain		chr18	33320000	33560000	domain		chr18	31480000	31640000	domain		chr18	31680000	31920000	domain
chr18	39560000	41160000	domain		chr18	46000000	46200000	domain		chr18	33560000	33880000	domain		chr18	31640000	31920000	domain		chr18	31920000	32440000	domain
chr18	41160000	41680000	domain		chr18	46200000	47000000	domain		chr18	33880000	34480000	domain		chr18	31920000	32440000	domain		chr18	32440000	32960000	domain
chr18	41680000	43160000	domain		chr18	47000000	47400000	domain		chr18	34480000	34880000	domain		chr18	32440000	32960000	domain		chr18	32960000	33320000	domain
chr18	43160000	43680000	domain		chr18	47400000	48000000	domain		chr18	34880000	35120000	domain		chr18	32960000	33320000	domain		chr18	33320000	33560000	domain
chr18	43680000	44240000	domain		chr18	48000000	48320000	domain		chr18	35120000	36040000	domain		chr18	33320000	33560000	domain		chr18	33560000	33880000	domain
chr18	44240000	44560000	domain		chr18	48320000	48600000	domain		chr18	36040000	37040000	domain		chr18	33560000	33880000	domain		chr18	33880000	34480000	domain
chr18	44560000	45280000	domain		chr18	48600000	49160000	domain		chr18	37040000	37200000	domain		chr18	33880000	34440000	domain		chr18	34480000	34880000	domain
chr18	45280000	45520000	domain		chr18	49160000	50560000	domain		chr18	37200000	37680000	domain		chr18	34440000	34920000	domain		chr18	34880000	35120000	domain
chr18	45520000	46000000	domain		chr18	50560000	50960000	domain		chr18	37680000	37800000	domain		chr18	34920000	35160000	domain		chr18	35120000	36000000	domain
chr18	46000000	46200000	domain		chr18	50960000	51080000	domain		chr18	37800000	38320000	domain		chr18	35160000	36040000	domain		chr18	36000000	37200000	domain
chr18	46200000	47000000	domain		chr18	51080000	51720000	domain		chr18	38320000	39560000	domain		chr18	36120000	37160000	domain		chr18	37200000	37640000	domain
chr18	47000000	47400000	domain		chr18	51720000	51840000	domain		chr18	39560000	41200000	domain		chr18	37160000	39560000	domain		chr18	37640000	38360000	domain
chr18	47400000	48000000	domain		chr18	51840000	52080000	domain		chr18	41200000	41680000	domain		chr18	39560000	41160000	domain		chr18	38360000	38480000	domain
chr18	48000000	48320000	domain		chr18	52200000	52320000	domain		chr18	41680000	43200000	domain		chr18	41160000	41680000	domain		chr18	38480000	39560000	domain
chr18	48320000	48600000	domain		chr18	52320000	52760000	domain		chr18	43200000	43680000	domain		chr18	41680000	43200000	domain		chr18	39560000	41160000	domain
chr18	48600000	49160000	domain		chr18	52760000	52880000	domain		chr18	43680000	44240000	domain		chr18	43200000	43680000	domain		chr18	41160000	41640000	domain
chr18	49160000	49800000	domain		chr18	52880000	54320000	domain		chr18	44240000	44560000	domain		chr18	43680000	44280000	domain		chr18	41640000	43200000	domain
chr18	49800000	50280000	domain		chr18	54320000	55280000	domain		chr18	44560000	44680000	domain		chr18	44280000	44560000	domain		chr18	43200000	43680000	domain
chr18	50280000	51040000	domain		chr18	55280000	55520000	domain		chr18	44680000	45280000	domain		chr18	44560000	45280000	domain		chr18	43680000	44280000	domain
chr18	51040000	51440000	domain		chr18	55520000	56160000	domain		chr18	45280000	45560000	domain		chr18	45280000	45520000	domain		chr18	44280000	44560000	domain
chr18	51440000	51720000	domain		chr18	56160000	56440000	domain		chr18	45560000	46000000	domain		chr18	45520000	46000000	domain		chr18	44560000	44720000	domain
chr18	51720000	52080000	domain		chr18	56440000	56800000	domain		chr18	46000000	46160000	domain		chr18	46000000	46160000	domain		chr18	44720000	45280000	domain
chr18	52200000	52320000	domain		chr18	56800000	57080000	domain		chr18	46160000	46520000	domain		chr18	46160000	46480000	domain		chr18	45280000	45560000	domain
chr18	52320000	52760000	domain		chr18	57080000	58320000	domain		chr18	46520000	47000000	domain		chr18	46480000	47000000	domain		chr18	45560000	46000000	domain
chr18	52760000	52880000	domain		chr18	58320000	58560000	domain		chr18	47000000	47400000	domain		chr18	47000000	47400000	domain		chr18	46000000	46200000	domain
chr18	52880000	54320000	domain		chr18	58560000	59200000	domain		chr18	47400000	48000000	domain		chr18	47400000	48000000	domain		chr18	46200000	46560000	domain
chr18	54320000	55280000	domain		chr18	59200000	59600000	domain		chr18	48000000	48320000	domain		chr18	48000000	48320000	domain		chr18	46560000	47000000	domain
chr18	55280000	55520000	domain		chr18	59600000	59840000	domain		chr18	48320000	48600000	domain		chr18	48320000	48600000	domain		chr18	47000000	47400000	domain
chr18	55520000	55880000	domain		chr18	59840000	60240000	domain		chr18	48600000	49160000	domain		chr18	48600000	49160000	domain		chr18	47400000	48000000	domain
chr18	55880000	56160000	domain		chr18	60240000	60680000	domain		chr18	49160000	50280000	domain		chr18	49160000	50360000	domain		chr18	48000000	48320000	domain
chr18	56160000	56440000	domain		chr18	60680000	61160000	domain		chr18	50280000	51040000	domain		chr18	50360000	51080000	domain		chr18	48320000	48600000	domain
chr18	56440000	56800000	domain		chr18	61160000	61680000	domain		chr18	51040000	51880000	domain		chr18	51080000	51440000	domain		chr18	48600000	49160000	domain
chr18	56800000	57080000	domain		chr18	61680000	63320000	domain		chr18	51880000	52080000	domain		chr18	51440000	51720000	domain		chr18	49160000	49800000	domain
chr18	57080000	58360000	domain		chr18	63320000	63480000	domain		chr18	52200000	52320000	domain		chr18	51720000	52080000	domain		chr18	49800000	50280000	domain
chr18	58360000	59200000	domain		chr18	63480000	64200000	domain		chr18	52320000	52760000	domain		chr18	52200000	52320000	domain		chr18	50280000	50400000	domain
chr18	59200000	59840000	domain		chr18	64200000	64840000	domain		chr18	52760000	52880000	domain		chr18	52320000	52880000	domain		chr18	50400000	51080000	domain
chr18	59840000	60240000	domain		chr18	64840000	66440000	domain		chr18	52880000	54320000	domain		chr18	52880000	54320000	domain		chr18	51080000	51720000	domain
chr18	60240000	60680000	domain		chr18	66440000	67800000	domain		chr18	54320000	55280000	domain		chr18	54320000	55280000	domain		chr18	51720000	51880000	domain
chr18	60680000	61160000	domain		chr18	67800000	68160000	domain		chr18	55280000	55880000	domain		chr18	55280000	55520000	domain		chr18	51880000	52080000	domain
chr18	61160000	61680000	domain		chr18	68160000	70320000	domain		chr18	55880000	56160000	domain		chr18	55520000	55840000	domain		chr18	52200000	52320000	domain
chr18	61680000	63160000	domain		chr18	70320000	71800000	domain		chr18	56160000	56440000	domain		chr18	55840000	56160000	domain		chr18	52320000	52880000	domain
chr18	63160000	63440000	domain		chr18	71800000	72000000	domain		chr18	56440000	56800000	domain		chr18	56160000	56440000	domain		chr18	52880000	53440000	domain
chr18	63440000	64200000	domain		chr18	72000000	72280000	domain		chr18	56800000	57080000	domain		chr18	56440000	56800000	domain		chr18	53440000	54320000	domain
chr18	64200000	64880000	domain		chr18	72320000	73200000	domain		chr18	57080000	58320000	domain		chr18	56800000	57080000	domain		chr18	54320000	55280000	domain
chr18	64880000	66440000	domain		chr18	73200000	74080000	domain		chr18	58320000	59200000	domain		chr18	57080000	58320000	domain		chr18	55280000	55520000	domain
chr18	66440000	67840000	domain		chr18	74080000	74480000	domain		chr18	59200000	59840000	domain		chr18	58320000	59200000	domain		chr18	55520000	55880000	domain
chr18	67840000	68160000	domain		chr18	74480000	75080000	domain		chr18	59840000	60240000	domain		chr18	59200000	59840000	domain		chr18	55880000	56160000	domain
chr18	68160000	70320000	domain		chr18	75080000	75440000	domain		chr18	60240000	60680000	domain		chr18	59840000	60240000	domain		chr18	56160000	56440000	domain
chr18	70320000	71800000	domain		chr18	75440000	75720000	domain		chr18	60680000	61160000	domain		chr18	60240000	60680000	domain		chr18	56440000	56800000	domain
chr18	71800000	72000000	domain		chr18	75760000	76760000	domain		chr18	61160000	61680000	domain		chr18	60680000	61160000	domain		chr18	56800000	57080000	domain
chr18	72000000	72280000	domain		chr18	76760000	77120000	domain		chr18	61680000	62920000	domain		chr18	61160000	61680000	domain		chr18	57080000	58320000	domain
chr18	72320000	74080000	domain		chr18	77120000	78080000	domain		chr18	62920000	63320000	domain		chr18	61680000	62440000	domain		chr18	58320000	58960000	domain
chr18	74080000	74480000	domain		chr19	240000	520000	domain		chr18	63320000	63480000	domain		chr18	62440000	62880000	domain		chr18	58960000	59200000	domain
chr18	74480000	75440000	domain		chr19	520000	760000	domain		chr18	63480000	64200000	domain		chr18	62880000	63360000	domain		chr18	59200000	59600000	domain
chr18	75440000	75720000	domain		chr19	760000	1000000	domain		chr18	64200000	64840000	domain		chr18	63440000	64200000	domain		chr18	59600000	59840000	domain
chr18	75760000	76800000	domain		chr19	1000000	1280000	domain		chr18	64840000	66440000	domain		chr18	64200000	64840000	domain		chr18	59840000	60240000	domain
chr18	76800000	77120000	domain		chr19	1280000	1520000	domain		chr18	66440000	67840000	domain		chr18	64840000	66440000	domain		chr18	60240000	60680000	domain
chr18	77120000	78080000	domain		chr19	1520000	1840000	domain		chr18	67840000	68160000	domain		chr18	66440000	67800000	domain		chr18	60680000	61160000	domain
chr19	240000	520000	domain		chr19	1840000	2120000	domain		chr18	68160000	70320000	domain		chr18	67800000	68200000	domain		chr18	61160000	61680000	domain
chr19	520000	760000	domain		chr19	2120000	2400000	domain		chr18	70320000	71800000	domain		chr18	68200000	70320000	domain		chr18	61680000	63120000	domain
chr19	760000	1000000	domain		chr19	2400000	2640000	domain		chr18	71800000	72000000	domain		chr18	70320000	71800000	domain		chr18	63120000	63440000	domain
chr19	1000000	1280000	domain		chr19	2640000	2800000	domain		chr18	72000000	72280000	domain		chr18	71800000	72000000	domain		chr18	63440000	64200000	domain
chr19	1280000	1520000	domain		chr19	2800000	3280000	domain		chr18	72320000	74080000	domain		chr18	72000000	72280000	domain		chr18	64200000	64880000	domain
chr19	1520000	1840000	domain		chr19	3280000	3520000	domain		chr18	74080000	74480000	domain		chr18	72320000	73200000	domain		chr18	64880000	66440000	domain
chr19	1840000	2120000	domain		chr19	3520000	3840000	domain		chr18	74480000	75440000	domain		chr18	73200000	74080000	domain		chr18	66440000	67800000	domain
chr19	2120000	2400000	domain		chr19	3840000	4000000	domain		chr18	75440000	75720000	domain		chr18	74080000	74480000	domain		chr18	67800000	68200000	domain
chr19	2400000	2640000	domain		chr19	4000000	4240000	domain		chr18	75760000	76800000	domain		chr18	74480000	75440000	domain		chr18	68200000	70360000	domain
chr19	2640000	2800000	domain		chr19	4240000	4520000	domain		chr18	76800000	77120000	domain		chr18	75440000	75720000	domain		chr18	70360000	70840000	domain
chr19	2800000	3280000	domain		chr19	4520000	4680000	domain		chr18	77120000	78080000	domain		chr18	75760000	76760000	domain		chr18	70840000	71800000	domain
chr19	3280000	3520000	domain		chr19	4680000	5720000	domain		chr19	240000	520000	domain		chr18	76760000	77120000	domain		chr18	71800000	72000000	domain
chr19	3520000	3840000	domain		chr19	5720000	5960000	domain		chr19	520000	760000	domain		chr18	77120000	77720000	domain		chr18	72000000	72280000	domain
chr19	3840000	4240000	domain		chr19	5960000	6440000	domain		chr19	760000	1000000	domain		chr18	77720000	78080000	domain		chr18	72320000	73200000	domain
chr19	4240000	4520000	domain		chr19	6440000	7040000	domain		chr19	1000000	1280000	domain		chr19	240000	520000	domain		chr18	73200000	74080000	domain
chr19	4520000	4680000	domain		chr19	7040000	7320000	domain		chr19	1280000	1480000	domain		chr19	520000	760000	domain		chr18	74080000	74480000	domain
chr19	4680000	5040000	domain		chr19	7440000	8000000	domain		chr19	1480000	1840000	domain		chr19	760000	1000000	domain		chr18	74480000	75440000	domain
chr19	5040000	5680000	domain		chr19	8000000	8360000	domain		chr19	1840000	2120000	domain		chr19	1000000	1280000	domain		chr18	75440000	75720000	domain
chr19	5680000	5960000	domain		chr19	8360000	8640000	domain		chr19	2120000	2440000	domain		chr19	1280000	1520000	domain		chr18	75760000	76760000	domain
chr19	5960000	6440000	domain		chr19	8640000	9240000	domain		chr19	2440000	2640000	domain		chr19	1520000	1840000	domain		chr18	76760000	77120000	domain
chr19	6440000	7040000	domain		chr19	9240000	10040000	domain		chr19	2640000	2800000	domain		chr19	1840000	2120000	domain		chr18	77120000	78080000	domain
chr19	7040000	7320000	domain		chr19	10040000	10200000	domain		chr19	2800000	3240000	domain		chr19	2200000	2400000	domain		chr19	240000	520000	domain
chr19	7440000	8000000	domain		chr19	10200000	10360000	domain		chr19	3240000	3520000	domain		chr19	2400000	2640000	domain		chr19	520000	760000	domain
chr19	8000000	8360000	domain		chr19	10360000	10520000	domain		chr19	3520000	3640000	domain		chr19	2640000	2800000	domain		chr19	760000	1000000	domain
chr19	8360000	8640000	domain		chr19	10520000	10800000	domain		chr19	3640000	4240000	domain		chr19	2800000	2920000	domain		chr19	1000000	1280000	domain
chr19	8640000	9240000	domain		chr19	10800000	11000000	domain		chr19	4240000	4520000	domain		chr19	2920000	3240000	domain		chr19	1280000	1440000	domain
chr19	9240000	9720000	domain		chr19	11000000	11240000	domain		chr19	4520000	4680000	domain		chr19	3240000	3520000	domain		chr19	1520000	1840000	domain
chr19	9720000	10040000	domain		chr19	11240000	11680000	domain		chr19	4680000	5720000	domain		chr19	3520000	3640000	domain		chr19	1840000	2120000	domain
chr19	10040000	10160000	domain		chr19	11680000	12800000	domain		chr19	5720000	5920000	domain		chr19	3640000	3840000	domain		chr19	2120000	2400000	domain
chr19	10160000	10360000	domain		chr19	12800000	13040000	domain		chr19	5920000	6440000	domain		chr19	3840000	4240000	domain		chr19	2400000	2640000	domain
chr19	10360000	10520000	domain		chr19	13040000	13200000	domain		chr19	6440000	7040000	domain		chr19	4240000	4520000	domain		chr19	2640000	2800000	domain
chr19	10520000	10840000	domain		chr19	13200000	13880000	domain		chr19	7040000	7320000	domain		chr19	4520000	4680000	domain		chr19	2800000	3280000	domain
chr19	10840000	11000000	domain		chr19	13880000	14240000	domain		chr19	7440000	8000000	domain		chr19	4680000	5680000	domain		chr19	3280000	3520000	domain
chr19	11000000	11240000	domain		chr19	14240000	14640000	domain		chr19	8000000	8360000	domain		chr19	5680000	5960000	domain		chr19	3520000	3640000	domain
chr19	11240000	11640000	domain		chr19	14640000	14800000	domain		chr19	8360000	8640000	domain		chr19	5960000	6440000	domain		chr19	3640000	4240000	domain
chr19	11640000	12800000	domain		chr19	14800000	15680000	domain		chr19	8640000	9240000	domain		chr19	6440000	7040000	domain		chr19	4240000	4440000	domain
chr19	12800000	13040000	domain		chr19	15680000	16320000	domain		chr19	9240000	9720000	domain		chr19	7040000	7320000	domain		chr19	4440000	4680000	domain
chr19	13040000	13200000	domain		chr19	16320000	16560000	domain		chr19	9720000	10040000	domain		chr19	7440000	8000000	domain		chr19	4680000	5040000	domain
chr19	13200000	13880000	domain		chr19	16560000	17400000	domain		chr19	10040000	10200000	domain		chr19	8000000	8360000	domain		chr19	5040000	5680000	domain
chr19	13880000	14240000	domain		chr19	17400000	18080000	domain		chr19	10200000	10360000	domain		chr19	8360000	8640000	domain		chr19	5680000	5920000	domain
chr19	14240000	14640000	domain		chr19	18080000	18520000	domain		chr19	10360000	10520000	domain		chr19	8640000	9240000	domain		chr19	5920000	6440000	domain
chr19	14640000	14800000	domain		chr19	18520000	19120000	domain		chr19	10520000	10800000	domain		chr19	9240000	9720000	domain		chr19	6440000	7040000	domain
chr19	14800000	15680000	domain		chr19	19120000	19640000	domain		chr19	10800000	11000000	domain		chr19	9720000	10040000	domain		chr19	7040000	7320000	domain
chr19	15680000	16160000	domain		chr19	19640000	19760000	domain		chr19	11000000	11240000	domain		chr19	10040000	10200000	domain		chr19	7440000	8000000	domain
chr19	16160000	16320000	domain		chr19	19760000	20400000	domain		chr19	11240000	11640000	domain		chr19	10200000	10360000	domain		chr19	8000000	8360000	domain
chr19	16320000	16560000	domain		chr19	20400000	20520000	domain		chr19	11640000	12800000	domain		chr19	10360000	10520000	domain		chr19	8360000	8640000	domain
chr19	16560000	16760000	domain		chr19	20560000	20680000	domain		chr19	12800000	13040000	domain		chr19	10520000	10680000	domain		chr19	8640000	9240000	domain
chr19	16760000	17400000	domain		chr19	20680000	21320000	domain		chr19	13040000	13200000	domain		chr19	10680000	10840000	domain		chr19	9240000	10040000	domain
chr19	17400000	18040000	domain		chr19	21320000	21960000	domain		chr19	13200000	13880000	domain		chr19	10840000	11000000	domain		chr19	10040000	10200000	domain
chr19	18040000	18280000	domain		chr19	21960000	23080000	domain		chr19	13880000	14240000	domain		chr19	11000000	11240000	domain		chr19	10200000	10360000	domain
chr19	18280000	18520000	domain		chr19	23080000	23760000	domain		chr19	14240000	14640000	domain		chr19	11240000	11640000	domain		chr19	10360000	10520000	domain
chr19	18520000	19120000	domain		chr19	23760000	24480000	domain		chr19	14640000	14800000	domain		chr19	11640000	12800000	domain		chr19	10520000	10840000	domain
chr19	19120000	19640000	domain		chr19	27880000	28080000	domain		chr19	14800000	15680000	domain		chr19	12800000	13040000	domain		chr19	10840000	11000000	domain
chr19	19640000	19760000	domain		chr19	28120000	28240000	domain		chr19	15680000	16160000	domain		chr19	13040000	13200000	domain		chr19	11000000	11240000	domain
chr19	19760000	20400000	domain		chr19	28240000	28840000	domain		chr19	16160000	16320000	domain		chr19	13200000	13880000	domain		chr19	11240000	11640000	domain
chr19	20400000	20520000	domain		chr19	28840000	29400000	domain		chr19	16320000	16560000	domain		chr19	13880000	14240000	domain		chr19	11640000	12800000	domain
chr19	20720000	21080000	domain		chr19	29400000	30080000	domain		chr19	16560000	17400000	domain		chr19	14240000	14640000	domain		chr19	12800000	13040000	domain
chr19	21080000	21320000	domain		chr19	30080000	30720000	domain		chr19	17400000	18280000	domain		chr19	14640000	14800000	domain		chr19	13040000	13200000	domain
chr19	21320000	21960000	domain		chr19	30720000	31160000	domain		chr19	18280000	18520000	domain		chr19	14800000	15680000	domain		chr19	13200000	13880000	domain
chr19	21960000	23080000	domain		chr19	31160000	31840000	domain		chr19	18520000	19120000	domain		chr19	15680000	16160000	domain		chr19	13880000	14240000	domain
chr19	23080000	23760000	domain		chr19	31840000	32160000	domain		chr19	19120000	19640000	domain		chr19	16160000	16320000	domain		chr19	14240000	14640000	domain
chr19	23760000	24480000	domain		chr19	32160000	32760000	domain		chr19	19640000	19760000	domain		chr19	16320000	16560000	domain		chr19	14640000	14800000	domain
chr19	27920000	28240000	domain		chr19	32760000	33080000	domain		chr19	19760000	20000000	domain		chr19	16560000	16760000	domain		chr19	14800000	15680000	domain
chr19	28240000	29240000	domain		chr19	33080000	33600000	domain		chr19	20000000	20400000	domain		chr19	16760000	17400000	domain		chr19	15680000	16320000	domain
chr19	29240000	30080000	domain		chr19	33600000	33920000	domain		chr19	20400000	20520000	domain		chr19	17400000	18040000	domain		chr19	16320000	16560000	domain
chr19	30080000	31160000	domain		chr19	33920000	34280000	domain		chr19	20640000	21080000	domain		chr19	18040000	18520000	domain		chr19	16560000	16760000	domain
chr19	31160000	31880000	domain		chr19	34280000	34680000	domain		chr19	21080000	21320000	domain		chr19	18520000	19160000	domain		chr19	16760000	17160000	domain
chr19	31880000	32200000	domain		chr19	34680000	35000000	domain		chr19	21320000	22040000	domain		chr19	19160000	19480000	domain		chr19	17160000	17400000	domain
chr19	32200000	32760000	domain		chr19	35000000	35240000	domain		chr19	22040000	23080000	domain		chr19	19480000	19640000	domain		chr19	17400000	18040000	domain
chr19	32760000	33080000	domain		chr19	35240000	35520000	domain		chr19	23080000	24480000	domain		chr19	19640000	19760000	domain		chr19	18040000	18520000	domain
chr19	33080000	33400000	domain		chr19	35520000	36160000	domain		chr19	28000000	28240000	domain		chr19	19760000	20000000	domain		chr19	18520000	19120000	domain
chr19	33400000	33600000	domain		chr19	36160000	36680000	domain		chr19	28240000	29440000	domain		chr19	20000000	20400000	domain		chr19	19120000	19640000	domain
chr19	33600000	33920000	domain		chr19	36800000	37840000	domain		chr19	29440000	30080000	domain		chr19	20400000	20520000	domain		chr19	19640000	19760000	domain
chr19	33920000	34280000	domain		chr19	37840000	38360000	domain		chr19	30080000	31160000	domain		chr19	20560000	21320000	domain		chr19	19760000	20400000	domain
chr19	34280000	34680000	domain		chr19	38360000	38720000	domain		chr19	31160000	31880000	domain		chr19	21320000	21960000	domain		chr19	20400000	20520000	domain
chr19	34680000	35000000	domain		chr19	38720000	38880000	domain		chr19	31880000	32120000	domain		chr19	21960000	23080000	domain		chr19	20560000	21320000	domain
chr19	35000000	35520000	domain		chr19	38880000	39480000	domain		chr19	32120000	32760000	domain		chr19	23080000	24480000	domain		chr19	21320000	21440000	domain
chr19	35520000	36040000	domain		chr19	39480000	40040000	domain		chr19	32760000	33080000	domain		chr19	28080000	28240000	domain		chr19	21440000	22000000	domain
chr19	36040000	36160000	domain		chr19	40040000	40360000	domain		chr19	33080000	33440000	domain		chr19	28240000	28680000	domain		chr19	22000000	23080000	domain
chr19	36160000	36680000	domain		chr19	40360000	40760000	domain		chr19	33440000	33600000	domain		chr19	28680000	28840000	domain		chr19	23080000	23720000	domain
chr19	36800000	37560000	domain		chr19	40760000	41120000	domain		chr19	33600000	33920000	domain		chr19	28840000	30080000	domain		chr19	23720000	24480000	domain
chr19	37560000	38360000	domain		chr19	41120000	41840000	domain		chr19	33920000	34280000	domain		chr19	30080000	31160000	domain		chr19	27920000	28080000	domain
chr19	38360000	38720000	domain		chr19	41840000	42120000	domain		chr19	34280000	34680000	domain		chr19	31160000	31880000	domain		chr19	28120000	28240000	domain
chr19	38720000	38880000	domain		chr19	42120000	42360000	domain		chr19	34680000	35000000	domain		chr19	31880000	32760000	domain		chr19	28240000	28840000	domain
chr19	38880000	39480000	domain		chr19	42360000	42960000	domain		chr19	35000000	35240000	domain		chr19	32760000	33080000	domain		chr19	28840000	29200000	domain
chr19	39480000	39920000	domain		chr19	42960000	43920000	domain		chr19	35240000	35520000	domain		chr19	33080000	33440000	domain		chr19	29200000	29560000	domain
chr19	39920000	40040000	domain		chr19	43920000	44320000	domain		chr19	35520000	36160000	domain		chr19	33440000	33600000	domain		chr19	29560000	30080000	domain
chr19	40040000	40280000	domain		chr19	44320000	44680000	domain		chr19	36160000	36680000	domain		chr19	33600000	33920000	domain		chr19	30080000	31160000	domain
chr19	40360000	40640000	domain		chr19	44680000	45040000	domain		chr19	36800000	38360000	domain		chr19	33920000	34280000	domain		chr19	31160000	31880000	domain
chr19	40640000	40760000	domain		chr19	45040000	45360000	domain		chr19	38360000	38880000	domain		chr19	34280000	34960000	domain		chr19	31880000	32160000	domain
chr19	40760000	41120000	domain		chr19	45360000	45920000	domain		chr19	38880000	39480000	domain		chr19	34960000	35240000	domain		chr19	32160000	32760000	domain
chr19	41120000	41840000	domain		chr19	45920000	46240000	domain		chr19	39480000	40040000	domain		chr19	35240000	35520000	domain		chr19	32760000	33080000	domain
chr19	41840000	42120000	domain		chr19	46240000	46800000	domain		chr19	40040000	40360000	domain		chr19	35520000	36200000	domain		chr19	33080000	33600000	domain
chr19	42120000	42360000	domain		chr19	46800000	47080000	domain		chr19	40360000	40760000	domain		chr19	36200000	36760000	domain		chr19	33600000	33920000	domain
chr19	42360000	42560000	domain		chr19	47080000	47360000	domain		chr19	40760000	41120000	domain		chr19	36800000	38360000	domain		chr19	33920000	34240000	domain
chr19	42560000	42960000	domain		chr19	47360000	47520000	domain		chr19	41120000	41840000	domain		chr19	38360000	38720000	domain		chr19	34240000	34680000	domain
chr19	42960000	43920000	domain		chr19	47520000	47760000	domain		chr19	41840000	42120000	domain		chr19	38720000	38880000	domain		chr19	34680000	35000000	domain
chr19	43920000	44320000	domain		chr19	47760000	47920000	domain		chr19	42120000	42360000	domain		chr19	38880000	39480000	domain		chr19	35000000	35240000	domain
chr19	44320000	44640000	domain		chr19	47920000	48280000	domain		chr19	42360000	42560000	domain		chr19	39480000	39920000	domain		chr19	35240000	35520000	domain
chr19	44640000	45040000	domain		chr19	48280000	48400000	domain		chr19	42560000	42920000	domain		chr19	39920000	40040000	domain		chr19	35520000	36040000	domain
chr19	45040000	45360000	domain		chr19	48400000	48800000	domain		chr19	42920000	43920000	domain		chr19	40040000	40240000	domain		chr19	36040000	36200000	domain
chr19	45360000	45880000	domain		chr19	48800000	49120000	domain		chr19	43920000	44320000	domain		chr19	40240000	40360000	domain		chr19	36200000	36640000	domain
chr19	45880000	46200000	domain		chr19	49120000	49520000	domain		chr19	44320000	44680000	domain		chr19	40360000	40760000	domain		chr19	36640000	36760000	domain
chr19	46200000	46800000	domain		chr19	49520000	49720000	domain		chr19	44680000	45040000	domain		chr19	40760000	41120000	domain		chr19	36800000	38360000	domain
chr19	46800000	47080000	domain		chr19	49720000	50000000	domain		chr19	45040000	45400000	domain		chr19	41120000	41840000	domain		chr19	38360000	38880000	domain
chr19	47080000	47360000	domain		chr19	50000000	50160000	domain		chr19	45400000	45920000	domain		chr19	41840000	42120000	domain		chr19	38880000	39480000	domain
chr19	47360000	47520000	domain		chr19	50160000	50400000	domain		chr19	45920000	46200000	domain		chr19	42120000	42360000	domain		chr19	39480000	39920000	domain
chr19	47520000	47760000	domain		chr19	50400000	50640000	domain		chr19	46200000	46800000	domain		chr19	42360000	42480000	domain		chr19	39920000	40040000	domain
chr19	47760000	47920000	domain		chr19	50640000	50800000	domain		chr19	46880000	47080000	domain		chr19	42480000	42920000	domain		chr19	40040000	40280000	domain
chr19	47920000	48280000	domain		chr19	50800000	51320000	domain		chr19	47080000	47240000	domain		chr19	42920000	43920000	domain		chr19	40360000	40640000	domain
chr19	48280000	48800000	domain		chr19	51320000	51600000	domain		chr19	47240000	47360000	domain		chr19	43920000	44320000	domain		chr19	40640000	40760000	domain
chr19	48800000	49120000	domain		chr19	51600000	52360000	domain		chr19	47360000	47520000	domain		chr19	44320000	44680000	domain		chr19	40760000	41120000	domain
chr19	49120000	49520000	domain		chr19	52360000	53720000	domain		chr19	47520000	47760000	domain		chr19	44680000	45040000	domain		chr19	41120000	41440000	domain
chr19	49520000	49720000	domain		chr19	53720000	54280000	domain		chr19	47760000	47920000	domain		chr19	45040000	45400000	domain		chr19	41440000	41840000	domain
chr19	49720000	50000000	domain		chr19	54280000	54640000	domain		chr19	47920000	48280000	domain		chr19	45400000	45920000	domain		chr19	41840000	42120000	domain
chr19	50000000	50200000	domain		chr19	54640000	54960000	domain		chr19	48280000	48800000	domain		chr19	45920000	46200000	domain		chr19	42120000	42360000	domain
chr19	50200000	50400000	domain		chr19	54960000	55320000	domain		chr19	48800000	49120000	domain		chr19	46200000	46800000	domain		chr19	42360000	42920000	domain
chr19	50400000	50640000	domain		chr19	55360000	55600000	domain		chr19	49120000	49520000	domain		chr19	46800000	47080000	domain		chr19	42920000	43920000	domain
chr19	50640000	50840000	domain		chr19	55600000	56160000	domain		chr19	49520000	49720000	domain		chr19	47080000	47360000	domain		chr19	43920000	44320000	domain
chr19	50840000	51320000	domain		chr19	56160000	56840000	domain		chr19	49720000	50000000	domain		chr19	47360000	47520000	domain		chr19	44320000	44680000	domain
chr19	51320000	51640000	domain		chr19	56840000	57720000	domain		chr19	50000000	50160000	domain		chr19	47520000	47760000	domain		chr19	44680000	45040000	domain
chr19	51640000	51800000	domain		chr19	57720000	58360000	domain		chr19	50160000	50400000	domain		chr19	47760000	47920000	domain		chr19	45040000	45360000	domain
chr19	51800000	52360000	domain		chr19	58360000	58800000	domain		chr19	50400000	50640000	domain		chr19	47920000	48280000	domain		chr19	45360000	45920000	domain
chr19	52360000	54280000	domain		chr19	58800000	59160000	domain		chr19	50640000	50840000	domain		chr19	48280000	48800000	domain		chr19	45920000	46200000	domain
chr19	54280000	54640000	domain		chr1	520000	800000	domain		chr19	50840000	51000000	domain		chr19	48800000	49120000	domain		chr19	46200000	46840000	domain
chr19	54640000	54960000	domain		chr1	800000	1240000	domain		chr19	51000000	51320000	domain		chr19	49120000	49520000	domain		chr19	46840000	47240000	domain
chr19	54960000	55320000	domain		chr1	1240000	1680000	domain		chr19	51320000	51640000	domain		chr19	49520000	49720000	domain		chr19	47240000	47520000	domain
chr19	55360000	55600000	domain		chr1	1680000	1840000	domain		chr19	51640000	51800000	domain		chr19	49720000	50000000	domain		chr19	47520000	47760000	domain
chr19	55600000	56160000	domain		chr1	1840000	2120000	domain		chr19	51800000	52360000	domain		chr19	50000000	50200000	domain		chr19	47760000	47920000	domain
chr19	56160000	56840000	domain		chr1	2120000	2320000	domain		chr19	52360000	52720000	domain		chr19	50200000	50400000	domain		chr19	47920000	48280000	domain
chr19	56840000	57720000	domain		chr1	2320000	2640000	domain		chr19	52720000	53280000	domain		chr19	50400000	50640000	domain		chr19	48280000	48800000	domain
chr19	57720000	58360000	domain		chr1	2680000	3360000	domain		chr19	53280000	54280000	domain		chr19	50640000	51000000	domain		chr19	48800000	49120000	domain
chr19	58360000	58800000	domain		chr1	3360000	3800000	domain		chr19	54280000	54640000	domain		chr19	51000000	51320000	domain		chr19	49120000	49480000	domain
chr19	58800000	58960000	domain		chr1	3960000	4680000	domain		chr19	54640000	54960000	domain		chr19	51320000	51640000	domain		chr19	49480000	49720000	domain
chr19	58960000	59160000	domain		chr1	4680000	6040000	domain		chr19	54960000	55320000	domain		chr19	51640000	51800000	domain		chr19	49720000	50000000	domain
chr1	520000	800000	domain		chr1	6040000	6480000	domain		chr19	55360000	55600000	domain		chr19	51800000	52360000	domain		chr19	50000000	50160000	domain
chr1	800000	1240000	domain		chr1	6480000	6720000	domain		chr19	55600000	56160000	domain		chr19	52360000	53280000	domain		chr19	50160000	50640000	domain
chr1	1240000	1680000	domain		chr1	6720000	7720000	domain		chr19	56160000	56840000	domain		chr19	53280000	54280000	domain		chr19	50640000	50800000	domain
chr1	1680000	1840000	domain		chr1	7720000	8000000	domain		chr19	56840000	57720000	domain		chr19	54280000	54600000	domain		chr19	50800000	51000000	domain
chr1	1840000	2120000	domain		chr1	8000000	8400000	domain		chr19	57720000	58360000	domain		chr19	54600000	54960000	domain		chr19	51000000	51320000	domain
chr1	2120000	2320000	domain		chr1	8400000	8920000	domain		chr19	58360000	58800000	domain		chr19	54960000	55320000	domain		chr19	51320000	51600000	domain
chr1	2320000	2640000	domain		chr1	8920000	9640000	domain		chr19	58800000	59160000	domain		chr19	55360000	55640000	domain		chr19	51600000	51800000	domain
chr1	2680000	3360000	domain		chr1	9640000	9920000	domain		chr1	520000	1280000	domain		chr19	55640000	56160000	domain		chr19	51800000	52360000	domain
chr1	3360000	3800000	domain		chr1	9920000	10240000	domain		chr1	1280000	1680000	domain		chr19	56160000	56840000	domain		chr19	52360000	52720000	domain
chr1	3960000	4680000	domain		chr1	10240000	10560000	domain		chr1	1680000	1840000	domain		chr19	56840000	57720000	domain		chr19	52720000	54280000	domain
chr1	4680000	6040000	domain		chr1	10560000	11080000	domain		chr1	1840000	2120000	domain		chr19	57720000	58360000	domain		chr19	54280000	54640000	domain
chr1	6040000	6720000	domain		chr1	11080000	11280000	domain		chr1	2120000	2320000	domain		chr19	58360000	58800000	domain		chr19	54640000	54960000	domain
chr1	6720000	7720000	domain		chr1	11280000	11720000	domain		chr1	2320000	2640000	domain		chr19	58800000	59160000	domain		chr19	54960000	55320000	domain
chr1	7720000	8000000	domain		chr1	11720000	12120000	domain		chr1	2680000	2920000	domain		chr1	520000	800000	domain		chr19	55360000	55600000	domain
chr1	8000000	8440000	domain		chr1	12120000	12280000	domain		chr1	2920000	3360000	domain		chr1	800000	1240000	domain		chr19	55600000	56200000	domain
chr1	8440000	8920000	domain		chr1	12280000	12880000	domain		chr1	3360000	3800000	domain		chr1	1240000	1480000	domain		chr19	56200000	56840000	domain
chr1	8920000	9320000	domain		chr1	12880000	13040000	domain		chr1	3960000	4400000	domain		chr1	1480000	1680000	domain		chr19	56840000	57720000	domain
chr1	9320000	9640000	domain		chr1	13760000	14200000	domain		chr1	4400000	4680000	domain		chr1	1680000	1840000	domain		chr19	57720000	58360000	domain
chr1	9640000	9960000	domain		chr1	14200000	14920000	domain		chr1	4680000	6040000	domain		chr1	1840000	2120000	domain		chr19	58360000	58800000	domain
chr1	9960000	10240000	domain		chr1	14920000	15440000	domain		chr1	6040000	6520000	domain		chr1	2120000	2320000	domain		chr19	58800000	59160000	domain
chr1	10240000	10560000	domain		chr1	15440000	15640000	domain		chr1	6520000	6720000	domain		chr1	2320000	2640000	domain		chr1	520000	800000	domain
chr1	10560000	11080000	domain		chr1	15640000	15840000	domain		chr1	6720000	7720000	domain		chr1	2680000	3360000	domain		chr1	800000	920000	domain
chr1	11080000	11320000	domain		chr1	15840000	16080000	domain		chr1	7720000	8000000	domain		chr1	3360000	3800000	domain		chr1	920000	1240000	domain
chr1	11320000	11720000	domain		chr1	16080000	16400000	domain		chr1	8000000	8440000	domain		chr1	3960000	4640000	domain		chr1	1240000	1680000	domain
chr1	11720000	11880000	domain		chr1	16400000	16880000	domain		chr1	8440000	8920000	domain		chr1	4640000	6040000	domain		chr1	1680000	1840000	domain
chr1	11880000	12120000	domain		chr1	16880000	17200000	domain		chr1	8920000	9320000	domain		chr1	6040000	6520000	domain		chr1	1840000	2000000	domain
chr1	12120000	12880000	domain		chr1	17200000	17760000	domain		chr1	9320000	9640000	domain		chr1	6520000	6720000	domain		chr1	2000000	2320000	domain
chr1	12880000	13080000	domain		chr1	17760000	17960000	domain		chr1	9640000	9960000	domain		chr1	6720000	7720000	domain		chr1	2320000	2640000	domain
chr1	13760000	14080000	domain		chr1	17960000	18920000	domain		chr1	9960000	10560000	domain		chr1	7720000	8000000	domain		chr1	2680000	3360000	domain
chr1	14080000	14320000	domain		chr1	18920000	19200000	domain		chr1	10560000	11080000	domain		chr1	8000000	8440000	domain		chr1	3360000	3800000	domain
chr1	14320000	14880000	domain		chr1	19200000	19400000	domain		chr1	11080000	11320000	domain		chr1	8440000	8920000	domain		chr1	3960000	6040000	domain
chr1	14880000	15440000	domain		chr1	19400000	20040000	domain		chr1	11320000	11880000	domain		chr1	8920000	9320000	domain		chr1	6040000	6720000	domain
chr1	15440000	15640000	domain		chr1	20040000	20520000	domain		chr1	11880000	12120000	domain		chr1	9320000	9640000	domain		chr1	6720000	7720000	domain
chr1	15640000	15840000	domain		chr1	20520000	20840000	domain		chr1	12120000	12880000	domain		chr1	9640000	9960000	domain		chr1	7720000	8000000	domain
chr1	15840000	16080000	domain		chr1	20840000	21000000	domain		chr1	12880000	13080000	domain		chr1	9960000	10560000	domain		chr1	8000000	8400000	domain
chr1	16080000	16360000	domain		chr1	21000000	21520000	domain		chr1	13760000	14160000	domain		chr1	10560000	11080000	domain		chr1	8400000	8920000	domain
chr1	16360000	16880000	domain		chr1	21520000	21920000	domain		chr1	14160000	14320000	domain		chr1	11080000	11320000	domain		chr1	8920000	9320000	domain
chr1	16880000	17200000	domain		chr1	21920000	22440000	domain		chr1	14320000	14880000	domain		chr1	11320000	12080000	domain		chr1	9320000	9640000	domain
chr1	17200000	17760000	domain		chr1	22440000	22720000	domain		chr1	14880000	15440000	domain		chr1	12080000	12880000	domain		chr1	9640000	9920000	domain
chr1	17760000	17960000	domain		chr1	22720000	23000000	domain		chr1	15440000	15640000	domain		chr1	12880000	13080000	domain		chr1	9920000	10560000	domain
chr1	17960000	18920000	domain		chr1	23000000	23280000	domain		chr1	15640000	15840000	domain		chr1	13760000	14040000	domain		chr1	10560000	11080000	domain
chr1	18920000	19200000	domain		chr1	23280000	23600000	domain		chr1	15840000	16080000	domain		chr1	14040000	14200000	domain		chr1	11080000	11320000	domain
chr1	19200000	19600000	domain		chr1	23600000	23840000	domain		chr1	16080000	16360000	domain		chr1	14200000	14920000	domain		chr1	11320000	11720000	domain
chr1	19600000	20040000	domain		chr1	23840000	24040000	domain		chr1	16360000	16880000	domain		chr1	14920000	15440000	domain		chr1	11720000	11880000	domain
chr1	20040000	20520000	domain		chr1	24040000	24280000	domain		chr1	16880000	17200000	domain		chr1	15440000	15640000	domain		chr1	11880000	12120000	domain
chr1	20520000	20840000	domain		chr1	24280000	24960000	domain		chr1	17200000	17760000	domain		chr1	15640000	15840000	domain		chr1	12120000	12880000	domain
chr1	20840000	21000000	domain		chr1	24960000	25160000	domain		chr1	17760000	17960000	domain		chr1	15840000	16080000	domain		chr1	12880000	13080000	domain
chr1	21000000	21520000	domain		chr1	25160000	25560000	domain		chr1	17960000	18920000	domain		chr1	16080000	16360000	domain		chr1	13760000	14200000	domain
chr1	21520000	21960000	domain		chr1	25560000	26160000	domain		chr1	18920000	19200000	domain		chr1	16360000	16840000	domain		chr1	14200000	14320000	domain
chr1	21960000	22400000	domain		chr1	26160000	26360000	domain		chr1	19200000	19400000	domain		chr1	16840000	17200000	domain		chr1	14320000	15440000	domain
chr1	22400000	22760000	domain		chr1	26360000	26800000	domain		chr1	19400000	19600000	domain		chr1	17200000	17760000	domain		chr1	15440000	15640000	domain
chr1	22760000	23000000	domain		chr1	26800000	27240000	domain		chr1	19600000	20040000	domain		chr1	17760000	17960000	domain		chr1	15640000	15840000	domain
chr1	23000000	23280000	domain		chr1	27240000	27640000	domain		chr1	20040000	20520000	domain		chr1	17960000	18920000	domain		chr1	15840000	16080000	domain
chr1	23280000	23600000	domain		chr1	27720000	28120000	domain		chr1	20520000	20840000	domain		chr1	18920000	19200000	domain		chr1	16080000	16360000	domain
chr1	23600000	23880000	domain		chr1	28120000	28320000	domain		chr1	20840000	21000000	domain		chr1	19200000	19600000	domain		chr1	16360000	16880000	domain
chr1	23880000	24040000	domain		chr1	28320000	28560000	domain		chr1	21000000	21520000	domain		chr1	19600000	20040000	domain		chr1	16880000	17200000	domain
chr1	24040000	24280000	domain		chr1	28560000	28680000	domain		chr1	21520000	21720000	domain		chr1	20040000	20520000	domain		chr1	17200000	17760000	domain
chr1	24280000	24720000	domain		chr1	28680000	29200000	domain		chr1	21720000	21960000	domain		chr1	20520000	20840000	domain		chr1	17760000	17960000	domain
chr1	24720000	24960000	domain		chr1	29200000	29560000	domain		chr1	21960000	22440000	domain		chr1	20840000	21000000	domain		chr1	17960000	18920000	domain
chr1	24960000	25160000	domain		chr1	29560000	29880000	domain		chr1	22440000	22720000	domain		chr1	21000000	21520000	domain		chr1	18920000	19200000	domain
chr1	25160000	25560000	domain		chr1	30000000	31160000	domain		chr1	22720000	23000000	domain		chr1	21520000	21720000	domain		chr1	19200000	19600000	domain
chr1	25560000	25880000	domain		chr1	31160000	31400000	domain		chr1	23000000	23280000	domain		chr1	21720000	21960000	domain		chr1	19600000	20040000	domain
chr1	25880000	26160000	domain		chr1	31400000	32120000	domain		chr1	23280000	23640000	domain		chr1	21960000	22440000	domain		chr1	20040000	20520000	domain
chr1	26160000	26360000	domain		chr1	32120000	32640000	domain		chr1	23640000	23840000	domain		chr1	22440000	22720000	domain		chr1	20520000	20840000	domain
chr1	26360000	26800000	domain		chr1	32640000	32880000	domain		chr1	23840000	24000000	domain		chr1	22720000	23000000	domain		chr1	20840000	21000000	domain
chr1	26800000	27240000	domain		chr1	32880000	33280000	domain		chr1	24080000	24280000	domain		chr1	23000000	23280000	domain		chr1	21000000	21520000	domain
chr1	27240000	27720000	domain		chr1	33280000	33560000	domain		chr1	24280000	24720000	domain		chr1	23280000	23600000	domain		chr1	21520000	21920000	domain
chr1	27720000	28160000	domain		chr1	33560000	34080000	domain		chr1	24720000	24960000	domain		chr1	23600000	23880000	domain		chr1	21920000	22440000	domain
chr1	28160000	28320000	domain		chr1	34080000	35240000	domain		chr1	24960000	25160000	domain		chr1	23880000	24080000	domain		chr1	22440000	22720000	domain
chr1	28320000	28560000	domain		chr1	35240000	36040000	domain		chr1	25160000	25560000	domain		chr1	24080000	24280000	domain		chr1	22720000	23000000	domain
chr1	28560000	29200000	domain		chr1	36040000	36280000	domain		chr1	25560000	26160000	domain		chr1	24280000	24720000	domain		chr1	23000000	23280000	domain
chr1	29200000	29560000	domain		chr1	36280000	36560000	domain		chr1	26160000	26360000	domain		chr1	24720000	24960000	domain		chr1	23280000	23640000	domain
chr1	29560000	29880000	domain		chr1	36560000	36960000	domain		chr1	26360000	26800000	domain		chr1	24960000	25160000	domain		chr1	23640000	23840000	domain
chr1	30000000	31160000	domain		chr1	36960000	37880000	domain		chr1	26800000	27240000	domain		chr1	25160000	25560000	domain		chr1	23840000	24080000	domain
chr1	31160000	31400000	domain		chr1	37880000	38480000	domain		chr1	27240000	27720000	domain		chr1	25560000	25880000	domain		chr1	24080000	24280000	domain
chr1	31400000	32120000	domain		chr1	38480000	39320000	domain		chr1	27720000	28160000	domain		chr1	25880000	26160000	domain		chr1	24280000	24720000	domain
chr1	32120000	32640000	domain		chr1	39320000	39520000	domain		chr1	28160000	28320000	domain		chr1	26160000	26360000	domain		chr1	24720000	24960000	domain
chr1	32640000	32880000	domain		chr1	39520000	39960000	domain		chr1	28320000	28560000	domain		chr1	26360000	26800000	domain		chr1	24960000	25160000	domain
chr1	32880000	33320000	domain		chr1	39960000	40280000	domain		chr1	28560000	28680000	domain		chr1	26800000	27240000	domain		chr1	25160000	25560000	domain
chr1	33320000	33560000	domain		chr1	40280000	41360000	domain		chr1	28680000	29200000	domain		chr1	27240000	27720000	domain		chr1	25560000	25880000	domain
chr1	33560000	34080000	domain		chr1	41440000	41920000	domain		chr1	29200000	29560000	domain		chr1	27720000	28040000	domain		chr1	25880000	26160000	domain
chr1	34080000	35240000	domain		chr1	41920000	42640000	domain		chr1	29560000	29880000	domain		chr1	28040000	28160000	domain		chr1	26160000	26360000	domain
chr1	35240000	36040000	domain		chr1	42640000	43240000	domain		chr1	30000000	31200000	domain		chr1	28160000	28320000	domain		chr1	26360000	26800000	domain
chr1	36040000	36280000	domain		chr1	43240000	43600000	domain		chr1	31200000	31400000	domain		chr1	28320000	28560000	domain		chr1	26800000	27240000	domain
chr1	36280000	36560000	domain		chr1	43600000	43960000	domain		chr1	31400000	32120000	domain		chr1	28560000	28680000	domain		chr1	27240000	27640000	domain
chr1	36560000	36960000	domain		chr1	43960000	44280000	domain		chr1	32120000	32640000	domain		chr1	28680000	29200000	domain		chr1	27720000	28160000	domain
chr1	36960000	37920000	domain		chr1	44280000	44520000	domain		chr1	32640000	32880000	domain		chr1	29200000	29560000	domain		chr1	28160000	28320000	domain
chr1	37920000	38480000	domain		chr1	44520000	44800000	domain		chr1	32880000	33320000	domain		chr1	29560000	29880000	domain		chr1	28320000	28560000	domain
chr1	38480000	39320000	domain		chr1	44800000	45160000	domain		chr1	33320000	33560000	domain		chr1	30000000	31160000	domain		chr1	28560000	28680000	domain
chr1	39320000	39520000	domain		chr1	45160000	45480000	domain		chr1	33560000	34000000	domain		chr1	31160000	31400000	domain		chr1	28680000	29200000	domain
chr1	39520000	39960000	domain		chr1	45480000	45800000	domain		chr1	34080000	35240000	domain		chr1	31400000	31840000	domain		chr1	29200000	29560000	domain
chr1	39960000	40280000	domain		chr1	45800000	46040000	domain		chr1	35240000	36040000	domain		chr1	31840000	32120000	domain		chr1	29560000	29880000	domain
chr1	40280000	41440000	domain		chr1	46040000	46480000	domain		chr1	36040000	36280000	domain		chr1	32120000	32640000	domain		chr1	30000000	31160000	domain
chr1	41440000	41920000	domain		chr1	46480000	46760000	domain		chr1	36280000	36560000	domain		chr1	32640000	32880000	domain		chr1	31160000	31400000	domain
chr1	41920000	42640000	domain		chr1	46840000	47200000	domain		chr1	36560000	36960000	domain		chr1	32880000	33320000	domain		chr1	31400000	31840000	domain
chr1	42640000	43240000	domain		chr1	47200000	47640000	domain		chr1	36960000	37880000	domain		chr1	33320000	33560000	domain		chr1	31840000	32080000	domain
chr1	43240000	43600000	domain		chr1	47640000	47800000	domain		chr1	37880000	38160000	domain		chr1	33560000	34080000	domain		chr1	32080000	32640000	domain
chr1	43600000	43960000	domain		chr1	47800000	48560000	domain		chr1	38160000	38480000	domain		chr1	34080000	35240000	domain		chr1	32640000	32880000	domain
chr1	43960000	44280000	domain		chr1	48560000	48760000	domain		chr1	38480000	39320000	domain		chr1	35240000	36040000	domain		chr1	32880000	33320000	domain
chr1	44280000	44520000	domain		chr1	48760000	49400000	domain		chr1	39320000	39520000	domain		chr1	36040000	36280000	domain		chr1	33320000	33560000	domain
chr1	44520000	45160000	domain		chr1	49400000	50800000	domain		chr1	39520000	39960000	domain		chr1	36280000	36560000	domain		chr1	33560000	34000000	domain
chr1	45160000	45440000	domain		chr1	50800000	51080000	domain		chr1	39960000	40280000	domain		chr1	36560000	36960000	domain		chr1	34080000	35240000	domain
chr1	45440000	45800000	domain		chr1	51080000	51800000	domain		chr1	40280000	41440000	domain		chr1	36960000	37920000	domain		chr1	35240000	36040000	domain
chr1	45800000	46040000	domain		chr1	51800000	52280000	domain		chr1	41440000	41920000	domain		chr1	37920000	38160000	domain		chr1	36040000	36280000	domain
chr1	46040000	46480000	domain		chr1	52280000	52480000	domain		chr1	41920000	42640000	domain		chr1	38160000	38480000	domain		chr1	36280000	36560000	domain
chr1	46480000	46840000	domain		chr1	52480000	52800000	domain		chr1	42640000	43240000	domain		chr1	38480000	39320000	domain		chr1	36560000	36960000	domain
chr1	46840000	47200000	domain		chr1	52800000	53680000	domain		chr1	43240000	43600000	domain		chr1	39320000	39520000	domain		chr1	36960000	37920000	domain
chr1	47200000	47640000	domain		chr1	53680000	53880000	domain		chr1	43600000	43960000	domain		chr1	39520000	39960000	domain		chr1	37920000	38160000	domain
chr1	47640000	47800000	domain		chr1	53880000	54280000	domain		chr1	43960000	44280000	domain		chr1	39960000	40280000	domain		chr1	38160000	38480000	domain
chr1	47800000	48520000	domain		chr1	54280000	54440000	domain		chr1	44280000	44520000	domain		chr1	40280000	41440000	domain		chr1	38480000	39320000	domain
chr1	48520000	48760000	domain		chr1	54440000	55360000	domain		chr1	44520000	45160000	domain		chr1	41440000	41920000	domain		chr1	39320000	39520000	domain
chr1	48760000	48960000	domain		chr1	55360000	55520000	domain		chr1	45160000	45440000	domain		chr1	41920000	42640000	domain		chr1	39520000	39960000	domain
chr1	48960000	49400000	domain		chr1	55520000	55760000	domain		chr1	45440000	45800000	domain		chr1	42640000	43240000	domain		chr1	39960000	40280000	domain
chr1	49400000	49800000	domain		chr1	55760000	57240000	domain		chr1	45800000	46040000	domain		chr1	43240000	43600000	domain		chr1	40280000	41440000	domain
chr1	49800000	50800000	domain		chr1	57240000	59120000	domain		chr1	46040000	46480000	domain		chr1	43600000	43960000	domain		chr1	41440000	41920000	domain
chr1	50800000	51080000	domain		chr1	59120000	60400000	domain		chr1	46480000	46840000	domain		chr1	43960000	44280000	domain		chr1	41920000	42640000	domain
chr1	51080000	51800000	domain		chr1	60400000	61320000	domain		chr1	46840000	47200000	domain		chr1	44280000	44520000	domain		chr1	42640000	42800000	domain
chr1	51800000	52320000	domain		chr1	61320000	61520000	domain		chr1	47200000	47640000	domain		chr1	44520000	44800000	domain		chr1	42800000	43240000	domain
chr1	52320000	52480000	domain		chr1	61520000	62360000	domain		chr1	47640000	47800000	domain		chr1	44800000	45160000	domain		chr1	43240000	43600000	domain
chr1	52480000	52800000	domain		chr1	62360000	62560000	domain		chr1	47800000	48560000	domain		chr1	45160000	45480000	domain		chr1	43600000	43960000	domain
chr1	52800000	53680000	domain		chr1	62560000	62920000	domain		chr1	48560000	48720000	domain		chr1	45480000	45800000	domain		chr1	43960000	44280000	domain
chr1	53680000	53880000	domain		chr1	62920000	63280000	domain		chr1	48720000	48960000	domain		chr1	45800000	46040000	domain		chr1	44280000	44520000	domain
chr1	53880000	54280000	domain		chr1	63280000	64040000	domain		chr1	48960000	49400000	domain		chr1	46040000	46480000	domain		chr1	44520000	44800000	domain
chr1	54280000	54440000	domain		chr1	64040000	64720000	domain		chr1	49400000	50800000	domain		chr1	46480000	46840000	domain		chr1	44800000	45160000	domain
chr1	54440000	54960000	domain		chr1	64720000	65280000	domain		chr1	50800000	51080000	domain		chr1	46840000	47200000	domain		chr1	45160000	45440000	domain
chr1	54960000	55360000	domain		chr1	65280000	65520000	domain		chr1	51080000	51800000	domain		chr1	47200000	47640000	domain		chr1	45440000	45800000	domain
chr1	55360000	55760000	domain		chr1	65520000	65680000	domain		chr1	51800000	52080000	domain		chr1	47640000	47800000	domain		chr1	45800000	46040000	domain
chr1	55760000	57240000	domain		chr1	65680000	66160000	domain		chr1	52080000	52320000	domain		chr1	47800000	48280000	domain		chr1	46040000	46480000	domain
chr1	57240000	59120000	domain		chr1	66160000	66400000	domain		chr1	52320000	52480000	domain		chr1	48280000	48520000	domain		chr1	46480000	46840000	domain
chr1	59120000	60400000	domain		chr1	66400000	66720000	domain		chr1	52480000	52800000	domain		chr1	48520000	48760000	domain		chr1	46840000	47200000	domain
chr1	60400000	61280000	domain		chr1	66720000	67200000	domain		chr1	52800000	53680000	domain		chr1	48760000	49400000	domain		chr1	47200000	47640000	domain
chr1	61280000	62360000	domain		chr1	67200000	67440000	domain		chr1	53680000	53880000	domain		chr1	49400000	50800000	domain		chr1	47640000	47800000	domain
chr1	62360000	62560000	domain		chr1	67440000	67640000	domain		chr1	53880000	54280000	domain		chr1	50800000	51080000	domain		chr1	47800000	48520000	domain
chr1	62560000	62920000	domain		chr1	67640000	68000000	domain		chr1	54280000	54440000	domain		chr1	51080000	51800000	domain		chr1	48520000	48720000	domain
chr1	62920000	63280000	domain		chr1	68000000	68240000	domain		chr1	54440000	55360000	domain		chr1	51800000	52080000	domain		chr1	48720000	48920000	domain
chr1	63280000	64040000	domain		chr1	68240000	68560000	domain		chr1	55360000	55760000	domain		chr1	52080000	52280000	domain		chr1	48920000	49400000	domain
chr1	64040000	64720000	domain		chr1	68560000	68920000	domain		chr1	55760000	57280000	domain		chr1	52280000	52480000	domain		chr1	49400000	50800000	domain
chr1	64720000	65320000	domain		chr1	68920000	70240000	domain		chr1	57280000	59160000	domain		chr1	52480000	52800000	domain		chr1	50800000	51080000	domain
chr1	65320000	65520000	domain		chr1	70240000	70640000	domain		chr1	59160000	60280000	domain		chr1	52800000	53720000	domain		chr1	51080000	51800000	domain
chr1	65520000	65680000	domain		chr1	70640000	71000000	domain		chr1	60280000	61320000	domain		chr1	53720000	53880000	domain		chr1	51800000	52280000	domain
chr1	65680000	66160000	domain		chr1	71000000	71560000	domain		chr1	61320000	61480000	domain		chr1	53880000	54280000	domain		chr1	52280000	52480000	domain
chr1	66160000	66400000	domain		chr1	71560000	72760000	domain		chr1	61480000	62360000	domain		chr1	54280000	54440000	domain		chr1	52480000	52800000	domain
chr1	66400000	66720000	domain		chr1	72760000	73560000	domain		chr1	62360000	62600000	domain		chr1	54440000	55360000	domain		chr1	52800000	53720000	domain
chr1	66720000	67200000	domain		chr1	73560000	74160000	domain		chr1	62600000	62920000	domain		chr1	55360000	55760000	domain		chr1	53720000	53880000	domain
chr1	67200000	67440000	domain		chr1	74160000	74480000	domain		chr1	62920000	63280000	domain		chr1	55760000	57280000	domain		chr1	53880000	54280000	domain
chr1	67440000	67640000	domain		chr1	74480000	75200000	domain		chr1	63280000	64040000	domain		chr1	57280000	59120000	domain		chr1	54280000	54440000	domain
chr1	67640000	68000000	domain		chr1	75200000	75680000	domain		chr1	64040000	64720000	domain		chr1	59120000	60400000	domain		chr1	54440000	54960000	domain
chr1	68000000	68240000	domain		chr1	75680000	76360000	domain		chr1	64720000	65320000	domain		chr1	60400000	61320000	domain		chr1	54960000	55360000	domain
chr1	68240000	68560000	domain		chr1	76360000	77600000	domain		chr1	65320000	65520000	domain		chr1	61320000	61480000	domain		chr1	55360000	55520000	domain
chr1	68560000	68960000	domain		chr1	77600000	78560000	domain		chr1	65520000	65680000	domain		chr1	61480000	62360000	domain		chr1	55520000	55760000	domain
chr1	68960000	70240000	domain		chr1	78560000	79160000	domain		chr1	65680000	66160000	domain		chr1	62360000	62600000	domain		chr1	55760000	57240000	domain
chr1	70240000	70640000	domain		chr1	79160000	79720000	domain		chr1	66160000	66400000	domain		chr1	62600000	62920000	domain		chr1	57240000	58960000	domain
chr1	70640000	70960000	domain		chr1	79720000	80680000	domain		chr1	66400000	66720000	domain		chr1	62920000	63280000	domain		chr1	58960000	59120000	domain
chr1	70960000	71560000	domain		chr1	80680000	81280000	domain		chr1	66720000	67200000	domain		chr1	63280000	64040000	domain		chr1	59120000	60400000	domain
chr1	71560000	72000000	domain		chr1	81280000	82280000	domain		chr1	67200000	67440000	domain		chr1	64040000	64720000	domain		chr1	60400000	61280000	domain
chr1	72000000	72640000	domain		chr1	82280000	83320000	domain		chr1	67440000	67680000	domain		chr1	64720000	65280000	domain		chr1	61280000	61520000	domain
chr1	72720000	73040000	domain		chr1	83320000	84360000	domain		chr1	67680000	68000000	domain		chr1	65280000	65520000	domain		chr1	61520000	62360000	domain
chr1	73040000	73600000	domain		chr1	84360000	84920000	domain		chr1	68000000	68240000	domain		chr1	65520000	65680000	domain		chr1	62360000	62560000	domain
chr1	73600000	74160000	domain		chr1	84920000	85400000	domain		chr1	68240000	68560000	domain		chr1	65680000	66160000	domain		chr1	62560000	62920000	domain
chr1	74160000	74480000	domain		chr1	85400000	85760000	domain		chr1	68560000	68920000	domain		chr1	66160000	66400000	domain		chr1	62920000	63280000	domain
chr1	74480000	75200000	domain		chr1	85760000	86840000	domain		chr1	68920000	70240000	domain		chr1	66400000	66720000	domain		chr1	63280000	63800000	domain
chr1	75200000	75680000	domain		chr1	86840000	87200000	domain		chr1	70240000	70640000	domain		chr1	66720000	67000000	domain		chr1	63800000	64040000	domain
chr1	75680000	76360000	domain		chr1	87200000	87560000	domain		chr1	70640000	71000000	domain		chr1	67000000	67200000	domain		chr1	64040000	64720000	domain
chr1	76360000	77600000	domain		chr1	87560000	89080000	domain		chr1	71000000	71560000	domain		chr1	67200000	67440000	domain		chr1	64720000	65280000	domain
chr1	77600000	78600000	domain		chr1	89080000	89360000	domain		chr1	71560000	72000000	domain		chr1	67440000	67680000	domain		chr1	65280000	65520000	domain
chr1	78600000	79160000	domain		chr1	89360000	89960000	domain		chr1	72000000	72720000	domain		chr1	67680000	67960000	domain		chr1	65520000	65880000	domain
chr1	79160000	79680000	domain		chr1	89960000	90480000	domain		chr1	72720000	73040000	domain		chr1	67960000	68240000	domain		chr1	65880000	66160000	domain
chr1	79680000	80680000	domain		chr1	90480000	91000000	domain		chr1	73040000	73600000	domain		chr1	68240000	68560000	domain		chr1	66160000	66400000	domain
chr1	80680000	82280000	domain		chr1	91000000	91440000	domain		chr1	73600000	74160000	domain		chr1	68560000	68920000	domain		chr1	66400000	66720000	domain
chr1	82280000	83360000	domain		chr1	91440000	91760000	domain		chr1	74160000	74480000	domain		chr1	68920000	70240000	domain		chr1	66720000	67000000	domain
chr1	83360000	84360000	domain		chr1	91760000	92440000	domain		chr1	74480000	75200000	domain		chr1	70240000	70640000	domain		chr1	67000000	67200000	domain
chr1	84360000	84920000	domain		chr1	92440000	92760000	domain		chr1	75200000	75680000	domain		chr1	70640000	71000000	domain		chr1	67200000	67440000	domain
chr1	84920000	85440000	domain		chr1	92760000	93320000	domain		chr1	75680000	76360000	domain		chr1	71000000	71560000	domain		chr1	67440000	67680000	domain
chr1	85440000	85760000	domain		chr1	93320000	93480000	domain		chr1	76360000	77600000	domain		chr1	71560000	72680000	domain		chr1	67680000	68000000	domain
chr1	85760000	86840000	domain		chr1	93480000	94080000	domain		chr1	77600000	78200000	domain		chr1	72680000	73600000	domain		chr1	68000000	68240000	domain
[truncated: 3,371 more rows]

## Sheet: THP1_mac_sample_TAD
downsample 1					downsample 2					downsample 3					downsample 4					downsample 5
chr10	0	1200000	domain		chr10	0	1200000	domain		chr10	0	1300000	domain		chr10	0	2000000	domain		chr10	0	1300000	domain
chr10	1200000	2000000	domain		chr10	1200000	2000000	domain		chr10	1300000	3100000	domain		chr10	2000000	3100000	domain		chr10	1300000	3100000	domain
chr10	2000000	3100000	domain		chr10	2000000	3100000	domain		chr10	3100000	4900000	domain		chr10	3100000	4900000	domain		chr10	3100000	4900000	domain
chr10	3100000	4900000	domain		chr10	3100000	4900000	domain		chr10	4900000	5900000	domain		chr10	4900000	6000000	domain		chr10	4900000	6000000	domain
chr10	4900000	5900000	domain		chr10	4900000	5900000	domain		chr10	5900000	7900000	domain		chr10	6000000	7900000	domain		chr10	6000000	6400000	domain
chr10	5900000	7900000	domain		chr10	5900000	6400000	domain		chr10	7900000	9300000	domain		chr10	7900000	9300000	domain		chr10	6400000	7900000	domain
chr10	7900000	9300000	domain		chr10	6400000	7900000	domain		chr10	9300000	11500000	domain		chr10	9300000	11500000	domain		chr10	7900000	9300000	domain
chr10	9300000	11500000	domain		chr10	7900000	9300000	domain		chr10	11500000	11800000	domain		chr10	11500000	11900000	domain		chr10	9300000	11500000	domain
chr10	11500000	11800000	domain		chr10	9300000	11500000	domain		chr10	11800000	13200000	domain		chr10	11900000	13200000	domain		chr10	11500000	11800000	domain
chr10	11800000	13200000	domain		chr10	11500000	11800000	domain		chr10	13200000	14600000	domain		chr10	13200000	14600000	domain		chr10	11800000	13200000	domain
chr10	13200000	14600000	domain		chr10	11800000	13200000	domain		chr10	14600000	15400000	domain		chr10	14600000	15400000	domain		chr10	13200000	14600000	domain
chr10	14600000	15400000	domain		chr10	13200000	14600000	domain		chr10	15400000	15800000	domain		chr10	15400000	15800000	domain		chr10	14600000	15400000	domain
chr10	15400000	15800000	domain		chr10	14600000	15400000	domain		chr10	15800000	16800000	domain		chr10	15800000	16800000	domain		chr10	15400000	15800000	domain
chr10	15800000	16800000	domain		chr10	15400000	15800000	domain		chr10	16800000	17600000	domain		chr10	16800000	17600000	domain		chr10	15800000	16800000	domain
chr10	16800000	17600000	domain		chr10	15800000	16800000	domain		chr10	17600000	18800000	domain		chr10	17600000	18800000	domain		chr10	16800000	17400000	domain
chr10	17600000	17900000	domain		chr10	16800000	17600000	domain		chr10	18800000	21200000	domain		chr10	18800000	20100000	domain		chr10	17400000	17600000	domain
chr10	18000000	18800000	domain		chr10	17600000	18800000	domain		chr10	21200000	22200000	domain		chr10	20100000	21100000	domain		chr10	17600000	18800000	domain
chr10	18800000	21200000	domain		chr10	18800000	21200000	domain		chr10	22200000	23400000	domain		chr10	21100000	22200000	domain		chr10	18800000	21200000	domain
chr10	21200000	22200000	domain		chr10	21200000	22200000	domain		chr10	23400000	24000000	domain		chr10	22200000	23400000	domain		chr10	21200000	22200000	domain
chr10	22200000	23400000	domain		chr10	22200000	23400000	domain		chr10	24000000	24900000	domain		chr10	23400000	24000000	domain		chr10	22200000	23400000	domain
chr10	23400000	24000000	domain		chr10	23400000	24000000	domain		chr10	24900000	26000000	domain		chr10	24000000	24900000	domain		chr10	23400000	24000000	domain
chr10	24000000	24800000	domain		chr10	24000000	24900000	domain		chr10	26000000	26600000	domain		chr10	24900000	26000000	domain		chr10	24000000	24900000	domain
chr10	24800000	26000000	domain		chr10	24900000	26000000	domain		chr10	26600000	27500000	domain		chr10	26000000	26600000	domain		chr10	24900000	26000000	domain
chr10	26000000	26600000	domain		chr10	26000000	26600000	domain		chr10	27500000	28900000	domain		chr10	26600000	27500000	domain		chr10	26000000	26600000	domain
chr10	26600000	27500000	domain		chr10	26600000	27500000	domain		chr10	28900000	29700000	domain		chr10	27500000	28900000	domain		chr10	26600000	27500000	domain
chr10	27500000	28900000	domain		chr10	27500000	28900000	domain		chr10	29700000	30200000	domain		chr10	28900000	29800000	domain		chr10	27500000	28900000	domain
chr10	28900000	29700000	domain		chr10	28900000	29700000	domain		chr10	30200000	30600000	domain		chr10	29800000	30200000	domain		chr10	28900000	29800000	domain
chr10	29700000	30200000	domain		chr10	29700000	30200000	domain		chr10	30600000	30900000	domain		chr10	30200000	30900000	domain		chr10	29800000	30200000	domain
chr10	30200000	30600000	domain		chr10	30200000	30600000	domain		chr10	30900000	32700000	domain		chr10	30900000	32700000	domain		chr10	30200000	30900000	domain
chr10	30600000	30900000	domain		chr10	30600000	30900000	domain		chr10	32700000	33500000	domain		chr10	32700000	33500000	domain		chr10	30900000	32700000	domain
chr10	30900000	32700000	domain		chr10	30900000	32700000	domain		chr10	33500000	35400000	domain		chr10	33500000	35000000	domain		chr10	32700000	33500000	domain
chr10	32700000	33500000	domain		chr10	32700000	33500000	domain		chr10	35400000	35900000	domain		chr10	35000000	35400000	domain		chr10	33500000	35400000	domain
chr10	33500000	35400000	domain		chr10	33500000	35400000	domain		chr10	35900000	38200000	domain		chr10	35400000	35900000	domain		chr10	35400000	35900000	domain
chr10	35400000	35900000	domain		chr10	35400000	35900000	domain		chr10	38200000	39100000	domain		chr10	35900000	36900000	domain		chr10	35900000	36900000	domain
chr10	35900000	36900000	domain		chr10	35900000	39100000	domain		chr10	42600000	45500000	domain		chr10	36900000	39100000	domain		chr10	36900000	37200000	domain
chr10	36900000	39100000	domain		chr10	42600000	44000000	domain		chr10	45500000	46400000	domain		chr10	42600000	43200000	domain		chr10	37200000	39100000	domain
chr10	42600000	44000000	domain		chr10	44000000	44900000	domain		chr10	46900000	47800000	domain		chr10	43200000	44000000	domain		chr10	42600000	44000000	domain
chr10	44000000	45500000	domain		chr10	44900000	45500000	domain		chr10	48300000	48800000	domain		chr10	44000000	45500000	domain		chr10	44000000	45500000	domain
chr10	45500000	46400000	domain		chr10	45500000	46400000	domain		chr10	48800000	49000000	domain		chr10	45500000	46400000	domain		chr10	45500000	46400000	domain
chr10	47300000	47800000	domain		chr10	46900000	47800000	domain		chr10	49200000	49400000	domain		chr10	46900000	47800000	domain		chr10	47300000	47800000	domain
chr10	48300000	48700000	domain		chr10	48300000	49000000	domain		chr10	49400000	50100000	domain		chr10	48300000	49000000	domain		chr10	48300000	49000000	domain
chr10	48700000	49000000	domain		chr10	49200000	49400000	domain		chr10	50100000	50800000	domain		chr10	49200000	49400000	domain		chr10	49200000	49400000	domain
chr10	49200000	49400000	domain		chr10	49400000	50100000	domain		chr10	50800000	51200000	domain		chr10	49400000	50100000	domain		chr10	49400000	50100000	domain
chr10	49400000	50100000	domain		chr10	50100000	50800000	domain		chr10	51400000	51900000	domain		chr10	50100000	50800000	domain		chr10	50100000	50800000	domain
chr10	50100000	50800000	domain		chr10	50800000	51200000	domain		chr10	52000000	52500000	domain		chr10	50800000	51200000	domain		chr10	50800000	51200000	domain
chr10	50800000	51200000	domain		chr10	51400000	51900000	domain		chr10	52500000	54000000	domain		chr10	51400000	51900000	domain		chr10	51400000	51900000	domain
chr10	51400000	52000000	domain		chr10	52000000	52500000	domain		chr10	54000000	54600000	domain		chr10	52000000	52500000	domain		chr10	52000000	52500000	domain
chr10	52000000	52500000	domain		chr10	52500000	54000000	domain		chr10	54600000	57100000	domain		chr10	52500000	54000000	domain		chr10	52500000	54000000	domain
chr10	52500000	54000000	domain		chr10	54000000	54600000	domain		chr10	57100000	60000000	domain		chr10	54000000	54600000	domain		chr10	54000000	54600000	domain
chr10	54000000	54600000	domain		chr10	54600000	56800000	domain		chr10	60000000	61900000	domain		chr10	54600000	57100000	domain		chr10	54600000	56800000	domain
chr10	54600000	57100000	domain		chr10	56800000	57100000	domain		chr10	61900000	62500000	domain		chr10	57100000	60000000	domain		chr10	56800000	60000000	domain
chr10	57100000	60000000	domain		chr10	57100000	60000000	domain		chr10	62500000	63700000	domain		chr10	60000000	61400000	domain		chr10	60000000	61900000	domain
chr10	60000000	61400000	domain		chr10	60000000	61400000	domain		chr10	63700000	64000000	domain		chr10	61400000	61900000	domain		chr10	61900000	62500000	domain
chr10	61400000	61900000	domain		chr10	61400000	61900000	domain		chr10	64000000	64900000	domain		chr10	61900000	62500000	domain		chr10	62500000	63600000	domain
chr10	61900000	62500000	domain		chr10	61900000	62500000	domain		chr10	64900000	65600000	domain		chr10	62500000	63700000	domain		chr10	63600000	64100000	domain
chr10	62500000	63700000	domain		chr10	62500000	63600000	domain		chr10	65600000	69600000	domain		chr10	63700000	64000000	domain		chr10	64100000	64900000	domain
chr10	63700000	64100000	domain		chr10	63600000	64000000	domain		chr10	69600000	70100000	domain		chr10	64000000	64900000	domain		chr10	64900000	65600000	domain
chr10	64100000	64900000	domain		chr10	64000000	64900000	domain		chr10	70100000	70700000	domain		chr10	64900000	65600000	domain		chr10	65600000	69600000	domain
chr10	64900000	65600000	domain		chr10	64900000	65600000	domain		chr10	70700000	71900000	domain		chr10	65600000	69600000	domain		chr10	69600000	70100000	domain
chr10	65600000	69500000	domain		chr10	65600000	69500000	domain		chr10	71900000	72200000	domain		chr10	69600000	70100000	domain		chr10	70100000	70700000	domain
chr10	69500000	70100000	domain		chr10	69500000	70100000	domain		chr10	72200000	72600000	domain		chr10	70100000	70700000	domain		chr10	70700000	71000000	domain
chr10	70100000	70700000	domain		chr10	70100000	70700000	domain		chr10	72600000	73000000	domain		chr10	70700000	71900000	domain		chr10	71000000	71900000	domain
chr10	70700000	71900000	domain		chr10	70700000	71900000	domain		chr10	73000000	73600000	domain		chr10	71900000	72200000	domain		chr10	71900000	72200000	domain
chr10	71900000	72200000	domain		chr10	71900000	72200000	domain		chr10	73600000	74100000	domain		chr10	72200000	72600000	domain		chr10	72200000	72600000	domain
chr10	72200000	72600000	domain		chr10	72200000	72600000	domain		chr10	74100000	74900000	domain		chr10	72600000	73000000	domain		chr10	72600000	73000000	domain
chr10	72600000	73000000	domain		chr10	72600000	73000000	domain		chr10	74900000	75500000	domain		chr10	73000000	73600000	domain		chr10	73000000	73600000	domain
chr10	73000000	73600000	domain		chr10	73000000	73600000	domain		chr10	75500000	75900000	domain		chr10	73600000	74100000	domain		chr10	73600000	74100000	domain
chr10	73600000	74100000	domain		chr10	73600000	74100000	domain		chr10	75900000	77000000	domain		chr10	74100000	74900000	domain		chr10	74100000	74900000	domain
chr10	74100000	74900000	domain		chr10	74100000	74900000	domain		chr10	77000000	78900000	domain		chr10	74900000	75500000	domain		chr10	74900000	75500000	domain
chr10	74900000	75600000	domain		chr10	74900000	75500000	domain		chr10	78900000	79600000	domain		chr10	75500000	75900000	domain		chr10	75500000	75900000	domain
chr10	75600000	75900000	domain		chr10	75500000	75900000	domain		chr10	79600000	81100000	domain		chr10	75900000	77000000	domain		chr10	75900000	77000000	domain
chr10	75900000	77000000	domain		chr10	75900000	77000000	domain		chr10	81100000	82100000	domain		chr10	77000000	78900000	domain		chr10	77000000	78900000	domain
chr10	77000000	78900000	domain		chr10	77000000	77800000	domain		chr10	82100000	85900000	domain		chr10	78900000	79600000	domain		chr10	78900000	79600000	domain
chr10	78900000	79600000	domain		chr10	77800000	78900000	domain		chr10	85900000	88200000	domain		chr10	79600000	81100000	domain		chr10	79600000	81100000	domain
chr10	79600000	81100000	domain		chr10	78900000	79600000	domain		chr10	88200000	88400000	domain		chr10	81100000	82100000	domain		chr10	81100000	82100000	domain
chr10	81100000	82100000	domain		chr10	79600000	81100000	domain		chr10	88400000	89200000	domain		chr10	82100000	82300000	domain		chr10	82100000	85900000	domain
chr10	82100000	85900000	domain		chr10	81100000	82100000	domain		chr10	89200000	90700000	domain		chr10	82300000	85900000	domain		chr10	85900000	88200000	domain
chr10	85900000	88200000	domain		chr10	82100000	85900000	domain		chr10	90700000	92700000	domain		chr10	85900000	88200000	domain		chr10	88200000	89200000	domain
chr10	88200000	88400000	domain		chr10	85900000	88200000	domain		chr10	92700000	93100000	domain		chr10	88200000	88400000	domain		chr10	89200000	90700000	domain
chr10	88400000	90700000	domain		chr10	88200000	88400000	domain		chr10	93100000	93700000	domain		chr10	88400000	90700000	domain		chr10	90700000	91100000	domain
chr10	90700000	91000000	domain		chr10	88400000	89200000	domain		chr10	93700000	94300000	domain		chr10	90700000	91000000	domain		chr10	91100000	92700000	domain
chr10	91000000	92700000	domain		chr10	89200000	90700000	domain		chr10	94300000	94700000	domain		chr10	91000000	92700000	domain		chr10	92700000	93100000	domain
chr10	92700000	93100000	domain		chr10	90700000	91000000	domain		chr10	94700000	95500000	domain		chr10	92700000	93100000	domain		chr10	93100000	93700000	domain
chr10	93100000	93700000	domain		chr10	91000000	92700000	domain		chr10	95500000	96400000	domain		chr10	93100000	93700000	domain		chr10	93700000	94300000	domain
chr10	93700000	94300000	domain		chr10	92700000	93100000	domain		chr10	96400000	96900000	domain		chr10	93700000	94300000	domain		chr10	94300000	95500000	domain
chr10	94300000	94700000	domain		chr10	93100000	93700000	domain		chr10	96900000	97400000	domain		chr10	94300000	94700000	domain		chr10	95500000	96400000	domain
chr10	94700000	95500000	domain		chr10	93700000	94300000	domain		chr10	97400000	97700000	domain		chr10	94700000	95500000	domain		chr10	96400000	97400000	domain
chr10	95500000	96900000	domain		chr10	94300000	94700000	domain		chr10	97700000	98100000	domain		chr10	95500000	96400000	domain		chr10	97400000	98100000	domain
chr10	96900000	97400000	domain		chr10	94700000	95500000	domain		chr10	98100000	99500000	domain		chr10	96400000	96900000	domain		chr10	98100000	99500000	domain
chr10	97400000	97700000	domain		chr10	95500000	96400000	domain		chr10	99500000	101400000	domain		chr10	96900000	97400000	domain		chr10	99500000	100200000	domain
chr10	97700000	98100000	domain		chr10	96400000	97400000	domain		chr10	101400000	102000000	domain		chr10	97400000	97700000	domain		chr10	100200000	101500000	domain
chr10	98100000	99500000	domain		chr10	97400000	97700000	domain		chr10	102000000	102800000	domain		chr10	97700000	98100000	domain		chr10	101500000	102000000	domain
chr10	99500000	101400000	domain		chr10	97700000	98100000	domain		chr10	102800000	103500000	domain		chr10	98100000	99500000	domain		chr10	102000000	102800000	domain
chr10	101400000	102000000	domain		chr10	98100000	99500000	domain		chr10	103500000	103900000	domain		chr10	99500000	101500000	domain		chr10	102800000	103500000	domain
chr10	102000000	102700000	domain		chr10	99500000	101500000	domain		chr10	103900000	104400000	domain		chr10	101500000	102000000	domain		chr10	103500000	103900000	domain
chr10	102700000	103500000	domain		chr10	101500000	102000000	domain		chr10	104400000	105700000	domain		chr10	102000000	102700000	domain		chr10	103900000	104400000	domain
chr10	103500000	103900000	domain		chr10	102000000	102700000	domain		chr10	105700000	106100000	domain		chr10	102700000	103500000	domain		chr10	104400000	105700000	domain
chr10	103900000	104400000	domain		chr10	102700000	103500000	domain		chr10	106100000	108200000	domain		chr10	103500000	103900000	domain		chr10	105700000	108100000	domain
chr10	104400000	106100000	domain		chr10	103500000	103900000	domain		chr10	108200000	111600000	domain		chr10	103900000	104400000	domain		chr10	108100000	111600000	domain
chr10	106100000	108100000	domain		chr10	103900000	104400000	domain		chr10	111600000	112400000	domain		chr10	104400000	106100000	domain		chr10	111600000	112400000	domain
chr10	108100000	111500000	domain		chr10	104400000	106100000	domain		chr10	112400000	112800000	domain		chr10	106100000	107500000	domain		chr10	112400000	112800000	domain
chr10	111500000	112400000	domain		chr10	106100000	107500000	domain		chr10	112800000	114200000	domain		chr10	107500000	108200000	domain		chr10	112800000	114100000	domain
chr10	112400000	112800000	domain		chr10	107500000	108200000	domain		chr10	114200000	115400000	domain		chr10	108200000	111600000	domain		chr10	114100000	115400000	domain
chr10	112800000	114100000	domain		chr10	108200000	111600000	domain		chr10	115400000	116000000	domain		chr10	111600000	112400000	domain		chr10	115400000	116000000	domain
chr10	114100000	115400000	domain		chr10	111600000	112400000	domain		chr10	116000000	116900000	domain		chr10	112400000	112800000	domain		chr10	116000000	116700000	domain
chr10	115400000	116100000	domain		chr10	112400000	112900000	domain		chr10	116900000	118400000	domain		chr10	112800000	114200000	domain		chr10	116700000	116900000	domain
chr10	116100000	116700000	domain		chr10	112900000	114200000	domain		chr10	118400000	119000000	domain		chr10	114200000	115400000	domain		chr10	116900000	118400000	domain
chr10	116700000	116900000	domain		chr10	114200000	115400000	domain		chr10	119000000	120300000	domain		chr10	115400000	116000000	domain		chr10	118400000	119000000	domain
chr10	116900000	118400000	domain		chr10	115400000	116000000	domain		chr10	120300000	120800000	domain		chr10	116000000	116700000	domain		chr10	119000000	120300000	domain
chr10	118400000	119000000	domain		chr10	116000000	116700000	domain		chr10	120800000	121700000	domain		chr10	116700000	118400000	domain		chr10	120300000	120800000	domain
chr10	119000000	120300000	domain		chr10	116700000	117700000	domain		chr10	121700000	122600000	domain		chr10	118400000	119000000	domain		chr10	120800000	121700000	domain
chr10	120300000	120800000	domain		chr10	117700000	118400000	domain		chr10	122600000	124500000	domain		chr10	119000000	120300000	domain		chr10	121700000	122600000	domain
chr10	120800000	121700000	domain		chr10	118400000	119000000	domain		chr10	124500000	125300000	domain		chr10	120300000	120800000	domain		chr10	122600000	124600000	domain
chr10	121700000	122600000	domain		chr10	119000000	120300000	domain		chr10	125300000	125700000	domain		chr10	120800000	121700000	domain		chr10	124600000	125300000	domain
chr10	122600000	124600000	domain		chr10	120300000	120800000	domain		chr10	125700000	126200000	domain		chr10	121700000	122600000	domain		chr10	125300000	125700000	domain
chr10	124600000	125300000	domain		chr10	120800000	121700000	domain		chr10	126200000	126700000	domain		chr10	122600000	124600000	domain		chr10	125700000	126200000	domain
chr10	125300000	125700000	domain		chr10	121700000	122600000	domain		chr10	126700000	127500000	domain		chr10	124600000	125300000	domain		chr10	126200000	126700000	domain
chr10	125700000	126200000	domain		chr10	122600000	124600000	domain		chr10	127500000	129600000	domain		chr10	125300000	125700000	domain		chr10	126700000	127500000	domain
chr10	126200000	126700000	domain		chr10	124600000	125300000	domain		chr10	129600000	130000000	domain		chr10	125700000	126200000	domain		chr10	127500000	130000000	domain
chr10	126700000	126900000	domain		chr10	125300000	125700000	domain		chr10	130000000	130600000	domain		chr10	126200000	126700000	domain		chr10	130000000	132000000	domain
chr10	126900000	127500000	domain		chr10	125700000	126200000	domain		chr10	130600000	131100000	domain		chr10	126700000	127500000	domain		chr10	132000000	133700000	domain
chr10	127500000	130000000	domain		chr10	126200000	126700000	domain		chr10	131100000	132000000	domain		chr10	127500000	129600000	domain		chr10	133700000	133900000	domain
chr10	130000000	132000000	domain		chr10	126700000	127100000	domain		chr10	132000000	133700000	domain		chr10	129600000	130000000	domain		chr10	133900000	135100000	domain
chr10	132000000	134000000	domain		chr10	127100000	127500000	domain		chr10	133700000	134000000	domain		chr10	130000000	130600000	domain		chr10	135100000	135600000	domain
chr10	134000000	135100000	domain		chr10	127500000	129700000	domain		chr10	134000000	135100000	domain		chr10	130600000	132000000	domain		chr11	100000	800000	domain
chr10	135100000	135600000	domain		chr10	129700000	130000000	domain		chr10	135100000	135600000	domain		chr10	132000000	133900000	domain		chr11	800000	1100000	domain
chr11	200000	800000	domain		chr10	130000000	132000000	domain		chr11	100000	800000	domain		chr10	133900000	135200000	domain		chr11	1100000	1600000	domain
chr11	800000	1100000	domain		chr10	132000000	133700000	domain		chr11	800000	1100000	domain		chr10	135200000	135600000	domain		chr11	1600000	2200000	domain
chr11	1100000	1600000	domain		chr10	133700000	133900000	domain		chr11	1100000	1600000	domain		chr11	200000	800000	domain		chr11	2200000	3000000	domain
chr11	1600000	2200000	domain		chr10	133900000	135100000	domain		chr11	1600000	2200000	domain		chr11	800000	1100000	domain		chr11	3000000	3800000	domain
chr11	2200000	2400000	domain		chr10	135100000	135600000	domain		chr11	2200000	3000000	domain		chr11	1100000	1600000	domain		chr11	3800000	4100000	domain
chr11	2400000	3000000	domain		chr11	200000	800000	domain		chr11	3000000	3800000	domain		chr11	1600000	2200000	domain		chr11	4100000	4600000	domain
chr11	3000000	3800000	domain		chr11	800000	1600000	domain		chr11	3800000	4100000	domain		chr11	2200000	2400000	domain		chr11	4600000	6000000	domain
chr11	3800000	4100000	domain		chr11	1600000	2200000	domain		chr11	4100000	4600000	domain		chr11	2400000	3000000	domain		chr11	6000000	7000000	domain
chr11	4100000	6000000	domain		chr11	2200000	2400000	domain		chr11	4600000	6000000	domain		chr11	3000000	3800000	domain		chr11	7000000	8200000	domain
chr11	6000000	6400000	domain		chr11	2400000	3000000	domain		chr11	6000000	6400000	domain		chr11	3800000	4100000	domain		chr11	8200000	8600000	domain
chr11	6400000	7000000	domain		chr11	3000000	3800000	domain		chr11	6400000	7000000	domain		chr11	4100000	4600000	domain		chr11	8600000	9500000	domain
chr11	7000000	8200000	domain		chr11	3800000	4100000	domain		chr11	7000000	8200000	domain		chr11	4600000	6000000	domain		chr11	9500000	10800000	domain
chr11	8200000	8600000	domain		chr11	4100000	6000000	domain		chr11	8200000	8600000	domain		chr11	6000000	6400000	domain		chr11	10800000	11900000	domain
chr11	8600000	9500000	domain		chr11	6000000	7100000	domain		chr11	8600000	9500000	domain		chr11	6400000	7000000	domain		chr11	11900000	12300000	domain
chr11	9500000	10400000	domain		chr11	7100000	8200000	domain		chr11	9500000	10400000	domain		chr11	7000000	8200000	domain		chr11	12300000	13500000	domain
chr11	10400000	10800000	domain		chr11	8200000	8600000	domain		chr11	10400000	10800000	domain		chr11	8200000	8600000	domain		chr11	13500000	14500000	domain
chr11	10800000	11900000	domain		chr11	8600000	9500000	domain		chr11	10800000	11900000	domain		chr11	8600000	9500000	domain		chr11	14500000	14900000	domain
chr11	11900000	12300000	domain		chr11	9500000	10400000	domain		chr11	11900000	12300000	domain		chr11	9500000	10400000	domain		chr11	14900000	16800000	domain
chr11	12300000	13500000	domain		chr11	10400000	10800000	domain		chr11	12300000	13500000	domain		chr11	10400000	10800000	domain		chr11	16800000	17600000	domain
chr11	13500000	14500000	domain		chr11	10800000	11900000	domain		chr11	13500000	14500000	domain		chr11	10800000	11900000	domain		chr11	17600000	18000000	domain
chr11	14500000	14900000	domain		chr11	11900000	12300000	domain		chr11	14500000	14900000	domain		chr11	11900000	12300000	domain		chr11	18000000	18900000	domain
chr11	14900000	16800000	domain		chr11	12300000	13500000	domain		chr11	14900000	16800000	domain		chr11	12300000	13500000	domain		chr11	18900000	20200000	domain
chr11	16800000	17100000	domain		chr11	13500000	14500000	domain		chr11	16800000	17100000	domain		chr11	13500000	14500000	domain		chr11	20200000	20400000	domain
chr11	17100000	17600000	domain		chr11	14500000	14900000	domain		chr11	17100000	18000000	domain		chr11	14500000	14900000	domain		chr11	20400000	21800000	domain
chr11	17600000	18100000	domain		chr11	14900000	16800000	domain		chr11	18000000	18900000	domain		chr11	14900000	16800000	domain		chr11	21800000	22800000	domain
chr11	18100000	18900000	domain		chr11	16800000	17100000	domain		chr11	18900000	20500000	domain		chr11	16800000	17100000	domain		chr11	22800000	26300000	domain
chr11	18900000	20600000	domain		chr11	17100000	17600000	domain		chr11	20500000	21800000	domain		chr11	17100000	17600000	domain		chr11	26300000	26700000	domain
chr11	20600000	21800000	domain		chr11	17600000	18000000	domain		chr11	21800000	22800000	domain		chr11	17600000	18000000	domain		chr11	26700000	27200000	domain
chr11	21800000	22800000	domain		chr11	18000000	18900000	domain		chr11	22800000	26300000	domain		chr11	18000000	18900000	domain		chr11	27200000	27600000	domain
chr11	22800000	26300000	domain		chr11	18900000	20200000	domain		chr11	26300000	26700000	domain		chr11	18900000	20500000	domain		chr11	27600000	29400000	domain
chr11	26300000	26700000	domain		chr11	20200000	20400000	domain		chr11	26700000	27200000	domain		chr11	20500000	21800000	domain		chr11	29400000	30300000	domain
chr11	26700000	27200000	domain		chr11	20400000	22800000	domain		chr11	27200000	27600000	domain		chr11	21800000	22800000	domain		chr11	30300000	31200000	domain
chr11	27200000	27600000	domain		chr11	22800000	26300000	domain		chr11	27600000	29400000	domain		chr11	22800000	26300000	domain		chr11	31200000	32300000	domain
chr11	27600000	29400000	domain		chr11	26300000	26700000	domain		chr11	29400000	30300000	domain		chr11	26300000	27200000	domain		chr11	32300000	32800000	domain
chr11	29400000	30400000	domain		chr11	26700000	27200000	domain		chr11	30300000	31100000	domain		chr11	27200000	27600000	domain		chr11	32800000	33800000	domain
chr11	30400000	31100000	domain		chr11	27200000	27500000	domain		chr11	31100000	32300000	domain		chr11	27600000	29400000	domain		chr11	33800000	34100000	domain
chr11	31100000	32300000	domain		chr11	27500000	29400000	domain		chr11	32300000	32800000	domain		chr11	29400000	30300000	domain		chr11	34100000	34500000	domain
chr11	32300000	32700000	domain		chr11	29400000	31100000	domain		chr11	32800000	33800000	domain		chr11	30300000	31100000	domain		chr11	34500000	34900000	domain
chr11	32700000	33800000	domain		chr11	31100000	32300000	domain		chr11	33800000	34100000	domain		chr11	31100000	32300000	domain		chr11	34900000	35500000	domain
chr11	33800000	34500000	domain		chr11	32300000	32700000	domain		chr11	34100000	34500000	domain		chr11	32300000	32700000	domain		chr11	35500000	36700000	domain
chr11	34500000	34900000	domain		chr11	32700000	32900000	domain		chr11	34500000	34900000	domain		chr11	32700000	33800000	domain		chr11	36700000	40200000	domain
chr11	34900000	35500000	domain		chr11	32900000	33400000	domain		chr11	34900000	35500000	domain		chr11	33800000	34100000	domain		chr11	40200000	41200000	domain
chr11	35500000	36600000	domain		chr11	33400000	33800000	domain		chr11	35500000	36600000	domain		chr11	34100000	34500000	domain		chr11	41200000	43400000	domain
chr11	36600000	39100000	domain		chr11	33800000	34100000	domain		chr11	36600000	39000000	domain		chr11	34500000	34900000	domain		chr11	43400000	43900000	domain
chr11	39100000	40200000	domain		chr11	34100000	34500000	domain		chr11	39000000	40200000	domain		chr11	34900000	35500000	domain		chr11	43900000	45000000	domain
chr11	40200000	41300000	domain		chr11	34500000	34900000	domain		chr11	40200000	41200000	domain		chr11	35500000	36600000	domain		chr11	45000000	45900000	domain
chr11	41300000	43400000	domain		chr11	34900000	35500000	domain		chr11	41200000	43400000	domain		chr11	36600000	39000000	domain		chr11	45900000	46400000	domain
chr11	43400000	43900000	domain		chr11	35500000	36600000	domain		chr11	43400000	43900000	domain		chr11	39000000	40200000	domain		chr11	46400000	46800000	domain
chr11	43900000	45000000	domain		chr11	36600000	39100000	domain		chr11	43900000	45000000	domain		chr11	40200000	43400000	domain		chr11	46800000	47200000	domain
chr11	45000000	45900000	domain		chr11	39100000	40200000	domain		chr11	45000000	45200000	domain		chr11	43400000	43900000	domain		chr11	47200000	47900000	domain
chr11	45900000	46400000	domain		chr11	40200000	43400000	domain		chr11	45200000	45900000	domain		chr11	43900000	45000000	domain		chr11	47900000	48200000	domain
chr11	46400000	46900000	domain		chr11	43400000	43900000	domain		chr11	45900000	46400000	domain		chr11	45000000	45900000	domain		chr11	48200000	48700000	domain
chr11	46900000	47200000	domain		chr11	43900000	45000000	domain		chr11	46400000	47200000	domain		chr11	45900000	46400000	domain		chr11	48900000	50300000	domain
chr11	47200000	47900000	domain		chr11	45000000	45900000	domain		chr11	47200000	47900000	domain		chr11	46400000	46800000	domain		chr11	55000000	56600000	domain
chr11	47900000	48200000	domain		chr11	45900000	46400000	domain		chr11	47900000	48200000	domain		chr11	46800000	47200000	domain		chr11	56600000	57000000	domain
chr11	48200000	48700000	domain		chr11	46400000	47200000	domain		chr11	48200000	48700000	domain		chr11	47200000	47900000	domain		chr11	57000000	58400000	domain
chr11	48900000	50300000	domain		chr11	47200000	47900000	domain		chr11	48900000	49200000	domain		chr11	47900000	48200000	domain		chr11	58400000	59500000	domain
chr11	55000000	56600000	domain		chr11	47900000	48200000	domain		chr11	49200000	50300000	domain		chr11	48200000	48700000	domain		chr11	59500000	60000000	domain
chr11	56600000	57000000	domain		chr11	48200000	48700000	domain		chr11	55000000	56600000	domain		chr11	48900000	50300000	domain		chr11	60000000	60500000	domain
chr11	57000000	58400000	domain		chr11	48900000	50300000	domain		chr11	56600000	57000000	domain		chr11	55000000	56600000	domain		chr11	60500000	61100000	domain
chr11	58400000	59500000	domain		chr11	55000000	56600000	domain		chr11	57000000	58400000	domain		chr11	56600000	57000000	domain		chr11	61100000	61500000	domain
chr11	59500000	60000000	domain		chr11	56600000	58400000	domain		chr11	58400000	59500000	domain		chr11	57000000	58400000	domain		chr11	61500000	61900000	domain
chr11	60000000	60500000	domain		chr11	58400000	59500000	domain		chr11	59500000	59900000	domain		chr11	58400000	59500000	domain		chr11	61900000	62600000	domain
chr11	60500000	61200000	domain		chr11	59500000	60000000	domain		chr11	59900000	60500000	domain		chr11	59500000	60000000	domain		chr11	62600000	64000000	domain
chr11	61200000	61500000	domain		chr11	60000000	60500000	domain		chr11	60500000	61200000	domain		chr11	60000000	60500000	domain		chr11	64000000	64500000	domain
chr11	61500000	61900000	domain		chr11	60500000	61200000	domain		chr11	61200000	61500000	domain		chr11	60500000	61200000	domain		chr11	64500000	65000000	domain
chr11	61900000	62600000	domain		chr11	61200000	61500000	domain		chr11	61500000	61900000	domain		chr11	61200000	61500000	domain		chr11	65000000	65900000	domain
chr11	62600000	63600000	domain		chr11	61500000	61900000	domain		chr11	61900000	62600000	domain		chr11	61500000	61900000	domain		chr11	65900000	66100000	domain
chr11	63600000	64000000	domain		chr11	61900000	62600000	domain		chr11	62600000	63600000	domain		chr11	61900000	62600000	domain		chr11	66100000	67600000	domain
chr11	64000000	64500000	domain		chr11	62600000	63600000	domain		chr11	63600000	64000000	domain		chr11	62600000	64000000	domain		chr11	67600000	68300000	domain
chr11	64500000	65100000	domain		chr11	63600000	64000000	domain		chr11	64000000	64500000	domain		chr11	64000000	64500000	domain		chr11	68300000	68700000	domain
chr11	65100000	65400000	domain		chr11	64000000	64500000	domain		chr11	64500000	65000000	domain		chr11	64500000	65100000	domain		chr11	68700000	69500000	domain
chr11	65400000	66100000	domain		chr11	64500000	65100000	domain		chr11	65000000	65400000	domain		chr11	65100000	65300000	domain		chr11	69500000	71600000	domain
chr11	66100000	67300000	domain		chr11	65100000	65400000	domain		chr11	65400000	66100000	domain		chr11	65300000	65900000	domain		chr11	71600000	72200000	domain
chr11	67300000	67600000	domain		chr11	65400000	65900000	domain		chr11	66100000	67300000	domain		chr11	65900000	66100000	domain		chr11	72200000	73100000	domain
chr11	67600000	68300000	domain		chr11	65900000	66100000	domain		chr11	67300000	67600000	domain		chr11	66100000	67600000	domain		chr11	73100000	73400000	domain
chr11	68300000	68700000	domain		chr11	66100000	67600000	domain		chr11	67600000	68300000	domain		chr11	67600000	68300000	domain		chr11	73400000	74600000	domain
chr11	68700000	69500000	domain		chr11	67600000	68300000	domain		chr11	68300000	68700000	domain		chr11	68300000	68700000	domain		chr11	74600000	75000000	domain
chr11	69500000	70300000	domain		chr11	68300000	68700000	domain		chr11	68700000	69500000	domain		chr11	68700000	69500000	domain		chr11	75000000	76400000	domain
chr11	70300000	71600000	domain		chr11	68700000	69500000	domain		chr11	69500000	71600000	domain		chr11	69500000	70300000	domain		chr11	76400000	77400000	domain
chr11	71600000	72200000	domain		chr11	69500000	70300000	domain		chr11	71600000	72200000	domain		chr11	70300000	71600000	domain		chr11	77400000	77800000	domain
chr11	72200000	73100000	domain		chr11	70300000	71600000	domain		chr11	72200000	73100000	domain		chr11	71600000	72200000	domain		chr11	77800000	78300000	domain
chr11	73100000	73400000	domain		chr11	71600000	72200000	domain		chr11	73100000	73400000	domain		chr11	72200000	73100000	domain		chr11	78300000	79300000	domain
chr11	73400000	73900000	domain		chr11	72200000	73100000	domain		chr11	73400000	73900000	domain		chr11	73100000	73400000	domain		chr11	79300000	81200000	domain
chr11	73900000	74600000	domain		chr11	73100000	73400000	domain		chr11	73900000	74600000	domain		chr11	73400000	73900000	domain		chr11	81200000	82400000	domain
chr11	74600000	75000000	domain		chr11	73400000	74600000	domain		chr11	74600000	75000000	domain		chr11	73900000	74600000	domain		chr11	82400000	83000000	domain
chr11	75000000	76400000	domain		chr11	74600000	75000000	domain		chr11	75000000	76400000	domain		chr11	74600000	75000000	domain		chr11	83000000	84200000	domain
chr11	76400000	77400000	domain		chr11	75000000	76400000	domain		chr11	76400000	77400000	domain		chr11	75000000	76400000	domain		chr11	84200000	85300000	domain
chr11	77400000	77800000	domain		chr11	76400000	77400000	domain		chr11	77400000	77800000	domain		chr11	76400000	77400000	domain		chr11	85300000	86100000	domain
chr11	77800000	78300000	domain		chr11	77400000	77800000	domain		chr11	77800000	78300000	domain		chr11	77400000	77800000	domain		chr11	86100000	86600000	domain
chr11	78300000	79200000	domain		chr11	77800000	78300000	domain		chr11	78300000	79200000	domain		chr11	77800000	78300000	domain		chr11	86600000	87100000	domain
chr11	79200000	81200000	domain		chr11	78300000	79200000	domain		chr11	79200000	81300000	domain		chr11	78300000	79200000	domain		chr11	87100000	88400000	domain
chr11	81200000	82400000	domain		chr11	79200000	81200000	domain		chr11	81300000	82400000	domain		chr11	79200000	81200000	domain		chr11	88400000	89400000	domain
chr11	82400000	83000000	domain		chr11	81200000	82400000	domain		chr11	82400000	83000000	domain		chr11	81200000	82400000	domain		chr11	89400000	89800000	domain
chr11	83000000	84200000	domain		chr11	82400000	83000000	domain		chr11	83000000	83600000	domain		chr11	82400000	83000000	domain		chr11	89800000	92600000	domain
chr11	84200000	85300000	domain		chr11	83000000	83600000	domain		chr11	83600000	84100000	domain		chr11	83000000	83600000	domain		chr11	92600000	93500000	domain
chr11	85300000	86100000	domain		chr11	83600000	84100000	domain		chr11	84100000	85300000	domain		chr11	83600000	84200000	domain		chr11	93500000	94300000	domain
chr11	86100000	86600000	domain		chr11	84100000	85300000	domain		chr11	85300000	86100000	domain		chr11	84200000	85300000	domain		chr11	94300000	94800000	domain
chr11	86600000	87100000	domain		chr11	85300000	86100000	domain		chr11	86100000	86700000	domain		chr11	85300000	86100000	domain		chr11	94800000	95500000	domain
chr11	87100000	88400000	domain		chr11	86100000	86600000	domain		chr11	86700000	87200000	domain		chr11	86100000	86600000	domain		chr11	95500000	96200000	domain
chr11	88400000	89400000	domain		chr11	86600000	87200000	domain		chr11	87200000	88400000	domain		chr11	86600000	87100000	domain		chr11	96200000	96300000	domain
chr11	89400000	89900000	domain		chr11	87200000	88400000	domain		chr11	88400000	89400000	domain		chr11	87100000	88400000	domain		chr11	96400000	100400000	domain
chr11	89900000	91500000	domain		chr11	88400000	89800000	domain		chr11	89400000	89800000	domain		chr11	88400000	89400000	domain		chr11	100400000	101200000	domain
chr11	91500000	92600000	domain		chr11	89800000	92600000	domain		chr11	89800000	92600000	domain		chr11	89400000	89900000	domain		chr11	101200000	101900000	domain
chr11	92600000	93500000	domain		chr11	92600000	93500000	domain		chr11	92600000	93500000	domain		chr11	89900000	92600000	domain		chr11	101900000	102600000	domain
chr11	93500000	94300000	domain		chr11	93500000	94300000	domain		chr11	93500000	94300000	domain		chr11	92600000	93500000	domain		chr11	102600000	103000000	domain
chr11	94300000	94800000	domain		chr11	94300000	94800000	domain		chr11	94300000	94800000	domain		chr11	93500000	94300000	domain		chr11	103000000	105900000	domain
chr11	94800000	95500000	domain		chr11	94800000	95500000	domain		chr11	94800000	95500000	domain		chr11	94300000	94800000	domain		chr11	105900000	107400000	domain
chr11	95500000	96200000	domain		chr11	95500000	96200000	domain		chr11	95500000	96200000	domain		chr11	94800000	95500000	domain		chr11	107400000	108500000	domain
chr11	96200000	96300000	domain		chr11	96200000	96300000	domain		chr11	96200000	96300000	domain		chr11	95500000	96200000	domain		chr11	108500000	109800000	domain
chr11	96400000	98900000	domain		chr11	96400000	98900000	domain		chr11	96400000	100400000	domain		chr11	96200000	96300000	domain		chr11	109800000	110300000	domain
chr11	98900000	99800000	domain		chr11	98900000	100400000	domain		chr11	100400000	101300000	domain		chr11	96400000	99800000	domain		chr11	110300000	111400000	domain
chr11	99800000	100400000	domain		chr11	100400000	101200000	domain		chr11	101300000	101900000	domain		chr11	99800000	100400000	domain		chr11	111400000	112000000	domain
chr11	100400000	101300000	domain		chr11	101200000	101900000	domain		chr11	101900000	102600000	domain		chr11	100400000	101000000	domain		chr11	112000000	113700000	domain
chr11	101300000	101900000	domain		chr11	101900000	102600000	domain		chr11	102600000	103000000	domain		chr11	101000000	101900000	domain		chr11	113700000	114200000	domain
chr11	101900000	103000000	domain		chr11	102600000	103000000	domain		chr11	103000000	105900000	domain		chr11	101900000	102600000	domain		chr11	114200000	115000000	domain
chr11	103000000	105900000	domain		chr11	103000000	105900000	domain		chr11	105900000	107400000	domain		chr11	102600000	103000000	domain		chr11	115000000	116600000	domain
chr11	105900000	107400000	domain		chr11	105900000	107400000	domain		chr11	107400000	108500000	domain		chr11	103000000	103500000	domain		chr11	116600000	117100000	domain
chr11	107400000	107800000	domain		chr11	107400000	108500000	domain		chr11	108500000	110300000	domain		chr11	103500000	105900000	domain		chr11	117100000	117700000	domain
chr11	107800000	108500000	domain		chr11	108500000	110300000	domain		chr11	110300000	111400000	domain		chr11	105900000	107400000	domain		chr11	117700000	118400000	domain
chr11	108500000	110300000	domain		chr11	110300000	111400000	domain		chr11	111400000	112000000	domain		chr11	107400000	108500000	domain		chr11	118400000	119300000	domain
chr11	110300000	111400000	domain		chr11	111400000	112000000	domain		chr11	112000000	113700000	domain		chr11	108500000	110300000	domain		chr11	119300000	120200000	domain
chr11	111400000	112000000	domain		chr11	112000000	113700000	domain		chr11	113700000	114200000	domain		chr11	110300000	111400000	domain		chr11	120200000	121100000	domain
chr11	112000000	113700000	domain		chr11	113700000	114200000	domain		chr11	114200000	115000000	domain		chr11	111400000	112000000	domain		chr11	121100000	121500000	domain
chr11	113700000	114200000	domain		chr11	114200000	115000000	domain		chr11	115000000	116600000	domain		chr11	112000000	113700000	domain		chr11	121500000	122400000	domain
chr11	114200000	115000000	domain		chr11	115000000	116600000	domain		chr11	116600000	117100000	domain		chr11	113700000	114200000	domain		chr11	122400000	122900000	domain
chr11	115000000	116600000	domain		chr11	116600000	117100000	domain		chr11	117100000	117700000	domain		chr11	114200000	115000000	domain		chr11	122900000	123500000	domain
chr11	116600000	117100000	domain		chr11	117100000	117700000	domain		chr11	117700000	118400000	domain		chr11	115000000	116600000	domain		chr11	123500000	124500000	domain
chr11	117100000	117700000	domain		chr11	117700000	118400000	domain		chr11	118400000	119300000	domain		chr11	116600000	117100000	domain		chr11	124500000	125800000	domain
chr11	117700000	118400000	domain		chr11	118400000	119300000	domain		chr11	119300000	120200000	domain		chr11	117100000	117700000	domain		chr11	125800000	126200000	domain
chr11	118400000	119300000	domain		chr11	119300000	120200000	domain		chr11	120200000	121100000	domain		chr11	117700000	118400000	domain		chr11	126200000	127000000	domain
chr11	119300000	120200000	domain		chr11	120200000	121100000	domain		chr11	121100000	121500000	domain		chr11	118400000	119300000	domain		chr11	127000000	127800000	domain
chr11	120200000	121100000	domain		chr11	121100000	121500000	domain		chr11	121500000	122400000	domain		chr11	119300000	120200000	domain		chr11	127800000	128800000	domain
chr11	121100000	121500000	domain		chr11	121500000	122400000	domain		chr11	122400000	122900000	domain		chr11	120200000	121100000	domain		chr11	128800000	129700000	domain
chr11	121500000	122400000	domain		chr11	122400000	122900000	domain		chr11	122900000	123500000	domain		chr11	121100000	121500000	domain		chr11	129700000	130300000	domain
chr11	122400000	122900000	domain		chr11	122900000	123500000	domain		chr11	123500000	124700000	domain		chr11	121500000	122400000	domain		chr11	130300000	130800000	domain
chr11	122900000	123500000	domain		chr11	123500000	124500000	domain		chr11	124700000	125800000	domain		chr11	122400000	122900000	domain		chr11	130800000	132000000	domain
chr11	123500000	124700000	domain		chr11	124500000	126200000	domain		chr11	125800000	126200000	domain		chr11	122900000	123500000	domain		chr11	132000000	133100000	domain
chr11	124700000	126200000	domain		chr11	126200000	127800000	domain		chr11	126200000	127300000	domain		chr11	123500000	124500000	domain		chr11	133100000	133800000	domain
chr11	126200000	127800000	domain		chr11	127800000	128800000	domain		chr11	127300000	127800000	domain		chr11	124500000	126200000	domain		chr11	133800000	135100000	domain
chr11	127800000	128800000	domain		chr11	128800000	129700000	domain		chr11	127800000	128800000	domain		chr11	126200000	127300000	domain		chr12	200000	2100000	domain
chr11	128800000	129700000	domain		chr11	129700000	130300000	domain		chr11	128800000	129700000	domain		chr11	127300000	127800000	domain		chr12	2100000	2900000	domain
chr11	129700000	130200000	domain		chr11	130300000	130800000	domain		chr11	129700000	130200000	domain		chr11	127800000	128800000	domain		chr12	2900000	3900000	domain
chr11	130200000	130800000	domain		chr11	130800000	132000000	domain		chr11	130200000	130800000	domain		chr11	128800000	129700000	domain		chr12	3900000	4900000	domain
chr11	130800000	132000000	domain		chr11	132000000	133800000	domain		chr11	130800000	132000000	domain		chr11	129700000	130300000	domain		chr12	4900000	6100000	domain
chr11	132000000	133100000	domain		chr11	133800000	135100000	domain		chr11	132000000	133100000	domain		chr11	130300000	130800000	domain		chr12	6100000	6400000	domain
chr11	133100000	133800000	domain		chr12	200000	2100000	domain		chr11	133100000	133800000	domain		chr11	130800000	132000000	domain		chr12	6400000	6600000	domain
chr11	133800000	135100000	domain		chr12	2100000	2900000	domain		chr11	133800000	135100000	domain		chr11	132000000	133100000	domain		chr12	6600000	7300000	domain
chr12	200000	2100000	domain		chr12	2900000	3900000	domain		chr12	200000	2100000	domain		chr11	133100000	133800000	domain		chr12	7300000	8000000	domain
chr12	2100000	2900000	domain		chr12	3900000	4900000	domain		chr12	2100000	2900000	domain		chr11	133800000	135100000	domain		chr12	8000000	8600000	domain
chr12	2900000	3200000	domain		chr12	4900000	6100000	domain		chr12	2900000	3200000	domain		chr12	200000	2100000	domain		chr12	8600000	9200000	domain
chr12	3200000	3900000	domain		chr12	6100000	6600000	domain		chr12	3200000	3900000	domain		chr12	2100000	2900000	domain		chr12	9200000	9900000	domain
chr12	3900000	6100000	domain		chr12	6600000	8200000	domain		chr12	3900000	4400000	domain		chr12	2900000	3200000	domain		chr12	9900000	10300000	domain
chr12	6100000	6400000	domain		chr12	8200000	8600000	domain		chr12	4400000	4900000	domain		chr12	3200000	3900000	domain		chr12	10300000	10900000	domain
chr12	6400000	7800000	domain		chr12	8600000	9300000	domain		chr12	4900000	6100000	domain		chr12	3900000	4900000	domain		chr12	10900000	11700000	domain
chr12	7800000	8400000	domain		chr12	9300000	9900000	domain		chr12	6100000	6400000	domain		chr12	4900000	6100000	domain		chr12	11700000	12900000	domain
chr12	8400000	8600000	domain		chr12	9900000	10300000	domain		chr12	6400000	7300000	domain		chr12	6100000	6400000	domain		chr12	12900000	13400000	domain
chr12	8600000	9900000	domain		chr12	10300000	10900000	domain		chr12	7300000	7800000	domain		chr12	6400000	6600000	domain		chr12	13400000	14300000	domain
chr12	9900000	10300000	domain		chr12	10900000	11700000	domain		chr12	7800000	8600000	domain		chr12	6600000	8200000	domain		chr12	14300000	14900000	domain
chr12	10300000	10900000	domain		chr12	11700000	12500000	domain		chr12	8600000	9200000	domain		chr12	8200000	8600000	domain		chr12	14900000	15700000	domain
chr12	10900000	11700000	domain		chr12	12500000	12900000	domain		chr12	9200000	9900000	domain		chr12	8600000	9200000	domain		chr12	15700000	16100000	domain
chr12	11700000	12900000	domain		chr12	12900000	13400000	domain		chr12	9900000	10300000	domain		chr12	9200000	9900000	domain		chr12	16100000	18300000	domain
chr12	12900000	13400000	domain		chr12	13400000	14300000	domain		chr12	10300000	10900000	domain		chr12	9900000	10300000	domain		chr12	18300000	19300000	domain
chr12	13400000	14300000	domain		chr12	14300000	14900000	domain		chr12	10900000	11700000	domain		chr12	10300000	10900000	domain		chr12	19300000	21600000	domain
chr12	14300000	14900000	domain		chr12	14900000	16100000	domain		chr12	11700000	12900000	domain		chr12	10900000	11700000	domain		chr12	21600000	22700000	domain
chr12	14900000	16100000	domain		chr12	16100000	18300000	domain		chr12	12900000	13400000	domain		chr12	11700000	12900000	domain		chr12	22700000	25100000	domain
chr12	16100000	18300000	domain		chr12	18300000	19500000	domain		chr12	13400000	14300000	domain		chr12	12900000	13400000	domain		chr12	25100000	26200000	domain
chr12	18300000	19400000	domain		chr12	19500000	21600000	domain		chr12	14300000	14900000	domain		chr12	13400000	14300000	domain		chr12	26200000	27100000	domain
chr12	19400000	21600000	domain		chr12	21600000	22700000	domain		chr12	14900000	16100000	domain		chr12	14300000	14900000	domain		chr12	27100000	27900000	domain
chr12	21600000	22700000	domain		chr12	22700000	25100000	domain		chr12	16100000	18300000	domain		chr12	14900000	16100000	domain		chr12	27900000	29200000	domain
chr12	22700000	25100000	domain		chr12	25100000	25300000	domain		chr12	18300000	19300000	domain		chr12	16100000	18300000	domain		chr12	29200000	29600000	domain
chr12	25100000	26200000	domain		chr12	25300000	26200000	domain		chr12	19300000	21600000	domain		chr12	18300000	19200000	domain		chr12	29600000	31000000	domain
chr12	26200000	27100000	domain		chr12	26200000	27100000	domain		chr12	21600000	22700000	domain		chr12	19200000	19700000	domain		chr12	31000000	31500000	domain
chr12	27100000	27500000	domain		chr12	27100000	27500000	domain		chr12	22700000	25100000	domain		chr12	19700000	21600000	domain		chr12	31500000	32200000	domain
chr12	27500000	27900000	domain		chr12	27500000	27900000	domain		chr12	25100000	26200000	domain		chr12	21600000	22700000	domain		chr12	32200000	32900000	domain
chr12	27900000	29200000	domain		chr12	27900000	29600000	domain		chr12	26200000	27100000	domain		chr12	22700000	25100000	domain		chr12	32900000	34500000	domain
chr12	29200000	29600000	domain		chr12	29600000	31000000	domain		chr12	27100000	27500000	domain		chr12	25100000	26200000	domain		chr12	38400000	39700000	domain
chr12	29600000	31000000	domain		chr12	31000000	31500000	domain		chr12	27500000	27900000	domain		chr12	26200000	27100000	domain		chr12	39700000	40800000	domain
chr12	31000000	31500000	domain		chr12	31500000	32200000	domain		chr12	27900000	29600000	domain		chr12	27100000	27900000	domain		chr12	40800000	41300000	domain
chr12	31500000	32200000	domain		chr12	32200000	32900000	domain		chr12	29600000	31000000	domain		chr12	27900000	29600000	domain		chr12	41300000	42500000	domain
chr12	32200000	32900000	domain		chr12	32900000	34500000	domain		chr12	31000000	31500000	domain		chr12	29600000	31000000	domain		chr12	42500000	42800000	domain
chr12	32900000	34500000	domain		chr12	38400000	39700000	domain		chr12	31500000	32500000	domain		chr12	31000000	31500000	domain		chr12	42800000	43800000	domain
chr12	38400000	39700000	domain		chr12	39700000	40000000	domain		chr12	32500000	32900000	domain		chr12	31500000	32200000	domain		chr12	43800000	44300000	domain
chr12	39700000	40000000	domain		chr12	40000000	40800000	domain		chr12	32900000	34500000	domain		chr12	32200000	32900000	domain		chr12	44300000	45500000	domain
chr12	40000000	40900000	domain		chr12	40800000	41300000	domain		chr12	38400000	39700000	domain		chr12	32900000	34500000	domain		chr12	45500000	46300000	domain
chr12	40900000	41300000	domain		chr12	41300000	42500000	domain		chr12	39700000	40000000	domain		chr12	38400000	39700000	domain		chr12	46300000	48100000	domain
chr12	41300000	42500000	domain		chr12	42500000	43800000	domain		chr12	40000000	40800000	domain		chr12	39700000	40800000	domain		chr12	48100000	49100000	domain
chr12	42500000	43800000	domain		chr12	43800000	44300000	domain		chr12	40800000	41300000	domain		chr12	40800000	41300000	domain		chr12	49100000	50000000	domain
chr12	43800000	44300000	domain		chr12	44300000	45500000	domain		chr12	41300000	42500000	domain		chr12	41300000	42500000	domain		chr12	50000000	51200000	domain
chr12	44300000	45500000	domain		chr12	45500000	46300000	domain		chr12	42500000	43800000	domain		chr12	42500000	42800000	domain		chr12	51200000	51800000	domain
chr12	45500000	46300000	domain		chr12	46300000	48100000	domain		chr12	43800000	44300000	domain		chr12	42800000	43800000	domain		chr12	51800000	52400000	domain
chr12	46300000	48100000	domain		chr12	48100000	49200000	domain		chr12	44300000	45500000	domain		chr12	43800000	44300000	domain		chr12	52400000	53400000	domain
chr12	48100000	49200000	domain		chr12	49200000	50100000	domain		chr12	45500000	46300000	domain		chr12	44300000	45500000	domain		chr12	53400000	54100000	domain
chr12	49200000	50000000	domain		chr12	50100000	51200000	domain		chr12	46300000	48100000	domain		chr12	45500000	46300000	domain		chr12	54100000	54900000	domain
chr12	50000000	51200000	domain		chr12	51200000	51800000	domain		chr12	48100000	49100000	domain		chr12	46300000	48100000	domain		chr12	54900000	55500000	domain
chr12	51200000	51800000	domain		chr12	51800000	52400000	domain		chr12	49100000	50000000	domain		chr12	48100000	49200000	domain		chr12	55500000	56100000	domain
chr12	51800000	52400000	domain		chr12	52400000	53400000	domain		chr12	50000000	51200000	domain		chr12	49200000	50100000	domain		chr12	56100000	57100000	domain
chr12	52400000	53400000	domain		chr12	53400000	54100000	domain		chr12	51200000	51800000	domain		chr12	50100000	51100000	domain		chr12	57100000	57600000	domain
chr12	53400000	54100000	domain		chr12	54100000	54900000	domain		chr12	51800000	52400000	domain		chr12	51100000	51800000	domain		chr12	57600000	58300000	domain
chr12	54100000	54900000	domain		chr12	54900000	55500000	domain		chr12	52400000	53400000	domain		chr12	51800000	52400000	domain		chr12	58300000	59500000	domain
chr12	54900000	55500000	domain		chr12	55500000	56100000	domain		chr12	53400000	54100000	domain		chr12	52400000	53400000	domain		chr12	59500000	62700000	domain
chr12	55500000	56100000	domain		chr12	56100000	56500000	domain		chr12	54100000	54900000	domain		chr12	53400000	54100000	domain		chr12	62700000	63500000	domain
chr12	56100000	56500000	domain		chr12	56500000	57100000	domain		chr12	54900000	55500000	domain		chr12	54100000	54900000	domain		chr12	63500000	64200000	domain
chr12	56500000	57100000	domain		chr12	57100000	57600000	domain		chr12	55500000	56100000	domain		chr12	54900000	55500000	domain		chr12	64200000	64800000	domain
chr12	57100000	57600000	domain		chr12	57600000	58300000	domain		chr12	56100000	56500000	domain		chr12	55500000	56100000	domain		chr12	64800000	66500000	domain
chr12	57600000	58300000	domain		chr12	58300000	59500000	domain		chr12	56500000	57100000	domain		chr12	56100000	57100000	domain		chr12	66500000	67700000	domain
chr12	58300000	59500000	domain		chr12	59500000	62700000	domain		chr12	57100000	57600000	domain		chr12	57100000	57600000	domain		chr12	67700000	68700000	domain
chr12	59500000	62700000	domain		chr12	62700000	63500000	domain		chr12	57600000	58300000	domain		chr12	57600000	58300000	domain		chr12	68700000	69200000	domain
chr12	62700000	63500000	domain		chr12	63500000	64200000	domain		chr12	58300000	59500000	domain		chr12	58300000	59500000	domain		chr12	69200000	69700000	domain
chr12	63500000	64200000	domain		chr12	64200000	64800000	domain		chr12	59500000	62700000	domain		chr12	59500000	62700000	domain		chr12	69700000	70000000	domain
chr12	64200000	64800000	domain		chr12	64800000	66500000	domain		chr12	62700000	63500000	domain		chr12	62700000	63500000	domain		chr12	70000000	71200000	domain
chr12	64800000	65200000	domain		chr12	66500000	67700000	domain		chr12	63500000	64200000	domain		chr12	63500000	64200000	domain		chr12	71200000	72300000	domain
chr12	65200000	66500000	domain		chr12	67700000	68700000	domain		chr12	64200000	64800000	domain		chr12	64200000	64800000	domain		chr12	72300000	75000000	domain
chr12	66500000	67700000	domain		chr12	68700000	69200000	domain		chr12	64800000	66500000	domain		chr12	64800000	65200000	domain		chr12	75000000	75700000	domain
chr12	67700000	68700000	domain		chr12	69200000	69700000	domain		chr12	66500000	67700000	domain		chr12	65200000	66500000	domain		chr12	75700000	76500000	domain
chr12	68700000	69200000	domain		chr12	69700000	70000000	domain		chr12	67700000	68700000	domain		chr12	66500000	67700000	domain		chr12	76500000	77300000	domain
chr12	69200000	69700000	domain		chr12	70000000	71200000	domain		chr12	68700000	69200000	domain		chr12	67700000	68700000	domain		chr12	77300000	78400000	domain
chr12	69700000	70000000	domain		chr12	71200000	72300000	domain		chr12	69200000	69700000	domain		chr12	68700000	69200000	domain		chr12	78400000	79800000	domain
chr12	70000000	71200000	domain		chr12	72300000	75000000	domain		chr12	69700000	70000000	domain		chr12	69200000	69700000	domain		chr12	79800000	80800000	domain
chr12	71200000	72300000	domain		chr12	75000000	75700000	domain		chr12	70000000	71200000	domain		chr12	69700000	70000000	domain		chr12	80800000	81800000	domain
chr12	72300000	75000000	domain		chr12	75700000	76500000	domain		chr12	71200000	72300000	domain		chr12	70000000	71200000	domain		chr12	81800000	82800000	domain
chr12	75000000	75700000	domain		chr12	76500000	77000000	domain		chr12	72300000	75000000	domain		chr12	71200000	72300000	domain		chr12	82800000	85300000	domain
chr12	75700000	77300000	domain		chr12	77000000	77300000	domain		chr12	75000000	75700000	domain		chr12	72300000	75000000	domain		chr12	85300000	86300000	domain
chr12	77300000	78400000	domain		chr12	77300000	78400000	domain		chr12	75700000	76500000	domain		chr12	75000000	75700000	domain		chr12	86300000	88500000	domain
chr12	78400000	79800000	domain		chr12	78400000	79800000	domain		chr12	76500000	77300000	domain		chr12	75700000	76500000	domain		chr12	88500000	89400000	domain
chr12	79800000	80800000	domain		chr12	79800000	80700000	domain		chr12	77300000	78400000	domain		chr12	76500000	77000000	domain		chr12	89400000	89900000	domain
chr12	80800000	81700000	domain		chr12	80700000	81800000	domain		chr12	78400000	79800000	domain		chr12	77000000	77400000	domain		chr12	89900000	91400000	domain
chr12	81700000	82800000	domain		chr12	81800000	82800000	domain		chr12	79800000	80800000	domain		chr12	77400000	78400000	domain		chr12	91400000	91700000	domain
chr12	82800000	85300000	domain		chr12	82800000	85300000	domain		chr12	80800000	81800000	domain		chr12	78400000	79800000	domain		chr12	91700000	92500000	domain
chr12	85300000	86300000	domain		chr12	85300000	86300000	domain		chr12	81800000	82800000	domain		chr12	79800000	80700000	domain		chr12	92500000	93100000	domain
chr12	86300000	88500000	domain		chr12	86300000	88500000	domain		chr12	82800000	85300000	domain		chr12	80700000	81800000	domain		chr12	93100000	93900000	domain
chr12	88500000	89400000	domain		chr12	88500000	89400000	domain		chr12	85300000	86300000	domain		chr12	81800000	82800000	domain		chr12	93900000	94500000	domain
chr12	89400000	89900000	domain		chr12	89400000	89900000	domain		chr12	86300000	88500000	domain		chr12	82800000	85300000	domain		chr12	94500000	96000000	domain
chr12	89900000	91400000	domain		chr12	89900000	91400000	domain		chr12	88500000	89400000	domain		chr12	85300000	86300000	domain		chr12	96000000	96900000	domain
chr12	91400000	91700000	domain		chr12	91400000	91700000	domain		chr12	89400000	89900000	domain		chr12	86300000	88500000	domain		chr12	96900000	99400000	domain
chr12	91700000	92500000	domain		chr12	91700000	92500000	domain		chr12	89900000	91400000	domain		chr12	88500000	89400000	domain		chr12	99400000	100400000	domain
chr12	92500000	93100000	domain		chr12	92500000	93100000	domain		chr12	91400000	91700000	domain		chr12	89400000	89900000	domain		chr12	100400000	101700000	domain
chr12	93100000	93900000	domain		chr12	93100000	93900000	domain		chr12	91700000	92500000	domain		chr12	89900000	91400000	domain		chr12	101700000	103300000	domain
chr12	93900000	94500000	domain		chr12	93900000	94500000	domain		chr12	92500000	93100000	domain		chr12	91400000	91700000	domain		chr12	103300000	104100000	domain
chr12	94500000	95400000	domain		chr12	94500000	95400000	domain		chr12	93100000	93900000	domain		chr12	91700000	92500000	domain		chr12	104100000	105800000	domain
chr12	95400000	96000000	domain		chr12	95400000	96000000	domain		chr12	93900000	94500000	domain		chr12	92500000	93100000	domain		chr12	105800000	106700000	domain
chr12	96000000	96900000	domain		chr12	96000000	96900000	domain		chr12	94500000	95400000	domain		chr12	93100000	93900000	domain		chr12	106700000	107500000	domain
chr12	96900000	98800000	domain		chr12	96900000	99300000	domain		chr12	95400000	96000000	domain		chr12	93900000	94500000	domain		chr12	107500000	108000000	domain
chr12	98800000	99300000	domain		chr12	99300000	100400000	domain		chr12	96000000	96900000	domain		chr12	94500000	95500000	domain		chr12	108000000	108900000	domain
chr12	99300000	100400000	domain		chr12	100400000	101700000	domain		chr12	96900000	99300000	domain		chr12	95500000	96000000	domain		chr12	108900000	109900000	domain
chr12	100400000	101700000	domain		chr12	101700000	104000000	domain		chr12	99300000	100400000	domain		chr12	96000000	96900000	domain		chr12	109900000	110300000	domain
chr12	101700000	103300000	domain		chr12	104000000	105800000	domain		chr12	100400000	101700000	domain		chr12	96900000	99300000	domain		chr12	110300000	110800000	domain
chr12	103300000	104000000	domain		chr12	105800000	106700000	domain		chr12	101700000	103300000	domain		chr12	99300000	100400000	domain		chr12	110800000	111300000	domain
chr12	104000000	105800000	domain		chr12	106700000	107500000	domain		chr12	103300000	104000000	domain		chr12	100400000	101700000	domain		chr12	111300000	112900000	domain
chr12	105800000	106700000	domain		chr12	107500000	108000000	domain		chr12	104000000	105800000	domain		chr12	101700000	103300000	domain		chr12	112900000	113300000	domain
chr12	106700000	107500000	domain		chr12	108000000	108900000	domain		chr12	105800000	106700000	domain		chr12	103300000	104100000	domain		chr12	113300000	114400000	domain
chr12	107500000	108000000	domain		chr12	108900000	109900000	domain		chr12	106700000	107500000	domain		chr12	104100000	105800000	domain		chr12	114400000	115000000	domain
chr12	108000000	108900000	domain		chr12	109900000	110300000	domain		chr12	107500000	108000000	domain		chr12	105800000	106700000	domain		chr12	115000000	116400000	domain
chr12	108900000	109900000	domain		chr12	110300000	110800000	domain		chr12	108000000	108900000	domain		chr12	106700000	107500000	domain		chr12	116400000	117600000	domain
chr12	109900000	110300000	domain		chr12	110800000	111300000	domain		chr12	108900000	109900000	domain		chr12	107500000	108000000	domain		chr12	117600000	118300000	domain
chr12	110300000	111300000	domain		chr12	111300000	112300000	domain		chr12	109900000	110300000	domain		chr12	108000000	108900000	domain		chr12	118300000	120600000	domain
chr12	111300000	112900000	domain		chr12	112300000	112900000	domain		chr12	110300000	110800000	domain		chr12	108900000	109900000	domain		chr12	120600000	121700000	domain
chr12	112900000	113900000	domain		chr12	112900000	113400000	domain		chr12	110800000	111300000	domain		chr12	109900000	110300000	domain		chr12	121700000	122200000	domain
chr12	113900000	114400000	domain		chr12	113400000	114400000	domain		chr12	111300000	112900000	domain		chr12	110300000	110800000	domain		chr12	122200000	122700000	domain
chr12	114400000	115000000	domain		chr12	114400000	116400000	domain		chr12	112900000	113900000	domain		chr12	110800000	111300000	domain		chr12	122700000	124200000	domain
chr12	115000000	116400000	domain		chr12	116400000	117600000	domain		chr12	113900000	114400000	domain		chr12	111300000	112900000	domain		chr12	124200000	124800000	domain
chr12	116400000	117600000	domain		chr12	117600000	118300000	domain		chr12	114400000	115000000	domain		chr12	112900000	113300000	domain		chr12	124800000	125500000	domain
chr12	117600000	118100000	domain		chr12	118300000	120600000	domain		chr12	115000000	116400000	domain		chr12	113300000	113900000	domain		chr12	125500000	128700000	domain
chr12	118100000	120600000	domain		chr12	120600000	121700000	domain		chr12	116400000	117600000	domain		chr12	113900000	114400000	domain		chr12	128700000	131200000	domain
chr12	120600000	121700000	domain		chr12	121700000	122200000	domain		chr12	117600000	118300000	domain		chr12	114400000	115000000	domain		chr12	131200000	132500000	domain
chr12	121700000	122300000	domain		chr12	122200000	122700000	domain		chr12	118300000	120600000	domain		chr12	115000000	116400000	domain		chr12	132500000	132700000	domain
chr12	122300000	122700000	domain		chr12	122700000	124200000	domain		chr12	120600000	121700000	domain		chr12	116400000	117600000	domain		chr12	132800000	133500000	domain
chr12	122700000	124200000	domain		chr12	124200000	124900000	domain		chr12	121700000	122300000	domain		chr12	117600000	118300000	domain		chr13	19400000	20200000	domain
chr12	124200000	124800000	domain		chr12	124900000	125500000	domain		chr12	122300000	122700000	domain		chr12	118300000	120600000	domain		chr13	20200000	21500000	domain
chr12	124800000	125500000	domain		chr12	125500000	128600000	domain		chr12	122700000	124200000	domain		chr12	120600000	121700000	domain		chr13	21500000	22100000	domain
chr12	125500000	128700000	domain		chr12	128600000	131200000	domain		chr12	124200000	124800000	domain		chr12	121700000	122300000	domain		chr13	22100000	23900000	domain
chr12	128700000	131200000	domain		chr12	131200000	132500000	domain		chr12	124800000	125500000	domain		chr12	122300000	122700000	domain		chr13	23900000	24500000	domain
chr12	131200000	132500000	domain		chr12	132500000	132700000	domain		chr12	125500000	128700000	domain		chr12	122700000	124200000	domain		chr13	24500000	25100000	domain
chr12	132500000	132700000	domain		chr12	132800000	133500000	domain		chr12	128700000	131200000	domain		chr12	124200000	124800000	domain		chr13	25100000	25600000	domain
chr12	132800000	133500000	domain		chr13	19400000	20200000	domain		chr12	131200000	132500000	domain		chr12	124800000	125500000	domain		chr13	25600000	27500000	domain
chr13	19400000	20200000	domain		chr13	20200000	21500000	domain		chr12	132500000	132700000	domain		chr12	125500000	128600000	domain		chr13	27500000	27900000	domain
chr13	20200000	21500000	domain		chr13	21500000	22100000	domain		chr12	132800000	133500000	domain		chr12	128600000	131200000	domain		chr13	27900000	28600000	domain
chr13	21500000	22100000	domain		chr13	22100000	23900000	domain		chr13	19400000	20200000	domain		chr12	131200000	132700000	domain		chr13	28600000	30000000	domain
chr13	22100000	23900000	domain		chr13	23900000	24500000	domain		chr13	20200000	21500000	domain		chr12	132800000	133500000	domain		chr13	30000000	30700000	domain
chr13	23900000	24500000	domain		chr13	24500000	25100000	domain		chr13	21500000	22100000	domain		chr13	19400000	20200000	domain		chr13	30700000	31700000	domain
chr13	24500000	25100000	domain		chr13	25100000	25600000	domain		chr13	22100000	23900000	domain		chr13	20200000	21500000	domain		chr13	31700000	32400000	domain
chr13	25100000	25600000	domain		chr13	25600000	26700000	domain		chr13	23900000	24500000	domain		chr13	21500000	22100000	domain		chr13	32400000	32900000	domain
chr13	25600000	26700000	domain		chr13	26700000	27500000	domain		chr13	24500000	25100000	domain		chr13	22100000	23900000	domain		chr13	32900000	33100000	domain
chr13	26700000	27500000	domain		chr13	27500000	27900000	domain		chr13	25100000	25600000	domain		chr13	23900000	24500000	domain		chr13	33100000	33700000	domain
chr13	27500000	27900000	domain		chr13	27900000	28600000	domain		chr13	25600000	26700000	domain		chr13	24500000	25100000	domain		chr13	33700000	34400000	domain
chr13	27900000	28600000	domain		chr13	28600000	29400000	domain		chr13	26700000	27400000	domain		chr13	25100000	25600000	domain		chr13	34400000	35900000	domain
chr13	28600000	29500000	domain		chr13	29400000	30000000	domain		chr13	27400000	28600000	domain		chr13	25600000	27400000	domain		chr13	35900000	36100000	domain
chr13	29500000	30000000	domain		chr13	30000000	30700000	domain		chr13	28600000	29500000	domain		chr13	27400000	27900000	domain		chr13	36100000	37700000	domain
chr13	30000000	30700000	domain		chr13	30700000	31700000	domain		chr13	29500000	30000000	domain		chr13	27900000	28600000	domain		chr13	37700000	40200000	domain
chr13	30700000	31800000	domain		chr13	31700000	32400000	domain		chr13	30000000	30700000	domain		chr13	28600000	29500000	domain		chr13	40200000	41400000	domain
chr13	31800000	32400000	domain		chr13	32400000	32900000	domain		chr13	30700000	31200000	domain		chr13	29500000	30000000	domain		chr13	41400000	42800000	domain
chr13	32400000	33100000	domain		chr13	32900000	33100000	domain		chr13	31200000	31700000	domain		chr13	30000000	30700000	domain		chr13	42800000	44500000	domain
chr13	33100000	33600000	domain		chr13	33100000	33600000	domain		chr13	31700000	32400000	domain		chr13	30700000	31800000	domain		chr13	44500000	45100000	domain
chr13	33600000	34400000	domain		chr13	33600000	34400000	domain		chr13	32400000	33100000	domain		chr13	31800000	32400000	domain		chr13	45100000	45600000	domain
chr13	34400000	34900000	domain		chr13	34400000	36000000	domain		chr13	33100000	33600000	domain		chr13	32400000	32900000	domain		chr13	45600000	46000000	domain
chr13	34900000	36100000	domain		chr13	36000000	36200000	domain		chr13	33600000	34400000	domain		chr13	32900000	33100000	domain		chr13	46000000	47000000	domain
chr13	36100000	37600000	domain		chr13	36200000	37700000	domain		chr13	34400000	35900000	domain		chr13	33100000	33600000	domain		chr13	47000000	47300000	domain
chr13	37600000	39600000	domain		chr13	37700000	39600000	domain		chr13	35900000	36100000	domain		chr13	33600000	34400000	domain		chr13	47300000	48600000	domain
chr13	39600000	40200000	domain		chr13	39600000	40200000	domain		chr13	36100000	37700000	domain		chr13	34400000	35900000	domain		chr13	48600000	49800000	domain
chr13	40200000	41400000	domain		chr13	40200000	41400000	domain		chr13	37700000	39600000	domain		chr13	35900000	37600000	domain		chr13	49800000	50200000	domain
chr13	41400000	42800000	domain		chr13	41400000	42800000	domain		chr13	39600000	40200000	domain		chr13	37600000	40200000	domain		chr13	50200000	51700000	domain
chr13	42800000	44500000	domain		chr13	42800000	44500000	domain		chr13	40200000	41400000	domain		chr13	40200000	41400000	domain		chr13	51700000	53100000	domain
chr13	44500000	45100000	domain		chr13	44500000	45100000	domain		chr13	41400000	42800000	domain		chr13	41400000	42800000	domain		chr13	53100000	53800000	domain
chr13	45100000	45600000	domain		chr13	45100000	45600000	domain		chr13	42800000	44500000	domain		chr13	42800000	44500000	domain		chr13	53800000	58100000	domain
chr13	45600000	46000000	domain		chr13	45600000	46000000	domain		chr13	44500000	45100000	domain		chr13	44500000	45100000	domain		chr13	58100000	61000000	domain
chr13	46000000	47000000	domain		chr13	46000000	47000000	domain		chr13	45100000	45600000	domain		chr13	45100000	45600000	domain		chr13	61000000	62600000	domain
chr13	47000000	47300000	domain		chr13	47000000	47300000	domain		chr13	45600000	46000000	domain		chr13	45600000	46000000	domain		chr13	62600000	65100000	domain
chr13	47300000	48600000	domain		chr13	47300000	48600000	domain		chr13	46000000	46700000	domain		chr13	46000000	47000000	domain		chr13	65100000	66200000	domain
chr13	48600000	49800000	domain		chr13	48600000	49800000	domain		chr13	46700000	47000000	domain		chr13	47000000	47300000	domain		chr13	66200000	67800000	domain
chr13	49800000	50200000	domain		chr13	49800000	50200000	domain		chr13	47000000	47300000	domain		chr13	47300000	48600000	domain		chr13	67800000	70100000	domain
chr13	50200000	51700000	domain		chr13	50200000	51700000	domain		chr13	47300000	48600000	domain		chr13	48600000	49800000	domain		chr13	70100000	71200000	domain
chr13	51700000	53100000	domain		chr13	51700000	53100000	domain		chr13	48600000	49800000	domain		chr13	49800000	50200000	domain		chr13	71200000	73300000	domain
chr13	53100000	53800000	domain		chr13	53100000	53800000	domain		chr13	49800000	50200000	domain		chr13	50200000	51700000	domain		chr13	73300000	74300000	domain
chr13	53800000	58100000	domain		chr13	53800000	58100000	domain		chr13	50200000	51700000	domain		chr13	51700000	52400000	domain		chr13	74300000	76200000	domain
chr13	58100000	59900000	domain		chr13	58100000	61000000	domain		chr13	51700000	52400000	domain		chr13	52400000	53100000	domain		chr13	76200000	77600000	domain
chr13	59900000	61000000	domain		chr13	61000000	62600000	domain		chr13	52400000	53100000	domain		chr13	53100000	53800000	domain		chr13	77600000	78300000	domain
chr13	61000000	62600000	domain		chr13	62600000	65100000	domain		chr13	53100000	53800000	domain		chr13	53800000	58100000	domain		chr13	78300000	78700000	domain
chr13	62600000	65100000	domain		chr13	65100000	67800000	domain		chr13	53800000	58100000	domain		chr13	58100000	61000000	domain		chr13	78700000	80000000	domain
chr13	65100000	65700000	domain		chr13	67800000	70100000	domain		chr13	58100000	59900000	domain		chr13	61000000	62600000	domain		chr13	80000000	81700000	domain
chr13	65700000	67800000	domain		chr13	70100000	71200000	domain		chr13	59900000	61000000	domain		chr13	62600000	65000000	domain		chr13	81700000	85400000	domain
chr13	67800000	70100000	domain		chr13	71200000	73300000	domain		chr13	61000000	62600000	domain		chr13	65000000	66100000	domain		chr13	85400000	86400000	domain
chr13	70100000	71200000	domain		chr13	73300000	74300000	domain		chr13	62600000	65100000	domain		chr13	66100000	67800000	domain		chr13	86400000	86800000	domain
chr13	71200000	73300000	domain		chr13	74300000	76000000	domain		chr13	65100000	66100000	domain		chr13	67800000	70100000	domain		chr13	86900000	88000000	domain
chr13	73300000	74300000	domain		chr13	76000000	76200000	domain		chr13	66100000	67800000	domain		chr13	70100000	71200000	domain		chr13	88000000	91700000	domain
chr13	74300000	76100000	domain		chr13	76200000	77600000	domain		chr13	67800000	70100000	domain		chr13	71200000	73300000	domain		chr13	91700000	95300000	domain
chr13	76100000	77600000	domain		chr13	77600000	78200000	domain		chr13	70100000	71200000	domain		chr13	73300000	74300000	domain		chr13	95300000	96600000	domain
chr13	77600000	78200000	domain		chr13	78200000	78700000	domain		chr13	71200000	73300000	domain		chr13	74300000	76200000	domain		chr13	96600000	97700000	domain
chr13	78200000	78700000	domain		chr13	78700000	80000000	domain		chr13	73300000	74300000	domain		chr13	76200000	77600000	domain		chr13	97700000	98500000	domain
chr13	78700000	80000000	domain		chr13	80000000	81700000	domain		chr13	74300000	76200000	domain		chr13	77600000	78200000	domain		chr13	98500000	99000000	domain
chr13	80000000	81700000	domain		chr13	81700000	85500000	domain		chr13	76200000	77600000	domain		chr13	78200000	78700000	domain		chr13	99000000	99500000	domain
chr13	81700000	83900000	domain		chr13	85500000	86400000	domain		chr13	77600000	78200000	domain		chr13	78700000	80000000	domain		chr13	99500000	100200000	domain
chr13	83900000	85400000	domain		chr13	86400000	86800000	domain		chr13	78200000	78700000	domain		chr13	80000000	81700000	domain		chr13	100200000	101300000	domain
chr13	85400000	86400000	domain		chr13	86900000	88000000	domain		chr13	78700000	80000000	domain		chr13	81700000	83800000	domain		chr13	101300000	101800000	domain
chr13	86400000	86800000	domain		chr13	88000000	91700000	domain		chr13	80000000	81700000	domain		chr13	83800000	85400000	domain		chr13	101800000	103200000	domain
chr13	86900000	88000000	domain		chr13	91700000	95300000	domain		chr13	81700000	85500000	domain		chr13	85400000	86400000	domain		chr13	103200000	103500000	domain
chr13	88000000	91700000	domain		chr13	95300000	96600000	domain		chr13	85500000	86500000	domain		chr13	86400000	86800000	domain		chr13	103500000	105100000	domain
chr13	91700000	95300000	domain		chr13	96600000	97700000	domain		chr13	86500000	86800000	domain		chr13	86900000	88000000	domain		chr13	105100000	107300000	domain
chr13	95300000	96100000	domain		chr13	97700000	98500000	domain		chr13	86900000	88000000	domain		chr13	88000000	91700000	domain		chr13	107300000	108800000	domain
chr13	96100000	96600000	domain		chr13	98500000	99000000	domain		chr13	88000000	91700000	domain		chr13	91700000	95300000	domain		chr13	108800000	109500000	domain
chr13	96600000	97700000	domain		chr13	99000000	99500000	domain		chr13	91700000	95300000	domain		chr13	95300000	96600000	domain		chr13	109500000	110800000	domain
chr13	97700000	98500000	domain		chr13	99500000	100200000	domain		chr13	95300000	96600000	domain		chr13	96600000	97700000	domain		chr13	110800000	111300000	domain
chr13	98500000	99000000	domain		chr13	100200000	101300000	domain		chr13	96600000	97700000	domain		chr13	97700000	98500000	domain		chr13	111300000	111900000	domain
chr13	99000000	99500000	domain		chr13	101300000	103200000	domain		chr13	97700000	98600000	domain		chr13	98500000	99100000	domain		chr13	111900000	112300000	domain
chr13	99500000	100200000	domain		chr13	103200000	103600000	domain		chr13	98600000	99100000	domain		chr13	99100000	99500000	domain		chr13	112500000	112900000	domain
chr13	100200000	101400000	domain		chr13	103600000	105100000	domain		chr13	99100000	99500000	domain		chr13	99500000	100100000	domain		chr13	113000000	113500000	domain
chr13	101400000	101800000	domain		chr13	105100000	107400000	domain		chr13	99500000	100100000	domain		chr13	100100000	101400000	domain		chr13	113500000	114300000	domain
chr13	101800000	103200000	domain		chr13	107400000	108800000	domain		chr13	100100000	101400000	domain		chr13	101400000	103600000	domain		chr14	20100000	20700000	domain
chr13	103200000	103600000	domain		chr13	108800000	109500000	domain		chr13	101400000	103600000	domain		chr13	103600000	104500000	domain		chr14	20700000	21100000	domain
chr13	103600000	104500000	domain		chr13	109500000	110800000	domain		chr13	103600000	104500000	domain		chr13	104500000	107400000	domain		chr14	21100000	21600000	domain
chr13	104500000	105100000	domain		chr13	110800000	111300000	domain		chr13	104500000	107300000	domain		chr13	107400000	108800000	domain		chr14	21600000	22100000	domain
chr13	105100000	107400000	domain		chr13	111300000	111900000	domain		chr13	107300000	108800000	domain		chr13	108800000	109500000	domain		chr14	22100000	23500000	domain
chr13	107400000	108800000	domain		chr13	111900000	112300000	domain		chr13	108800000	109500000	domain		chr13	109500000	110800000	domain		chr14	23500000	25100000	domain
chr13	108800000	109500000	domain		chr13	112500000	112900000	domain		chr13	109500000	111300000	domain		chr13	110800000	111400000	domain		chr14	25100000	25700000	domain
chr13	109500000	110800000	domain		chr13	113000000	113500000	domain		chr13	111300000	111900000	domain		chr13	111400000	112300000	domain		chr14	25700000	29200000	domain
chr13	110800000	111300000	domain		chr13	113500000	114300000	domain		chr13	111900000	112300000	domain		chr13	112500000	112900000	domain		chr14	29200000	30800000	domain
chr13	111300000	112300000	domain		chr14	20100000	21100000	domain		chr13	112500000	112900000	domain		chr13	113000000	113500000	domain		chr14	30800000	31900000	domain
chr13	112500000	112900000	domain		chr14	21100000	21600000	domain		chr13	113000000	113500000	domain		chr13	113500000	114300000	domain		chr14	31900000	32900000	domain
chr13	113000000	113600000	domain		chr14	21600000	22200000	domain		chr13	113500000	114300000	domain		chr14	20100000	20700000	domain		chr14	32900000	34300000	domain
chr13	113600000	113700000	domain		chr14	22200000	23500000	domain		chr14	20100000	20700000	domain		chr14	20700000	21600000	domain		chr14	34300000	34800000	domain
chr13	113800000	114300000	domain		chr14	23500000	25200000	domain		chr14	20700000	21100000	domain		chr14	21600000	22100000	domain		chr14	34800000	36300000	domain
chr14	20100000	21100000	domain		chr14	25200000	25700000	domain		chr14	21100000	21600000	domain		chr14	22100000	23500000	domain		chr14	36300000	37200000	domain
[truncated: 2,256 more rows]

## Sheet: mono_TAD
chr10	40000	800000	domain
[truncated: 5,221 more rows]

[truncated: 1 more sheets: mac_TAD]
