# Supplementary material for: Monocytic THP-1 cells diverge significantly from their primary counterparts: a comparative examination of the chromosomal conformations and transcriptomes
Source: Hereditas. 2021 Nov 5;158:43. doi: 10.1186/s41065-021-00205-w (PMC8569982; doi:10.1186/s41065-021-00205-w)
Supplement: Supplementary file 4 — Additional file 4. [file 41065_2021_205_MOESM4_ESM.xlsx]

## Sheet: mono_loop
chr1	108320000	108330000	chr1	108660000	108670000
chr1	109800000	109810000	chr1	109940000	109950000
chr1	110320000	110330000	chr1	110520000	110530000
chr1	110740000	110750000	chr1	110850000	110860000
chr1	115520000	115530000	chr1	115650000	115660000
chr1	116350000	116360000	chr1	116520000	116530000
chr1	116680000	116690000	chr1	117020000	117030000
chr1	116910000	116920000	chr1	117030000	117040000
chr1	145420000	145430000	chr1	145540000	145550000
chr1	152020000	152030000	chr1	152150000	152160000
chr1	15450000	15460000	chr1	15600000	15610000
chr1	156420000	156430000	chr1	156560000	156570000
chr1	15650000	15660000	chr1	15760000	15770000
chr1	157340000	157350000	chr1	157460000	157470000
chr1	161000000	161010000	chr1	161110000	161120000
chr1	161180000	161190000	chr1	161350000	161360000
chr1	16400000	16410000	chr1	16510000	16520000
chr1	1710000	1720000	chr1	1820000	1830000
chr1	17450000	17460000	chr1	17560000	17570000
chr1	174730000	174740000	chr1	174960000	174970000
chr1	175120000	175130000	chr1	175280000	175290000
chr1	180220000	180230000	chr1	180380000	180390000
chr1	182050000	182060000	chr1	182360000	182370000
chr1	184040000	184050000	chr1	184190000	184200000
chr1	1890000	1900000	chr1	1970000	1980000
chr1	192770000	192780000	chr1	192980000	192990000
chr1	202440000	202450000	chr1	202590000	202600000
chr1	203830000	203840000	chr1	204090000	204100000
chr1	204130000	204140000	chr1	204330000	204340000
chr1	206230000	206240000	chr1	206310000	206320000
chr1	20840000	20850000	chr1	20960000	20970000
chr1	212240000	212250000	chr1	212460000	212470000
chr1	21580000	21590000	chr1	21690000	21700000
chr1	226810000	226820000	chr1	227010000	227020000
chr1	229390000	229400000	chr1	229610000	229620000
chr1	231490000	231500000	chr1	231730000	231740000
chr1	247530000	247540000	chr1	247650000	247660000
chr1	25010000	25020000	chr1	25150000	25160000
chr1	25250000	25260000	chr1	25360000	25370000
chr1	26920000	26930000	chr1	27110000	27120000
chr1	28180000	28190000	chr1	28300000	28310000
chr1	28410000	28420000	chr1	28530000	28540000
chr1	29200000	29210000	chr1	29360000	29370000
chr1	31270000	31280000	chr1	31380000	31390000
chr1	39560000	39570000	chr1	39720000	39730000
chr1	40270000	40280000	chr1	40430000	40440000
chr1	41730000	41740000	chr1	41890000	41900000
chr1	43370000	43380000	chr1	43540000	43550000
chr1	45820000	45830000	chr1	45950000	45960000
chr1	46500000	46510000	chr1	46640000	46650000
chr1	53740000	53750000	chr1	53850000	53860000
chr1	54320000	54330000	chr1	54430000	54440000
chr1	90090000	90100000	chr1	90220000	90230000
chr1	90260000	90270000	chr1	90450000	90460000
chr1	94940000	94950000	chr1	95270000	95280000
chr10	101600000	101610000	chr10	101800000	101810000
chr10	103980000	103990000	chr10	104110000	104120000
chr10	111890000	111900000	chr10	112050000	112060000
chr10	134030000	134040000	chr10	134160000	134170000
chr10	16880000	16890000	chr10	17290000	17300000
chr10	28530000	28540000	chr10	28670000	28680000
chr10	30700000	30710000	chr10	30820000	30830000
chr10	38260000	38270000	chr10	38380000	38390000
chr10	59940000	59950000	chr10	60050000	60060000
chr10	6150000	6160000	chr10	6440000	6450000
chr10	63800000	63810000	chr10	64000000	64010000
chr10	64370000	64380000	chr10	64570000	64580000
chr10	6460000	6470000	chr10	6710000	6720000
chr10	70990000	71000000	chr10	71150000	71160000
chr10	71980000	71990000	chr10	72120000	72130000
chr10	72310000	72320000	chr10	72510000	72520000
chr10	73970000	73980000	chr10	74100000	74110000
chr10	91020000	91030000	chr10	91130000	91140000
chr10	95130000	95140000	chr10	95240000	95250000
chr10	970000	980000	chr10	1090000	1100000
chr10	97450000	97460000	chr10	97600000	97610000
chr11	116750000	116760000	chr11	116970000	116980000
chr11	117810000	117820000	chr11	117910000	117920000
chr11	12070000	12080000	chr11	12250000	12260000
chr11	129790000	129800000	chr11	130000000	130010000
chr11	2450000	2460000	chr11	2550000	2560000
chr11	33180000	33190000	chr11	33340000	33350000
chr11	33880000	33890000	chr11	33990000	34000000
chr11	34190000	34200000	chr11	34380000	34390000
chr11	35010000	35020000	chr11	35190000	35200000
chr11	36310000	36320000	chr11	36500000	36510000
chr11	3870000	3880000	chr11	4090000	4100000
chr11	44950000	44960000	chr11	45120000	45130000
chr11	47950000	47960000	chr11	48130000	48140000
chr11	58930000	58940000	chr11	59190000	59200000
chr11	6040000	6050000	chr11	6330000	6340000
chr11	61930000	61940000	chr11	62090000	62100000
chr11	62190000	62200000	chr11	62310000	62320000
chr11	62670000	62680000	chr11	62790000	62800000
chr11	63250000	63260000	chr11	63400000	63410000
chr11	85750000	85760000	chr11	85910000	85920000
chr12	104590000	104600000	chr12	104750000	104760000
chr12	109260000	109270000	chr12	109340000	109350000
chr12	11730000	11740000	chr12	12180000	12190000
chr12	117460000	117470000	chr12	117550000	117560000
chr12	11800000	11810000	chr12	11920000	11930000
chr12	121020000	121030000	chr12	121150000	121160000
chr12	1220000	1230000	chr12	1690000	1700000
chr12	123120000	123130000	chr12	123230000	123240000
chr12	1760000	1770000	chr12	1890000	1900000
chr12	1900000	1910000	chr12	2040000	2050000
chr12	29240000	29250000	chr12	29460000	29470000
chr12	4210000	4220000	chr12	4380000	4390000
chr12	49750000	49760000	chr12	49900000	49910000
chr12	50470000	50480000	chr12	50560000	50570000
chr12	50900000	50910000	chr12	51020000	51030000
chr12	53270000	53280000	chr12	53370000	53380000
chr12	56210000	56220000	chr12	56320000	56330000
chr12	6090000	6100000	chr12	6380000	6390000
chr12	680000	690000	chr12	920000	930000
chr12	77010000	77020000	chr12	77180000	77190000
chr13	28890000	28900000	chr13	29210000	29220000
chr13	41650000	41660000	chr13	41790000	41800000
chr13	45620000	45630000	chr13	45880000	45890000
chr13	52020000	52030000	chr13	52150000	52160000
chr13	78350000	78360000	chr13	78690000	78700000
chr13	79990000	80000000	chr13	80110000	80120000
chr13	95840000	95850000	chr13	96050000	96060000
chr13	99090000	99100000	chr13	99300000	99310000
chr14	21160000	21170000	chr14	21320000	21330000
chr14	22850000	22860000	chr14	22940000	22950000
chr14	31440000	31450000	chr14	31550000	31560000
chr14	50330000	50340000	chr14	50570000	50580000
chr14	59590000	59600000	chr14	59910000	59920000
chr14	61930000	61940000	chr14	62190000	62200000
chr14	69370000	69380000	chr14	69560000	69570000
chr14	70060000	70070000	chr14	70190000	70200000
chr14	73760000	73770000	chr14	73940000	73950000
chr14	75590000	75600000	chr14	75770000	75780000
chr14	81730000	81740000	chr14	81910000	81920000
chr15	101450000	101460000	chr15	101550000	101560000
chr15	101830000	101840000	chr15	102180000	102190000
chr15	31500000	31510000	chr15	31620000	31630000
chr15	40330000	40340000	chr15	40450000	40460000
chr15	40970000	40980000	chr15	41070000	41080000
chr15	51940000	51950000	chr15	52060000	52070000
chr15	57630000	57640000	chr15	57820000	57830000
chr15	66890000	66900000	chr15	67140000	67150000
chr15	69020000	69030000	chr15	69160000	69170000
chr15	69890000	69900000	chr15	70000000	70010000
chr15	74920000	74930000	chr15	75060000	75070000
chr15	75330000	75340000	chr15	75490000	75500000
chr15	78250000	78260000	chr15	78400000	78410000
chr15	89600000	89610000	chr15	89710000	89720000
chr15	89890000	89900000	chr15	89970000	89980000
chr15	90300000	90310000	chr15	90410000	90420000
chr15	90430000	90440000	chr15	90620000	90630000
chr15	91190000	91200000	chr15	91420000	91430000
chr15	93340000	93350000	chr15	93460000	93470000
chr15	94700000	94710000	chr15	94860000	94870000
chr16	10840000	10850000	chr16	10980000	10990000
chr16	2070000	2080000	chr16	2190000	2200000
chr16	23810000	23820000	chr16	24020000	24030000
chr16	56610000	56620000	chr16	56730000	56740000
chr16	57330000	57340000	chr16	57440000	57450000
chr16	66510000	66520000	chr16	66620000	66630000
chr16	69180000	69190000	chr16	69320000	69330000
chr16	750000	760000	chr16	840000	850000
chr16	81400000	81410000	chr16	81750000	81760000
chr16	84540000	84550000	chr16	84650000	84660000
chr16	85850000	85860000	chr16	86020000	86030000
chr16	87810000	87820000	chr16	87940000	87950000
chr17	15730000	15740000	chr17	15900000	15910000
chr17	1960000	1970000	chr17	2140000	2150000
chr17	21020000	21030000	chr17	21110000	21120000
chr17	27290000	27300000	chr17	27440000	27450000
chr17	28130000	28140000	chr17	28250000	28260000
chr17	33320000	33330000	chr17	33440000	33450000
chr17	33630000	33640000	chr17	33860000	33870000
chr17	34300000	34310000	chr17	34470000	34480000
chr17	4110000	4120000	chr17	4310000	4320000
chr17	42290000	42300000	chr17	42400000	42410000
chr17	43350000	43360000	chr17	43460000	43470000
chr17	47250000	47260000	chr17	47370000	47380000
chr17	47640000	47650000	chr17	47770000	47780000
chr17	47940000	47950000	chr17	48070000	48080000
chr17	49070000	49080000	chr17	49220000	49230000
chr17	54890000	54900000	chr17	55010000	55020000
chr17	5490000	5500000	chr17	5610000	5620000
chr17	55930000	55940000	chr17	56070000	56080000
chr17	57380000	57390000	chr17	57510000	57520000
chr17	57820000	57830000	chr17	57930000	57940000
chr17	62100000	62110000	chr17	62210000	62220000
chr17	66260000	66270000	chr17	66370000	66380000
chr17	66770000	66780000	chr17	67230000	67240000
chr17	71250000	71260000	chr17	71360000	71370000
chr17	72370000	72380000	chr17	72490000	72500000
chr17	73630000	73640000	chr17	73740000	73750000
chr17	75080000	75090000	chr17	75190000	75200000
chr17	76840000	76850000	chr17	76960000	76970000
chr18	11730000	11740000	chr18	12030000	12040000
chr18	12390000	12400000	chr18	12650000	12660000
chr18	12720000	12730000	chr18	12930000	12940000
chr18	3280000	3290000	chr18	3660000	3670000
chr18	32810000	32820000	chr18	32930000	32940000
chr18	33330000	33340000	chr18	33530000	33540000
chr18	43530000	43540000	chr18	43650000	43660000
chr18	56450000	56460000	chr18	56720000	56730000
chr18	60380000	60390000	chr18	60620000	60630000
chr18	60800000	60810000	chr18	60990000	61000000
chr18	67860000	67870000	chr18	68100000	68110000
chr18	9070000	9080000	chr18	9200000	9210000
chr19	10370000	10380000	chr19	10490000	10500000
chr19	11400000	11410000	chr19	11480000	11490000
chr19	13090000	13100000	chr19	13200000	13210000
chr19	13990000	14000000	chr19	14150000	14160000
chr19	14300000	14310000	chr19	14450000	14460000
chr19	14680000	14690000	chr19	14790000	14800000
chr19	16150000	16160000	chr19	16290000	16300000
chr19	16350000	16360000	chr19	16490000	16500000
chr19	19470000	19480000	chr19	19600000	19610000
chr19	2470000	2480000	chr19	2610000	2620000
chr19	2640000	2650000	chr19	2750000	2760000
chr19	33720000	33730000	chr19	33890000	33900000
chr19	35840000	35850000	chr19	35960000	35970000
chr19	43940000	43950000	chr19	44020000	44030000
chr19	47930000	47940000	chr19	48200000	48210000
chr19	56020000	56030000	chr19	56140000	56150000
chr19	7190000	7200000	chr19	7290000	7300000
chr19	7740000	7750000	chr19	7850000	7860000
chr19	9730000	9740000	chr19	9900000	9910000
chr2	102630000	102640000	chr2	102850000	102860000
chr2	112640000	112650000	chr2	112800000	112810000
chr2	113370000	113380000	chr2	113480000	113490000
chr2	113510000	113520000	chr2	113640000	113650000
chr2	136890000	136900000	chr2	136980000	136990000
chr2	152140000	152150000	chr2	152260000	152270000
chr2	178020000	178030000	chr2	178190000	178200000
chr2	192430000	192440000	chr2	192550000	192560000
chr2	196360000	196370000	chr2	196520000	196530000
chr2	198060000	198070000	chr2	198170000	198180000
chr2	210840000	210850000	chr2	211060000	211070000
chr2	219590000	219600000	chr2	219700000	219710000
chr2	223550000	223560000	chr2	223770000	223780000
chr2	234070000	234080000	chr2	234150000	234160000
chr2	28810000	28820000	chr2	28980000	28990000
chr2	38800000	38810000	chr2	38960000	38970000
chr2	39280000	39290000	chr2	39450000	39460000
chr2	48330000	48340000	chr2	48640000	48650000
chr2	55240000	55250000	chr2	55390000	55400000
chr2	65140000	65150000	chr2	65260000	65270000
chr2	69250000	69260000	chr2	69530000	69540000
chr2	69790000	69800000	chr2	69940000	69950000
chr2	70130000	70140000	chr2	70370000	70380000
chr2	70140000	70150000	chr2	70300000	70310000
chr2	70560000	70570000	chr2	70840000	70850000
chr2	74940000	74950000	chr2	75100000	75110000
chr2	85640000	85650000	chr2	85770000	85780000
chr2	86050000	86060000	chr2	86300000	86310000
chr2	88890000	88900000	chr2	88970000	88980000
chr2	99020000	99030000	chr2	99130000	99140000
chr2	99260000	99270000	chr2	99450000	99460000
chr20	1300000	1310000	chr20	1410000	1420000
chr20	19760000	19770000	chr20	19970000	19980000
chr20	31100000	31110000	chr20	31230000	31240000
chr20	330000	340000	chr20	450000	460000
chr20	33140000	33150000	chr20	33290000	33300000
chr20	34580000	34590000	chr20	34720000	34730000
chr20	35820000	35830000	chr20	36160000	36170000
chr20	35890000	35900000	chr20	36010000	36020000
chr20	36680000	36690000	chr20	36850000	36860000
chr20	39600000	39610000	chr20	39720000	39730000
chr20	39800000	39810000	chr20	39960000	39970000
chr20	43940000	43950000	chr20	44060000	44070000
chr20	43940000	43950000	chr20	44400000	44410000
chr20	4580000	4590000	chr20	4700000	4710000
chr20	45900000	45910000	chr20	46010000	46020000
chr20	47270000	47280000	chr20	47520000	47530000
chr20	4730000	4740000	chr20	4930000	4940000
chr20	48220000	48230000	chr20	48460000	48470000
chr20	48810000	48820000	chr20	49000000	49010000
chr20	5510000	5520000	chr20	5760000	5770000
chr20	55950000	55960000	chr20	56070000	56080000
chr20	57650000	57660000	chr20	57780000	57790000
chr20	61290000	61300000	chr20	61420000	61430000
chr21	26970000	26980000	chr21	27090000	27100000
chr21	30460000	30470000	chr21	30740000	30750000
chr21	39530000	39540000	chr21	39720000	39730000
chr21	43030000	43040000	chr21	43190000	43200000
chr21	46370000	46380000	chr21	46540000	46550000
chr22	17550000	17560000	chr22	17980000	17990000
chr22	20140000	20150000	chr22	20270000	20280000
chr22	26900000	26910000	chr22	27040000	27050000
chr22	28280000	28290000	chr22	28400000	28410000
chr22	30500000	30510000	chr22	30640000	30650000
chr22	39400000	39410000	chr22	39510000	39520000
chr22	39560000	39570000	chr22	39700000	39710000
chr22	40920000	40930000	chr22	41030000	41040000
chr22	41800000	41810000	chr22	41920000	41930000
chr22	45660000	45670000	chr22	45830000	45840000
chr22	46390000	46400000	chr22	46510000	46520000
chr22	46750000	46760000	chr22	46930000	46940000
chr3	12170000	12180000	chr3	12520000	12530000
chr3	124480000	124490000	chr3	124620000	124630000
chr3	141030000	141040000	chr3	141160000	141170000
chr3	14290000	14300000	chr3	14510000	14520000
chr3	150880000	150890000	chr3	150990000	151000000
chr3	15300000	15310000	chr3	15420000	15430000
chr3	15470000	15480000	chr3	15590000	15600000
chr3	159600000	159610000	chr3	159720000	159730000
chr3	172200000	172210000	chr3	172310000	172320000
chr3	176910000	176920000	chr3	177070000	177080000
chr3	184270000	184280000	chr3	184490000	184500000
chr3	188560000	188570000	chr3	188660000	188670000
chr3	194200000	194210000	chr3	194300000	194310000
chr3	195800000	195810000	chr3	195920000	195930000
chr3	32550000	32560000	chr3	32700000	32710000
chr3	37890000	37900000	chr3	38000000	38010000
chr3	40230000	40240000	chr3	40350000	40360000
chr3	45080000	45090000	chr3	45250000	45260000
chr3	45550000	45560000	chr3	45700000	45710000
chr3	45980000	45990000	chr3	46110000	46120000
chr3	49370000	49380000	chr3	49480000	49490000
chr3	51530000	51540000	chr3	51710000	51720000
chr3	52030000	52040000	chr3	52170000	52180000
chr3	52260000	52270000	chr3	52370000	52380000
chr3	71760000	71770000	chr3	71900000	71910000
chr3	72980000	72990000	chr3	73100000	73110000
chr3	97510000	97520000	chr3	97740000	97750000
chr4	108670000	108680000	chr4	108830000	108840000
chr4	110920000	110930000	chr4	111430000	111440000
chr4	1120000	1130000	chr4	1260000	1270000
chr4	148620000	148630000	chr4	148780000	148790000
chr4	159650000	159660000	chr4	159770000	159780000
chr4	16020000	16030000	chr4	16260000	16270000
chr4	164470000	164480000	chr4	164590000	164600000
chr4	166050000	166060000	chr4	166260000	166270000
chr4	175280000	175290000	chr4	175550000	175560000
chr4	184430000	184440000	chr4	184570000	184580000
chr4	40150000	40160000	chr4	40310000	40320000
chr4	84420000	84430000	chr4	84550000	84560000
chr4	87840000	87850000	chr4	88010000	88020000
chr4	89140000	89150000	chr4	89430000	89440000
chr4	89740000	89750000	chr4	89940000	89950000
chr5	126010000	126020000	chr5	126110000	126120000
chr5	130610000	130620000	chr5	130710000	130720000
chr5	131620000	131630000	chr5	131700000	131710000
chr5	131710000	131720000	chr5	131840000	131850000
chr5	133510000	133520000	chr5	133620000	133630000
chr5	139620000	139630000	chr5	139730000	139740000
chr5	140780000	140790000	chr5	140930000	140940000
chr5	142090000	142100000	chr5	142260000	142270000
chr5	147000000	147010000	chr5	147200000	147210000
chr5	14720000	14730000	chr5	15010000	15020000
chr5	148120000	148130000	chr5	148210000	148220000
chr5	154020000	154030000	chr5	154190000	154200000
chr5	169650000	169660000	chr5	169840000	169850000
chr5	173040000	173050000	chr5	173390000	173400000
chr5	174960000	174970000	chr5	175140000	175150000
chr5	180200000	180210000	chr5	180300000	180310000
chr5	55560000	55570000	chr5	56130000	56140000
chr5	61520000	61530000	chr5	61630000	61640000
chr5	67580000	67590000	chr5	67750000	67760000
chr5	79380000	79390000	chr5	79600000	79610000
chr6	10470000	10480000	chr6	10800000	10810000
chr6	106890000	106900000	chr6	107010000	107020000
chr6	11170000	11180000	chr6	11490000	11500000
chr6	112030000	112040000	chr6	112350000	112360000
chr6	116600000	116610000	chr6	116850000	116860000
chr6	13200000	13210000	chr6	13310000	13320000
chr6	134240000	134250000	chr6	134410000	134420000
chr6	138020000	138030000	chr6	138180000	138190000
chr6	138190000	138200000	chr6	138290000	138300000
chr6	138750000	138760000	chr6	138830000	138840000
chr6	146860000	146870000	chr6	147020000	147030000
chr6	154470000	154480000	chr6	154590000	154600000
chr6	158170000	158180000	chr6	158290000	158300000
chr6	159120000	159130000	chr6	159390000	159400000
chr6	170150000	170160000	chr6	170860000	170870000
chr6	20290000	20300000	chr6	20520000	20530000
chr6	24580000	24590000	chr6	24690000	24700000
chr6	24850000	24860000	chr6	25020000	25030000
chr6	27760000	27770000	chr6	27860000	27870000
chr6	30450000	30460000	chr6	30560000	30570000
chr6	31670000	31680000	chr6	31790000	31800000
chr6	32380000	32390000	chr6	32750000	32760000
chr6	32840000	32850000	chr6	32950000	32960000
chr6	35300000	35310000	chr6	35410000	35420000
chr6	35550000	35560000	chr6	35700000	35710000
chr6	39130000	39140000	chr6	39270000	39280000
chr6	41390000	41400000	chr6	41550000	41560000
chr6	47060000	47070000	chr6	47270000	47280000
chr6	52280000	52290000	chr6	52520000	52530000
chr6	71900000	71910000	chr6	72060000	72070000
chr6	84120000	84130000	chr6	84220000	84230000
chr7	101180000	101190000	chr7	101910000	101920000
chr7	101920000	101930000	chr7	102030000	102040000
chr7	102390000	102400000	chr7	102700000	102710000
chr7	116620000	116630000	chr7	116760000	116770000
chr7	12560000	12570000	chr7	12660000	12670000
chr7	130570000	130580000	chr7	130680000	130690000
chr7	132000000	132010000	chr7	132260000	132270000
chr7	139870000	139880000	chr7	140000000	140010000
chr7	151060000	151070000	chr7	151140000	151150000
chr7	38140000	38150000	chr7	38260000	38270000
chr7	48010000	48020000	chr7	48140000	48150000
chr7	50250000	50260000	chr7	50340000	50350000
chr7	76750000	76760000	chr7	76870000	76880000
chr7	95150000	95160000	chr7	95310000	95320000
chr8	103660000	103670000	chr8	103820000	103830000
chr8	120870000	120880000	chr8	121090000	121100000
chr8	134220000	134230000	chr8	134460000	134470000
chr8	141470000	141480000	chr8	141640000	141650000
chr8	145050000	145060000	chr8	145150000	145160000
chr8	145060000	145070000	chr8	145150000	145160000
chr8	145070000	145080000	chr8	145150000	145160000
chr8	1840000	1850000	chr8	1970000	1980000
chr8	22280000	22290000	chr8	22420000	22430000
chr8	23330000	23340000	chr8	23540000	23550000
chr8	24100000	24110000	chr8	24270000	24280000
chr8	25030000	25040000	chr8	25150000	25160000
chr8	27320000	27330000	chr8	27440000	27450000
chr8	38710000	38720000	chr8	38820000	38830000
chr8	41850000	41860000	chr8	41990000	42000000
chr8	42020000	42030000	chr8	42240000	42250000
chr8	42540000	42550000	chr8	42660000	42670000
chr8	52760000	52770000	chr8	52920000	52930000
chr8	67370000	67380000	chr8	67510000	67520000
chr8	74790000	74800000	chr8	74880000	74890000
chr8	78660000	78670000	chr8	78740000	78750000
chr8	81910000	81920000	chr8	82140000	82150000
chr8	90850000	90860000	chr8	90990000	91000000
chr9	101750000	101760000	chr9	101900000	101910000
chr9	116200000	116210000	chr9	116420000	116430000
chr9	117500000	117510000	chr9	117770000	117780000
chr9	131890000	131900000	chr9	132370000	132380000
chr9	131890000	131900000	chr9	132400000	132410000
chr9	134050000	134060000	chr9	134210000	134220000
chr9	136650000	136660000	chr9	136860000	136870000
chr9	139380000	139390000	chr9	139520000	139530000
chr9	139680000	139690000	chr9	139930000	139940000
chr9	27330000	27340000	chr9	27520000	27530000
chr9	320000	330000	chr9	430000	440000
chr9	32380000	32390000	chr9	32570000	32580000
chr9	33080000	33090000	chr9	33220000	33230000
chr9	33620000	33630000	chr9	33720000	33730000
chr9	36400000	36410000	chr9	36550000	36560000
chr9	4750000	4760000	chr9	4980000	4990000
chr9	77380000	77390000	chr9	77610000	77620000
chr9	890000	900000	chr9	1000000	1010000
chr9	92030000	92040000	chr9	92160000	92170000
chr9	92200000	92210000	chr9	92860000	92870000
chr9	96820000	96830000	chr9	96970000	96980000
chrX	118750000	118760000	chrX	118850000	118860000
chrX	3560000	3570000	chrX	3730000	3740000
chrX	71230000	71240000	chrX	71340000	71350000

## Sheet: mac_loop
chr1	101380000	101390000	chr1	101750000	101760000
chr1	108320000	108330000	chr1	108660000	108670000
chr1	108480000	108490000	chr1	108660000	108670000
chr1	109320000	109330000	chr1	109530000	109540000
chr1	110430000	110440000	chr1	110520000	110530000
chr1	110740000	110750000	chr1	110850000	110860000
chr1	111760000	111770000	chr1	111870000	111880000
chr1	112930000	112940000	chr1	113150000	113160000
chr1	113420000	113430000	chr1	113580000	113590000
chr1	114520000	114530000	chr1	114820000	114830000
chr1	114540000	114550000	chr1	114730000	114740000
chr1	116150000	116160000	chr1	116300000	116310000
chr1	116350000	116360000	chr1	116520000	116530000
chr1	116910000	116920000	chr1	117030000	117040000
chr1	11720000	11730000	chr1	11840000	11850000
chr1	117270000	117280000	chr1	117590000	117600000
chr1	117470000	117480000	chr1	117580000	117590000
chr1	118070000	118080000	chr1	118210000	118220000
chr1	144920000	144930000	chr1	145050000	145060000
chr1	145130000	145140000	chr1	145290000	145300000
chr1	150300000	150310000	chr1	150410000	150420000
chr1	151500000	151510000	chr1	151700000	151710000
chr1	152160000	152170000	chr1	152420000	152430000
chr1	153320000	153330000	chr1	153460000	153470000
chr1	153480000	153490000	chr1	153600000	153610000
chr1	15450000	15460000	chr1	15630000	15640000
chr1	154910000	154920000	chr1	155030000	155040000
chr1	157160000	157170000	chr1	157340000	157350000
chr1	157340000	157350000	chr1	157450000	157460000
chr1	15860000	15870000	chr1	15970000	15980000
chr1	160800000	160810000	chr1	160920000	160930000
chr1	161190000	161200000	chr1	161350000	161360000
chr1	161470000	161480000	chr1	161710000	161720000
chr1	162020000	162030000	chr1	162240000	162250000
chr1	16400000	16410000	chr1	16510000	16520000
chr1	165570000	165580000	chr1	165680000	165690000
chr1	165680000	165690000	chr1	165880000	165890000
chr1	166880000	166890000	chr1	167020000	167030000
chr1	168400000	168410000	chr1	168540000	168550000
chr1	171760000	171770000	chr1	171950000	171960000
chr1	171970000	171980000	chr1	172370000	172380000
chr1	174730000	174740000	chr1	174950000	174960000
chr1	174840000	174850000	chr1	174950000	174960000
chr1	175120000	175130000	chr1	175280000	175290000
chr1	17820000	17830000	chr1	17930000	17940000
chr1	178500000	178510000	chr1	178970000	178980000
chr1	178510000	178520000	chr1	178720000	178730000
chr1	180220000	180230000	chr1	180380000	180390000
chr1	180500000	180510000	chr1	180830000	180840000
chr1	180850000	180860000	chr1	181130000	181140000
chr1	180950000	180960000	chr1	181130000	181140000
chr1	181000000	181010000	chr1	181110000	181120000
chr1	181150000	181160000	chr1	181390000	181400000
chr1	183620000	183630000	chr1	183890000	183900000
chr1	184040000	184050000	chr1	184190000	184200000
chr1	184770000	184780000	chr1	184940000	184950000
chr1	19230000	19240000	chr1	19400000	19410000
chr1	192450000	192460000	chr1	192570000	192580000
chr1	192770000	192780000	chr1	192980000	192990000
chr1	200590000	200600000	chr1	200770000	200780000
chr1	201520000	201530000	chr1	201670000	201680000
chr1	201520000	201530000	chr1	201760000	201770000
chr1	201970000	201980000	chr1	202080000	202090000
chr1	202160000	202170000	chr1	202280000	202290000
chr1	202460000	202470000	chr1	202580000	202590000
chr1	203000000	203010000	chr1	203180000	203190000
chr1	203010000	203020000	chr1	203130000	203140000
chr1	203470000	203480000	chr1	203590000	203600000
chr1	203830000	203840000	chr1	204090000	204100000
chr1	204180000	204190000	chr1	204330000	204340000
chr1	205770000	205780000	chr1	205880000	205890000
chr1	206230000	206240000	chr1	206310000	206320000
chr1	207580000	207590000	chr1	207670000	207680000
chr1	208000000	208010000	chr1	208130000	208140000
chr1	208190000	208200000	chr1	208410000	208420000
chr1	20840000	20850000	chr1	20960000	20970000
chr1	210030000	210040000	chr1	210160000	210170000
chr1	211680000	211690000	chr1	211820000	211830000
chr1	211850000	211860000	chr1	212200000	212210000
chr1	211870000	211880000	chr1	212000000	212010000
chr1	2120000	2130000	chr1	2300000	2310000
chr1	212640000	212650000	chr1	212770000	212780000
chr1	213050000	213060000	chr1	213170000	213180000
chr1	214380000	214390000	chr1	214500000	214510000
chr1	221710000	221720000	chr1	221910000	221920000
chr1	222640000	222650000	chr1	222800000	222810000
chr1	224700000	224710000	chr1	224810000	224820000
chr1	231490000	231500000	chr1	231720000	231730000
chr1	235400000	235410000	chr1	235570000	235580000
chr1	24520000	24530000	chr1	24710000	24720000
chr1	24740000	24750000	chr1	24850000	24860000
chr1	25940000	25950000	chr1	26110000	26120000
chr1	27730000	27740000	chr1	27920000	27930000
chr1	28570000	28580000	chr1	28680000	28690000
chr1	29200000	29210000	chr1	29350000	29360000
chr1	29440000	29450000	chr1	29520000	29530000
chr1	31270000	31280000	chr1	31380000	31390000
chr1	34920000	34930000	chr1	35060000	35070000
chr1	38490000	38500000	chr1	39290000	39300000
chr1	39560000	39570000	chr1	39720000	39730000
chr1	41730000	41740000	chr1	41890000	41900000
chr1	43370000	43380000	chr1	43540000	43550000
chr1	43690000	43700000	chr1	43870000	43880000
chr1	45480000	45490000	chr1	45760000	45770000
chr1	45820000	45830000	chr1	45950000	45960000
chr1	46500000	46510000	chr1	46640000	46650000
chr1	49030000	49040000	chr1	49160000	49170000
chr1	50840000	50850000	chr1	51070000	51080000
chr1	51230000	51240000	chr1	51500000	51510000
chr1	51550000	51560000	chr1	51650000	51660000
chr1	52090000	52100000	chr1	52230000	52240000
chr1	52590000	52600000	chr1	52760000	52770000
chr1	53740000	53750000	chr1	53850000	53860000
chr1	55600000	55610000	chr1	55740000	55750000
chr1	59250000	59260000	chr1	59360000	59370000
chr1	61310000	61320000	chr1	61510000	61520000
chr1	62640000	62650000	chr1	62870000	62880000
chr1	62970000	62980000	chr1	63210000	63220000
chr1	63790000	63800000	chr1	63900000	63910000
chr1	65520000	65530000	chr1	65670000	65680000
chr1	65710000	65720000	chr1	65880000	65890000
chr1	66420000	66430000	chr1	66700000	66710000
chr1	67690000	67700000	chr1	67950000	67960000
chr1	68000000	68010000	chr1	68220000	68230000
chr1	68580000	68590000	chr1	68810000	68820000
chr1	75230000	75240000	chr1	75660000	75670000
chr1	84600000	84610000	chr1	84900000	84910000
chr1	86850000	86860000	chr1	86960000	86970000
chr1	90270000	90280000	chr1	90440000	90450000
chr1	92770000	92780000	chr1	93060000	93070000
chr1	93320000	93330000	chr1	93450000	93460000
chr1	94090000	94100000	chr1	94300000	94310000
chr1	94510000	94520000	chr1	94800000	94810000
chr1	94980000	94990000	chr1	95260000	95270000
chr1	95320000	95330000	chr1	95500000	95510000
chr10	104690000	104700000	chr10	104820000	104830000
chr10	111890000	111900000	chr10	112030000	112040000
chr10	112070000	112080000	chr10	112310000	112320000
chr10	112340000	112350000	chr10	112650000	112660000
chr10	112500000	112510000	chr10	112640000	112650000
chr10	11550000	11560000	chr10	11760000	11770000
chr10	120960000	120970000	chr10	121170000	121180000
chr10	122690000	122700000	chr10	123490000	123500000
chr10	125340000	125350000	chr10	125720000	125730000
chr10	134030000	134040000	chr10	134160000	134170000
chr10	134270000	134280000	chr10	134450000	134460000
chr10	13700000	13710000	chr10	13820000	13830000
chr10	16890000	16900000	chr10	17290000	17300000
chr10	22860000	22870000	chr10	23270000	23280000
chr10	23600000	23610000	chr10	23810000	23820000
chr10	26620000	26630000	chr10	26840000	26850000
chr10	27510000	27520000	chr10	27640000	27650000
chr10	28540000	28550000	chr10	28670000	28680000
chr10	30020000	30030000	chr10	30140000	30150000
chr10	32140000	32150000	chr10	32290000	32300000
chr10	32540000	32550000	chr10	32650000	32660000
chr10	45750000	45760000	chr10	45900000	45910000
chr10	4890000	4900000	chr10	5470000	5480000
chr10	49750000	49760000	chr10	49860000	49870000
chr10	5480000	5490000	chr10	5660000	5670000
chr10	59930000	59940000	chr10	60050000	60060000
chr10	62200000	62210000	chr10	62400000	62410000
chr10	62580000	62590000	chr10	62720000	62730000
chr10	64370000	64380000	chr10	64570000	64580000
chr10	64590000	64600000	chr10	64820000	64830000
chr10	69450000	69460000	chr10	69530000	69540000
chr10	70310000	70320000	chr10	70470000	70480000
chr10	70990000	71000000	chr10	71150000	71160000
chr10	71270000	71280000	chr10	71390000	71400000
chr10	71980000	71990000	chr10	72120000	72130000
chr10	72310000	72320000	chr10	72510000	72520000
chr10	73980000	73990000	chr10	74090000	74100000
chr10	7570000	7580000	chr10	7720000	7730000
chr10	88150000	88160000	chr10	88340000	88350000
chr10	89290000	89300000	chr10	89530000	89540000
chr10	89410000	89420000	chr10	89520000	89530000
chr10	90780000	90790000	chr10	90960000	90970000
chr10	92500000	92510000	chr10	92620000	92630000
chr10	92650000	92660000	chr10	93010000	93020000
chr10	95300000	95310000	chr10	95430000	95440000
chr10	97000000	97010000	chr10	97120000	97130000
chr10	97180000	97190000	chr10	97360000	97370000
chr10	97450000	97460000	chr10	97590000	97600000
chr10	99670000	99680000	chr10	99800000	99810000
chr11	10420000	10430000	chr11	10540000	10550000
chr11	104900000	104910000	chr11	105030000	105040000
chr11	107440000	107450000	chr11	107560000	107570000
chr11	107610000	107620000	chr11	107760000	107770000
chr11	109810000	109820000	chr11	109960000	109970000
chr11	110140000	110150000	chr11	110300000	110310000
chr11	111150000	111160000	chr11	111290000	111300000
chr11	111430000	111440000	chr11	111710000	111720000
chr11	112450000	112460000	chr11	112660000	112670000
chr11	113170000	113180000	chr11	113600000	113610000
chr11	117690000	117700000	chr11	117810000	117820000
chr11	117690000	117700000	chr11	117920000	117930000
chr11	120040000	120050000	chr11	120160000	120170000
chr11	12060000	12070000	chr11	12300000	12310000
chr11	122080000	122090000	chr11	122370000	122380000
chr11	122980000	122990000	chr11	123110000	123120000
chr11	123170000	123180000	chr11	123340000	123350000
chr11	123450000	123460000	chr11	123570000	123580000
chr11	124840000	124850000	chr11	125010000	125020000
chr11	125790000	125800000	chr11	126060000	126070000
chr11	128500000	128510000	chr11	128630000	128640000
chr11	128990000	129000000	chr11	129200000	129210000
chr11	129100000	129110000	chr11	129200000	129210000
chr11	133910000	133920000	chr11	134010000	134020000
chr11	13790000	13800000	chr11	13970000	13980000
chr11	13790000	13800000	chr11	14270000	14280000
chr11	14550000	14560000	chr11	14670000	14680000
chr11	15120000	15130000	chr11	15230000	15240000
chr11	17250000	17260000	chr11	17520000	17530000
chr11	17780000	17790000	chr11	17990000	18000000
chr11	19580000	19590000	chr11	19760000	19770000
chr11	2210000	2220000	chr11	2440000	2450000
chr11	27200000	27210000	chr11	27500000	27510000
chr11	32070000	32080000	chr11	32190000	32200000
chr11	33180000	33190000	chr11	33350000	33360000
chr11	33570000	33580000	chr11	33690000	33700000
chr11	33870000	33880000	chr11	33990000	34000000
chr11	34600000	34610000	chr11	34910000	34920000
chr11	36070000	36080000	chr11	36280000	36290000
chr11	36310000	36320000	chr11	36490000	36500000
chr11	3870000	3880000	chr11	4090000	4100000
chr11	43910000	43920000	chr11	44050000	44060000
chr11	44950000	44960000	chr11	45120000	45130000
chr11	47650000	47660000	chr11	47760000	47770000
chr11	47950000	47960000	chr11	48120000	48130000
chr11	56880000	56890000	chr11	57010000	57020000
chr11	57450000	57460000	chr11	58310000	58320000
chr11	58440000	58450000	chr11	58550000	58560000
chr11	58930000	58940000	chr11	59050000	59060000
chr11	59580000	59590000	chr11	59890000	59900000
chr11	6040000	6050000	chr11	6330000	6340000
chr11	63240000	63250000	chr11	63400000	63410000
chr11	63760000	63770000	chr11	63910000	63920000
chr11	6400000	6410000	chr11	6520000	6530000
chr11	66460000	66470000	chr11	66600000	66610000
chr11	68660000	68670000	chr11	68840000	68850000
chr11	70310000	70320000	chr11	70600000	70610000
chr11	71730000	71740000	chr11	71880000	71890000
chr11	73430000	73440000	chr11	73620000	73630000
chr11	73680000	73690000	chr11	73790000	73800000
chr11	74160000	74170000	chr11	74280000	74290000
chr11	74310000	74320000	chr11	74440000	74450000
chr11	76440000	76450000	chr11	76630000	76640000
chr11	76520000	76530000	chr11	76620000	76630000
chr11	85750000	85760000	chr11	85920000	85930000
chr11	86160000	86170000	chr11	86310000	86320000
chr11	86640000	86650000	chr11	87000000	87010000
chr11	94350000	94360000	chr11	94630000	94640000
chr12	102160000	102170000	chr12	102290000	102300000
chr12	105510000	105520000	chr12	105590000	105600000
chr12	106630000	106640000	chr12	106740000	106750000
chr12	107350000	107360000	chr12	107470000	107480000
chr12	108070000	108080000	chr12	108270000	108280000
chr12	109060000	109070000	chr12	109180000	109190000
chr12	10920000	10930000	chr12	11640000	11650000
chr12	110530000	110540000	chr12	110870000	110880000
chr12	110540000	110550000	chr12	110660000	110670000
chr12	110890000	110900000	chr12	111030000	111040000
chr12	111570000	111580000	chr12	111720000	111730000
chr12	112690000	112700000	chr12	112820000	112830000
chr12	117650000	117660000	chr12	118280000	118290000
chr12	121020000	121030000	chr12	121150000	121160000
chr12	121770000	121780000	chr12	121880000	121890000
chr12	12230000	12240000	chr12	12480000	12490000
chr12	1230000	1240000	chr12	1680000	1690000
chr12	123460000	123470000	chr12	123720000	123730000
chr12	12520000	12530000	chr12	12850000	12860000
chr12	12530000	12540000	chr12	12710000	12720000
chr12	13170000	13180000	chr12	13360000	13370000
chr12	13250000	13260000	chr12	13360000	13370000
chr12	132830000	132840000	chr12	132950000	132960000
chr12	14390000	14400000	chr12	14570000	14580000
chr12	14400000	14410000	chr12	14510000	14520000
chr12	1750000	1760000	chr12	1890000	1900000
chr12	22250000	22260000	chr12	22480000	22490000
chr12	22680000	22690000	chr12	22780000	22790000
chr12	25140000	25150000	chr12	25280000	25290000
chr12	27570000	27580000	chr12	27790000	27800000
chr12	27670000	27680000	chr12	27780000	27790000
chr12	29220000	29230000	chr12	29470000	29480000
chr12	31820000	31830000	chr12	32200000	32210000
chr12	3240000	3250000	chr12	3380000	3390000
chr12	32910000	32920000	chr12	33070000	33080000
chr12	3760000	3770000	chr12	3880000	3890000
chr12	3990000	4000000	chr12	4140000	4150000
chr12	41010000	41020000	chr12	41310000	41320000
chr12	42520000	42530000	chr12	42720000	42730000
chr12	45940000	45950000	chr12	46130000	46140000
chr12	49480000	49490000	chr12	49630000	49640000
chr12	49750000	49760000	chr12	49900000	49910000
chr12	50890000	50900000	chr12	51030000	51040000
chr12	51210000	51220000	chr12	51360000	51370000
chr12	52070000	52080000	chr12	52190000	52200000
chr12	52550000	52560000	chr12	52720000	52730000
chr12	53930000	53940000	chr12	54060000	54070000
chr12	57690000	57700000	chr12	57840000	57850000
chr12	62970000	62980000	chr12	63180000	63190000
chr12	64070000	64080000	chr12	64190000	64200000
chr12	64230000	64240000	chr12	64650000	64660000
chr12	680000	690000	chr12	920000	930000
chr12	68730000	68740000	chr12	69060000	69070000
chr12	68870000	68880000	chr12	69000000	69010000
chr12	69320000	69330000	chr12	69460000	69470000
chr12	7080000	7090000	chr12	7160000	7170000
chr12	7090000	7100000	chr12	7270000	7280000
chr12	70980000	70990000	chr12	71110000	71120000
chr12	76470000	76480000	chr12	76740000	76750000
chr12	77010000	77020000	chr12	77180000	77190000
chr12	7830000	7840000	chr12	7950000	7960000
chr12	78390000	78400000	chr12	78510000	78520000
chr12	85260000	85270000	chr12	85420000	85430000
chr12	8810000	8820000	chr12	9190000	9200000
chr12	89410000	89420000	chr12	89850000	89860000
chr12	89410000	89420000	chr12	89910000	89920000
chr12	91360000	91370000	chr12	91500000	91510000
chr12	92540000	92550000	chr12	92800000	92810000
chr12	93370000	93380000	chr12	93790000	93800000
chr12	94150000	94160000	chr12	94480000	94490000
chr12	96450000	96460000	chr12	96600000	96610000
chr12	96670000	96680000	chr12	96780000	96790000
chr12	98810000	98820000	chr12	98910000	98920000
chr12	9900000	9910000	chr12	10290000	10300000
chr13	108980000	108990000	chr13	109160000	109170000
chr13	114900000	114910000	chr13	114980000	114990000
chr13	24030000	24040000	chr13	24450000	24460000
chr13	24590000	24600000	chr13	24790000	24800000
chr13	25430000	25440000	chr13	25540000	25550000
chr13	28900000	28910000	chr13	29210000	29220000
chr13	28970000	28980000	chr13	29210000	29220000
chr13	29250000	29260000	chr13	29360000	29370000
chr13	36550000	36560000	chr13	36840000	36850000
chr13	41650000	41660000	chr13	41790000	41800000
chr13	42240000	42250000	chr13	42680000	42690000
chr13	43540000	43550000	chr13	43640000	43650000
chr13	44470000	44480000	chr13	45040000	45050000
chr13	46190000	46200000	chr13	46300000	46310000
chr13	46900000	46910000	chr13	47030000	47040000
chr13	49170000	49180000	chr13	49340000	49350000
chr13	49870000	49880000	chr13	50010000	50020000
chr13	51720000	51730000	chr13	51850000	51860000
chr13	77230000	77240000	chr13	77470000	77480000
chr13	77900000	77910000	chr13	78050000	78060000
chr13	78160000	78170000	chr13	78320000	78330000
chr13	78350000	78360000	chr13	78690000	78700000
chr13	80000000	80010000	chr13	80110000	80120000
chr13	85490000	85500000	chr13	86380000	86390000
chr14	100850000	100860000	chr14	101110000	101120000
chr14	103540000	103550000	chr14	103750000	103760000
chr14	21160000	21170000	chr14	21320000	21330000
chr14	21170000	21180000	chr14	21440000	21450000
chr14	24800000	24810000	chr14	24900000	24910000
chr14	34300000	34310000	chr14	34690000	34700000
chr14	34800000	34810000	chr14	34960000	34970000
chr14	35600000	35610000	chr14	35880000	35890000
chr14	39190000	39200000	chr14	39480000	39490000
chr14	50320000	50330000	chr14	50570000	50580000
chr14	50780000	50790000	chr14	50990000	51000000
chr14	53290000	53300000	chr14	53420000	53430000
chr14	60170000	60180000	chr14	60360000	60370000
chr14	61090000	61100000	chr14	61720000	61730000
chr14	61760000	61770000	chr14	61910000	61920000
chr14	61940000	61950000	chr14	62190000	62200000
chr14	64260000	64270000	chr14	64770000	64780000
chr14	65000000	65010000	chr14	65110000	65120000
chr14	67630000	67640000	chr14	67750000	67760000
chr14	67900000	67910000	chr14	68010000	68020000
chr14	69380000	69390000	chr14	69570000	69580000
chr14	70050000	70060000	chr14	70190000	70200000
chr14	70810000	70820000	chr14	71050000	71060000
chr14	72980000	72990000	chr14	73410000	73420000
chr14	74570000	74580000	chr14	74710000	74720000
chr14	75600000	75610000	chr14	75770000	75780000
chr14	88480000	88490000	chr14	88630000	88640000
chr14	90430000	90440000	chr14	90700000	90710000
chr14	90860000	90870000	chr14	91160000	91170000
chr14	91640000	91650000	chr14	91750000	91760000
chr14	96560000	96570000	chr14	96730000	96740000
chr14	96760000	96770000	chr14	96890000	96900000
chr15	100900000	100910000	chr15	101130000	101140000
chr15	101160000	101170000	chr15	101410000	101420000
chr15	101830000	101840000	chr15	102180000	102190000
chr15	20560000	20570000	chr15	22500000	22510000
chr15	30950000	30960000	chr15	31040000	31050000
chr15	31270000	31280000	chr15	31410000	31420000
chr15	33580000	33590000	chr15	33990000	34000000
chr15	34910000	34920000	chr15	35210000	35220000
chr15	38280000	38290000	chr15	38660000	38670000
chr15	38280000	38290000	chr15	38700000	38710000
chr15	38290000	38300000	chr15	38640000	38650000
chr15	38760000	38770000	chr15	38980000	38990000
chr15	38850000	38860000	chr15	38960000	38970000
chr15	42770000	42780000	chr15	42940000	42950000
chr15	45750000	45760000	chr15	45900000	45910000
chr15	49150000	49160000	chr15	49270000	49280000
chr15	49290000	49300000	chr15	49410000	49420000
chr15	51940000	51950000	chr15	52060000	52070000
chr15	52270000	52280000	chr15	52430000	52440000
chr15	57430000	57440000	chr15	57590000	57600000
chr15	57630000	57640000	chr15	57810000	57820000
chr15	59670000	59680000	chr15	59770000	59780000
chr15	60010000	60020000	chr15	60610000	60620000
chr15	63580000	63590000	chr15	63690000	63700000
chr15	64490000	64500000	chr15	64660000	64670000
chr15	66890000	66900000	chr15	67060000	67070000
chr15	68150000	68160000	chr15	68330000	68340000
chr15	73850000	73860000	chr15	73990000	74000000
chr15	78400000	78410000	chr15	78530000	78540000
chr15	78600000	78610000	chr15	78710000	78720000
chr15	79200000	79210000	chr15	79470000	79480000
chr15	79320000	79330000	chr15	79470000	79480000
chr15	81560000	81570000	chr15	81690000	81700000
chr15	83510000	83520000	chr15	83660000	83670000
chr15	83690000	83700000	chr15	83800000	83810000
chr15	83910000	83920000	chr15	84050000	84060000
chr15	89440000	89450000	chr15	89560000	89570000
chr15	89600000	89610000	chr15	89720000	89730000
chr15	90300000	90310000	chr15	90410000	90420000
chr15	90440000	90450000	chr15	90610000	90620000
chr15	90860000	90870000	chr15	91020000	91030000
chr15	91180000	91190000	chr15	91430000	91440000
chr15	91490000	91500000	chr15	91810000	91820000
chr15	91590000	91600000	chr15	91810000	91820000
chr15	91840000	91850000	chr15	92620000	92630000
chr15	93060000	93070000	chr15	93250000	93260000
chr15	94540000	94550000	chr15	94650000	94660000
chr15	94710000	94720000	chr15	94850000	94860000
chr15	98440000	98450000	chr15	98720000	98730000
chr15	99060000	99070000	chr15	99190000	99200000
chr15	99640000	99650000	chr15	99750000	99760000
chr15	99940000	99950000	chr15	100100000	100110000
chr16	10830000	10840000	chr16	11010000	11020000
chr16	11040000	11050000	chr16	11450000	11460000
chr16	11050000	11060000	chr16	11350000	11360000
chr16	11490000	11500000	chr16	11750000	11760000
chr16	11500000	11510000	chr16	11620000	11630000
chr16	11860000	11870000	chr16	11970000	11980000
chr16	14670000	14680000	chr16	14750000	14760000
chr16	15970000	15980000	chr16	16090000	16100000
chr16	19610000	19620000	chr16	19890000	19900000
chr16	23810000	23820000	chr16	24020000	24030000
chr16	24050000	24060000	chr16	24510000	24520000
chr16	56610000	56620000	chr16	56730000	56740000
chr16	57330000	57340000	chr16	57450000	57460000
chr16	57600000	57610000	chr16	57760000	57770000
chr16	58370000	58380000	chr16	58520000	58530000
chr16	58550000	58560000	chr16	58630000	58640000
chr16	69180000	69190000	chr16	69320000	69330000
chr16	74530000	74540000	chr16	74650000	74660000
chr16	77270000	77280000	chr16	77610000	77620000
chr16	81400000	81410000	chr16	81750000	81760000
chr16	81450000	81460000	chr16	81560000	81570000
chr16	82060000	82070000	chr16	82260000	82270000
chr16	84110000	84120000	chr16	84220000	84230000
chr16	84540000	84550000	chr16	84650000	84660000
chr16	84780000	84790000	chr16	85000000	85010000
chr17	1270000	1280000	chr17	1410000	1420000
chr17	15160000	15170000	chr17	15400000	15410000
chr17	15730000	15740000	chr17	15900000	15910000
chr17	16910000	16920000	chr17	17050000	17060000
chr17	17790000	17800000	chr17	17930000	17940000
chr17	19550000	19560000	chr17	19660000	19670000
chr17	19890000	19900000	chr17	20010000	20020000
chr17	20020000	20030000	chr17	20210000	20220000
chr17	26080000	26090000	chr17	26200000	26210000
chr17	27290000	27300000	chr17	27430000	27440000
chr17	28130000	28140000	chr17	28250000	28260000
chr17	29880000	29890000	chr17	30170000	30180000
chr17	30810000	30820000	chr17	30940000	30950000
chr17	32520000	32530000	chr17	32680000	32690000
chr17	33320000	33330000	chr17	33440000	33450000
chr17	34290000	34300000	chr17	34470000	34480000
chr17	37420000	37430000	chr17	37540000	37550000
chr17	39700000	39710000	chr17	39810000	39820000
chr17	39880000	39890000	chr17	39990000	40000000
chr17	40860000	40870000	chr17	40970000	40980000
chr17	42280000	42290000	chr17	42420000	42430000
chr17	42600000	42610000	chr17	42710000	42720000
chr17	47640000	47650000	chr17	47770000	47780000
chr17	4810000	4820000	chr17	4960000	4970000
chr17	5490000	5500000	chr17	5610000	5620000
chr17	5490000	5500000	chr17	6320000	6330000
chr17	55930000	55940000	chr17	56070000	56080000
chr17	56780000	56790000	chr17	57080000	57090000
chr17	59490000	59500000	chr17	59620000	59630000
chr17	59710000	59720000	chr17	59910000	59920000
chr17	60780000	60790000	chr17	61040000	61050000
chr17	61500000	61510000	chr17	61690000	61700000
chr17	61990000	62000000	chr17	62100000	62110000
chr17	64710000	64720000	chr17	64900000	64910000
chr17	6580000	6590000	chr17	6710000	6720000
chr17	66530000	66540000	chr17	66750000	66760000
chr17	66770000	66780000	chr17	67230000	67240000
chr17	66780000	66790000	chr17	66960000	66970000
chr17	71250000	71260000	chr17	71360000	71370000
chr17	73050000	73060000	chr17	73190000	73200000
chr17	74110000	74120000	chr17	74270000	74280000
chr17	74860000	74870000	chr17	75060000	75070000
chr17	75080000	75090000	chr17	75230000	75240000
chr17	78390000	78400000	chr17	78950000	78960000
chr18	20390000	20400000	chr18	20560000	20570000
chr18	20720000	20730000	chr18	20820000	20830000
chr18	21940000	21950000	chr18	22060000	22070000
chr18	24230000	24240000	chr18	24350000	24360000
chr18	280000	290000	chr18	610000	620000
chr18	29130000	29140000	chr18	29300000	29310000
chr18	32580000	32590000	chr18	32720000	32730000
chr18	3270000	3280000	chr18	3670000	3680000
chr18	32810000	32820000	chr18	32930000	32940000
chr18	32980000	32990000	chr18	33070000	33080000
chr18	33330000	33340000	chr18	33530000	33540000
chr18	33670000	33680000	chr18	33860000	33870000
chr18	46000000	46010000	chr18	46190000	46200000
chr18	55850000	55860000	chr18	55980000	55990000
chr18	56440000	56450000	chr18	56720000	56730000
chr18	60790000	60800000	chr18	60990000	61000000
chr18	61180000	61190000	chr18	61500000	61510000
chr18	64770000	64780000	chr18	64860000	64870000
chr18	67860000	67870000	chr18	68100000	68110000
chr18	71860000	71870000	chr18	72000000	72010000
chr18	77140000	77150000	chr18	77400000	77410000
chr18	9970000	9980000	chr18	10520000	10530000
chr19	10370000	10380000	chr19	10490000	10500000
chr19	10550000	10560000	chr19	10660000	10670000
chr19	13070000	13080000	chr19	13200000	13210000
chr19	13390000	13400000	chr19	13690000	13700000
chr19	13990000	14000000	chr19	14180000	14190000
chr19	14300000	14310000	chr19	14450000	14460000
chr19	14680000	14690000	chr19	14790000	14800000
chr19	16160000	16170000	chr19	16280000	16290000
chr19	16350000	16360000	chr19	16490000	16500000
chr19	16880000	16890000	chr19	17010000	17020000
chr19	16890000	16900000	chr19	17160000	17170000
chr19	19640000	19650000	chr19	19750000	19760000
chr19	21210000	21220000	chr19	21320000	21330000
chr19	33460000	33470000	chr19	33580000	33590000
chr19	33720000	33730000	chr19	33890000	33900000
chr19	34270000	34280000	chr19	34480000	34490000
chr19	40040000	40050000	chr19	40160000	40170000
chr19	47930000	47940000	chr19	48200000	48210000
chr19	54990000	55000000	chr19	55180000	55190000
chr19	6510000	6520000	chr19	6630000	6640000
chr19	7630000	7640000	chr19	7740000	7750000
chr19	8220000	8230000	chr19	8310000	8320000
chr19	9730000	9740000	chr19	9900000	9910000
chr2	101340000	101350000	chr2	101600000	101610000
chr2	102860000	102870000	chr2	103060000	103070000
chr2	105730000	105740000	chr2	105850000	105860000
chr2	105980000	105990000	chr2	106130000	106140000
chr2	10970000	10980000	chr2	11260000	11270000
chr2	10980000	10990000	chr2	11090000	11100000
chr2	112640000	112650000	chr2	112800000	112810000
chr2	113500000	113510000	chr2	113700000	113710000
chr2	11370000	11380000	chr2	11480000	11490000
chr2	11370000	11380000	chr2	11550000	11560000
chr2	114500000	114510000	chr2	114670000	114680000
chr2	11610000	11620000	chr2	11720000	11730000
chr2	118970000	118980000	chr2	119610000	119620000
chr2	121840000	121850000	chr2	122110000	122120000
chr2	128080000	128090000	chr2	128240000	128250000
chr2	135540000	135550000	chr2	135650000	135660000
chr2	136670000	136680000	chr2	137140000	137150000
chr2	136740000	136750000	chr2	136870000	136880000
chr2	136880000	136890000	chr2	136990000	137000000
chr2	143440000	143450000	chr2	143630000	143640000
chr2	145270000	145280000	chr2	145410000	145420000
chr2	152130000	152140000	chr2	152260000	152270000
chr2	158630000	158640000	chr2	158860000	158870000
chr2	159750000	159760000	chr2	159970000	159980000
chr2	162860000	162870000	chr2	162970000	162980000
chr2	16790000	16800000	chr2	16940000	16950000
chr2	173030000	173040000	chr2	173320000	173330000
chr2	173460000	173470000	chr2	173570000	173580000
chr2	173890000	173900000	chr2	174070000	174080000
chr2	175020000	175030000	chr2	175200000	175210000
chr2	175630000	175640000	chr2	175850000	175860000
chr2	177000000	177010000	chr2	177500000	177510000
chr2	180090000	180100000	chr2	180200000	180210000
chr2	181960000	181970000	chr2	182330000	182340000
chr2	182610000	182620000	chr2	182760000	182770000
chr2	183050000	183060000	chr2	183510000	183520000
chr2	187360000	187370000	chr2	187500000	187510000
chr2	188360000	188370000	chr2	188440000	188450000
chr2	190330000	190340000	chr2	190490000	190500000
chr2	191910000	191920000	chr2	192020000	192030000
chr2	192410000	192420000	chr2	192610000	192620000
chr2	192430000	192440000	chr2	192550000	192560000
chr2	198060000	198070000	chr2	198170000	198180000
chr2	198660000	198670000	chr2	198990000	199000000
chr2	200570000	200580000	chr2	200720000	200730000
chr2	200570000	200580000	chr2	200800000	200810000
chr2	20310000	20320000	chr2	20440000	20450000
chr2	20640000	20650000	chr2	20830000	20840000
chr2	206660000	206670000	chr2	206740000	206750000
chr2	207040000	207050000	chr2	207120000	207130000
chr2	210840000	210850000	chr2	211050000	211060000
chr2	21260000	21270000	chr2	21340000	21350000
chr2	217380000	217390000	chr2	217530000	217540000
chr2	220260000	220270000	chr2	220400000	220410000
chr2	223180000	223190000	chr2	223420000	223430000
chr2	223840000	223850000	chr2	223960000	223970000
chr2	225750000	225760000	chr2	225860000	225870000
chr2	230150000	230160000	chr2	230270000	230280000
chr2	231970000	231980000	chr2	232080000	232090000
chr2	232160000	232170000	chr2	232270000	232280000
chr2	232760000	232770000	chr2	233190000	233200000
chr2	233710000	233720000	chr2	233900000	233910000
chr2	234070000	234080000	chr2	234150000	234160000
chr2	234190000	234200000	chr2	234350000	234360000
chr2	236500000	236510000	chr2	236650000	236660000
chr2	24630000	24640000	chr2	25050000	25060000
chr2	25200000	25210000	chr2	25350000	25360000
chr2	26820000	26830000	chr2	26970000	26980000
chr2	27320000	27330000	chr2	27430000	27440000
chr2	28810000	28820000	chr2	28970000	28980000
chr2	30430000	30440000	chr2	30920000	30930000
chr2	30440000	30450000	chr2	30660000	30670000
chr2	36580000	36590000	chr2	36730000	36740000
chr2	37640000	37650000	chr2	37800000	37810000
chr2	37860000	37870000	chr2	38050000	38060000
chr2	38380000	38390000	chr2	38490000	38500000
chr2	38540000	38550000	chr2	38730000	38740000
chr2	45870000	45880000	chr2	46000000	46010000
chr2	55240000	55250000	chr2	55390000	55400000
chr2	61020000	61030000	chr2	61120000	61130000
chr2	62680000	62690000	chr2	63000000	63010000
chr2	64270000	64280000	chr2	64550000	64560000
chr2	64870000	64880000	chr2	65090000	65100000
chr2	64970000	64980000	chr2	65080000	65090000
chr2	65140000	65150000	chr2	65260000	65270000
chr2	65490000	65500000	chr2	65780000	65790000
chr2	65670000	65680000	chr2	65760000	65770000
chr2	66660000	66670000	chr2	66800000	66810000
chr2	69240000	69250000	chr2	69530000	69540000
chr2	69780000	69790000	chr2	69940000	69950000
chr2	70890000	70900000	chr2	71000000	71010000
chr2	72990000	73000000	chr2	73080000	73090000
chr2	73110000	73120000	chr2	73390000	73400000
chr2	74710000	74720000	chr2	74810000	74820000
chr2	74930000	74940000	chr2	75100000	75110000
chr2	84720000	84730000	chr2	85090000	85100000
chr2	85870000	85880000	chr2	86030000	86040000
chr2	86050000	86060000	chr2	86300000	86310000
chr2	9010000	9020000	chr2	9270000	9280000
chr2	9280000	9290000	chr2	9470000	9480000
chr2	99260000	99270000	chr2	99450000	99460000
chr20	1290000	1300000	chr20	1410000	1420000
chr20	19180000	19190000	chr20	19560000	19570000
chr20	19670000	19680000	chr20	19970000	19980000
chr20	20640000	20650000	chr20	20800000	20810000
chr20	2180000	2190000	chr20	2320000	2330000
chr20	22310000	22320000	chr20	22660000	22670000
chr20	23040000	23050000	chr20	23210000	23220000
chr20	31100000	31110000	chr20	31240000	31250000
chr20	330000	340000	chr20	440000	450000
chr20	33120000	33130000	chr20	33310000	33320000
chr20	33680000	33690000	chr20	33790000	33800000
chr20	33880000	33890000	chr20	34030000	34040000
chr20	34580000	34590000	chr20	34720000	34730000
chr20	37260000	37270000	chr20	37370000	37380000
chr20	39360000	39370000	chr20	39580000	39590000
chr20	39610000	39620000	chr20	39720000	39730000
chr20	39800000	39810000	chr20	39960000	39970000
chr20	43760000	43770000	chr20	43910000	43920000
chr20	45830000	45840000	chr20	46250000	46260000
chr20	4590000	4600000	chr20	4700000	4710000
chr20	46020000	46030000	chr20	46130000	46140000
chr20	47270000	47280000	chr20	47520000	47530000
chr20	47390000	47400000	chr20	47520000	47530000
chr20	47680000	47690000	chr20	47870000	47880000
chr20	47950000	47960000	chr20	48150000	48160000
chr20	48800000	48810000	chr20	49070000	49080000
chr20	49240000	49250000	chr20	49360000	49370000
chr20	52830000	52840000	chr20	53260000	53270000
chr20	5540000	5550000	chr20	5760000	5770000
chr20	55660000	55670000	chr20	55910000	55920000
chr20	56080000	56090000	chr20	56780000	56790000
chr20	57660000	57670000	chr20	57780000	57790000
chr20	61290000	61300000	chr20	61420000	61430000
chr20	790000	800000	chr20	930000	940000
chr20	9380000	9390000	chr20	9590000	9600000
chr3	101520000	101530000	chr3	101940000	101950000
chr3	113200000	113210000	chr3	113340000	113350000
chr3	11430000	11440000	chr3	11590000	11600000
chr3	121820000	121830000	chr3	121970000	121980000
chr3	122270000	122280000	chr3	122390000	122400000
chr3	124280000	124290000	chr3	124400000	124410000
chr3	125960000	125970000	chr3	126100000	126110000
chr3	128150000	128160000	chr3	128300000	128310000
chr3	129340000	129350000	chr3	129540000	129550000
chr3	129660000	129670000	chr3	129810000	129820000
chr3	130470000	130480000	chr3	130600000	130610000
chr3	131970000	131980000	chr3	132110000	132120000
chr3	133930000	133940000	chr3	134010000	134020000
chr3	13540000	13550000	chr3	13680000	13690000
chr3	135630000	135640000	chr3	135760000	135770000
chr3	136470000	136480000	chr3	136730000	136740000
chr3	138410000	138420000	chr3	138640000	138650000
chr3	140710000	140720000	chr3	140910000	140920000
chr3	142550000	142560000	chr3	142700000	142710000
chr3	14290000	14300000	chr3	14500000	14510000
chr3	143490000	143500000	chr3	143670000	143680000
chr3	145780000	145790000	chr3	145890000	145900000
chr3	148450000	148460000	chr3	148560000	148570000
chr3	148830000	148840000	chr3	148990000	149000000
chr3	150440000	150450000	chr3	150580000	150590000
chr3	150880000	150890000	chr3	150990000	151000000
chr3	151150000	151160000	chr3	151550000	151560000
chr3	152760000	152770000	chr3	152870000	152880000
chr3	15300000	15310000	chr3	15440000	15450000
chr3	15470000	15480000	chr3	15590000	15600000
chr3	155060000	155070000	chr3	155420000	155430000
chr3	159600000	159610000	chr3	159720000	159730000
chr3	160410000	160420000	chr3	160640000	160650000
chr3	16090000	16100000	chr3	16280000	16290000
chr3	160980000	160990000	chr3	161130000	161140000
chr3	167760000	167770000	chr3	167880000	167890000
chr3	172210000	172220000	chr3	172310000	172320000
chr3	172520000	172530000	chr3	172760000	172770000
chr3	178780000	178790000	chr3	179030000	179040000
chr3	179160000	179170000	chr3	179270000	179280000
chr3	182900000	182910000	chr3	183100000	183110000
chr3	183610000	183620000	chr3	184000000	184010000
chr3	184270000	184280000	chr3	184490000	184500000
chr3	185700000	185710000	chr3	185970000	185980000
chr3	18600000	18610000	chr3	18790000	18800000
chr3	186560000	186570000	chr3	186870000	186880000
chr3	188540000	188550000	chr3	188660000	188670000
chr3	189570000	189580000	chr3	189650000	189660000
chr3	189680000	189690000	chr3	189910000	189920000
chr3	191900000	191910000	chr3	192150000	192160000
chr3	192540000	192550000	chr3	192640000	192650000
chr3	195050000	195060000	chr3	195240000	195250000
chr3	195970000	195980000	chr3	196240000	196250000
chr3	196560000	196570000	chr3	196690000	196700000
chr3	196950000	196960000	chr3	197230000	197240000
chr3	30060000	30070000	chr3	30240000	30250000
chr3	32540000	32550000	chr3	32700000	32710000
chr3	33170000	33180000	chr3	33410000	33420000
chr3	33670000	33680000	chr3	33810000	33820000
chr3	36000000	36010000	chr3	36730000	36740000
chr3	36770000	36780000	chr3	36900000	36910000
chr3	37890000	37900000	chr3	38000000	38010000
chr3	38560000	38570000	chr3	38690000	38700000
chr3	40230000	40240000	chr3	40350000	40360000
chr3	42290000	42300000	chr3	42480000	42490000
chr3	44570000	44580000	chr3	44940000	44950000
chr3	45080000	45090000	chr3	45250000	45260000
chr3	45550000	45560000	chr3	45700000	45710000
chr3	46000000	46010000	chr3	46110000	46120000
chr3	46130000	46140000	chr3	46240000	46250000
chr3	46740000	46750000	chr3	46940000	46950000
chr3	49200000	49210000	chr3	49310000	49320000
chr3	49370000	49380000	chr3	49480000	49490000
chr3	52030000	52040000	chr3	52170000	52180000
chr3	52250000	52260000	chr3	52370000	52380000
chr3	56730000	56740000	chr3	57020000	57030000
chr3	58300000	58310000	chr3	58510000	58520000
chr3	58410000	58420000	chr3	58510000	58520000
chr3	63330000	63340000	chr3	63800000	63810000
chr3	66310000	66320000	chr3	66860000	66870000
chr3	66450000	66460000	chr3	66860000	66870000
chr3	69590000	69600000	chr3	69710000	69720000
chr3	73150000	73160000	chr3	73470000	73480000
chr3	77080000	77090000	chr3	77300000	77310000
chr3	9010000	9020000	chr3	9340000	9350000
chr3	9390000	9400000	chr3	9470000	9480000
chr3	97750000	97760000	chr3	98040000	98050000
chr3	99780000	99790000	chr3	99970000	99980000
chr4	100030000	100040000	chr4	100320000	100330000
chr4	10160000	10170000	chr4	10400000	10410000
chr4	103360000	103370000	chr4	103540000	103550000
chr4	108660000	108670000	chr4	108830000	108840000
chr4	110590000	110600000	chr4	110740000	110750000
chr4	110910000	110920000	chr4	111430000	111440000
chr4	113010000	113020000	chr4	113150000	113160000
chr4	113550000	113560000	chr4	113680000	113690000
chr4	123670000	123680000	chr4	123830000	123840000
chr4	125250000	125260000	chr4	126200000	126210000
chr4	12850000	12860000	chr4	13550000	13560000
chr4	128520000	128530000	chr4	128650000	128660000
chr4	140100000	140110000	chr4	140220000	140230000
chr4	14870000	14880000	chr4	14990000	15000000
chr4	15230000	15240000	chr4	15460000	15470000
chr4	153760000	153770000	chr4	154040000	154050000
chr4	154350000	154360000	chr4	154490000	154500000
chr4	158910000	158920000	chr4	159080000	159090000
chr4	159820000	159830000	chr4	160090000	160100000
chr4	16030000	16040000	chr4	16170000	16180000
chr4	164470000	164480000	chr4	164600000	164610000
chr4	166270000	166280000	chr4	166380000	166390000
chr4	166450000	166460000	chr4	167010000	167020000
chr4	169940000	169950000	chr4	170410000	170420000
chr4	17540000	17550000	chr4	17800000	17810000
chr4	175680000	175690000	chr4	176450000	176460000
chr4	183990000	184000000	chr4	184170000	184180000
chr4	184760000	184770000	chr4	185080000	185090000
chr4	185180000	185190000	chr4	185440000	185450000
chr4	20410000	20420000	chr4	20680000	20690000
chr4	26030000	26040000	chr4	26320000	26330000
chr4	38900000	38910000	chr4	39130000	39140000
chr4	39860000	39870000	chr4	39970000	39980000
chr4	40150000	40160000	chr4	40310000	40320000
chr4	42370000	42380000	chr4	42520000	42530000
chr4	47700000	47710000	chr4	47830000	47840000
chr4	48160000	48170000	chr4	48270000	48280000
chr4	54780000	54790000	chr4	54950000	54960000
chr4	55830000	55840000	chr4	56180000	56190000
chr4	6720000	6730000	chr4	6870000	6880000
chr4	70550000	70560000	chr4	70740000	70750000
chr4	75240000	75250000	chr4	75390000	75400000
chr4	77970000	77980000	chr4	78120000	78130000
chr4	78160000	78170000	chr4	78270000	78280000
chr4	79570000	79580000	chr4	79690000	79700000
chr4	82370000	82380000	chr4	82760000	82770000
chr4	83380000	83390000	chr4	83660000	83670000
chr4	83990000	84000000	chr4	84180000	84190000
chr4	84430000	84440000	chr4	84550000	84560000
chr4	85800000	85810000	chr4	85880000	85890000
chr4	87420000	87430000	chr4	87810000	87820000
chr4	88600000	88610000	chr4	88750000	88760000
chr4	88770000	88780000	chr4	88890000	88900000
chr4	88950000	88960000	chr4	89130000	89140000
chr4	89450000	89460000	chr4	89580000	89590000
chr4	9530000	9540000	chr4	9660000	9670000
chr4	95320000	95330000	chr4	95510000	95520000
chr5	102560000	102570000	chr5	102810000	102820000
chr5	10450000	10460000	chr5	10620000	10630000
chr5	107590000	107600000	chr5	107670000	107680000
chr5	110880000	110890000	chr5	111480000	111490000
chr5	114640000	114650000	chr5	114910000	114920000
chr5	114970000	114980000	chr5	115160000	115170000
chr5	125680000	125690000	chr5	125870000	125880000
chr5	132440000	132450000	chr5	132620000	132630000
chr5	134900000	134910000	chr5	135060000	135070000
chr5	136650000	136660000	chr5	136830000	136840000
chr5	139620000	139630000	chr5	139730000	139740000
chr5	139750000	139760000	chr5	140100000	140110000
chr5	14110000	14120000	chr5	14260000	14270000
chr5	141360000	141370000	chr5	141520000	141530000
chr5	141530000	141540000	chr5	141920000	141930000
chr5	142090000	142100000	chr5	142260000	142270000
chr5	145060000	145070000	chr5	145200000	145210000
chr5	145670000	145680000	chr5	145800000	145810000
chr5	145910000	145920000	chr5	146570000	146580000
chr5	146600000	146610000	chr5	146740000	146750000
chr5	146830000	146840000	chr5	146940000	146950000
chr5	14720000	14730000	chr5	15010000	15020000
chr5	147820000	147830000	chr5	148100000	148110000
chr5	148110000	148120000	chr5	148370000	148380000
chr5	149030000	149040000	chr5	149200000	149210000
chr5	150500000	150510000	chr5	150610000	150620000
chr5	153450000	153460000	chr5	153550000	153560000
chr5	153840000	153850000	chr5	153980000	153990000
chr5	154030000	154040000	chr5	154150000	154160000
chr5	159620000	159630000	chr5	159770000	159780000
chr5	167540000	167550000	chr5	167640000	167650000
chr5	16790000	16800000	chr5	17190000	17200000
chr5	169850000	169860000	chr5	170050000	170060000
chr5	170830000	170840000	chr5	171320000	171330000
chr5	171900000	171910000	chr5	172120000	172130000
chr5	177500000	177510000	chr5	177590000	177600000
chr5	178150000	178160000	chr5	178280000	178290000
chr5	178590000	178600000	chr5	178920000	178930000
chr5	31580000	31590000	chr5	31810000	31820000
chr5	32480000	32490000	chr5	32590000	32600000
chr5	34480000	34490000	chr5	34900000	34910000
chr5	36740000	36750000	chr5	36870000	36880000
chr5	52240000	52250000	chr5	52390000	52400000
chr5	53810000	53820000	chr5	54150000	54160000
chr5	54200000	54210000	chr5	54430000	54440000
chr5	55560000	55570000	chr5	56140000	56150000
chr5	56180000	56190000	chr5	56520000	56530000
chr5	57770000	57780000	chr5	58140000	58150000
chr5	58180000	58190000	chr5	58300000	58310000
chr5	65600000	65610000	chr5	66050000	66060000
chr5	6620000	6630000	chr5	6740000	6750000
chr5	67580000	67590000	chr5	67750000	67760000
chr5	71660000	71670000	chr5	71810000	71820000
chr5	72880000	72890000	chr5	73080000	73090000
chr5	73330000	73340000	chr5	73930000	73940000
chr5	74060000	74070000	chr5	74210000	74220000
chr5	75710000	75720000	chr5	75830000	75840000
chr5	76160000	76170000	chr5	76310000	76320000
chr5	79780000	79790000	chr5	79950000	79960000
chr5	88020000	88030000	chr5	88170000	88180000
chr5	94300000	94310000	chr5	94570000	94580000
chr5	94980000	94990000	chr5	95100000	95110000
chr5	95290000	95300000	chr5	95660000	95670000
chr5	95680000	95690000	chr5	95930000	95940000
chr6	100560000	100570000	chr6	100920000	100930000
chr6	106540000	106550000	chr6	106670000	106680000
chr6	106890000	106900000	chr6	107010000	107020000
chr6	109410000	109420000	chr6	109710000	109720000
chr6	10950000	10960000	chr6	11060000	11070000
chr6	109500000	109510000	chr6	109670000	109680000
chr6	110020000	110030000	chr6	110360000	110370000
chr6	11140000	11150000	chr6	11490000	11500000
chr6	112050000	112060000	chr6	112180000	112190000
chr6	112500000	112510000	chr6	112630000	112640000
chr6	119280000	119290000	chr6	119420000	119430000
chr6	12290000	12300000	chr6	12600000	12610000
chr6	125190000	125200000	chr6	125430000	125440000
chr6	12630000	12640000	chr6	12890000	12900000
chr6	131200000	131210000	chr6	131430000	131440000
chr6	132850000	132860000	chr6	132980000	132990000
chr6	134240000	134250000	chr6	134410000	134420000
chr6	134490000	134500000	chr6	134760000	134770000
chr6	134830000	134840000	chr6	134950000	134960000
chr6	134960000	134970000	chr6	135140000	135150000
chr6	135460000	135470000	chr6	135740000	135750000
chr6	138320000	138330000	chr6	138420000	138430000
chr6	142300000	142310000	chr6	142430000	142440000
chr6	142480000	142490000	chr6	142700000	142710000
chr6	143890000	143900000	chr6	144330000	144340000
chr6	144420000	144430000	chr6	144540000	144550000
chr6	150400000	150410000	chr6	150650000	150660000
chr6	151210000	151220000	chr6	151640000	151650000
chr6	154470000	154480000	chr6	154590000	154600000
chr6	154470000	154480000	chr6	154680000	154690000
chr6	154990000	155000000	chr6	155120000	155130000
chr6	15510000	15520000	chr6	15620000	15630000
chr6	155650000	155660000	chr6	155840000	155850000
chr6	158170000	158180000	chr6	158290000	158300000
chr6	159200000	159210000	chr6	159380000	159390000
chr6	159590000	159600000	chr6	160070000	160080000
chr6	161530000	161540000	chr6	161780000	161790000
chr6	16510000	16520000	chr6	16610000	16620000
chr6	166290000	166300000	chr6	166520000	166530000
chr6	167200000	167210000	chr6	167390000	167400000
chr6	16780000	16790000	chr6	16960000	16970000
chr6	20290000	20300000	chr6	20520000	20530000
chr6	24060000	24070000	chr6	24270000	24280000
chr6	24580000	24590000	chr6	24690000	24700000
chr6	24850000	24860000	chr6	24990000	25000000
chr6	25270000	25280000	chr6	25480000	25490000
chr6	30440000	30450000	chr6	30560000	30570000
chr6	3120000	3130000	chr6	3250000	3260000
chr6	32390000	32400000	chr6	32670000	32680000
chr6	3740000	3750000	chr6	3880000	3890000
chr6	41060000	41070000	chr6	41280000	41290000
chr6	43730000	43740000	chr6	44040000	44050000
chr6	47060000	47070000	chr6	47200000	47210000
chr6	47060000	47070000	chr6	47270000	47280000
chr6	4780000	4790000	chr6	4920000	4930000
chr6	52150000	52160000	chr6	52260000	52270000
chr6	52280000	52290000	chr6	52520000	52530000
chr6	53030000	53040000	chr6	53350000	53360000
chr6	55840000	55850000	chr6	56150000	56160000
chr6	56220000	56230000	chr6	56440000	56450000
chr6	56500000	56510000	chr6	56620000	56630000
chr6	56770000	56780000	chr6	56880000	56890000
chr6	69350000	69360000	chr6	69480000	69490000
chr6	71410000	71420000	chr6	71590000	71600000
chr6	71890000	71900000	chr6	72060000	72070000
chr6	72090000	72100000	chr6	72220000	72230000
chr6	7410000	7420000	chr6	7600000	7610000
chr6	82450000	82460000	chr6	82700000	82710000
chr6	86060000	86070000	chr6	86190000	86200000
chr6	90640000	90650000	chr6	91180000	91190000
chr7	100300000	100310000	chr7	100440000	100450000
chr7	100490000	100500000	chr7	100700000	100710000
chr7	101920000	101930000	chr7	102030000	102040000
chr7	102390000	102400000	chr7	102700000	102710000
chr7	102930000	102940000	chr7	103040000	103050000
chr7	105810000	105820000	chr7	106100000	106110000
chr7	106580000	106590000	chr7	106780000	106790000
chr7	115780000	115790000	chr7	115870000	115880000
chr7	115890000	115900000	chr7	116220000	116230000
chr7	116230000	116240000	chr7	116440000	116450000
chr7	120440000	120450000	chr7	120580000	120590000
chr7	12560000	12570000	chr7	12660000	12670000
chr7	129000000	129010000	chr7	129110000	129120000
chr7	129300000	129310000	chr7	129460000	129470000
chr7	130040000	130050000	chr7	130120000	130130000
chr7	131220000	131230000	chr7	131340000	131350000
chr7	135480000	135490000	chr7	135690000	135700000
chr7	139730000	139740000	chr7	140040000	140050000
chr7	139870000	139880000	chr7	140010000	140020000
chr7	142340000	142350000	chr7	142490000	142500000
chr7	142570000	142580000	chr7	142690000	142700000
chr7	142700000	142710000	chr7	142910000	142920000
chr7	150140000	150150000	chr7	150440000	150450000
chr7	15350000	15360000	chr7	16110000	16120000
chr7	154980000	154990000	chr7	155130000	155140000
chr7	16730000	16740000	chr7	16940000	16950000
chr7	20540000	20550000	chr7	20620000	20630000
chr7	21290000	21300000	chr7	21540000	21550000
chr7	22600000	22610000	chr7	22760000	22770000
chr7	2280000	2290000	chr7	2390000	2400000
chr7	23300000	23310000	chr7	23550000	23560000
chr7	23600000	23610000	chr7	23740000	23750000
chr7	25930000	25940000	chr7	26110000	26120000
chr7	28440000	28450000	chr7	28660000	28670000
chr7	28960000	28970000	chr7	29140000	29150000
chr7	28960000	28970000	chr7	29450000	29460000
chr7	30200000	30210000	chr7	30320000	30330000
chr7	30840000	30850000	chr7	31010000	31020000
chr7	350000	360000	chr7	680000	690000
chr7	36520000	36530000	chr7	36710000	36720000
chr7	37940000	37950000	chr7	38140000	38150000
chr7	37940000	37950000	chr7	38260000	38270000
chr7	38440000	38450000	chr7	38690000	38700000
chr7	39620000	39630000	chr7	39780000	39790000
chr7	45010000	45020000	chr7	45170000	45180000
chr7	4830000	4840000	chr7	5120000	5130000
chr7	50250000	50260000	chr7	50340000	50350000
chr7	51230000	51240000	chr7	51430000	51440000
chr7	6030000	6040000	chr7	6140000	6150000
chr7	6200000	6210000	chr7	6360000	6370000
chr7	7140000	7150000	chr7	7580000	7590000
chr7	72290000	72300000	chr7	72380000	72390000
chr7	73020000	73030000	chr7	73140000	73150000
chr7	73620000	73630000	chr7	73800000	73810000
chr7	76750000	76760000	chr7	76870000	76880000
chr7	77280000	77290000	chr7	77380000	77390000
chr7	78920000	78930000	chr7	79650000	79660000
chr7	80060000	80070000	chr7	80280000	80290000
chr7	81130000	81140000	chr7	81580000	81590000
chr7	86570000	86580000	chr7	86770000	86780000
chr7	87870000	87880000	chr7	87980000	87990000
chr7	92240000	92250000	chr7	92680000	92690000
chr7	95150000	95160000	chr7	95310000	95320000
chr7	95350000	95360000	chr7	95490000	95500000
chr7	97650000	97660000	chr7	97790000	97800000
chr7	98630000	98640000	chr7	98910000	98920000
chr8	101150000	101160000	chr8	101550000	101560000
chr8	101950000	101960000	chr8	102310000	102320000
chr8	102340000	102350000	chr8	102530000	102540000
chr8	103660000	103670000	chr8	103820000	103830000
chr8	104080000	104090000	chr8	104520000	104530000
chr8	10440000	10450000	chr8	10680000	10690000
chr8	105520000	105530000	chr8	105690000	105700000
chr8	105520000	105530000	chr8	105770000	105780000
chr8	105690000	105700000	chr8	105770000	105780000
chr8	109920000	109930000	chr8	110330000	110340000
chr8	110350000	110360000	chr8	110560000	110570000
chr8	11270000	11280000	chr8	11400000	11410000
chr8	11420000	11430000	chr8	11600000	11610000
chr8	118870000	118880000	chr8	119130000	119140000
chr8	120870000	120880000	chr8	121100000	121110000
chr8	121130000	121140000	chr8	121350000	121360000
chr8	12520000	12530000	chr8	12690000	12700000
chr8	125610000	125620000	chr8	125730000	125740000
chr8	126450000	126460000	chr8	126650000	126660000
chr8	133070000	133080000	chr8	133150000	133160000
chr8	133880000	133890000	chr8	134210000	134220000
chr8	134220000	134230000	chr8	134460000	134470000
chr8	135700000	135710000	chr8	135890000	135900000
chr8	139170000	139180000	chr8	139700000	139710000
chr8	141470000	141480000	chr8	141640000	141650000
chr8	141840000	141850000	chr8	142080000	142090000
chr8	141950000	141960000	chr8	142080000	142090000
chr8	17460000	17470000	chr8	17760000	17770000
chr8	1840000	1850000	chr8	1970000	1980000
chr8	19720000	19730000	chr8	19970000	19980000
chr8	19780000	19790000	chr8	19970000	19980000
chr8	20080000	20090000	chr8	20230000	20240000
chr8	22480000	22490000	chr8	22610000	22620000
chr8	23320000	23330000	chr8	23540000	23550000
chr8	24750000	24760000	chr8	24920000	24930000
chr8	25040000	25050000	chr8	25120000	25130000
chr8	25990000	26000000	chr8	26180000	26190000
chr8	29190000	29200000	chr8	29900000	29910000
chr8	32410000	32420000	chr8	32960000	32970000
chr8	37630000	37640000	chr8	37770000	37780000
chr8	38680000	38690000	chr8	38820000	38830000
chr8	39750000	39760000	chr8	39870000	39880000
chr8	41560000	41570000	chr8	41690000	41700000
chr8	41850000	41860000	chr8	42000000	42010000
chr8	42020000	42030000	chr8	42170000	42180000
chr8	42020000	42030000	chr8	42240000	42250000
chr8	42270000	42280000	chr8	42520000	42530000
chr8	42540000	42550000	chr8	42660000	42670000
chr8	52760000	52770000	chr8	52910000	52920000
chr8	67350000	67360000	chr8	67520000	67530000
chr8	68230000	68240000	chr8	68390000	68400000
chr8	72750000	72760000	chr8	72880000	72890000
chr8	74210000	74220000	chr8	74570000	74580000
chr8	75000000	75010000	chr8	75250000	75260000
chr8	79630000	79640000	chr8	79830000	79840000
chr8	80600000	80610000	chr8	80930000	80940000
chr8	8120000	8130000	chr8	8520000	8530000
chr8	8130000	8140000	chr8	8250000	8260000
chr8	81520000	81530000	chr8	81900000	81910000
chr8	81930000	81940000	chr8	82140000	82150000
chr8	87050000	87060000	chr8	87360000	87370000
chr8	94700000	94710000	chr8	94970000	94980000
chr8	94830000	94840000	chr8	94970000	94980000
chr8	95000000	95010000	chr8	95360000	95370000
chr8	96150000	96160000	chr8	96260000	96270000
chr9	101600000	101610000	chr9	101900000	101910000
chr9	101760000	101770000	chr9	101900000	101910000
chr9	114710000	114720000	chr9	114820000	114830000
chr9	114850000	114860000	chr9	115120000	115130000
chr9	115680000	115690000	chr9	115870000	115880000
chr9	116200000	116210000	chr9	116410000	116420000
chr9	116210000	116220000	chr9	116350000	116360000
chr9	117160000	117170000	chr9	117410000	117420000
chr9	124310000	124320000	chr9	124430000	124440000
chr9	124880000	124890000	chr9	125110000	125120000
chr9	127370000	127380000	chr9	127470000	127480000
chr9	127690000	127700000	chr9	127900000	127910000
chr9	134050000	134060000	chr9	134210000	134220000
chr9	134460000	134470000	chr9	134610000	134620000
chr9	138860000	138870000	chr9	139010000	139020000
chr9	139380000	139390000	chr9	139520000	139530000
chr9	21810000	21820000	chr9	21990000	22000000
chr9	27030000	27040000	chr9	27270000	27280000
chr9	27330000	27340000	chr9	27530000	27540000
chr9	3230000	3240000	chr9	3440000	3450000
chr9	32370000	32380000	chr9	32570000	32580000
chr9	33080000	33090000	chr9	33220000	33230000
chr9	36870000	36880000	chr9	36980000	36990000
chr9	5180000	5190000	chr9	5410000	5420000
chr9	5450000	5460000	chr9	5560000	5570000
chr9	5800000	5810000	chr9	5910000	5920000
chr9	71660000	71670000	chr9	71810000	71820000
chr9	74650000	74660000	chr9	74880000	74890000
chr9	80590000	80600000	chr9	80730000	80740000
chr9	86550000	86560000	chr9	86870000	86880000
chr9	89950000	89960000	chr9	90270000	90280000
chr9	92210000	92220000	chr9	92860000	92870000
chr9	94890000	94900000	chr9	95000000	95010000
chr9	95920000	95930000	chr9	96050000	96060000
chr9	96440000	96450000	chr9	96730000	96740000
chr9	96820000	96830000	chr9	96970000	96980000
chr9	97440000	97450000	chr9	97890000	97900000

## Sheet: THP1_wholedata_loop
chr1	10000000	10010000	chr1	10210000	10220000
chr1	10000000	10010000	chr1	10390000	10400000
chr1	10000000	10010000	chr1	10480000	10490000
chr1	10010000	10020000	chr1	10390000	10400000
chr1	100260000	100270000	chr1	101010000	101020000
chr1	100270000	100280000	chr1	100490000	100500000
chr1	100270000	100280000	chr1	100590000	100600000
chr1	100270000	100280000	chr1	100740000	100750000
chr1	100270000	100280000	chr1	100820000	100830000
chr1	100270000	100280000	chr1	100920000	100930000
chr1	100270000	100280000	chr1	101330000	101340000
chr1	100310000	100320000	chr1	100490000	100500000
chr1	100500000	100510000	chr1	100920000	100930000
chr1	100500000	100510000	chr1	101330000	101340000
chr1	100580000	100590000	chr1	101330000	101340000
chr1	100590000	100600000	chr1	100920000	100930000
chr1	100590000	100600000	chr1	101340000	101350000
chr1	100620000	100630000	chr1	101340000	101350000
chr1	100630000	100640000	chr1	101340000	101350000
chr1	100730000	100740000	chr1	101330000	101340000
chr1	100740000	100750000	chr1	100920000	100930000
chr1	100820000	100830000	chr1	101340000	101350000
chr1	10090000	10100000	chr1	10480000	10490000
chr1	100920000	100930000	chr1	101330000	101340000
chr1	100930000	100940000	chr1	101060000	101070000
chr1	100930000	100940000	chr1	101180000	101190000
chr1	100930000	100940000	chr1	101740000	101750000
chr1	101000000	101010000	chr1	101330000	101340000
chr1	101070000	101080000	chr1	101330000	101340000
chr1	101080000	101090000	chr1	101740000	101750000
chr1	10130000	10140000	chr1	10400000	10410000
chr1	101380000	101390000	chr1	101750000	101760000
chr1	101380000	101390000	chr1	101820000	101830000
chr1	101380000	101390000	chr1	101900000	101910000
chr1	101390000	101400000	chr1	101900000	101910000
chr1	101480000	101490000	chr1	101700000	101710000
chr1	101600000	101610000	chr1	101750000	101760000
chr1	101770000	101780000	chr1	101900000	101910000
chr1	101980000	101990000	chr1	102450000	102460000
chr1	101980000	101990000	chr1	103430000	103440000
chr1	101980000	101990000	chr1	104050000	104060000
chr1	102280000	102290000	chr1	102650000	102660000
chr1	102280000	102290000	chr1	103420000	103430000
chr1	102290000	102300000	chr1	102440000	102450000
chr1	102290000	102300000	chr1	102890000	102900000
chr1	102290000	102300000	chr1	104050000	104060000
chr1	102450000	102460000	chr1	104050000	104060000
chr1	102460000	102470000	chr1	102650000	102660000
chr1	102460000	102470000	chr1	102890000	102900000
chr1	102460000	102470000	chr1	103250000	103260000
chr1	10270000	10280000	chr1	10390000	10400000
chr1	10270000	10280000	chr1	10480000	10490000
chr1	102900000	102910000	chr1	103430000	103440000
chr1	103570000	103580000	chr1	103730000	103740000
chr1	103570000	103580000	chr1	104050000	104060000
chr1	104070000	104080000	chr1	104680000	104690000
chr1	104320000	104330000	chr1	105180000	105190000
chr1	104330000	104340000	chr1	104670000	104680000
chr1	104330000	104340000	chr1	105170000	105180000
chr1	10440000	10450000	chr1	10550000	10560000
chr1	104490000	104500000	chr1	104670000	104680000
chr1	104490000	104500000	chr1	105170000	105180000
chr1	104670000	104680000	chr1	105170000	105180000
chr1	105000000	105010000	chr1	105170000	105180000
chr1	105010000	105020000	chr1	105130000	105140000
chr1	105190000	105200000	chr1	105300000	105310000
chr1	105190000	105200000	chr1	106330000	106340000
chr1	105320000	105330000	chr1	106330000	106340000
chr1	10560000	10570000	chr1	11000000	11010000
chr1	10560000	10570000	chr1	11070000	11080000
chr1	10570000	10580000	chr1	10750000	10760000
chr1	10570000	10580000	chr1	10860000	10870000
chr1	10570000	10580000	chr1	10920000	10930000
chr1	10570000	10580000	chr1	10970000	10980000
chr1	10580000	10590000	chr1	10710000	10720000
chr1	10750000	10760000	chr1	11000000	11010000
chr1	107700000	107710000	chr1	108060000	108070000
chr1	107710000	107720000	chr1	108060000	108070000
chr1	107720000	107730000	chr1	108290000	108300000
chr1	107810000	107820000	chr1	108060000	108070000
chr1	107810000	107820000	chr1	108280000	108290000
chr1	107970000	107980000	chr1	108280000	108290000
chr1	108070000	108080000	chr1	108290000	108300000
chr1	108080000	108090000	chr1	108290000	108300000
chr1	108320000	108330000	chr1	108500000	108510000
chr1	108320000	108330000	chr1	108560000	108570000
chr1	108320000	108330000	chr1	108580000	108590000
chr1	108320000	108330000	chr1	108660000	108670000
chr1	108320000	108330000	chr1	108740000	108750000
chr1	108450000	108460000	chr1	108660000	108670000
chr1	108500000	108510000	chr1	108660000	108670000
chr1	108750000	108760000	chr1	109180000	109190000
chr1	109050000	109060000	chr1	109170000	109180000
chr1	109050000	109060000	chr1	109180000	109190000
chr1	109180000	109190000	chr1	109430000	109440000
chr1	109190000	109200000	chr1	109430000	109440000
chr1	109310000	109320000	chr1	109440000	109450000
chr1	109360000	109370000	chr1	109440000	109450000
chr1	109360000	109370000	chr1	109650000	109660000
chr1	109490000	109500000	chr1	109640000	109650000
chr1	109650000	109660000	chr1	109940000	109950000
chr1	109810000	109820000	chr1	109940000	109950000
chr1	109810000	109820000	chr1	110070000	110080000
chr1	109960000	109970000	chr1	110070000	110080000
chr1	110080000	110090000	chr1	110310000	110320000
chr1	110080000	110090000	chr1	110520000	110530000
chr1	110090000	110100000	chr1	110640000	110650000
chr1	110180000	110190000	chr1	110310000	110320000
chr1	110180000	110190000	chr1	110520000	110530000
chr1	110180000	110190000	chr1	110650000	110660000
chr1	110320000	110330000	chr1	110520000	110530000
chr1	110320000	110330000	chr1	110650000	110660000
chr1	110590000	110600000	chr1	110840000	110850000
chr1	110600000	110610000	chr1	111130000	111140000
chr1	110730000	110740000	chr1	111150000	111160000
chr1	110740000	110750000	chr1	110920000	110930000
chr1	110740000	110750000	chr1	111000000	111010000
chr1	110750000	110760000	chr1	110850000	110860000
chr1	110850000	110860000	chr1	111000000	111010000
chr1	11090000	11100000	chr1	11390000	11400000
chr1	11090000	11100000	chr1	11800000	11810000
chr1	110950000	110960000	chr1	111150000	111160000
chr1	11100000	11110000	chr1	11700000	11710000
chr1	11100000	11110000	chr1	11950000	11960000
chr1	111070000	111080000	chr1	111320000	111330000
chr1	111080000	111090000	chr1	111530000	111540000
chr1	111160000	111170000	chr1	111310000	111320000
chr1	111160000	111170000	chr1	111530000	111540000
chr1	111320000	111330000	chr1	111530000	111540000
chr1	111330000	111340000	chr1	111870000	111880000
chr1	11150000	11160000	chr1	11270000	11280000
chr1	111570000	111580000	chr1	111760000	111770000
chr1	111570000	111580000	chr1	111870000	111880000
chr1	111570000	111580000	chr1	111940000	111950000
chr1	111570000	111580000	chr1	112310000	112320000
chr1	11170000	11180000	chr1	11700000	11710000
chr1	111750000	111760000	chr1	112290000	112300000
chr1	111760000	111770000	chr1	111870000	111880000
chr1	111760000	111770000	chr1	111940000	111950000
chr1	111760000	111770000	chr1	112300000	112310000
chr1	112020000	112030000	chr1	112250000	112260000
chr1	112020000	112030000	chr1	112290000	112300000
chr1	112020000	112030000	chr1	112530000	112540000
chr1	112050000	112060000	chr1	112190000	112200000
chr1	112360000	112370000	chr1	112490000	112500000
chr1	112550000	112560000	chr1	112870000	112880000
chr1	112930000	112940000	chr1	113040000	113050000
chr1	112930000	112940000	chr1	113150000	113160000
chr1	112930000	112940000	chr1	113250000	113260000
chr1	112930000	112940000	chr1	113340000	113350000
chr1	112930000	112940000	chr1	113610000	113620000
chr1	113040000	113050000	chr1	113250000	113260000
chr1	113040000	113050000	chr1	113340000	113350000
chr1	113160000	113170000	chr1	113250000	113260000
chr1	113260000	113270000	chr1	113420000	113430000
chr1	113260000	113270000	chr1	113490000	113500000
chr1	113260000	113270000	chr1	113580000	113590000
chr1	113260000	113270000	chr1	114200000	114210000
chr1	113350000	113360000	chr1	113490000	113500000
chr1	113350000	113360000	chr1	113580000	113590000
chr1	113420000	113430000	chr1	113580000	113590000
chr1	113680000	113690000	chr1	113990000	114000000
chr1	113680000	113690000	chr1	114210000	114220000
chr1	113690000	113700000	chr1	113930000	113940000
chr1	113690000	113700000	chr1	114080000	114090000
chr1	113750000	113760000	chr1	114210000	114220000
chr1	11390000	11400000	chr1	11700000	11710000
chr1	113930000	113940000	chr1	114210000	114220000
chr1	114000000	114010000	chr1	114200000	114210000
chr1	114370000	114380000	chr1	114820000	114830000
chr1	114370000	114380000	chr1	115100000	115110000
chr1	114520000	114530000	chr1	114690000	114700000
chr1	114520000	114530000	chr1	114820000	114830000
chr1	114520000	114530000	chr1	114880000	114890000
chr1	114520000	114530000	chr1	114970000	114980000
chr1	114520000	114530000	chr1	115090000	115100000
chr1	114520000	114530000	chr1	115210000	115220000
chr1	114520000	114530000	chr1	115490000	115500000
chr1	114890000	114900000	chr1	115100000	115110000
chr1	114890000	114900000	chr1	115210000	115220000
chr1	114890000	114900000	chr1	115490000	115500000
chr1	114970000	114980000	chr1	115090000	115100000
chr1	115110000	115120000	chr1	115220000	115230000
chr1	115120000	115130000	chr1	115490000	115500000
chr1	115120000	115130000	chr1	115650000	115660000
chr1	115270000	115280000	chr1	115580000	115590000
chr1	115290000	115300000	chr1	115650000	115660000
chr1	11530000	11540000	chr1	11690000	11700000
chr1	11530000	11540000	chr1	11920000	11930000
chr1	115300000	115310000	chr1	115490000	115500000
chr1	115310000	115320000	chr1	115480000	115490000
chr1	115520000	115530000	chr1	115650000	115660000
chr1	115520000	115530000	chr1	116020000	116030000
chr1	115520000	115530000	chr1	116130000	116140000
chr1	115670000	115680000	chr1	116230000	116240000
chr1	115680000	115690000	chr1	115810000	115820000
chr1	115680000	115690000	chr1	115870000	115880000
chr1	115680000	115690000	chr1	116010000	116020000
chr1	115680000	115690000	chr1	116090000	116100000
chr1	115680000	115690000	chr1	116130000	116140000
chr1	115680000	115690000	chr1	116310000	116320000
chr1	115810000	115820000	chr1	116010000	116020000
chr1	115810000	115820000	chr1	116130000	116140000
chr1	116010000	116020000	chr1	116130000	116140000
chr1	116090000	116100000	chr1	116310000	116320000
chr1	116150000	116160000	chr1	116310000	116320000
chr1	116150000	116160000	chr1	116520000	116530000
chr1	116150000	116160000	chr1	117040000	117050000
chr1	116340000	116350000	chr1	116520000	116530000
chr1	116340000	116350000	chr1	116660000	116670000
chr1	116340000	116350000	chr1	117040000	117050000
chr1	116550000	116560000	chr1	117030000	117040000
chr1	116680000	116690000	chr1	116970000	116980000
chr1	116680000	116690000	chr1	117030000	117040000
chr1	116680000	116690000	chr1	117110000	117120000
chr1	116690000	116700000	chr1	116920000	116930000
chr1	116770000	116780000	chr1	116910000	116920000
chr1	116780000	116790000	chr1	117020000	117030000
chr1	116920000	116930000	chr1	117020000	117030000
chr1	116920000	116930000	chr1	117030000	117040000
chr1	11710000	11720000	chr1	11960000	11970000
chr1	117110000	117120000	chr1	117590000	117600000
chr1	117120000	117130000	chr1	117260000	117270000
chr1	117120000	117130000	chr1	117360000	117370000
chr1	117120000	117130000	chr1	117480000	117490000
chr1	117120000	117130000	chr1	117640000	117650000
chr1	117120000	117130000	chr1	117820000	117830000
chr1	11720000	11730000	chr1	12020000	12030000
chr1	11720000	11730000	chr1	12070000	12080000
chr1	117280000	117290000	chr1	117430000	117440000
chr1	117280000	117290000	chr1	117540000	117550000
chr1	117280000	117290000	chr1	117590000	117600000
chr1	117360000	117370000	chr1	117590000	117600000
chr1	117460000	117470000	chr1	117590000	117600000
chr1	117610000	117620000	chr1	118430000	118440000
chr1	117660000	117670000	chr1	117820000	117830000
chr1	118050000	118060000	chr1	118430000	118440000
chr1	118060000	118070000	chr1	118290000	118300000
chr1	118070000	118080000	chr1	118210000	118220000
chr1	118240000	118250000	chr1	118430000	118440000
chr1	118300000	118310000	chr1	118430000	118440000
chr1	118690000	118700000	chr1	119550000	119560000
chr1	118690000	118700000	chr1	119900000	119910000
chr1	118700000	118710000	chr1	118840000	118850000
chr1	118760000	118770000	chr1	119550000	119560000
chr1	118840000	118850000	chr1	119550000	119560000
chr1	11890000	11900000	chr1	12020000	12030000
chr1	119100000	119110000	chr1	119540000	119550000
chr1	119400000	119410000	chr1	119530000	119540000
chr1	119420000	119430000	chr1	119520000	119530000
chr1	119560000	119570000	chr1	119920000	119930000
chr1	119820000	119830000	chr1	119910000	119920000
chr1	119820000	119830000	chr1	120210000	120220000
chr1	120010000	120020000	chr1	120140000	120150000
chr1	120010000	120020000	chr1	120200000	120210000
chr1	120090000	120100000	chr1	120200000	120210000
chr1	120090000	120100000	chr1	120210000	120220000
chr1	120280000	120290000	chr1	120410000	120420000
chr1	120280000	120290000	chr1	120450000	120460000
chr1	120280000	120290000	chr1	120480000	120490000
chr1	120490000	120500000	chr1	120680000	120690000
chr1	12170000	12180000	chr1	12340000	12350000
chr1	12170000	12180000	chr1	12830000	12840000
chr1	12180000	12190000	chr1	12260000	12270000
chr1	12180000	12190000	chr1	12680000	12690000
chr1	12370000	12380000	chr1	12680000	12690000
chr1	12370000	12380000	chr1	12830000	12840000
chr1	12380000	12390000	chr1	12570000	12580000
chr1	12400000	12410000	chr1	12570000	12580000
chr1	12460000	12470000	chr1	12670000	12680000
chr1	1280000	1290000	chr1	1440000	1450000
chr1	13820000	13830000	chr1	14130000	14140000
chr1	13840000	13850000	chr1	13980000	13990000
chr1	13850000	13860000	chr1	14280000	14290000
chr1	13990000	14000000	chr1	14130000	14140000
chr1	13990000	14000000	chr1	14280000	14290000
chr1	14150000	14160000	chr1	14260000	14270000
chr1	14290000	14300000	chr1	15380000	15390000
chr1	14430000	14440000	chr1	15370000	15380000
chr1	144570000	144580000	chr1	145050000	145060000
chr1	144910000	144920000	chr1	145050000	145060000
chr1	145120000	145130000	chr1	145390000	145400000
chr1	145120000	145130000	chr1	145400000	145410000
chr1	145410000	145420000	chr1	145700000	145710000
chr1	145420000	145430000	chr1	145540000	145550000
chr1	146560000	146570000	chr1	146710000	146720000
chr1	146740000	146750000	chr1	146850000	146860000
chr1	146740000	146750000	chr1	146960000	146970000
chr1	146740000	146750000	chr1	147110000	147120000
chr1	146740000	146750000	chr1	147170000	147180000
chr1	146740000	146750000	chr1	147360000	147370000
chr1	146960000	146970000	chr1	147360000	147370000
chr1	146970000	146980000	chr1	147100000	147110000
chr1	147110000	147120000	chr1	147350000	147360000
chr1	147190000	147200000	chr1	147360000	147370000
chr1	14890000	14900000	chr1	15350000	15360000
chr1	14890000	14900000	chr1	15360000	15370000
chr1	149190000	149200000	chr1	149370000	149380000
chr1	14930000	14940000	chr1	15120000	15130000
chr1	14930000	14940000	chr1	15130000	15140000
chr1	149880000	149890000	chr1	150020000	150030000
chr1	149920000	149930000	chr1	150030000	150040000
chr1	149930000	149940000	chr1	150140000	150150000
chr1	150220000	150230000	chr1	150430000	150440000
chr1	150220000	150230000	chr1	150590000	150600000
chr1	150220000	150230000	chr1	150960000	150970000
chr1	150230000	150240000	chr1	150970000	150980000
chr1	150310000	150320000	chr1	150920000	150930000
chr1	150340000	150350000	chr1	150510000	150520000
chr1	150440000	150450000	chr1	150590000	150600000
chr1	150440000	150450000	chr1	150790000	150800000
chr1	150450000	150460000	chr1	150780000	150790000
chr1	150450000	150460000	chr1	150960000	150970000
chr1	150530000	150540000	chr1	150650000	150660000
chr1	150530000	150540000	chr1	150700000	150710000
chr1	150530000	150540000	chr1	150780000	150790000
chr1	150530000	150540000	chr1	150960000	150970000
chr1	150600000	150610000	chr1	150780000	150790000
chr1	150620000	150630000	chr1	150780000	150790000
chr1	150730000	150740000	chr1	150890000	150900000
chr1	150990000	151000000	chr1	151120000	151130000
chr1	150990000	151000000	chr1	151220000	151230000
chr1	151070000	151080000	chr1	151220000	151230000
chr1	151070000	151080000	chr1	151300000	151310000
chr1	151160000	151170000	chr1	151300000	151310000
chr1	151160000	151170000	chr1	151370000	151380000
chr1	15120000	15130000	chr1	15350000	15360000
chr1	151270000	151280000	chr1	151370000	151380000
chr1	151270000	151280000	chr1	151490000	151500000
chr1	151270000	151280000	chr1	151700000	151710000
chr1	151270000	151280000	chr1	151800000	151810000
chr1	151410000	151420000	chr1	151550000	151560000
chr1	151410000	151420000	chr1	151700000	151710000
chr1	151410000	151420000	chr1	151800000	151810000
chr1	151410000	151420000	chr1	151970000	151980000
chr1	151500000	151510000	chr1	151700000	151710000
chr1	151500000	151510000	chr1	151800000	151810000
chr1	151500000	151510000	chr1	151970000	151980000
chr1	151560000	151570000	chr1	151710000	151720000
chr1	151670000	151680000	chr1	151800000	151810000
chr1	151720000	151730000	chr1	151970000	151980000
chr1	151860000	151870000	chr1	151970000	151980000
chr1	151900000	151910000	chr1	152150000	152160000
chr1	152020000	152030000	chr1	152150000	152160000
chr1	152030000	152040000	chr1	152310000	152320000
chr1	152030000	152040000	chr1	152420000	152430000
chr1	152110000	152120000	chr1	152430000	152440000
chr1	152160000	152170000	chr1	152420000	152430000
chr1	152180000	152190000	chr1	152300000	152310000
chr1	152620000	152630000	chr1	153190000	153200000
chr1	152620000	152630000	chr1	153250000	153260000
chr1	152620000	152630000	chr1	153260000	153270000
chr1	152840000	152850000	chr1	153190000	153200000
chr1	152840000	152850000	chr1	153250000	153260000
chr1	152840000	152850000	chr1	153260000	153270000
chr1	152840000	152850000	chr1	153410000	153420000
chr1	153210000	153220000	chr1	153460000	153470000
chr1	153210000	153220000	chr1	153580000	153590000
chr1	153220000	153230000	chr1	153450000	153460000
chr1	153320000	153330000	chr1	153460000	153470000
chr1	153320000	153330000	chr1	153540000	153550000
chr1	153320000	153330000	chr1	153590000	153600000
chr1	153320000	153330000	chr1	153720000	153730000
chr1	153320000	153330000	chr1	153950000	153960000
chr1	153480000	153490000	chr1	153590000	153600000
chr1	153480000	153490000	chr1	153720000	153730000
chr1	153480000	153490000	chr1	153950000	153960000
chr1	153480000	153490000	chr1	154130000	154140000
chr1	153540000	153550000	chr1	153950000	153960000
chr1	153640000	153650000	chr1	153730000	153740000
chr1	153640000	153650000	chr1	153950000	153960000
chr1	153640000	153650000	chr1	154130000	154140000
chr1	153650000	153660000	chr1	154140000	154150000
chr1	153760000	153770000	chr1	154140000	154150000
chr1	153770000	153780000	chr1	153950000	153960000
chr1	153770000	153780000	chr1	154240000	154250000
chr1	153970000	153980000	chr1	154230000	154240000
chr1	154160000	154170000	chr1	154300000	154310000
chr1	154160000	154170000	chr1	154510000	154520000
chr1	154170000	154180000	chr1	154440000	154450000
chr1	154300000	154310000	chr1	154510000	154520000
chr1	154310000	154320000	chr1	154430000	154440000
chr1	154450000	154460000	chr1	154630000	154640000
chr1	154450000	154460000	chr1	154640000	154650000
chr1	154450000	154460000	chr1	154720000	154730000
chr1	154450000	154460000	chr1	154840000	154850000
chr1	154450000	154460000	chr1	154910000	154920000
chr1	154450000	154460000	chr1	155030000	155040000
chr1	15450000	15460000	chr1	15830000	15840000
chr1	154530000	154540000	chr1	154630000	154640000
chr1	154530000	154540000	chr1	154720000	154730000
chr1	154530000	154540000	chr1	154850000	154860000
chr1	154530000	154540000	chr1	155030000	155040000
chr1	15460000	15470000	chr1	15760000	15770000
chr1	154640000	154650000	chr1	154780000	154790000
chr1	154640000	154650000	chr1	154840000	154850000
chr1	154640000	154650000	chr1	155030000	155040000
chr1	154730000	154740000	chr1	154840000	154850000
chr1	154730000	154740000	chr1	155050000	155060000
chr1	15480000	15490000	chr1	15590000	15600000
chr1	155060000	155070000	chr1	155280000	155290000
chr1	155060000	155070000	chr1	155560000	155570000
chr1	155150000	155160000	chr1	155280000	155290000
chr1	155170000	155180000	chr1	155560000	155570000
chr1	155220000	155230000	chr1	155560000	155570000
chr1	155290000	155300000	chr1	155560000	155570000
chr1	155580000	155590000	chr1	155690000	155700000
chr1	155600000	155610000	chr1	156030000	156040000
chr1	155700000	155710000	chr1	156030000	156040000
chr1	155730000	155740000	chr1	155960000	155970000
chr1	155830000	155840000	chr1	156030000	156040000
chr1	155880000	155890000	chr1	156220000	156230000
chr1	155890000	155900000	chr1	156280000	156290000
chr1	155900000	155910000	chr1	156030000	156040000
chr1	156060000	156070000	chr1	156190000	156200000
chr1	156060000	156070000	chr1	156280000	156290000
chr1	156100000	156110000	chr1	156410000	156420000
chr1	156110000	156120000	chr1	156280000	156290000
chr1	156110000	156120000	chr1	156290000	156300000
chr1	156110000	156120000	chr1	156410000	156420000
chr1	156250000	156260000	chr1	156410000	156420000
chr1	156310000	156320000	chr1	156410000	156420000
chr1	156350000	156360000	chr1	156530000	156540000
chr1	156350000	156360000	chr1	156570000	156580000
chr1	156420000	156430000	chr1	156570000	156580000
chr1	15650000	15660000	chr1	15750000	15760000
chr1	15650000	15660000	chr1	15820000	15830000
chr1	15650000	15660000	chr1	16060000	16070000
chr1	156590000	156600000	chr1	156850000	156860000
chr1	156590000	156600000	chr1	156890000	156900000
chr1	156650000	156660000	chr1	156850000	156860000
chr1	156650000	156660000	chr1	157040000	157050000
chr1	156670000	156680000	chr1	157110000	157120000
chr1	156690000	156700000	chr1	156830000	156840000
chr1	156900000	156910000	chr1	157040000	157050000
chr1	156900000	156910000	chr1	157120000	157130000
chr1	157060000	157070000	chr1	157340000	157350000
chr1	157060000	157070000	chr1	157460000	157470000
chr1	157150000	157160000	chr1	157830000	157840000
chr1	157160000	157170000	chr1	157270000	157280000
chr1	157160000	157170000	chr1	157330000	157340000
chr1	157160000	157170000	chr1	157460000	157470000
chr1	157170000	157180000	chr1	157910000	157920000
chr1	157270000	157280000	chr1	157460000	157470000
chr1	157340000	157350000	chr1	157450000	157460000
chr1	157340000	157350000	chr1	157530000	157540000
chr1	157340000	157350000	chr1	157910000	157920000
chr1	157480000	157490000	chr1	157830000	157840000
chr1	157540000	157550000	chr1	157660000	157670000
chr1	157540000	157550000	chr1	157910000	157920000
chr1	157550000	157560000	chr1	157730000	157740000
chr1	157550000	157560000	chr1	157820000	157830000
chr1	157660000	157670000	chr1	157910000	157920000
chr1	15770000	15780000	chr1	16060000	16070000
chr1	157740000	157750000	chr1	157910000	157920000
chr1	157840000	157850000	chr1	158010000	158020000
chr1	157840000	157850000	chr1	158080000	158090000
chr1	157840000	157850000	chr1	158450000	158460000
chr1	157930000	157940000	chr1	158090000	158100000
chr1	157930000	157940000	chr1	158290000	158300000
chr1	157930000	157940000	chr1	158460000	158470000
chr1	157930000	157940000	chr1	158960000	158970000
chr1	157930000	157940000	chr1	159040000	159050000
chr1	157940000	157950000	chr1	158160000	158170000
chr1	157940000	157950000	chr1	159040000	159050000
chr1	158090000	158100000	chr1	158290000	158300000
chr1	158090000	158100000	chr1	158300000	158310000
chr1	158090000	158100000	chr1	158460000	158470000
chr1	158160000	158170000	chr1	159040000	159050000
chr1	158170000	158180000	chr1	158290000	158300000
chr1	158170000	158180000	chr1	158460000	158470000
chr1	158170000	158180000	chr1	158620000	158630000
chr1	158170000	158180000	chr1	158960000	158970000
chr1	158300000	158310000	chr1	158450000	158460000
chr1	158470000	158480000	chr1	158610000	158620000
chr1	158470000	158480000	chr1	158960000	158970000
chr1	158470000	158480000	chr1	159040000	159050000
chr1	158480000	158490000	chr1	158770000	158780000
chr1	158480000	158490000	chr1	158800000	158810000
chr1	158610000	158620000	chr1	158960000	158970000
chr1	158620000	158630000	chr1	159040000	159050000
chr1	158760000	158770000	chr1	158960000	158970000
chr1	158770000	158780000	chr1	159040000	159050000
chr1	159120000	159130000	chr1	159980000	159990000
chr1	159130000	159140000	chr1	159740000	159750000
chr1	159130000	159140000	chr1	159860000	159870000
chr1	159180000	159190000	chr1	159740000	159750000
chr1	159180000	159190000	chr1	159970000	159980000
chr1	15920000	15930000	chr1	16050000	16060000
chr1	159220000	159230000	chr1	159730000	159740000
chr1	159290000	159300000	chr1	159730000	159740000
chr1	159480000	159490000	chr1	159730000	159740000
chr1	159750000	159760000	chr1	160340000	160350000
chr1	159760000	159770000	chr1	159860000	159870000
chr1	159760000	159770000	chr1	159980000	159990000
chr1	159900000	159910000	chr1	160050000	160060000
chr1	159900000	159910000	chr1	160220000	160230000
chr1	159900000	159910000	chr1	160340000	160350000
chr1	160010000	160020000	chr1	160220000	160230000
chr1	160010000	160020000	chr1	160360000	160370000
chr1	160060000	160070000	chr1	160570000	160580000
chr1	160070000	160080000	chr1	160220000	160230000
chr1	160070000	160080000	chr1	160340000	160350000
chr1	160160000	160170000	chr1	160340000	160350000
chr1	160390000	160400000	chr1	160640000	160650000
chr1	160390000	160400000	chr1	160730000	160740000
chr1	160390000	160400000	chr1	160790000	160800000
chr1	160400000	160410000	chr1	160510000	160520000
chr1	160400000	160410000	chr1	160570000	160580000
chr1	160400000	160410000	chr1	160920000	160930000
chr1	160640000	160650000	chr1	161350000	161360000
chr1	160650000	160660000	chr1	160790000	160800000
chr1	160690000	160700000	chr1	160790000	160800000
chr1	160690000	160700000	chr1	160920000	160930000
chr1	160690000	160700000	chr1	161100000	161110000
chr1	160800000	160810000	chr1	160920000	160930000
chr1	160800000	160810000	chr1	161110000	161120000
chr1	160960000	160970000	chr1	161100000	161110000
chr1	160960000	160970000	chr1	161350000	161360000
chr1	16110000	16120000	chr1	16510000	16520000
chr1	161150000	161160000	chr1	161350000	161360000
chr1	161180000	161190000	chr1	161710000	161720000
chr1	16130000	16140000	chr1	16320000	16330000
chr1	161470000	161480000	chr1	161710000	161720000
chr1	161530000	161540000	chr1	161700000	161710000
chr1	161610000	161620000	chr1	161710000	161720000
chr1	161750000	161760000	chr1	162350000	162360000
chr1	161760000	161770000	chr1	162000000	162010000
chr1	161760000	161770000	chr1	162240000	162250000
chr1	161760000	161770000	chr1	162280000	162290000
chr1	161830000	161840000	chr1	162000000	162010000
chr1	161870000	161880000	chr1	161990000	162000000
chr1	162020000	162030000	chr1	162240000	162250000
chr1	162020000	162030000	chr1	162400000	162410000
chr1	162020000	162030000	chr1	162470000	162480000
chr1	162020000	162030000	chr1	162570000	162580000
chr1	162030000	162040000	chr1	162360000	162370000
chr1	162030000	162040000	chr1	162770000	162780000
chr1	162320000	162330000	chr1	162470000	162480000
chr1	162320000	162330000	chr1	162580000	162590000
chr1	162320000	162330000	chr1	162770000	162780000
chr1	162480000	162490000	chr1	162770000	162780000
chr1	162580000	162590000	chr1	162760000	162770000
chr1	162590000	162600000	chr1	163280000	163290000
chr1	162820000	162830000	chr1	163280000	163290000
chr1	162840000	162850000	chr1	163040000	163050000
chr1	162840000	162850000	chr1	163140000	163150000
chr1	1630000	1640000	chr1	1830000	1840000
chr1	163040000	163050000	chr1	163280000	163290000
chr1	163140000	163150000	chr1	163280000	163290000
chr1	16330000	16340000	chr1	16510000	16520000
chr1	163320000	163330000	chr1	165040000	165050000
chr1	163330000	163340000	chr1	163490000	163500000
chr1	163330000	163340000	chr1	164880000	164890000
chr1	163370000	163380000	chr1	164120000	164130000
chr1	163370000	163380000	chr1	164490000	164500000
chr1	163380000	163390000	chr1	163490000	163500000
chr1	163380000	163390000	chr1	164580000	164590000
chr1	163380000	163390000	chr1	164750000	164760000
chr1	163500000	163510000	chr1	164130000	164140000
chr1	163500000	163510000	chr1	164580000	164590000
chr1	163500000	163510000	chr1	164750000	164760000
chr1	163500000	163510000	chr1	164880000	164890000
chr1	163500000	163510000	chr1	165040000	165050000
chr1	163520000	163530000	chr1	163850000	163860000
chr1	163530000	163540000	chr1	163670000	163680000
chr1	163530000	163540000	chr1	163780000	163790000
chr1	163530000	163540000	chr1	163840000	163850000
chr1	16400000	16410000	chr1	16510000	16520000
chr1	16400000	16410000	chr1	16560000	16570000
chr1	16400000	16410000	chr1	16680000	16690000
chr1	16400000	16410000	chr1	16760000	16770000
chr1	164130000	164140000	chr1	164750000	164760000
chr1	164470000	164480000	chr1	164750000	164760000
chr1	164530000	164540000	chr1	164750000	164760000
chr1	164590000	164600000	chr1	164750000	164760000
chr1	164590000	164600000	chr1	165030000	165040000
chr1	164760000	164770000	chr1	165040000	165050000
chr1	165110000	165120000	chr1	165330000	165340000
chr1	165110000	165120000	chr1	165540000	165550000
chr1	165220000	165230000	chr1	165550000	165560000
chr1	165360000	165370000	chr1	165680000	165690000
chr1	165360000	165370000	chr1	165790000	165800000
chr1	165360000	165370000	chr1	165880000	165890000
chr1	165370000	165380000	chr1	165560000	165570000
chr1	165570000	165580000	chr1	165660000	165670000
chr1	165570000	165580000	chr1	165880000	165890000
chr1	165680000	165690000	chr1	165880000	165890000
chr1	165690000	165700000	chr1	166130000	166140000
chr1	16570000	16580000	chr1	16680000	16690000
chr1	165890000	165900000	chr1	166440000	166450000
chr1	165910000	165920000	chr1	166030000	166040000
chr1	166100000	166110000	chr1	166440000	166450000
chr1	166100000	166110000	chr1	167020000	167030000
chr1	166470000	166480000	chr1	167020000	167030000
chr1	166870000	166880000	chr1	167490000	167500000
chr1	166880000	166890000	chr1	167020000	167030000
chr1	166880000	166890000	chr1	167090000	167100000
chr1	16690000	16700000	chr1	16820000	16830000
chr1	167030000	167040000	chr1	167180000	167190000
chr1	167030000	167040000	chr1	167410000	167420000
chr1	167030000	167040000	chr1	167500000	167510000
chr1	167230000	167240000	chr1	167410000	167420000
chr1	167230000	167240000	chr1	167500000	167510000
chr1	167230000	167240000	chr1	167650000	167660000
chr1	167360000	167370000	chr1	167660000	167670000
chr1	167370000	167380000	chr1	167650000	167660000
chr1	167560000	167570000	chr1	167650000	167660000
chr1	167560000	167570000	chr1	167770000	167780000
chr1	167680000	167690000	chr1	167900000	167910000
chr1	167680000	167690000	chr1	168050000	168060000
chr1	167770000	167780000	chr1	167890000	167900000
chr1	167770000	167780000	chr1	168040000	168050000
chr1	168060000	168070000	chr1	168290000	168300000
chr1	168300000	168310000	chr1	169090000	169100000
chr1	168310000	168320000	chr1	168540000	168550000
chr1	168310000	168320000	chr1	169310000	169320000
chr1	168400000	168410000	chr1	168540000	168550000
chr1	168400000	168410000	chr1	168720000	168730000
chr1	168400000	168410000	chr1	169320000	169330000
chr1	168570000	168580000	chr1	169070000	169080000
chr1	168570000	168580000	chr1	169310000	169320000
chr1	168570000	168580000	chr1	169510000	169520000
chr1	168580000	168590000	chr1	169070000	169080000
chr1	168870000	168880000	chr1	169070000	169080000
chr1	168950000	168960000	chr1	169310000	169320000
chr1	1690000	1700000	chr1	1830000	1840000
chr1	169080000	169090000	chr1	169310000	169320000
chr1	169430000	169440000	chr1	169680000	169690000
chr1	169430000	169440000	chr1	169770000	169780000
chr1	169550000	169560000	chr1	169770000	169780000
chr1	169570000	169580000	chr1	169670000	169680000
chr1	169890000	169900000	chr1	170650000	170660000
chr1	169890000	169900000	chr1	170730000	170740000
chr1	169890000	169900000	chr1	170850000	170860000
chr1	170660000	170670000	chr1	170840000	170850000
chr1	170660000	170670000	chr1	171180000	171190000
chr1	170930000	170940000	chr1	171040000	171050000
chr1	170930000	170940000	chr1	171190000	171200000
chr1	170930000	170940000	chr1	171280000	171290000
chr1	170930000	170940000	chr1	171370000	171380000
chr1	171050000	171060000	chr1	171190000	171200000
chr1	171050000	171060000	chr1	171280000	171290000
chr1	171050000	171060000	chr1	171370000	171380000
chr1	171050000	171060000	chr1	171380000	171390000
chr1	171210000	171220000	chr1	171370000	171380000
chr1	171610000	171620000	chr1	171950000	171960000
chr1	171610000	171620000	chr1	172370000	172380000
chr1	171620000	171630000	chr1	171760000	171770000
chr1	171690000	171700000	chr1	171950000	171960000
chr1	171710000	171720000	chr1	171950000	171960000
chr1	171770000	171780000	chr1	171950000	171960000
chr1	171770000	171780000	chr1	172370000	172380000
chr1	171960000	171970000	chr1	172690000	172700000
chr1	171970000	171980000	chr1	172260000	172270000
chr1	171970000	171980000	chr1	172360000	172370000
chr1	171970000	171980000	chr1	172690000	172700000
chr1	172060000	172070000	chr1	172360000	172370000
chr1	172400000	172410000	chr1	172780000	172790000
chr1	172420000	172430000	chr1	172550000	172560000
chr1	172420000	172430000	chr1	172690000	172700000
chr1	17250000	17260000	chr1	17370000	17380000
chr1	172500000	172510000	chr1	172690000	172700000
chr1	172580000	172590000	chr1	172680000	172690000
chr1	17270000	17280000	chr1	17560000	17570000
chr1	172710000	172720000	chr1	173170000	173180000
chr1	172710000	172720000	chr1	173380000	173390000
chr1	172710000	172720000	chr1	173570000	173580000
chr1	172710000	172720000	chr1	173790000	173800000
chr1	172710000	172720000	chr1	173910000	173920000
chr1	172710000	172720000	chr1	174030000	174040000
chr1	172720000	172730000	chr1	172980000	172990000
chr1	172720000	172730000	chr1	173090000	173100000
chr1	172790000	172800000	chr1	172980000	172990000
chr1	172790000	172800000	chr1	173090000	173100000
chr1	172790000	172800000	chr1	173170000	173180000
chr1	172790000	172800000	chr1	173380000	173390000
chr1	17280000	17290000	chr1	17370000	17380000
chr1	17280000	17290000	chr1	17440000	17450000
chr1	17280000	17290000	chr1	17660000	17670000
chr1	172800000	172810000	chr1	172930000	172940000
chr1	172930000	172940000	chr1	173160000	173170000
chr1	172980000	172990000	chr1	173090000	173100000
chr1	172980000	172990000	chr1	173160000	173170000
chr1	173230000	173240000	chr1	173370000	173380000
chr1	173390000	173400000	chr1	173790000	173800000
chr1	173390000	173400000	chr1	173900000	173910000
chr1	173390000	173400000	chr1	174040000	174050000
chr1	173390000	173400000	chr1	174180000	174190000
chr1	173390000	173400000	chr1	174710000	174720000
chr1	173450000	173460000	chr1	173680000	173690000
chr1	17380000	17390000	chr1	17560000	17570000
chr1	17380000	17390000	chr1	17660000	17670000
chr1	17380000	17390000	chr1	17730000	17740000
chr1	173810000	173820000	chr1	174180000	174190000
chr1	173830000	173840000	chr1	174040000	174050000
chr1	173910000	173920000	chr1	174040000	174050000
chr1	173920000	173930000	chr1	174040000	174050000
chr1	173950000	173960000	chr1	174180000	174190000
chr1	174060000	174070000	chr1	174180000	174190000
chr1	174060000	174070000	chr1	174710000	174720000
chr1	174060000	174070000	chr1	174960000	174970000
chr1	174120000	174130000	chr1	174710000	174720000
chr1	174220000	174230000	chr1	174950000	174960000
chr1	174230000	174240000	chr1	174690000	174700000
chr1	17450000	17460000	chr1	17560000	17570000
chr1	17450000	17460000	chr1	17660000	17670000
chr1	17450000	17460000	chr1	17730000	17740000
chr1	174730000	174740000	chr1	175290000	175300000
chr1	174740000	174750000	chr1	174950000	174960000
chr1	174740000	174750000	chr1	175090000	175100000
chr1	174990000	175000000	chr1	175150000	175160000
chr1	174990000	175000000	chr1	175710000	175720000
chr1	174990000	175000000	chr1	176030000	176040000
chr1	175000000	175010000	chr1	175090000	175100000
chr1	175000000	175010000	chr1	175290000	175300000
chr1	175000000	175010000	chr1	175440000	175450000
chr1	175110000	175120000	chr1	176810000	176820000
chr1	175120000	175130000	chr1	175280000	175290000
chr1	175120000	175130000	chr1	175440000	175450000
chr1	175120000	175130000	chr1	175710000	175720000
chr1	175120000	175130000	chr1	175850000	175860000
chr1	175120000	175130000	chr1	176040000	176050000
chr1	175340000	175350000	chr1	175450000	175460000
chr1	175340000	175350000	chr1	175710000	175720000
chr1	175340000	175350000	chr1	176040000	176050000
chr1	175340000	175350000	chr1	176810000	176820000
chr1	175350000	175360000	chr1	175850000	175860000
chr1	175450000	175460000	chr1	175710000	175720000
chr1	175450000	175460000	chr1	175850000	175860000
chr1	175450000	175460000	chr1	176040000	176050000
chr1	17560000	17570000	chr1	17660000	17670000
chr1	175720000	175730000	chr1	175840000	175850000
chr1	175720000	175730000	chr1	176040000	176050000
chr1	17600000	17610000	chr1	17730000	17740000
chr1	176040000	176050000	chr1	176810000	176820000
chr1	176340000	176350000	chr1	176520000	176530000
chr1	176340000	176350000	chr1	176660000	176670000
chr1	176340000	176350000	chr1	176720000	176730000
chr1	176340000	176350000	chr1	176810000	176820000
chr1	176520000	176530000	chr1	176810000	176820000
chr1	176520000	176530000	chr1	177900000	177910000
chr1	176530000	176540000	chr1	176650000	176660000
chr1	176660000	176670000	chr1	176800000	176810000
chr1	176860000	176870000	chr1	177740000	177750000
chr1	176860000	176870000	chr1	177910000	177920000
chr1	176870000	176880000	chr1	177750000	177760000
chr1	176880000	176890000	chr1	177130000	177140000
chr1	177150000	177160000	chr1	177740000	177750000
chr1	177220000	177230000	chr1	177750000	177760000
chr1	177220000	177230000	chr1	177900000	177910000
chr1	17750000	17760000	chr1	17920000	17930000
chr1	177750000	177760000	chr1	177870000	177880000
chr1	177920000	177930000	chr1	178250000	178260000
chr1	177920000	177930000	chr1	178470000	178480000
chr1	177990000	178000000	chr1	178470000	178480000
chr1	178020000	178030000	chr1	178150000	178160000
chr1	178020000	178030000	chr1	178250000	178260000
chr1	178020000	178030000	chr1	178980000	178990000
chr1	178070000	178080000	chr1	178250000	178260000
chr1	17810000	17820000	chr1	18030000	18040000
chr1	17810000	17820000	chr1	18060000	18070000
chr1	17810000	17820000	chr1	18150000	18160000
chr1	17810000	17820000	chr1	18240000	18250000
chr1	17810000	17820000	chr1	18420000	18430000
chr1	17810000	17820000	chr1	18510000	18520000
chr1	17810000	17820000	chr1	18560000	18570000
chr1	17820000	17830000	chr1	17930000	17940000
chr1	17820000	17830000	chr1	18420000	18430000
chr1	17820000	17830000	chr1	18900000	18910000
chr1	178280000	178290000	chr1	178500000	178510000
chr1	178280000	178290000	chr1	178570000	178580000
chr1	178280000	178290000	chr1	178730000	178740000
chr1	178280000	178290000	chr1	178970000	178980000
chr1	178280000	178290000	chr1	179170000	179180000
chr1	178500000	178510000	chr1	179030000	179040000
chr1	178500000	178510000	chr1	179330000	179340000
chr1	178500000	178510000	chr1	179770000	179780000
chr1	178510000	178520000	chr1	178730000	178740000
chr1	178510000	178520000	chr1	178860000	178870000
chr1	178510000	178520000	chr1	178970000	178980000
chr1	178510000	178520000	chr1	179160000	179170000
chr1	178690000	178700000	chr1	178970000	178980000
chr1	178740000	178750000	chr1	178970000	178980000
chr1	178740000	178750000	chr1	179040000	179050000
chr1	178740000	178750000	chr1	179330000	179340000
chr1	178750000	178760000	chr1	179160000	179170000
chr1	178970000	178980000	chr1	179340000	179350000
chr1	179050000	179060000	chr1	179160000	179170000
chr1	179050000	179060000	chr1	179330000	179340000
chr1	179050000	179060000	chr1	179770000	179780000
chr1	179210000	179220000	chr1	179560000	179570000
chr1	179220000	179230000	chr1	179330000	179340000
chr1	179220000	179230000	chr1	179780000	179790000
chr1	179340000	179350000	chr1	179780000	179790000
chr1	179360000	179370000	chr1	179530000	179540000
chr1	179560000	179570000	chr1	179660000	179670000
chr1	179560000	179570000	chr1	179770000	179780000
chr1	179670000	179680000	chr1	179770000	179780000
chr1	179670000	179680000	chr1	180140000	180150000
chr1	179820000	179830000	chr1	180430000	180440000
chr1	179830000	179840000	chr1	180140000	180150000
chr1	179850000	179860000	chr1	179980000	179990000
chr1	17990000	18000000	chr1	18890000	18900000
chr1	180040000	180050000	chr1	180140000	180150000
chr1	180050000	180060000	chr1	180440000	180450000
chr1	180150000	180160000	chr1	180380000	180390000
chr1	180150000	180160000	chr1	180450000	180460000
chr1	180210000	180220000	chr1	180830000	180840000
chr1	180220000	180230000	chr1	180440000	180450000
chr1	180330000	180340000	chr1	180440000	180450000
chr1	180480000	180490000	chr1	180950000	180960000
chr1	180480000	180490000	chr1	180960000	180970000
chr1	180480000	180490000	chr1	181050000	181060000
chr1	180480000	180490000	chr1	181130000	181140000
chr1	180480000	180490000	chr1	181380000	181390000
chr1	180480000	180490000	chr1	181390000	181400000
chr1	180500000	180510000	chr1	180590000	180600000
chr1	180500000	180510000	chr1	180740000	180750000
chr1	180500000	180510000	chr1	180830000	180840000
chr1	180510000	180520000	chr1	180740000	180750000
chr1	180600000	180610000	chr1	180830000	180840000
chr1	180600000	180610000	chr1	181120000	181130000
chr1	180750000	180760000	chr1	181130000	181140000
chr1	180840000	180850000	chr1	181390000	181400000
chr1	180850000	180860000	chr1	180950000	180960000
chr1	180850000	180860000	chr1	181050000	181060000
chr1	180850000	180860000	chr1	181130000	181140000
chr1	181000000	181010000	chr1	181110000	181120000
chr1	181050000	181060000	chr1	181390000	181400000
chr1	181150000	181160000	chr1	181640000	181650000
chr1	181150000	181160000	chr1	181900000	181910000
chr1	181160000	181170000	chr1	181390000	181400000
chr1	181160000	181170000	chr1	182030000	182040000
chr1	181170000	181180000	chr1	181290000	181300000
chr1	181440000	181450000	chr1	181740000	181750000
chr1	181440000	181450000	chr1	181860000	181870000
chr1	181440000	181450000	chr1	181900000	181910000
chr1	181440000	181450000	chr1	182020000	182030000
chr1	181440000	181450000	chr1	182360000	182370000
chr1	181450000	181460000	chr1	181640000	181650000
chr1	181640000	181650000	chr1	181900000	181910000
chr1	181650000	181660000	chr1	182010000	182020000
chr1	181880000	181890000	chr1	182030000	182040000
chr1	181910000	181920000	chr1	182020000	182030000
chr1	182050000	182060000	chr1	182270000	182280000
chr1	182050000	182060000	chr1	182560000	182570000
chr1	182050000	182060000	chr1	182750000	182760000
chr1	182100000	182110000	chr1	182750000	182760000
chr1	182110000	182120000	chr1	182260000	182270000
chr1	182110000	182120000	chr1	182360000	182370000
chr1	182160000	182170000	chr1	182360000	182370000
chr1	182230000	182240000	chr1	182360000	182370000
chr1	182260000	182270000	chr1	182750000	182760000
chr1	182270000	182280000	chr1	182560000	182570000
chr1	182410000	182420000	chr1	182560000	182570000
chr1	182410000	182420000	chr1	182750000	182760000
chr1	182560000	182570000	chr1	182860000	182870000
chr1	182570000	182580000	chr1	182750000	182760000
chr1	182570000	182580000	chr1	182790000	182800000
chr1	182840000	182850000	chr1	183490000	183500000
chr1	182920000	182930000	chr1	183510000	183520000
chr1	182920000	182930000	chr1	183580000	183590000
chr1	182930000	182940000	chr1	183090000	183100000
chr1	182930000	182940000	chr1	183190000	183200000
chr1	182930000	182940000	chr1	183590000	183600000
chr1	182930000	182940000	chr1	183870000	183880000
chr1	182990000	183000000	chr1	183190000	183200000
chr1	183250000	183260000	chr1	183510000	183520000
chr1	183250000	183260000	chr1	183590000	183600000
chr1	183250000	183260000	chr1	183650000	183660000
chr1	183250000	183260000	chr1	183880000	183890000
chr1	183430000	183440000	chr1	183590000	183600000
chr1	183440000	183450000	chr1	183540000	183550000
chr1	183440000	183450000	chr1	183880000	183890000
chr1	183620000	183630000	chr1	183880000	183890000
chr1	183620000	183630000	chr1	184000000	184010000
chr1	183620000	183630000	chr1	184190000	184200000
chr1	183620000	183630000	chr1	184530000	184540000
chr1	183620000	183630000	chr1	184650000	184660000
chr1	183770000	183780000	chr1	183870000	183880000
chr1	183890000	183900000	chr1	184190000	184200000
chr1	183890000	183900000	chr1	184660000	184670000
chr1	183910000	183920000	chr1	184650000	184660000
chr1	184040000	184050000	chr1	184190000	184200000
chr1	184040000	184050000	chr1	184340000	184350000
chr1	184040000	184050000	chr1	184530000	184540000
chr1	184040000	184050000	chr1	184660000	184670000
chr1	184180000	184190000	chr1	184530000	184540000
chr1	184210000	184220000	chr1	184660000	184670000
chr1	184220000	184230000	chr1	184330000	184340000
chr1	184350000	184360000	chr1	184660000	184670000
chr1	184360000	184370000	chr1	184520000	184530000
chr1	184540000	184550000	chr1	184650000	184660000
chr1	184680000	184690000	chr1	184950000	184960000
chr1	184680000	184690000	chr1	186300000	186310000
chr1	184710000	184720000	chr1	184940000	184950000
chr1	184770000	184780000	chr1	184940000	184950000
chr1	184770000	184780000	chr1	185130000	185140000
chr1	184770000	184780000	chr1	185280000	185290000
chr1	184770000	184780000	chr1	185660000	185670000
chr1	184950000	184960000	chr1	185130000	185140000
chr1	184950000	184960000	chr1	185650000	185660000
chr1	185200000	185210000	chr1	185640000	185650000
chr1	185280000	185290000	chr1	185520000	185530000
chr1	185280000	185290000	chr1	185640000	185650000
chr1	185300000	185310000	chr1	185440000	185450000
chr1	185380000	185390000	chr1	185640000	185650000
chr1	185530000	185540000	chr1	185630000	185640000
chr1	185680000	185690000	chr1	186180000	186190000
chr1	185780000	185790000	chr1	185960000	185970000
chr1	185780000	185790000	chr1	186040000	186050000
chr1	185780000	185790000	chr1	186180000	186190000
chr1	185870000	185880000	chr1	186170000	186180000
chr1	185960000	185970000	chr1	186170000	186180000
chr1	186370000	186380000	chr1	186570000	186580000
chr1	186370000	186380000	chr1	186650000	186660000
chr1	186370000	186380000	chr1	186950000	186960000
chr1	186450000	186460000	chr1	186570000	186580000
chr1	186450000	186460000	chr1	186650000	186660000
chr1	186450000	186460000	chr1	186770000	186780000
chr1	186450000	186460000	chr1	186950000	186960000
chr1	186570000	186580000	chr1	186880000	186890000
chr1	186570000	186580000	chr1	186950000	186960000
chr1	186650000	186660000	chr1	186760000	186770000
chr1	186650000	186660000	chr1	186950000	186960000
chr1	186790000	186800000	chr1	186940000	186950000
chr1	187010000	187020000	chr1	187860000	187870000
chr1	187020000	187030000	chr1	187380000	187390000
chr1	187030000	187040000	chr1	187210000	187220000
chr1	188790000	188800000	chr1	188890000	188900000
chr1	188790000	188800000	chr1	189080000	189090000
chr1	188890000	188900000	chr1	189040000	189050000
chr1	1890000	1900000	chr1	2090000	2100000
chr1	18920000	18930000	chr1	19140000	19150000
chr1	18920000	18930000	chr1	19390000	19400000
chr1	189400000	189410000	chr1	190290000	190300000
chr1	190710000	190720000	chr1	192410000	192420000
chr1	190720000	190730000	chr1	192270000	192280000
chr1	191960000	191970000	chr1	192260000	192270000
chr1	191960000	191970000	chr1	192410000	192420000
chr1	19220000	19230000	chr1	19980000	19990000
chr1	192290000	192300000	chr1	192400000	192410000
chr1	19230000	19240000	chr1	19400000	19410000
chr1	19230000	19240000	chr1	19520000	19530000
chr1	19230000	19240000	chr1	19560000	19570000
chr1	192440000	192450000	chr1	192770000	192780000
chr1	192440000	192450000	chr1	192840000	192850000
chr1	192440000	192450000	chr1	192920000	192930000
chr1	192440000	192450000	chr1	192990000	193000000
chr1	192440000	192450000	chr1	193080000	193090000
chr1	192450000	192460000	chr1	192550000	192560000
chr1	192450000	192460000	chr1	192670000	192680000
chr1	192540000	192550000	chr1	192770000	192780000
chr1	192580000	192590000	chr1	192710000	192720000
chr1	192580000	192590000	chr1	192760000	192770000
chr1	192590000	192600000	chr1	192990000	193000000
chr1	192770000	192780000	chr1	192980000	192990000
chr1	192770000	192780000	chr1	193070000	193080000
chr1	192790000	192800000	chr1	192890000	192900000
chr1	193150000	193160000	chr1	193720000	193730000
chr1	193150000	193160000	chr1	194250000	194260000
chr1	193370000	193380000	chr1	194260000	194270000
chr1	19410000	19420000	chr1	19520000	19530000
chr1	19410000	19420000	chr1	19970000	19980000
chr1	19430000	19440000	chr1	19560000	19570000
chr1	19450000	19460000	chr1	19970000	19980000
chr1	19500000	19510000	chr1	19970000	19980000
chr1	19520000	19530000	chr1	19970000	19980000
chr1	19560000	19570000	chr1	19970000	19980000
chr1	196110000	196120000	chr1	196270000	196280000
chr1	196120000	196130000	chr1	196620000	196630000
chr1	196280000	196290000	chr1	196630000	196640000
chr1	19670000	19680000	chr1	19800000	19810000
chr1	19670000	19680000	chr1	19970000	19980000
chr1	196790000	196800000	chr1	197130000	197140000
chr1	19710000	19720000	chr1	19970000	19980000
chr1	197150000	197160000	chr1	197310000	197320000
chr1	197360000	197370000	chr1	197890000	197900000
chr1	197480000	197490000	chr1	198430000	198440000
chr1	197490000	197500000	chr1	197890000	197900000
chr1	197490000	197500000	chr1	198120000	198130000
chr1	197490000	197500000	chr1	198650000	198660000
chr1	197490000	197500000	chr1	198660000	198670000
chr1	197580000	197590000	chr1	197880000	197890000
chr1	197580000	197590000	chr1	198110000	198120000
chr1	197580000	197590000	chr1	198430000	198440000
chr1	197580000	197590000	chr1	198650000	198660000
chr1	197590000	197600000	chr1	197740000	197750000
chr1	197660000	197670000	chr1	197830000	197840000
chr1	197660000	197670000	chr1	197880000	197890000
chr1	197740000	197750000	chr1	197870000	197880000
chr1	197890000	197900000	chr1	198110000	198120000
chr1	197890000	197900000	chr1	198320000	198330000
chr1	197890000	197900000	chr1	198430000	198440000
chr1	197890000	197900000	chr1	198650000	198660000
chr1	197900000	197910000	chr1	198050000	198060000
chr1	197910000	197920000	chr1	198010000	198020000
chr1	198050000	198060000	chr1	198410000	198420000
chr1	198050000	198060000	chr1	198650000	198660000
chr1	198060000	198070000	chr1	198320000	198330000
chr1	198070000	198080000	chr1	198660000	198670000
chr1	19810000	19820000	chr1	19910000	19920000
chr1	19810000	19820000	chr1	19960000	19970000
chr1	198120000	198130000	chr1	198320000	198330000
chr1	198120000	198130000	chr1	198420000	198430000
chr1	198120000	198130000	chr1	198650000	198660000
chr1	198310000	198320000	chr1	198660000	198670000
chr1	198430000	198440000	chr1	198650000	198660000
chr1	198730000	198740000	chr1	199210000	199220000
chr1	198730000	198740000	chr1	199520000	199530000
chr1	198730000	198740000	chr1	199630000	199640000
chr1	198730000	198740000	chr1	200470000	200480000
chr1	198740000	198750000	chr1	198890000	198900000
chr1	198740000	198750000	chr1	198930000	198940000
chr1	198740000	198750000	chr1	199010000	199020000
chr1	198740000	198750000	chr1	199080000	199090000
chr1	198740000	198750000	chr1	199430000	199440000
chr1	198750000	198760000	chr1	198920000	198930000
chr1	198800000	198810000	chr1	199070000	199080000
chr1	199070000	199080000	chr1	199510000	199520000
chr1	199080000	199090000	chr1	199200000	199210000
chr1	199080000	199090000	chr1	199390000	199400000
chr1	199210000	199220000	chr1	199380000	199390000
chr1	199210000	199220000	chr1	199430000	199440000
chr1	199210000	199220000	chr1	199520000	199530000
chr1	199520000	199530000	chr1	200480000	200490000
chr1	199650000	199660000	chr1	199930000	199940000
chr1	199650000	199660000	chr1	199940000	199950000
chr1	199650000	199660000	chr1	200000000	200010000
chr1	199650000	199660000	chr1	200060000	200070000
chr1	199650000	199660000	chr1	200100000	200110000
chr1	199650000	199660000	chr1	200240000	200250000
chr1	199650000	199660000	chr1	200470000	200480000
chr1	199660000	199670000	chr1	199820000	199830000
chr1	199830000	199840000	chr1	200460000	200470000
chr1	199920000	199930000	chr1	200240000	200250000
chr1	199920000	199930000	chr1	200470000	200480000
chr1	2000000	2010000	chr1	2100000	2110000
chr1	200010000	200020000	chr1	200240000	200250000
chr1	200060000	200070000	chr1	200460000	200470000
chr1	200100000	200110000	chr1	200450000	200460000
chr1	200110000	200120000	chr1	200240000	200250000
chr1	200250000	200260000	chr1	200450000	200460000
chr1	200320000	200330000	chr1	200450000	200460000
chr1	200590000	200600000	chr1	200770000	200780000
chr1	200590000	200600000	chr1	200840000	200850000
chr1	200590000	200600000	chr1	200940000	200950000
chr1	200590000	200600000	chr1	201010000	201020000
chr1	200590000	200600000	chr1	201080000	201090000
chr1	200600000	200610000	chr1	200860000	200870000
chr1	20080000	20090000	chr1	20200000	20210000
chr1	200860000	200870000	chr1	201010000	201020000
chr1	200860000	200870000	chr1	201080000	201090000
chr1	200940000	200950000	chr1	201080000	201090000
chr1	200940000	200950000	chr1	201170000	201180000
chr1	200940000	200950000	chr1	201320000	201330000
chr1	201050000	201060000	chr1	201320000	201330000
chr1	201100000	201110000	chr1	201200000	201210000
chr1	201110000	201120000	chr1	201330000	201340000
chr1	201220000	201230000	chr1	201320000	201330000
chr1	201220000	201230000	chr1	201370000	201380000
chr1	201220000	201230000	chr1	201470000	201480000
chr1	201410000	201420000	chr1	201670000	201680000
chr1	201410000	201420000	chr1	201760000	201770000
chr1	201490000	201500000	chr1	201850000	201860000
chr1	201510000	201520000	chr1	201940000	201950000
chr1	201520000	201530000	chr1	201670000	201680000
chr1	201520000	201530000	chr1	201760000	201770000
chr1	201670000	201680000	chr1	201760000	201770000
chr1	201680000	201690000	chr1	201930000	201940000
chr1	201850000	201860000	chr1	201940000	201950000
chr1	201860000	201870000	chr1	202080000	202090000
chr1	201970000	201980000	chr1	202080000	202090000
chr1	202150000	202160000	chr1	202280000	202290000
chr1	202150000	202160000	chr1	202430000	202440000
chr1	202150000	202160000	chr1	202620000	202630000
chr1	202150000	202160000	chr1	202680000	202690000
chr1	202160000	202170000	chr1	202950000	202960000
chr1	202240000	202250000	chr1	202670000	202680000
chr1	202290000	202300000	chr1	202680000	202690000
chr1	202310000	202320000	chr1	202410000	202420000
chr1	202310000	202320000	chr1	202560000	202570000
chr1	202310000	202320000	chr1	202960000	202970000
chr1	20240000	20250000	chr1	20420000	20430000
chr1	20240000	20250000	chr1	20520000	20530000
chr1	20240000	20250000	chr1	20810000	20820000
chr1	20240000	20250000	chr1	20960000	20970000
chr1	20240000	20250000	chr1	21040000	21050000
chr1	202430000	202440000	chr1	202680000	202690000
chr1	202450000	202460000	chr1	202960000	202970000
chr1	20250000	20260000	chr1	20470000	20480000
chr1	202570000	202580000	chr1	202680000	202690000
chr1	202630000	202640000	chr1	202960000	202970000
chr1	202700000	202710000	chr1	202960000	202970000
chr1	202700000	202710000	chr1	203220000	203230000
chr1	202720000	202730000	chr1	202820000	202830000
chr1	202860000	202870000	chr1	202960000	202970000
chr1	202990000	203000000	chr1	203300000	203310000
chr1	202990000	203000000	chr1	203440000	203450000
chr1	20300000	20310000	chr1	20410000	20420000
chr1	20300000	20310000	chr1	20470000	20480000
chr1	203000000	203010000	chr1	203140000	203150000
chr1	203000000	203010000	chr1	203180000	203190000
chr1	203080000	203090000	chr1	203190000	203200000
chr1	203080000	203090000	chr1	203300000	203310000
chr1	203240000	203250000	chr1	203400000	203410000
chr1	203240000	203250000	chr1	203450000	203460000
chr1	203240000	203250000	chr1	203590000	203600000
chr1	203240000	203250000	chr1	203670000	203680000
chr1	203310000	203320000	chr1	203450000	203460000
chr1	203310000	203320000	chr1	203600000	203610000
chr1	203310000	203320000	chr1	203670000	203680000
chr1	203310000	203320000	chr1	203740000	203750000
chr1	203460000	203470000	chr1	204100000	204110000
chr1	203470000	203480000	chr1	203600000	203610000
chr1	203470000	203480000	chr1	203670000	203680000
chr1	203470000	203480000	chr1	203730000	203740000
chr1	203470000	203480000	chr1	203790000	203800000
chr1	203470000	203480000	chr1	204090000	204100000
chr1	203640000	203650000	chr1	204100000	204110000
chr1	203830000	203840000	chr1	204090000	204100000
chr1	203830000	203840000	chr1	204170000	204180000
chr1	203830000	203840000	chr1	204330000	204340000
chr1	203830000	203840000	chr1	204470000	204480000
chr1	20390000	20400000	chr1	20820000	20830000
chr1	204130000	204140000	chr1	204330000	204340000
chr1	204130000	204140000	chr1	204460000	204470000
chr1	204130000	204140000	chr1	204760000	204770000
chr1	204180000	204190000	chr1	204330000	204340000
chr1	204180000	204190000	chr1	204470000	204480000
chr1	20420000	20430000	chr1	20820000	20830000
chr1	204220000	204230000	chr1	204330000	204340000
chr1	204410000	204420000	chr1	204770000	204780000
chr1	204530000	204540000	chr1	204770000	204780000
chr1	204780000	204790000	chr1	204900000	204910000
chr1	204780000	204790000	chr1	205220000	205230000
chr1	20480000	20490000	chr1	20810000	20820000
chr1	204820000	204830000	chr1	205010000	205020000
chr1	204950000	204960000	chr1	205110000	205120000
chr1	204950000	204960000	chr1	205220000	205230000
chr1	204950000	204960000	chr1	205290000	205300000
chr1	20500000	20510000	chr1	20960000	20970000
chr1	205030000	205040000	chr1	205220000	205230000
chr1	205090000	205100000	chr1	205290000	205300000
chr1	205240000	205250000	chr1	205410000	205420000
chr1	205240000	205250000	chr1	205450000	205460000
chr1	205240000	205250000	chr1	205610000	205620000
chr1	205320000	205330000	chr1	205450000	205460000
chr1	205360000	205370000	chr1	205610000	205620000
chr1	20540000	20550000	chr1	20680000	20690000
chr1	20540000	20550000	chr1	20810000	20820000
chr1	20540000	20550000	chr1	20960000	20970000
chr1	205500000	205510000	chr1	205620000	205630000
chr1	205550000	205560000	chr1	205680000	205690000
chr1	205560000	205570000	chr1	205680000	205690000
chr1	205620000	205630000	chr1	205870000	205880000
chr1	205630000	205640000	chr1	205750000	205760000
chr1	205630000	205640000	chr1	205870000	205880000
chr1	205630000	205640000	chr1	206220000	206230000
chr1	205760000	205770000	chr1	205870000	205880000
chr1	205760000	205770000	chr1	206190000	206200000
chr1	205760000	205770000	chr1	206230000	206240000
chr1	205880000	205890000	chr1	206220000	206230000
chr1	205890000	205900000	chr1	206230000	206240000
chr1	206170000	206180000	chr1	206630000	206640000
chr1	206170000	206180000	chr1	206750000	206760000
chr1	206650000	206660000	chr1	206750000	206760000
chr1	206650000	206660000	chr1	207150000	207160000
chr1	206660000	206670000	chr1	206830000	206840000
chr1	206660000	206670000	chr1	207070000	207080000
chr1	206780000	206790000	chr1	207240000	207250000
chr1	206800000	206810000	chr1	206980000	206990000
chr1	206800000	206810000	chr1	207080000	207090000
chr1	206800000	206810000	chr1	207150000	207160000
chr1	206900000	206910000	chr1	207080000	207090000
chr1	206900000	206910000	chr1	207150000	207160000
chr1	206900000	206910000	chr1	207240000	207250000
chr1	206900000	206910000	chr1	207250000	207260000
chr1	206980000	206990000	chr1	207150000	207160000
chr1	20700000	20710000	chr1	20810000	20820000
chr1	207090000	207100000	chr1	207250000	207260000
chr1	207090000	207100000	chr1	207670000	207680000
chr1	207100000	207110000	chr1	207250000	207260000
chr1	207160000	207170000	chr1	207670000	207680000
chr1	207220000	207230000	chr1	207570000	207580000
chr1	207250000	207260000	chr1	207570000	207580000
chr1	207250000	207260000	chr1	207860000	207870000
chr1	207260000	207270000	chr1	207410000	207420000
chr1	207260000	207270000	chr1	207490000	207500000
chr1	207270000	207280000	chr1	207370000	207380000
chr1	207430000	207440000	chr1	207570000	207580000
chr1	208000000	208010000	chr1	208130000	208140000
chr1	208000000	208010000	chr1	208410000	208420000
chr1	208060000	208070000	chr1	208400000	208410000
chr1	208190000	208200000	chr1	208410000	208420000
chr1	20840000	20850000	chr1	20960000	20970000
chr1	20840000	20850000	chr1	21060000	21070000
chr1	20840000	20850000	chr1	21520000	21530000
chr1	20880000	20890000	chr1	21520000	21530000
chr1	208820000	208830000	chr1	209370000	209380000
chr1	209580000	209590000	chr1	209910000	209920000
chr1	209750000	209760000	chr1	209860000	209870000
chr1	209750000	209760000	chr1	209910000	209920000
chr1	210030000	210040000	chr1	210160000	210170000
chr1	210030000	210040000	chr1	210480000	210490000
chr1	210030000	210040000	chr1	210570000	210580000
chr1	21020000	21030000	chr1	21520000	21530000
chr1	21020000	21030000	chr1	21670000	21680000
chr1	210310000	210320000	chr1	210480000	210490000
chr1	210310000	210320000	chr1	210570000	210580000
chr1	210580000	210590000	chr1	210750000	210760000
chr1	210580000	210590000	chr1	211820000	211830000
chr1	210620000	210630000	chr1	210740000	210750000
chr1	210620000	210630000	chr1	211300000	211310000
chr1	210760000	210770000	chr1	211300000	211310000
chr1	211310000	211320000	chr1	211820000	211830000
chr1	211490000	211500000	chr1	211680000	211690000
chr1	211490000	211500000	chr1	211820000	211830000
chr1	211550000	211560000	chr1	211820000	211830000
chr1	211640000	211650000	chr1	211820000	211830000
chr1	211690000	211700000	chr1	211820000	211830000
chr1	211850000	211860000	chr1	212180000	212190000
chr1	211850000	211860000	chr1	212200000	212210000
chr1	211850000	211860000	chr1	212230000	212240000
chr1	211850000	211860000	chr1	212840000	212850000
chr1	211850000	211860000	chr1	212950000	212960000
chr1	211860000	211870000	chr1	212530000	212540000
chr1	211860000	211870000	chr1	212620000	212630000
chr1	211870000	211880000	chr1	212000000	212010000
chr1	211870000	211880000	chr1	212090000	212100000
chr1	2120000	2130000	chr1	2310000	2320000
chr1	2120000	2130000	chr1	2470000	2480000
chr1	212000000	212010000	chr1	212110000	212120000
chr1	212000000	212010000	chr1	212200000	212210000
chr1	212230000	212240000	chr1	212950000	212960000
chr1	212240000	212250000	chr1	212620000	212630000
chr1	212240000	212250000	chr1	213150000	213160000
chr1	212250000	212260000	chr1	212460000	212470000
chr1	212280000	212290000	chr1	212460000	212470000
chr1	21230000	21240000	chr1	21510000	21520000
chr1	212340000	212350000	chr1	212450000	212460000
chr1	212470000	212480000	chr1	213160000	213170000
chr1	212520000	212530000	chr1	212620000	212630000
chr1	212630000	212640000	chr1	212950000	212960000
chr1	212630000	212640000	chr1	213090000	213100000
chr1	212630000	212640000	chr1	213160000	213170000
chr1	212640000	212650000	chr1	212920000	212930000
chr1	212650000	212660000	chr1	212780000	212790000
chr1	212780000	212790000	chr1	212950000	212960000
chr1	212830000	212840000	chr1	212950000	212960000
chr1	212830000	212840000	chr1	213160000	213170000
chr1	212980000	212990000	chr1	213160000	213170000
chr1	21310000	21320000	chr1	21510000	21520000
chr1	213290000	213300000	chr1	214300000	214310000
chr1	213290000	213300000	chr1	214380000	214390000
chr1	213290000	213300000	chr1	214490000	214500000
chr1	213300000	213310000	chr1	213530000	213540000
chr1	213300000	213310000	chr1	214150000	214160000
chr1	213300000	213310000	chr1	214300000	214310000
chr1	213410000	213420000	chr1	214290000	214300000
chr1	213410000	213420000	chr1	214500000	214510000
chr1	213420000	213430000	chr1	213540000	213550000
chr1	213420000	213430000	chr1	214500000	214510000
chr1	213730000	213740000	chr1	214490000	214500000
chr1	213730000	213740000	chr1	214500000	214510000
chr1	21400000	21410000	chr1	21500000	21510000
chr1	214170000	214180000	chr1	214500000	214510000
chr1	214380000	214390000	chr1	214490000	214500000
chr1	214380000	214390000	chr1	214760000	214770000
chr1	214380000	214390000	chr1	215690000	215700000
chr1	214430000	214440000	chr1	214760000	214770000
chr1	214500000	214510000	chr1	214750000	214760000
chr1	214500000	214510000	chr1	215690000	215700000
chr1	214510000	214520000	chr1	214620000	214630000
chr1	214510000	214520000	chr1	215690000	215700000
chr1	214560000	214570000	chr1	214750000	214760000
chr1	214620000	214630000	chr1	214720000	214730000
chr1	214800000	214810000	chr1	215690000	215700000
chr1	214830000	214840000	chr1	215310000	215320000
chr1	214830000	214840000	chr1	215770000	215780000
chr1	214840000	214850000	chr1	215250000	215260000
chr1	214980000	214990000	chr1	215690000	215700000
chr1	215080000	215090000	chr1	215680000	215690000
chr1	215250000	215260000	chr1	215690000	215700000
chr1	215320000	215330000	chr1	215690000	215700000
chr1	21550000	21560000	chr1	21810000	21820000
chr1	21560000	21570000	chr1	21990000	22000000
chr1	21560000	21570000	chr1	22320000	22330000
chr1	21560000	21570000	chr1	22730000	22740000
chr1	21580000	21590000	chr1	21690000	21700000
chr1	215880000	215890000	chr1	216030000	216040000
chr1	216160000	216170000	chr1	216390000	216400000
chr1	216160000	216170000	chr1	216910000	216920000
chr1	216170000	216180000	chr1	218340000	218350000
chr1	216390000	216400000	chr1	216910000	216920000
chr1	216470000	216480000	chr1	216910000	216920000
chr1	216770000	216780000	chr1	216910000	216920000
chr1	21690000	21700000	chr1	21980000	21990000
chr1	216920000	216930000	chr1	217500000	217510000
chr1	216920000	216930000	chr1	217830000	217840000
chr1	216920000	216930000	chr1	218340000	218350000
chr1	21700000	21710000	chr1	21820000	21830000
chr1	217130000	217140000	chr1	217500000	217510000
chr1	217130000	217140000	chr1	217920000	217930000
chr1	217130000	217140000	chr1	218340000	218350000
chr1	217500000	217510000	chr1	218340000	218350000
chr1	217520000	217530000	chr1	217910000	217920000
chr1	217910000	217920000	chr1	218340000	218350000
chr1	218060000	218070000	chr1	218340000	218350000
chr1	218090000	218100000	chr1	218330000	218340000
chr1	21830000	21840000	chr1	22310000	22320000
chr1	21840000	21850000	chr1	22300000	22310000
chr1	218500000	218510000	chr1	219230000	219240000
chr1	218500000	218510000	chr1	219370000	219380000
chr1	218500000	218510000	chr1	219560000	219570000
chr1	218500000	218510000	chr1	219730000	219740000
chr1	218500000	218510000	chr1	219830000	219840000
chr1	218500000	218510000	chr1	219980000	219990000
chr1	218510000	218520000	chr1	219040000	219050000
chr1	218510000	218520000	chr1	219150000	219160000
chr1	218520000	218530000	chr1	218830000	218840000
chr1	218520000	218530000	chr1	218920000	218930000
chr1	218530000	218540000	chr1	218690000	218700000
chr1	218530000	218540000	chr1	218850000	218860000
chr1	21860000	21870000	chr1	21980000	21990000
chr1	218690000	218700000	chr1	219740000	219750000
chr1	218690000	218700000	chr1	219830000	219840000
chr1	218690000	218700000	chr1	219980000	219990000
chr1	21870000	21880000	chr1	22730000	22740000
chr1	218990000	219000000	chr1	219830000	219840000
chr1	219030000	219040000	chr1	219980000	219990000
chr1	219060000	219070000	chr1	219830000	219840000
chr1	219130000	219140000	chr1	219730000	219740000
chr1	219230000	219240000	chr1	219730000	219740000
chr1	219240000	219250000	chr1	219350000	219360000
chr1	219240000	219250000	chr1	219560000	219570000
chr1	219240000	219250000	chr1	219830000	219840000
chr1	219240000	219250000	chr1	219980000	219990000
chr1	219250000	219260000	chr1	219550000	219560000
chr1	219370000	219380000	chr1	219730000	219740000
chr1	219370000	219380000	chr1	219830000	219840000
chr1	219370000	219380000	chr1	219980000	219990000
chr1	219380000	219390000	chr1	219550000	219560000
chr1	219480000	219490000	chr1	219980000	219990000
chr1	219560000	219570000	chr1	219830000	219840000
chr1	219560000	219570000	chr1	219980000	219990000
chr1	219570000	219580000	chr1	219710000	219720000
chr1	219740000	219750000	chr1	219830000	219840000
chr1	219740000	219750000	chr1	219980000	219990000
chr1	21980000	21990000	chr1	22740000	22750000
chr1	219840000	219850000	chr1	219980000	219990000
chr1	21990000	22000000	chr1	22110000	22120000
chr1	220010000	220020000	chr1	220950000	220960000
chr1	220040000	220050000	chr1	220140000	220150000
chr1	220160000	220170000	chr1	220940000	220950000
chr1	220180000	220190000	chr1	220270000	220280000
chr1	220180000	220190000	chr1	220330000	220340000
chr1	22030000	22040000	chr1	22280000	22290000
chr1	220360000	220370000	chr1	220940000	220950000
chr1	220450000	220460000	chr1	220940000	220950000
chr1	220460000	220470000	chr1	220710000	220720000
chr1	220460000	220470000	chr1	220810000	220820000
chr1	220460000	220470000	chr1	220850000	220860000
chr1	220710000	220720000	chr1	220910000	220920000
chr1	220710000	220720000	chr1	220950000	220960000
chr1	220980000	220990000	chr1	221370000	221380000
chr1	220980000	220990000	chr1	221440000	221450000
chr1	220980000	220990000	chr1	221610000	221620000
chr1	220980000	220990000	chr1	221910000	221920000
chr1	220980000	220990000	chr1	222340000	222350000
chr1	220980000	220990000	chr1	222620000	222630000
chr1	221020000	221030000	chr1	222810000	222820000
chr1	221040000	221050000	chr1	221370000	221380000
chr1	221040000	221050000	chr1	221430000	221440000
chr1	221040000	221050000	chr1	221600000	221610000
chr1	221040000	221050000	chr1	221910000	221920000
chr1	221040000	221050000	chr1	222620000	222630000
chr1	221050000	221060000	chr1	221210000	221220000
chr1	221050000	221060000	chr1	221240000	221250000
chr1	221050000	221060000	chr1	221270000	221280000
chr1	221160000	221170000	chr1	221370000	221380000
chr1	221170000	221180000	chr1	221600000	221610000
chr1	22120000	22130000	chr1	22280000	22290000
chr1	221260000	221270000	chr1	221360000	221370000
chr1	221270000	221280000	chr1	221600000	221610000
chr1	221290000	221300000	chr1	221600000	221610000
chr1	221370000	221380000	chr1	222620000	222630000
chr1	221430000	221440000	chr1	221600000	221610000
chr1	221650000	221660000	chr1	221910000	221920000
chr1	221650000	221660000	chr1	222170000	222180000
chr1	221650000	221660000	chr1	222340000	222350000
chr1	221650000	221660000	chr1	222620000	222630000
chr1	221660000	221670000	chr1	222800000	222810000
chr1	22170000	22180000	chr1	22280000	22290000
chr1	221710000	221720000	chr1	221910000	221920000
chr1	221710000	221720000	chr1	222020000	222030000
chr1	221710000	221720000	chr1	222180000	222190000
chr1	221710000	221720000	chr1	222340000	222350000
chr1	221910000	221920000	chr1	222340000	222350000
chr1	221910000	221920000	chr1	222620000	222630000
chr1	221920000	221930000	chr1	222020000	222030000
chr1	221920000	221930000	chr1	222260000	222270000
chr1	221950000	221960000	chr1	222140000	222150000
chr1	222040000	222050000	chr1	222620000	222630000
chr1	222080000	222090000	chr1	222620000	222630000
chr1	222180000	222190000	chr1	222620000	222630000
chr1	222190000	222200000	chr1	222620000	222630000
chr1	222290000	222300000	chr1	222620000	222630000
chr1	222340000	222350000	chr1	222620000	222630000
chr1	222460000	222470000	chr1	222620000	222630000
chr1	222640000	222650000	chr1	222800000	222810000
chr1	222640000	222650000	chr1	222870000	222880000
chr1	222640000	222650000	chr1	223250000	223260000
chr1	222650000	222660000	chr1	223250000	223260000
chr1	222820000	222830000	chr1	223250000	223260000
chr1	222910000	222920000	chr1	223250000	223260000
chr1	222960000	222970000	chr1	223260000	223270000
chr1	222970000	222980000	chr1	223410000	223420000
chr1	222970000	222980000	chr1	223860000	223870000
chr1	223300000	223310000	chr1	223410000	223420000
chr1	223300000	223310000	chr1	223490000	223500000
chr1	223300000	223310000	chr1	223860000	223870000
chr1	223310000	223320000	chr1	223530000	223540000
chr1	223880000	223890000	chr1	224200000	224210000
chr1	223880000	223890000	chr1	224230000	224240000
chr1	223880000	223890000	chr1	224290000	224300000
chr1	223890000	223900000	chr1	223990000	224000000
chr1	223890000	223900000	chr1	224090000	224100000
chr1	223890000	223900000	chr1	224180000	224190000
chr1	223890000	223900000	chr1	224190000	224200000
chr1	223890000	223900000	chr1	224510000	224520000
chr1	223980000	223990000	chr1	224280000	224290000
chr1	223990000	224000000	chr1	224090000	224100000
chr1	223990000	224000000	chr1	224180000	224190000
chr1	223990000	224000000	chr1	224290000	224300000
chr1	224020000	224030000	chr1	224520000	224530000
chr1	224180000	224190000	chr1	224290000	224300000
chr1	224190000	224200000	chr1	224280000	224290000
chr1	224300000	224310000	chr1	224510000	224520000
chr1	224300000	224310000	chr1	224630000	224640000
chr1	224300000	224310000	chr1	225110000	225120000
chr1	224320000	224330000	chr1	225100000	225110000
chr1	224350000	224360000	chr1	224510000	224520000
chr1	22450000	22460000	chr1	22590000	22600000
chr1	22450000	22460000	chr1	22970000	22980000
chr1	22450000	22460000	chr1	23240000	23250000
chr1	224530000	224540000	chr1	225100000	225110000
chr1	22460000	22470000	chr1	22730000	22740000
chr1	224700000	224710000	chr1	224820000	224830000
chr1	224700000	224710000	chr1	224850000	224860000
chr1	224700000	224710000	chr1	224880000	224890000
chr1	224700000	224710000	chr1	224950000	224960000
chr1	224700000	224710000	chr1	225040000	225050000
chr1	224700000	224710000	chr1	225530000	225540000
chr1	224830000	224840000	chr1	225030000	225040000
chr1	224830000	224840000	chr1	225100000	225110000
chr1	225110000	225120000	chr1	225520000	225530000
chr1	225110000	225120000	chr1	225530000	225540000
chr1	225120000	225130000	chr1	225590000	225600000
chr1	225500000	225510000	chr1	225640000	225650000
chr1	225500000	225510000	chr1	226170000	226180000
chr1	225660000	225670000	chr1	225840000	225850000
chr1	225660000	225670000	chr1	225950000	225960000
chr1	225660000	225670000	chr1	226020000	226030000
chr1	225660000	225670000	chr1	226100000	226110000
chr1	225660000	225670000	chr1	226160000	226170000
chr1	225660000	225670000	chr1	226300000	226310000
chr1	225740000	225750000	chr1	225950000	225960000
chr1	225740000	225750000	chr1	226160000	226170000
chr1	225840000	225850000	chr1	225950000	225960000
chr1	225840000	225850000	chr1	226160000	226170000
chr1	225960000	225970000	chr1	226060000	226070000
chr1	225960000	225970000	chr1	226160000	226170000
chr1	226180000	226190000	chr1	226300000	226310000
chr1	226180000	226190000	chr1	226520000	226530000
chr1	226190000	226200000	chr1	226380000	226390000
chr1	226250000	226260000	chr1	226380000	226390000
chr1	226310000	226320000	chr1	226520000	226530000
chr1	226320000	226330000	chr1	226550000	226560000
chr1	226390000	226400000	chr1	226520000	226530000
chr1	226610000	226620000	chr1	226730000	226740000
chr1	226610000	226620000	chr1	227010000	227020000
chr1	226620000	226630000	chr1	227620000	227630000
chr1	226730000	226740000	chr1	227010000	227020000
chr1	226810000	226820000	chr1	227310000	227320000
chr1	226820000	226830000	chr1	227010000	227020000
chr1	226820000	226830000	chr1	227130000	227140000
chr1	226820000	226830000	chr1	227620000	227630000
chr1	227010000	227020000	chr1	227620000	227630000
chr1	22740000	22750000	chr1	23260000	23270000
chr1	22750000	22760000	chr1	22960000	22970000
chr1	227660000	227670000	chr1	227950000	227960000
chr1	227660000	227670000	chr1	228020000	228030000
chr1	227660000	227670000	chr1	228130000	228140000
chr1	227660000	227670000	chr1	228690000	228700000
chr1	227670000	227680000	chr1	228260000	228270000
chr1	227740000	227750000	chr1	227910000	227920000
chr1	227780000	227790000	chr1	227900000	227910000
chr1	227940000	227950000	chr1	228380000	228390000
chr1	227950000	227960000	chr1	228130000	228140000
chr1	228180000	228190000	chr1	228290000	228300000
chr1	228180000	228190000	chr1	228310000	228320000
chr1	228180000	228190000	chr1	228360000	228370000
chr1	228180000	228190000	chr1	228580000	228590000
chr1	228180000	228190000	chr1	228640000	228650000
chr1	228180000	228190000	chr1	228700000	228710000
chr1	228310000	228320000	chr1	228460000	228470000
chr1	228310000	228320000	chr1	228580000	228590000
chr1	228310000	228320000	chr1	228690000	228700000
chr1	228400000	228410000	chr1	228570000	228580000
chr1	228400000	228410000	chr1	228700000	228710000
chr1	228560000	228570000	chr1	228700000	228710000
chr1	228790000	228800000	chr1	229610000	229620000
chr1	228800000	228810000	chr1	229290000	229300000
chr1	228800000	228810000	chr1	229380000	229390000
chr1	228870000	228880000	chr1	228980000	228990000
chr1	228870000	228880000	chr1	229070000	229080000
chr1	228870000	228880000	chr1	229150000	229160000
chr1	228870000	228880000	chr1	229290000	229300000
chr1	228980000	228990000	chr1	229360000	229370000
chr1	229070000	229080000	chr1	229280000	229290000
chr1	229080000	229090000	chr1	229350000	229360000
chr1	229160000	229170000	chr1	229280000	229290000
chr1	229160000	229170000	chr1	229350000	229360000
chr1	229390000	229400000	chr1	229610000	229620000
chr1	229390000	229400000	chr1	230440000	230450000
chr1	229400000	229410000	chr1	229750000	229760000
chr1	229460000	229470000	chr1	229580000	229590000
chr1	229620000	229630000	chr1	230440000	230450000
chr1	229650000	229660000	chr1	230440000	230450000
chr1	229680000	229690000	chr1	229770000	229780000
chr1	229790000	229800000	chr1	230210000	230220000
chr1	229790000	229800000	chr1	230300000	230310000
chr1	229790000	229800000	chr1	230440000	230450000
chr1	229810000	229820000	chr1	229970000	229980000
chr1	22990000	23000000	chr1	23250000	23260000
chr1	229980000	229990000	chr1	230200000	230210000
chr1	229980000	229990000	chr1	230300000	230310000
chr1	230310000	230320000	chr1	230720000	230730000
chr1	230490000	230500000	chr1	230910000	230920000
chr1	230560000	230570000	chr1	230710000	230720000
chr1	230760000	230770000	chr1	231050000	231060000
chr1	230760000	230770000	chr1	231210000	231220000
chr1	230770000	230780000	chr1	230900000	230910000
chr1	230770000	230780000	chr1	231210000	231220000
chr1	230770000	230780000	chr1	231340000	231350000
chr1	230930000	230940000	chr1	231050000	231060000
chr1	230930000	230940000	chr1	231110000	231120000
chr1	230930000	230940000	chr1	231220000	231230000
chr1	230930000	230940000	chr1	231340000	231350000
chr1	230930000	230940000	chr1	231440000	231450000
chr1	230940000	230950000	chr1	231730000	231740000
chr1	231050000	231060000	chr1	231220000	231230000
chr1	231050000	231060000	chr1	231340000	231350000
chr1	231230000	231240000	chr1	231340000	231350000
chr1	231260000	231270000	chr1	231730000	231740000
chr1	231380000	231390000	chr1	231730000	231740000
chr1	231430000	231440000	chr1	231720000	231730000
chr1	231430000	231440000	chr1	231730000	231740000
chr1	231490000	231500000	chr1	231720000	231730000
chr1	231490000	231500000	chr1	231940000	231950000
chr1	231550000	231560000	chr1	231660000	231670000
chr1	231740000	231750000	chr1	231940000	231950000
chr1	231740000	231750000	chr1	232750000	232760000
chr1	231790000	231800000	chr1	231940000	231950000
chr1	231860000	231870000	chr1	232440000	232450000
chr1	231860000	231870000	chr1	232560000	232570000
chr1	231860000	231870000	chr1	232760000	232770000
chr1	231860000	231870000	chr1	233370000	233380000
chr1	232000000	232010000	chr1	232170000	232180000
chr1	232000000	232010000	chr1	232440000	232450000
chr1	232000000	232010000	chr1	232490000	232500000
chr1	232000000	232010000	chr1	232590000	232600000
chr1	232000000	232010000	chr1	232760000	232770000
chr1	232000000	232010000	chr1	233080000	233090000
chr1	232000000	232010000	chr1	233150000	233160000
chr1	232000000	232010000	chr1	233300000	233310000
chr1	232000000	232010000	chr1	233310000	233320000
chr1	232000000	232010000	chr1	233370000	233380000
chr1	232180000	232190000	chr1	232750000	232760000
chr1	232180000	232190000	chr1	232760000	232770000
chr1	232180000	232190000	chr1	233370000	233380000
chr1	232320000	232330000	chr1	233370000	233380000
chr1	232350000	232360000	chr1	232750000	232760000
chr1	232400000	232410000	chr1	232750000	232760000
chr1	232440000	232450000	chr1	232750000	232760000
chr1	232640000	232650000	chr1	233370000	233380000
chr1	232760000	232770000	chr1	233370000	233380000
chr1	232770000	232780000	chr1	232920000	232930000
chr1	232770000	232780000	chr1	233010000	233020000
chr1	232770000	232780000	chr1	233080000	233090000
chr1	232770000	232780000	chr1	233120000	233130000
chr1	232770000	232780000	chr1	233160000	233170000
chr1	232770000	232780000	chr1	233210000	233220000
chr1	232770000	232780000	chr1	233240000	233250000
chr1	232770000	232780000	chr1	233270000	233280000
chr1	232780000	232790000	chr1	232880000	232890000
chr1	232920000	232930000	chr1	233300000	233310000
chr1	232930000	232940000	chr1	233370000	233380000
chr1	232940000	232950000	chr1	233080000	233090000
chr1	232940000	232950000	chr1	233240000	233250000
chr1	23300000	23310000	chr1	23420000	23430000
chr1	23300000	23310000	chr1	23510000	23520000
chr1	23300000	23310000	chr1	23560000	23570000
chr1	23300000	23310000	chr1	23600000	23610000
chr1	23300000	23310000	chr1	23730000	23740000
chr1	23300000	23310000	chr1	23820000	23830000
chr1	23300000	23310000	chr1	23860000	23870000
chr1	23300000	23310000	chr1	23960000	23970000
chr1	233080000	233090000	chr1	233300000	233310000
chr1	233080000	233090000	chr1	233370000	233380000
chr1	233160000	233170000	chr1	233300000	233310000
chr1	233160000	233170000	chr1	233370000	233380000
chr1	233440000	233450000	chr1	233920000	233930000
chr1	233440000	233450000	chr1	234200000	234210000
chr1	233530000	233540000	chr1	234200000	234210000
chr1	233570000	233580000	chr1	233920000	233930000
chr1	2340000	2350000	chr1	2470000	2480000
chr1	23420000	23430000	chr1	23510000	23520000
chr1	23420000	23430000	chr1	23600000	23610000
chr1	234250000	234260000	chr1	234730000	234740000
chr1	234250000	234260000	chr1	235570000	235580000
chr1	234280000	234290000	chr1	234540000	234550000
chr1	234290000	234300000	chr1	234440000	234450000
chr1	234450000	234460000	chr1	234610000	234620000
chr1	234450000	234460000	chr1	234720000	234730000
chr1	234620000	234630000	chr1	235580000	235590000
chr1	234630000	234640000	chr1	234730000	234740000
chr1	234630000	234640000	chr1	234900000	234910000
chr1	234630000	234640000	chr1	234980000	234990000
chr1	234630000	234640000	chr1	235110000	235120000
chr1	234710000	234720000	chr1	235580000	235590000
chr1	234740000	234750000	chr1	234980000	234990000
chr1	234740000	234750000	chr1	235110000	235120000
chr1	234750000	234760000	chr1	234850000	234860000
chr1	234860000	234870000	chr1	234970000	234980000
chr1	234860000	234870000	chr1	234980000	234990000
chr1	234860000	234870000	chr1	235090000	235100000
chr1	234900000	234910000	chr1	235090000	235100000
chr1	234980000	234990000	chr1	235080000	235090000
chr1	235260000	235270000	chr1	235580000	235590000
chr1	235270000	235280000	chr1	235590000	235600000
chr1	235370000	235380000	chr1	235580000	235590000
chr1	235410000	235420000	chr1	235500000	235510000
chr1	235410000	235420000	chr1	235580000	235590000
chr1	235670000	235680000	chr1	235770000	235780000
chr1	235670000	235680000	chr1	235940000	235950000
chr1	235670000	235680000	chr1	236130000	236140000
chr1	235670000	235680000	chr1	236220000	236230000
chr1	235680000	235690000	chr1	235810000	235820000
chr1	235910000	235920000	chr1	236130000	236140000
chr1	2360000	2370000	chr1	3330000	3340000
chr1	236020000	236030000	chr1	236130000	236140000
chr1	236020000	236030000	chr1	236220000	236230000
chr1	23610000	23620000	chr1	23860000	23870000
chr1	236260000	236270000	chr1	236700000	236710000
chr1	236260000	236270000	chr1	236950000	236960000
chr1	236260000	236270000	chr1	237030000	237040000
chr1	236270000	236280000	chr1	236480000	236490000
chr1	236270000	236280000	chr1	236510000	236520000
chr1	236270000	236280000	chr1	236560000	236570000
chr1	236270000	236280000	chr1	236650000	236660000
chr1	236270000	236280000	chr1	236760000	236770000
chr1	236300000	236310000	chr1	236440000	236450000
chr1	236450000	236460000	chr1	236640000	236650000
chr1	236500000	236510000	chr1	236650000	236660000
chr1	236760000	236770000	chr1	237030000	237040000
chr1	236770000	236780000	chr1	237030000	237040000
chr1	236770000	236780000	chr1	237280000	237290000
chr1	236770000	236780000	chr1	237540000	237550000
chr1	236770000	236780000	chr1	237720000	237730000
chr1	236780000	236790000	chr1	236900000	236910000
chr1	236910000	236920000	chr1	237550000	237560000
chr1	237030000	237040000	chr1	237540000	237550000
chr1	237970000	237980000	chr1	240140000	240150000
chr1	238010000	238020000	chr1	238860000	238870000
chr1	238020000	238030000	chr1	238410000	238420000
chr1	238020000	238030000	chr1	238580000	238590000
chr1	238020000	238030000	chr1	239110000	239120000
chr1	238020000	238030000	chr1	239540000	239550000
chr1	23820000	23830000	chr1	23960000	23970000
chr1	238410000	238420000	chr1	238870000	238880000
chr1	238410000	238420000	chr1	239110000	239120000
chr1	238410000	238420000	chr1	239550000	239560000
chr1	238430000	238440000	chr1	238560000	238570000
chr1	23870000	23880000	chr1	24070000	24080000
chr1	239110000	239120000	chr1	240140000	240150000
chr1	239130000	239140000	chr1	239460000	239470000
chr1	239130000	239140000	chr1	239550000	239560000
chr1	239250000	239260000	chr1	239530000	239540000
chr1	239470000	239480000	chr1	240050000	240060000
chr1	239480000	239490000	chr1	240050000	240060000
chr1	239560000	239570000	chr1	239980000	239990000
chr1	239560000	239570000	chr1	240060000	240070000
chr1	239560000	239570000	chr1	240130000	240140000
chr1	239570000	239580000	chr1	239920000	239930000
chr1	240180000	240190000	chr1	241110000	241120000
chr1	240190000	240200000	chr1	240350000	240360000
chr1	240190000	240200000	chr1	240780000	240790000
chr1	240890000	240900000	chr1	241650000	241660000
chr1	241050000	241060000	chr1	241650000	241660000
chr1	24130000	24140000	chr1	24430000	24440000
chr1	241680000	241690000	chr1	241900000	241910000
chr1	241690000	241700000	chr1	241790000	241800000
chr1	241690000	241700000	chr1	242000000	242010000
chr1	241690000	241700000	chr1	242150000	242160000
chr1	241770000	241780000	chr1	241990000	242000000
chr1	241770000	241780000	chr1	242150000	242160000
chr1	242180000	242190000	chr1	242610000	242620000
chr1	242180000	242190000	chr1	243480000	243490000
chr1	242620000	242630000	chr1	243300000	243310000
chr1	242620000	242630000	chr1	243480000	243490000
chr1	243100000	243110000	chr1	243480000	243490000
chr1	243350000	243360000	chr1	243480000	243490000
chr1	243430000	243440000	chr1	243890000	243900000
chr1	243500000	243510000	chr1	243900000	243910000
chr1	243500000	243510000	chr1	244010000	244020000
chr1	243500000	243510000	chr1	244060000	244070000
chr1	243500000	243510000	chr1	244110000	244120000
chr1	243500000	243510000	chr1	244170000	244180000
chr1	243500000	243510000	chr1	244210000	244220000
chr1	243500000	243510000	chr1	244430000	244440000
chr1	243510000	243520000	chr1	243630000	243640000
chr1	243630000	243640000	chr1	243890000	243900000
chr1	243640000	243650000	chr1	244210000	244220000
chr1	243640000	243650000	chr1	244430000	244440000
chr1	243650000	243660000	chr1	243860000	243870000
chr1	243870000	243880000	chr1	244210000	244220000
chr1	243870000	243880000	chr1	244430000	244440000
chr1	24390000	24400000	chr1	24710000	24720000
chr1	243900000	243910000	chr1	244000000	244010000
chr1	243940000	243950000	chr1	244430000	244440000
chr1	244010000	244020000	chr1	244200000	244210000
chr1	244010000	244020000	chr1	244430000	244440000
chr1	244110000	244120000	chr1	244430000	244440000
chr1	244160000	244170000	chr1	244420000	244430000
chr1	244180000	244190000	chr1	244430000	244440000
chr1	244210000	244220000	chr1	244420000	244430000
chr1	244250000	244260000	chr1	244420000	244430000
chr1	244460000	244470000	chr1	244610000	244620000
chr1	244460000	244470000	chr1	244750000	244760000
chr1	244470000	244480000	chr1	244950000	244960000
chr1	244480000	244490000	chr1	244610000	244620000
chr1	244560000	244570000	chr1	244950000	244960000
chr1	24460000	24470000	chr1	24710000	24720000
chr1	244620000	244630000	chr1	244810000	244820000
chr1	244620000	244630000	chr1	244950000	244960000
chr1	244640000	244650000	chr1	244740000	244750000
chr1	244760000	244770000	chr1	244950000	244960000
chr1	244760000	244770000	chr1	245200000	245210000
chr1	244900000	244910000	chr1	245200000	245210000
chr1	245000000	245010000	chr1	245200000	245210000
chr1	245020000	245030000	chr1	245130000	245140000
chr1	24520000	24530000	chr1	24710000	24720000
chr1	24520000	24530000	chr1	24830000	24840000
chr1	24520000	24530000	chr1	24960000	24970000
chr1	24530000	24540000	chr1	24640000	24650000
chr1	245310000	245320000	chr1	245960000	245970000
chr1	245310000	245320000	chr1	246010000	246020000
chr1	245310000	245320000	chr1	246160000	246170000
chr1	245310000	245320000	chr1	246270000	246280000
chr1	245310000	245320000	chr1	246440000	246450000
chr1	245310000	245320000	chr1	246610000	246620000
chr1	245320000	245330000	chr1	245470000	245480000
chr1	245320000	245330000	chr1	245490000	245500000
chr1	245320000	245330000	chr1	245540000	245550000
chr1	245320000	245330000	chr1	245670000	245680000
chr1	245320000	245330000	chr1	245770000	245780000
chr1	245320000	245330000	chr1	245840000	245850000
chr1	245320000	245330000	chr1	245910000	245920000
chr1	245470000	245480000	chr1	246440000	246450000
chr1	245480000	245490000	chr1	246160000	246170000
chr1	245480000	245490000	chr1	246610000	246620000
chr1	245490000	245500000	chr1	245660000	245670000
chr1	245540000	245550000	chr1	245670000	245680000
chr1	245540000	245550000	chr1	246620000	246630000
chr1	245570000	245580000	chr1	246160000	246170000
chr1	245670000	245680000	chr1	246270000	246280000
chr1	245680000	245690000	chr1	246160000	246170000
chr1	245680000	245690000	chr1	246610000	246620000
chr1	245860000	245870000	chr1	246160000	246170000
chr1	245860000	245870000	chr1	246610000	246620000
chr1	245910000	245920000	chr1	246160000	246170000
chr1	245990000	246000000	chr1	246160000	246170000
chr1	246030000	246040000	chr1	246610000	246620000
chr1	246040000	246050000	chr1	246270000	246280000
chr1	246050000	246060000	chr1	246150000	246160000
chr1	246050000	246060000	chr1	246440000	246450000
chr1	246170000	246180000	chr1	246440000	246450000
chr1	246170000	246180000	chr1	246610000	246620000
chr1	246180000	246190000	chr1	246270000	246280000
chr1	246270000	246280000	chr1	246430000	246440000
chr1	246290000	246300000	chr1	246600000	246610000
chr1	246460000	246470000	chr1	246600000	246610000
chr1	246470000	246480000	chr1	246580000	246590000
chr1	246660000	246670000	chr1	246860000	246870000
chr1	246850000	246860000	chr1	247230000	247240000
chr1	246940000	246950000	chr1	247650000	247660000
chr1	247060000	247070000	chr1	247650000	247660000
chr1	247070000	247080000	chr1	247230000	247240000
chr1	24720000	24730000	chr1	24910000	24920000
chr1	247330000	247340000	chr1	247650000	247660000
chr1	247370000	247380000	chr1	247490000	247500000
chr1	24740000	24750000	chr1	24850000	24860000
chr1	247530000	247540000	chr1	247640000	247650000
chr1	247530000	247540000	chr1	247740000	247750000
chr1	247830000	247840000	chr1	248850000	248860000
chr1	247840000	247850000	chr1	248010000	248020000
chr1	247840000	247850000	chr1	248220000	248230000
chr1	247840000	247850000	chr1	248770000	248780000
chr1	247840000	247850000	chr1	249100000	249110000
chr1	247850000	247860000	chr1	248550000	248560000
chr1	247870000	247880000	chr1	248550000	248560000
chr1	248090000	248100000	chr1	248540000	248550000
chr1	248090000	248100000	chr1	249110000	249120000
chr1	248110000	248120000	chr1	248240000	248250000
chr1	248560000	248570000	chr1	249100000	249110000
chr1	24860000	24870000	chr1	24960000	24970000
chr1	248600000	248610000	chr1	248810000	248820000
chr1	248600000	248610000	chr1	248840000	248850000
chr1	248610000	248620000	chr1	248800000	248810000
chr1	248780000	248790000	chr1	249100000	249110000
chr1	248850000	248860000	chr1	249100000	249110000
chr1	248860000	248870000	chr1	249100000	249110000
chr1	24920000	24930000	chr1	25150000	25160000
chr1	25010000	25020000	chr1	25150000	25160000
chr1	25010000	25020000	chr1	25220000	25230000
chr1	25010000	25020000	chr1	25480000	25490000
chr1	25010000	25020000	chr1	25530000	25540000
chr1	25180000	25190000	chr1	25420000	25430000
chr1	25180000	25190000	chr1	25530000	25540000
chr1	25240000	25250000	chr1	25530000	25540000
chr1	25250000	25260000	chr1	25420000	25430000
chr1	25260000	25270000	chr1	25360000	25370000
chr1	25370000	25380000	chr1	25520000	25530000
chr1	25570000	25580000	chr1	25850000	25860000
chr1	25610000	25620000	chr1	26130000	26140000
chr1	25720000	25730000	chr1	25840000	25850000
chr1	25730000	25740000	chr1	26130000	26140000
chr1	25850000	25860000	chr1	26120000	26130000
chr1	25930000	25940000	chr1	26120000	26130000
chr1	26150000	26160000	chr1	26320000	26330000
chr1	26150000	26160000	chr1	26480000	26490000
chr1	26220000	26230000	chr1	26320000	26330000
chr1	26220000	26230000	chr1	26470000	26480000
chr1	26360000	26370000	chr1	26470000	26480000
chr1	26360000	26370000	chr1	26720000	26730000
chr1	26370000	26380000	chr1	26740000	26750000
chr1	26430000	26440000	chr1	26720000	26730000
chr1	26500000	26510000	chr1	26650000	26660000
chr1	26500000	26510000	chr1	26710000	26720000
chr1	26600000	26610000	chr1	26710000	26720000
chr1	26820000	26830000	chr1	27120000	27130000
chr1	26920000	26930000	chr1	27200000	27210000
chr1	26930000	26940000	chr1	27030000	27040000
chr1	26930000	26940000	chr1	27110000	27120000
chr1	27000000	27010000	chr1	27110000	27120000
chr1	27030000	27040000	chr1	27200000	27210000
chr1	27290000	27300000	chr1	27610000	27620000
chr1	27320000	27330000	chr1	27420000	27430000
chr1	27320000	27330000	chr1	27610000	27620000
chr1	27360000	27370000	chr1	27520000	27530000
chr1	27370000	27380000	chr1	27610000	27620000
chr1	27370000	27380000	chr1	27710000	27720000
chr1	27370000	27380000	chr1	27930000	27940000
chr1	27420000	27430000	chr1	27700000	27710000
chr1	27430000	27440000	chr1	27610000	27620000
chr1	27430000	27440000	chr1	27720000	27730000
chr1	27520000	27530000	chr1	27710000	27720000
chr1	27620000	27630000	chr1	27720000	27730000
chr1	27620000	27630000	chr1	27930000	27940000
chr1	27630000	27640000	chr1	27810000	27820000
chr1	27630000	27640000	chr1	27980000	27990000
chr1	27720000	27730000	chr1	27930000	27940000
chr1	27720000	27730000	chr1	27980000	27990000
chr1	27730000	27740000	chr1	27810000	27820000
chr1	28000000	28010000	chr1	28120000	28130000
chr1	28080000	28090000	chr1	28530000	28540000
chr1	28180000	28190000	chr1	28300000	28310000
chr1	28180000	28190000	chr1	28530000	28540000
chr1	28270000	28280000	chr1	28530000	28540000
chr1	28330000	28340000	chr1	28530000	28540000
chr1	28410000	28420000	chr1	28530000	28540000
chr1	28410000	28420000	chr1	28690000	28700000
chr1	28570000	28580000	chr1	28690000	28700000
chr1	28570000	28580000	chr1	28830000	28840000
chr1	28570000	28580000	chr1	28920000	28930000
chr1	28570000	28580000	chr1	29180000	29190000
chr1	28680000	28690000	chr1	29190000	29200000
chr1	28720000	28730000	chr1	29520000	29530000
chr1	28730000	28740000	chr1	28830000	28840000
chr1	28730000	28740000	chr1	28930000	28940000
chr1	28840000	28850000	chr1	29060000	29070000
chr1	28950000	28960000	chr1	29360000	29370000
chr1	28960000	28970000	chr1	29080000	29090000
chr1	28960000	28970000	chr1	29200000	29210000
chr1	28980000	28990000	chr1	29520000	29530000
chr1	29100000	29110000	chr1	29350000	29360000
chr1	29110000	29120000	chr1	29200000	29210000
chr1	29110000	29120000	chr1	29530000	29540000
chr1	29200000	29210000	chr1	29520000	29530000
chr1	29210000	29220000	chr1	29360000	29370000
chr1	29210000	29220000	chr1	29450000	29460000
chr1	29210000	29220000	chr1	31160000	31170000
chr1	29350000	29360000	chr1	29530000	29540000
chr1	29430000	29440000	chr1	29530000	29540000
chr1	29560000	29570000	chr1	30570000	30580000
chr1	29560000	29570000	chr1	30840000	30850000
chr1	29560000	29570000	chr1	30850000	30860000
chr1	29560000	29570000	chr1	31180000	31190000
chr1	29560000	29570000	chr1	31250000	31260000
chr1	29560000	29570000	chr1	31400000	31410000
chr1	29660000	29670000	chr1	31180000	31190000
chr1	30260000	30270000	chr1	31170000	31180000
chr1	31190000	31200000	chr1	31380000	31390000
chr1	31250000	31260000	chr1	31630000	31640000
chr1	31270000	31280000	chr1	31380000	31390000
chr1	31420000	31430000	chr1	31800000	31810000
chr1	31440000	31450000	chr1	31740000	31750000
chr1	31450000	31460000	chr1	31620000	31630000
chr1	31530000	31540000	chr1	31630000	31640000
chr1	31650000	31660000	chr1	31800000	31810000
chr1	31650000	31660000	chr1	32080000	32090000
chr1	31650000	31660000	chr1	32250000	32260000
chr1	31660000	31670000	chr1	32010000	32020000
chr1	31770000	31780000	chr1	32010000	32020000
chr1	31880000	31890000	chr1	32060000	32070000
chr1	31880000	31890000	chr1	32250000	32260000
chr1	31890000	31900000	chr1	32010000	32020000
chr1	31890000	31900000	chr1	32060000	32070000
chr1	32030000	32040000	chr1	32160000	32170000
chr1	32120000	32130000	chr1	32520000	32530000
chr1	32130000	32140000	chr1	32250000	32260000
chr1	32270000	32280000	chr1	32510000	32520000
chr1	32280000	32290000	chr1	32420000	32430000
chr1	32680000	32690000	chr1	32780000	32790000
chr1	32680000	32690000	chr1	32880000	32890000
chr1	32680000	32690000	chr1	33100000	33110000
chr1	32860000	32870000	chr1	33230000	33240000
chr1	32860000	32870000	chr1	33330000	33340000
chr1	32860000	32870000	chr1	33550000	33560000
chr1	32870000	32880000	chr1	33240000	33250000
chr1	32910000	32920000	chr1	33100000	33110000
chr1	32910000	32920000	chr1	33240000	33250000
chr1	32980000	32990000	chr1	33160000	33170000
chr1	32980000	32990000	chr1	33240000	33250000
chr1	32980000	32990000	chr1	33330000	33340000
chr1	32980000	32990000	chr1	33550000	33560000
chr1	32990000	33000000	chr1	33090000	33100000
chr1	33170000	33180000	chr1	33330000	33340000
chr1	33170000	33180000	chr1	33550000	33560000
chr1	33290000	33300000	chr1	33550000	33560000
chr1	33340000	33350000	chr1	33550000	33560000
chr1	33340000	33350000	chr1	33930000	33940000
chr1	33580000	33590000	chr1	33750000	33760000
chr1	33580000	33590000	chr1	33820000	33830000
chr1	33580000	33590000	chr1	33930000	33940000
chr1	33580000	33590000	chr1	34080000	34090000
chr1	33680000	33690000	chr1	33920000	33930000
chr1	33680000	33690000	chr1	34070000	34080000
chr1	33760000	33770000	chr1	33920000	33930000
chr1	33760000	33770000	chr1	34070000	34080000
chr1	33940000	33950000	chr1	34060000	34070000
chr1	33960000	33970000	chr1	34060000	34070000
chr1	3400000	3410000	chr1	3530000	3540000
chr1	34100000	34110000	chr1	35200000	35210000
chr1	34110000	34120000	chr1	35050000	35060000
chr1	35360000	35370000	chr1	35760000	35770000
chr1	35480000	35490000	chr1	35640000	35650000
chr1	35660000	35670000	chr1	35760000	35770000
chr1	35660000	35670000	chr1	35900000	35910000
chr1	35660000	35670000	chr1	36010000	36020000
chr1	35660000	35670000	chr1	36190000	36200000
chr1	35910000	35920000	chr1	36180000	36190000
chr1	36030000	36040000	chr1	36180000	36190000
chr1	36310000	36320000	chr1	36590000	36600000
chr1	36320000	36330000	chr1	36550000	36560000
chr1	36560000	36570000	chr1	36750000	36760000
chr1	36560000	36570000	chr1	36880000	36890000
chr1	36610000	36620000	chr1	36750000	36760000
chr1	36610000	36620000	chr1	36880000	36890000
chr1	36980000	36990000	chr1	37790000	37800000
chr1	37030000	37040000	chr1	37890000	37900000
chr1	37040000	37050000	chr1	37780000	37790000
chr1	37920000	37930000	chr1	38020000	38030000
chr1	37920000	37930000	chr1	38140000	38150000
chr1	37930000	37940000	chr1	38320000	38330000
chr1	38040000	38050000	chr1	38330000	38340000
chr1	38050000	38060000	chr1	38440000	38450000
chr1	38150000	38160000	chr1	39300000	39310000
chr1	38160000	38170000	chr1	38260000	38270000
chr1	38160000	38170000	chr1	38330000	38340000
chr1	38160000	38170000	chr1	38440000	38450000
chr1	38280000	38290000	chr1	38440000	38450000
chr1	38350000	38360000	chr1	39300000	39310000
chr1	38450000	38460000	chr1	39290000	39300000
chr1	38490000	38500000	chr1	39300000	39310000
chr1	38500000	38510000	chr1	39050000	39060000
chr1	38510000	38520000	chr1	39040000	39050000
[truncated: 23,216 more rows]

## Sheet: THP1mac_wholedata_loop
chr1	10010000	10020000	chr1	10090000	10100000
chr1	10020000	10030000	chr1	10400000	10410000
chr1	100270000	100280000	chr1	100500000	100510000
chr1	100270000	100280000	chr1	100590000	100600000
chr1	100270000	100280000	chr1	100730000	100740000
chr1	100270000	100280000	chr1	100920000	100930000
chr1	100270000	100280000	chr1	101070000	101080000
chr1	100270000	100280000	chr1	101330000	101340000
chr1	100820000	100830000	chr1	101350000	101360000
chr1	100920000	100930000	chr1	101330000	101340000
chr1	100930000	100940000	chr1	101060000	101070000
chr1	101070000	101080000	chr1	101330000	101340000
chr1	101380000	101390000	chr1	101750000	101760000
chr1	101380000	101390000	chr1	101820000	101830000
chr1	10190000	10200000	chr1	10400000	10410000
chr1	101980000	101990000	chr1	103430000	103440000
chr1	101980000	101990000	chr1	104050000	104060000
chr1	103570000	103580000	chr1	104050000	104060000
chr1	1050000	1060000	chr1	1170000	1180000
chr1	105180000	105190000	chr1	106330000	106340000
chr1	105320000	105330000	chr1	106330000	106340000
chr1	10560000	10570000	chr1	10920000	10930000
chr1	10560000	10570000	chr1	10970000	10980000
chr1	10560000	10570000	chr1	11000000	11010000
chr1	10560000	10570000	chr1	11040000	11050000
chr1	10570000	10580000	chr1	10750000	10760000
chr1	108320000	108330000	chr1	108500000	108510000
chr1	108320000	108330000	chr1	108570000	108580000
chr1	108320000	108330000	chr1	108660000	108670000
chr1	108410000	108420000	chr1	108660000	108670000
chr1	108450000	108460000	chr1	108660000	108670000
chr1	108500000	108510000	chr1	108580000	108590000
chr1	108500000	108510000	chr1	108660000	108670000
chr1	108520000	108530000	chr1	108660000	108670000
chr1	109050000	109060000	chr1	109180000	109190000
chr1	109050000	109060000	chr1	109290000	109300000
chr1	109330000	109340000	chr1	109540000	109550000
chr1	109360000	109370000	chr1	109440000	109450000
chr1	109640000	109650000	chr1	109730000	109740000
chr1	109640000	109650000	chr1	109940000	109950000
chr1	109740000	109750000	chr1	109940000	109950000
chr1	109740000	109750000	chr1	110060000	110070000
chr1	109820000	109830000	chr1	109940000	109950000
chr1	109820000	109830000	chr1	110070000	110080000
chr1	109840000	109850000	chr1	109930000	109940000
chr1	109960000	109970000	chr1	110070000	110080000
chr1	110080000	110090000	chr1	110170000	110180000
chr1	110080000	110090000	chr1	110310000	110320000
chr1	110080000	110090000	chr1	110520000	110530000
chr1	110180000	110190000	chr1	110310000	110320000
chr1	110180000	110190000	chr1	110520000	110530000
chr1	110320000	110330000	chr1	110520000	110530000
chr1	110740000	110750000	chr1	110950000	110960000
chr1	110740000	110750000	chr1	110970000	110980000
chr1	110740000	110750000	chr1	111000000	111010000
chr1	110740000	110750000	chr1	111150000	111160000
chr1	110750000	110760000	chr1	110850000	110860000
chr1	110850000	110860000	chr1	111000000	111010000
chr1	110850000	110860000	chr1	111150000	111160000
chr1	110860000	110870000	chr1	111310000	111320000
chr1	11090000	11100000	chr1	11700000	11710000
chr1	11090000	11100000	chr1	11950000	11960000
chr1	111000000	111010000	chr1	111150000	111160000
chr1	111010000	111020000	chr1	111320000	111330000
chr1	111060000	111070000	chr1	111150000	111160000
chr1	111060000	111070000	chr1	111320000	111330000
chr1	111160000	111170000	chr1	111300000	111310000
chr1	111320000	111330000	chr1	111530000	111540000
chr1	111570000	111580000	chr1	111930000	111940000
chr1	111690000	111700000	chr1	112300000	112310000
chr1	111760000	111770000	chr1	111940000	111950000
chr1	11180000	11190000	chr1	11260000	11270000
chr1	11190000	11200000	chr1	11700000	11710000
chr1	112020000	112030000	chr1	112290000	112300000
chr1	112050000	112060000	chr1	112190000	112200000
chr1	112930000	112940000	chr1	113010000	113020000
chr1	112930000	112940000	chr1	113160000	113170000
chr1	112930000	112940000	chr1	113250000	113260000
chr1	112930000	112940000	chr1	113350000	113360000
chr1	11300000	11310000	chr1	11700000	11710000
chr1	113040000	113050000	chr1	113340000	113350000
chr1	113100000	113110000	chr1	113630000	113640000
chr1	11320000	11330000	chr1	11780000	11790000
chr1	113260000	113270000	chr1	113340000	113350000
chr1	113260000	113270000	chr1	113420000	113430000
chr1	113260000	113270000	chr1	113580000	113590000
chr1	113350000	113360000	chr1	113490000	113500000
chr1	113350000	113360000	chr1	113580000	113590000
chr1	113420000	113430000	chr1	113580000	113590000
chr1	113680000	113690000	chr1	113990000	114000000
chr1	113680000	113690000	chr1	114210000	114220000
chr1	114370000	114380000	chr1	114470000	114480000
chr1	114370000	114380000	chr1	114820000	114830000
chr1	114500000	114510000	chr1	114950000	114960000
chr1	114520000	114530000	chr1	114820000	114830000
chr1	114630000	114640000	chr1	114820000	114830000
chr1	114890000	114900000	chr1	115100000	115110000
chr1	115310000	115320000	chr1	116130000	116140000
chr1	115320000	115330000	chr1	115650000	115660000
chr1	115510000	115520000	chr1	116010000	116020000
chr1	115520000	115530000	chr1	115650000	115660000
chr1	115520000	115530000	chr1	116130000	116140000
chr1	115520000	115530000	chr1	116310000	116320000
chr1	115680000	115690000	chr1	116010000	116020000
chr1	115680000	115690000	chr1	116310000	116320000
chr1	115720000	115730000	chr1	115800000	115810000
chr1	116080000	116090000	chr1	116300000	116310000
chr1	116150000	116160000	chr1	116240000	116250000
chr1	116150000	116160000	chr1	116300000	116310000
chr1	116150000	116160000	chr1	116520000	116530000
chr1	116350000	116360000	chr1	116520000	116530000
chr1	116370000	116380000	chr1	117040000	117050000
chr1	116680000	116690000	chr1	117020000	117030000
chr1	116680000	116690000	chr1	117130000	117140000
chr1	116690000	116700000	chr1	116910000	116920000
chr1	116770000	116780000	chr1	117020000	117030000
chr1	117050000	117060000	chr1	117600000	117610000
chr1	11710000	11720000	chr1	11800000	11810000
chr1	11710000	11720000	chr1	11950000	11960000
chr1	117120000	117130000	chr1	117590000	117600000
chr1	117260000	117270000	chr1	117650000	117660000
chr1	117280000	117290000	chr1	117590000	117600000
chr1	117610000	117620000	chr1	117820000	117830000
chr1	117610000	117620000	chr1	118430000	118440000
chr1	117960000	117970000	chr1	118430000	118440000
chr1	118050000	118060000	chr1	118430000	118440000
chr1	118070000	118080000	chr1	118210000	118220000
chr1	118500000	118510000	chr1	119560000	119570000
chr1	118690000	118700000	chr1	119550000	119560000
chr1	11890000	11900000	chr1	12090000	12100000
chr1	119100000	119110000	chr1	119530000	119540000
chr1	119810000	119820000	chr1	119910000	119920000
chr1	119820000	119830000	chr1	120210000	120220000
chr1	12180000	12190000	chr1	12260000	12270000
chr1	12330000	12340000	chr1	12830000	12840000
chr1	12370000	12380000	chr1	12710000	12720000
chr1	12490000	12500000	chr1	12670000	12680000
chr1	12570000	12580000	chr1	12670000	12680000
chr1	13990000	14000000	chr1	14280000	14290000
chr1	13990000	14000000	chr1	15370000	15380000
chr1	14290000	14300000	chr1	15370000	15380000
chr1	144560000	144570000	chr1	145050000	145060000
chr1	144910000	144920000	chr1	145050000	145060000
chr1	145420000	145430000	chr1	145580000	145590000
chr1	146740000	146750000	chr1	147100000	147110000
chr1	146740000	146750000	chr1	147360000	147370000
chr1	146960000	146970000	chr1	147110000	147120000
chr1	146960000	146970000	chr1	147170000	147180000
chr1	146960000	146970000	chr1	147360000	147370000
chr1	147110000	147120000	chr1	147360000	147370000
chr1	147140000	147150000	chr1	147360000	147370000
chr1	147170000	147180000	chr1	147360000	147370000
chr1	149190000	149200000	chr1	149370000	149380000
chr1	149930000	149940000	chr1	150020000	150030000
chr1	149930000	149940000	chr1	150160000	150170000
chr1	150040000	150050000	chr1	150140000	150150000
chr1	150220000	150230000	chr1	150400000	150410000
chr1	150220000	150230000	chr1	150500000	150510000
chr1	150310000	150320000	chr1	150910000	150920000
chr1	150320000	150330000	chr1	150410000	150420000
chr1	150400000	150410000	chr1	150810000	150820000
chr1	150440000	150450000	chr1	150700000	150710000
chr1	150530000	150540000	chr1	150780000	150790000
chr1	150530000	150540000	chr1	150950000	150960000
chr1	150640000	150650000	chr1	150800000	150810000
chr1	150730000	150740000	chr1	150890000	150900000
chr1	150810000	150820000	chr1	150890000	150900000
chr1	150990000	151000000	chr1	151120000	151130000
chr1	15100000	15110000	chr1	15350000	15360000
chr1	151070000	151080000	chr1	151220000	151230000
chr1	151160000	151170000	chr1	151370000	151380000
chr1	151270000	151280000	chr1	151370000	151380000
chr1	151270000	151280000	chr1	151700000	151710000
chr1	151410000	151420000	chr1	151700000	151710000
chr1	151410000	151420000	chr1	151800000	151810000
chr1	151410000	151420000	chr1	151970000	151980000
chr1	151500000	151510000	chr1	151700000	151710000
chr1	151500000	151510000	chr1	151800000	151810000
chr1	151500000	151510000	chr1	151970000	151980000
chr1	151560000	151570000	chr1	151700000	151710000
chr1	151700000	151710000	chr1	151800000	151810000
chr1	151900000	151910000	chr1	151980000	151990000
chr1	152020000	152030000	chr1	152150000	152160000
chr1	152160000	152170000	chr1	152420000	152430000
chr1	15250000	15260000	chr1	15350000	15360000
chr1	152620000	152630000	chr1	153190000	153200000
chr1	152620000	152630000	chr1	153250000	153260000
chr1	152840000	152850000	chr1	153190000	153200000
chr1	152840000	152850000	chr1	153250000	153260000
chr1	153320000	153330000	chr1	153460000	153470000
chr1	153320000	153330000	chr1	153540000	153550000
chr1	153320000	153330000	chr1	153580000	153590000
chr1	153480000	153490000	chr1	153590000	153600000
chr1	153480000	153490000	chr1	153720000	153730000
chr1	153540000	153550000	chr1	153710000	153720000
chr1	153540000	153550000	chr1	153950000	153960000
chr1	153640000	153650000	chr1	153720000	153730000
chr1	153640000	153650000	chr1	153950000	153960000
chr1	153790000	153800000	chr1	153890000	153900000
chr1	153790000	153800000	chr1	154120000	154130000
chr1	153980000	153990000	chr1	154110000	154120000
chr1	154160000	154170000	chr1	154440000	154450000
chr1	154160000	154170000	chr1	154510000	154520000
chr1	154270000	154280000	chr1	154860000	154870000
chr1	154290000	154300000	chr1	154440000	154450000
chr1	154290000	154300000	chr1	154520000	154530000
chr1	154320000	154330000	chr1	154440000	154450000
chr1	154370000	154380000	chr1	154510000	154520000
chr1	15450000	15460000	chr1	15830000	15840000
chr1	154530000	154540000	chr1	154850000	154860000
chr1	154530000	154540000	chr1	155020000	155030000
chr1	154540000	154550000	chr1	154630000	154640000
chr1	15460000	15470000	chr1	15750000	15760000
chr1	154640000	154650000	chr1	154850000	154860000
chr1	154640000	154650000	chr1	155030000	155040000
chr1	15470000	15480000	chr1	15590000	15600000
chr1	154730000	154740000	chr1	155030000	155040000
chr1	154740000	154750000	chr1	154840000	154850000
chr1	154870000	154880000	chr1	155030000	155040000
chr1	154870000	154880000	chr1	155130000	155140000
chr1	155060000	155070000	chr1	155140000	155150000
chr1	155220000	155230000	chr1	155560000	155570000
chr1	155290000	155300000	chr1	155560000	155570000
chr1	155310000	155320000	chr1	155680000	155690000
chr1	155320000	155330000	chr1	155760000	155770000
chr1	155320000	155330000	chr1	155880000	155890000
chr1	155330000	155340000	chr1	156280000	156290000
chr1	155430000	155440000	chr1	155530000	155540000
chr1	155640000	155650000	chr1	156290000	156300000
chr1	155740000	155750000	chr1	156280000	156290000
chr1	155890000	155900000	chr1	156280000	156290000
chr1	155900000	155910000	chr1	156030000	156040000
chr1	155950000	155960000	chr1	156030000	156040000
chr1	156060000	156070000	chr1	156190000	156200000
chr1	156110000	156120000	chr1	156190000	156200000
chr1	156320000	156330000	chr1	156410000	156420000
chr1	156350000	156360000	chr1	156570000	156580000
chr1	156420000	156430000	chr1	156570000	156580000
chr1	15650000	15660000	chr1	15750000	15760000
chr1	15650000	15660000	chr1	15820000	15830000
chr1	156590000	156600000	chr1	156850000	156860000
chr1	156690000	156700000	chr1	156830000	156840000
chr1	156760000	156770000	chr1	156850000	156860000
chr1	156930000	156940000	chr1	157040000	157050000
chr1	157040000	157050000	chr1	157250000	157260000
chr1	157050000	157060000	chr1	157130000	157140000
chr1	157060000	157070000	chr1	157460000	157470000
chr1	157130000	157140000	chr1	157910000	157920000
chr1	157160000	157170000	chr1	157330000	157340000
chr1	157160000	157170000	chr1	157460000	157470000
chr1	157260000	157270000	chr1	157460000	157470000
chr1	157340000	157350000	chr1	157460000	157470000
chr1	157340000	157350000	chr1	157910000	157920000
chr1	157540000	157550000	chr1	157910000	157920000
chr1	157540000	157550000	chr1	158090000	158100000
chr1	157550000	157560000	chr1	157650000	157660000
chr1	157550000	157560000	chr1	157840000	157850000
chr1	157840000	157850000	chr1	157920000	157930000
chr1	157840000	157850000	chr1	158090000	158100000
chr1	157930000	157940000	chr1	158460000	158470000
chr1	157930000	157940000	chr1	158960000	158970000
chr1	157930000	157940000	chr1	159040000	159050000
chr1	157960000	157970000	chr1	158050000	158060000
chr1	158090000	158100000	chr1	158300000	158310000
chr1	158090000	158100000	chr1	158460000	158470000
chr1	158160000	158170000	chr1	159040000	159050000
chr1	158170000	158180000	chr1	158290000	158300000
chr1	158170000	158180000	chr1	158460000	158470000
chr1	158170000	158180000	chr1	158960000	158970000
chr1	158250000	158260000	chr1	159040000	159050000
chr1	158290000	158300000	chr1	159040000	159050000
chr1	158310000	158320000	chr1	158960000	158970000
chr1	158470000	158480000	chr1	158960000	158970000
chr1	158470000	158480000	chr1	159040000	159050000
chr1	15860000	15870000	chr1	15960000	15970000
chr1	158610000	158620000	chr1	158960000	158970000
chr1	158760000	158770000	chr1	158960000	158970000
chr1	158780000	158790000	chr1	159040000	159050000
chr1	159130000	159140000	chr1	159740000	159750000
chr1	159130000	159140000	chr1	159860000	159870000
chr1	159130000	159140000	chr1	159970000	159980000
chr1	159130000	159140000	chr1	160050000	160060000
chr1	15970000	15980000	chr1	16230000	16240000
chr1	159750000	159760000	chr1	159970000	159980000
chr1	159760000	159770000	chr1	159860000	159870000
chr1	159900000	159910000	chr1	159980000	159990000
chr1	159900000	159910000	chr1	160040000	160050000
chr1	159900000	159910000	chr1	160210000	160220000
chr1	160070000	160080000	chr1	160160000	160170000
chr1	160070000	160080000	chr1	160340000	160350000
chr1	160160000	160170000	chr1	160340000	160350000
chr1	160310000	160320000	chr1	160570000	160580000
chr1	160390000	160400000	chr1	160570000	160580000
chr1	160390000	160400000	chr1	160640000	160650000
chr1	160390000	160400000	chr1	160920000	160930000
chr1	160640000	160650000	chr1	160800000	160810000
chr1	160650000	160660000	chr1	160730000	160740000
chr1	160690000	160700000	chr1	160800000	160810000
chr1	160690000	160700000	chr1	160920000	160930000
chr1	160800000	160810000	chr1	160920000	160930000
chr1	160800000	160810000	chr1	161110000	161120000
chr1	160960000	160970000	chr1	161060000	161070000
chr1	160960000	160970000	chr1	161350000	161360000
chr1	161040000	161050000	chr1	161350000	161360000
chr1	161170000	161180000	chr1	161350000	161360000
chr1	16130000	16140000	chr1	16320000	16330000
chr1	161530000	161540000	chr1	161700000	161710000
chr1	161610000	161620000	chr1	161700000	161710000
chr1	161750000	161760000	chr1	162470000	162480000
chr1	161760000	161770000	chr1	162000000	162010000
chr1	161760000	161770000	chr1	162230000	162240000
chr1	161760000	161770000	chr1	162360000	162370000
chr1	162020000	162030000	chr1	162240000	162250000
chr1	162020000	162030000	chr1	162360000	162370000
chr1	162020000	162030000	chr1	162460000	162470000
chr1	162020000	162030000	chr1	162530000	162540000
chr1	162030000	162040000	chr1	162290000	162300000
chr1	162580000	162590000	chr1	162770000	162780000
chr1	162820000	162830000	chr1	163280000	163290000
chr1	162840000	162850000	chr1	163140000	163150000
chr1	162850000	162860000	chr1	163030000	163040000
chr1	163040000	163050000	chr1	163130000	163140000
chr1	16330000	16340000	chr1	16510000	16520000
chr1	163330000	163340000	chr1	165040000	165050000
chr1	163380000	163390000	chr1	164580000	164590000
chr1	163380000	163390000	chr1	164750000	164760000
chr1	163500000	163510000	chr1	164580000	164590000
chr1	163500000	163510000	chr1	164750000	164760000
chr1	163500000	163510000	chr1	165040000	165050000
chr1	16400000	16410000	chr1	16510000	16520000
chr1	16400000	16410000	chr1	16680000	16690000
chr1	164520000	164530000	chr1	164750000	164760000
chr1	164600000	164610000	chr1	164750000	164760000
chr1	165350000	165360000	chr1	166450000	166460000
chr1	165360000	165370000	chr1	165660000	165670000
chr1	165360000	165370000	chr1	165880000	165890000
chr1	165370000	165380000	chr1	165560000	165570000
chr1	165570000	165580000	chr1	165660000	165670000
chr1	165570000	165580000	chr1	165880000	165890000
chr1	165730000	165740000	chr1	165840000	165850000
chr1	16580000	16590000	chr1	16670000	16680000
chr1	166870000	166880000	chr1	167190000	167200000
chr1	166870000	166880000	chr1	167410000	167420000
chr1	166870000	166880000	chr1	167500000	167510000
chr1	166880000	166890000	chr1	167020000	167030000
chr1	166880000	166890000	chr1	167090000	167100000
chr1	167030000	167040000	chr1	167190000	167200000
chr1	167030000	167040000	chr1	167410000	167420000
chr1	167030000	167040000	chr1	167500000	167510000
chr1	167040000	167050000	chr1	167650000	167660000
chr1	167230000	167240000	chr1	167400000	167410000
chr1	167230000	167240000	chr1	167500000	167510000
chr1	167230000	167240000	chr1	167650000	167660000
chr1	167370000	167380000	chr1	167500000	167510000
chr1	167410000	167420000	chr1	167650000	167660000
chr1	167510000	167520000	chr1	167760000	167770000
chr1	167520000	167530000	chr1	167650000	167660000
chr1	167520000	167530000	chr1	167900000	167910000
chr1	167680000	167690000	chr1	167760000	167770000
chr1	167680000	167690000	chr1	168050000	168060000
chr1	167690000	167700000	chr1	167900000	167910000
chr1	168300000	168310000	chr1	169510000	169520000
chr1	168310000	168320000	chr1	168540000	168550000
chr1	168310000	168320000	chr1	169310000	169320000
chr1	16840000	16850000	chr1	17060000	17070000
chr1	168400000	168410000	chr1	168540000	168550000
chr1	168400000	168410000	chr1	169310000	169320000
chr1	168570000	168580000	chr1	169100000	169110000
chr1	168570000	168580000	chr1	169310000	169320000
chr1	168570000	168580000	chr1	169510000	169520000
chr1	168590000	168600000	chr1	169010000	169020000
chr1	169090000	169100000	chr1	169310000	169320000
chr1	169430000	169440000	chr1	169770000	169780000
chr1	169520000	169530000	chr1	169770000	169780000
chr1	169560000	169570000	chr1	169680000	169690000
chr1	169890000	169900000	chr1	170650000	170660000
chr1	169890000	169900000	chr1	170890000	170900000
chr1	169890000	169900000	chr1	171190000	171200000
chr1	169890000	169900000	chr1	171280000	171290000
chr1	170650000	170660000	chr1	170890000	170900000
chr1	170930000	170940000	chr1	171190000	171200000
chr1	170930000	170940000	chr1	171280000	171290000
chr1	170930000	170940000	chr1	171360000	171370000
chr1	171220000	171230000	chr1	171370000	171380000
chr1	171610000	171620000	chr1	171950000	171960000
chr1	171710000	171720000	chr1	171950000	171960000
chr1	171770000	171780000	chr1	171950000	171960000
chr1	171960000	171970000	chr1	172680000	172690000
chr1	171970000	171980000	chr1	172360000	172370000
chr1	172410000	172420000	chr1	172680000	172690000
chr1	172570000	172580000	chr1	172680000	172690000
chr1	17260000	17270000	chr1	17570000	17580000
chr1	17270000	17280000	chr1	17440000	17450000
chr1	17270000	17280000	chr1	17730000	17740000
chr1	172710000	172720000	chr1	173170000	173180000
chr1	172710000	172720000	chr1	173380000	173390000
chr1	172710000	172720000	chr1	173790000	173800000
chr1	172720000	172730000	chr1	172900000	172910000
chr1	172790000	172800000	chr1	173170000	173180000
chr1	172790000	172800000	chr1	173390000	173400000
chr1	17280000	17290000	chr1	17360000	17370000
chr1	17280000	17290000	chr1	17660000	17670000
chr1	172900000	172910000	chr1	173160000	173170000
chr1	173220000	173230000	chr1	173380000	173390000
chr1	173380000	173390000	chr1	174170000	174180000
chr1	173390000	173400000	chr1	173790000	173800000
chr1	173390000	173400000	chr1	173910000	173920000
chr1	17380000	17390000	chr1	17560000	17570000
chr1	17380000	17390000	chr1	17660000	17670000
chr1	17380000	17390000	chr1	17730000	17740000
chr1	173980000	173990000	chr1	174180000	174190000
chr1	174060000	174070000	chr1	174710000	174720000
chr1	174220000	174230000	chr1	174710000	174720000
chr1	174220000	174230000	chr1	174950000	174960000
chr1	17450000	17460000	chr1	17560000	17570000
chr1	17450000	17460000	chr1	17660000	17670000
chr1	17450000	17460000	chr1	17730000	17740000
chr1	174730000	174740000	chr1	174950000	174960000
chr1	174740000	174750000	chr1	175070000	175080000
chr1	174990000	175000000	chr1	175290000	175300000
chr1	175000000	175010000	chr1	175090000	175100000
chr1	175120000	175130000	chr1	175280000	175290000
chr1	175120000	175130000	chr1	175440000	175450000
chr1	175120000	175130000	chr1	175720000	175730000
chr1	175120000	175130000	chr1	176040000	176050000
chr1	175120000	175130000	chr1	176810000	176820000
chr1	175340000	175350000	chr1	175720000	175730000
chr1	175340000	175350000	chr1	175850000	175860000
chr1	175340000	175350000	chr1	176040000	176050000
chr1	175450000	175460000	chr1	175710000	175720000
chr1	175450000	175460000	chr1	175850000	175860000
chr1	17570000	17580000	chr1	17660000	17670000
chr1	17570000	17580000	chr1	17720000	17730000
chr1	176340000	176350000	chr1	176520000	176530000
chr1	176340000	176350000	chr1	176660000	176670000
chr1	176340000	176350000	chr1	176810000	176820000
chr1	176340000	176350000	chr1	177910000	177920000
chr1	176520000	176530000	chr1	176840000	176850000
chr1	176530000	176540000	chr1	176650000	176660000
chr1	176860000	176870000	chr1	177910000	177920000
chr1	17740000	17750000	chr1	17930000	17940000
chr1	177910000	177920000	chr1	178470000	178480000
chr1	178020000	178030000	chr1	178250000	178260000
chr1	178060000	178070000	chr1	178250000	178260000
chr1	17820000	17830000	chr1	17930000	17940000
chr1	178280000	178290000	chr1	178970000	178980000
chr1	178500000	178510000	chr1	178970000	178980000
chr1	178500000	178510000	chr1	179040000	179050000
chr1	178500000	178510000	chr1	179150000	179160000
chr1	178500000	178510000	chr1	179330000	179340000
chr1	178510000	178520000	chr1	178730000	178740000
chr1	178740000	178750000	chr1	178970000	178980000
chr1	178740000	178750000	chr1	179340000	179350000
chr1	179040000	179050000	chr1	179570000	179580000
chr1	179050000	179060000	chr1	179330000	179340000
chr1	179080000	179090000	chr1	179160000	179170000
chr1	179090000	179100000	chr1	179260000	179270000
chr1	179670000	179680000	chr1	179770000	179780000
chr1	17980000	17990000	chr1	18420000	18430000
chr1	17980000	17990000	chr1	18900000	18910000
chr1	179830000	179840000	chr1	180140000	180150000
chr1	179870000	179880000	chr1	180030000	180040000
chr1	180060000	180070000	chr1	180140000	180150000
chr1	180150000	180160000	chr1	180380000	180390000
chr1	180220000	180230000	chr1	180380000	180390000
chr1	180220000	180230000	chr1	180440000	180450000
chr1	180480000	180490000	chr1	180830000	180840000
chr1	180480000	180490000	chr1	180950000	180960000
chr1	180480000	180490000	chr1	181130000	181140000
chr1	180490000	180500000	chr1	181390000	181400000
chr1	180500000	180510000	chr1	180600000	180610000
chr1	180590000	180600000	chr1	181130000	181140000
chr1	180600000	180610000	chr1	180830000	180840000
chr1	180850000	180860000	chr1	181130000	181140000
chr1	180850000	180860000	chr1	181390000	181400000
chr1	181010000	181020000	chr1	181390000	181400000
chr1	181150000	181160000	chr1	181390000	181400000
chr1	181150000	181160000	chr1	181900000	181910000
chr1	181440000	181450000	chr1	181640000	181650000
chr1	181440000	181450000	chr1	181720000	181730000
chr1	181440000	181450000	chr1	181900000	181910000
chr1	181440000	181450000	chr1	182020000	182030000
chr1	181440000	181450000	chr1	182360000	182370000
chr1	181640000	181650000	chr1	181900000	181910000
chr1	181640000	181650000	chr1	182020000	182030000
chr1	181910000	181920000	chr1	182360000	182370000
chr1	182050000	182060000	chr1	182560000	182570000
chr1	182050000	182060000	chr1	182750000	182760000
chr1	182110000	182120000	chr1	182360000	182370000
chr1	182160000	182170000	chr1	182360000	182370000
chr1	182410000	182420000	chr1	182560000	182570000
chr1	182410000	182420000	chr1	182750000	182760000
chr1	182560000	182570000	chr1	182750000	182760000
chr1	182830000	182840000	chr1	183500000	183510000
chr1	182840000	182850000	chr1	183090000	183100000
chr1	182920000	182930000	chr1	183240000	183250000
chr1	182930000	182940000	chr1	183090000	183100000
chr1	183080000	183090000	chr1	183500000	183510000
chr1	183100000	183110000	chr1	183240000	183250000
chr1	183250000	183260000	chr1	183510000	183520000
chr1	183250000	183260000	chr1	183590000	183600000
chr1	183440000	183450000	chr1	183590000	183600000
chr1	183440000	183450000	chr1	183880000	183890000
chr1	183550000	183560000	chr1	183870000	183880000
chr1	183620000	183630000	chr1	183880000	183890000
chr1	183620000	183630000	chr1	184040000	184050000
chr1	183770000	183780000	chr1	183870000	183880000
chr1	184040000	184050000	chr1	184190000	184200000
chr1	184040000	184050000	chr1	184290000	184300000
chr1	184040000	184050000	chr1	184450000	184460000
chr1	184040000	184050000	chr1	184530000	184540000
chr1	184040000	184050000	chr1	184660000	184670000
chr1	184190000	184200000	chr1	184530000	184540000
chr1	184210000	184220000	chr1	184630000	184640000
chr1	184690000	184700000	chr1	185110000	185120000
chr1	184770000	184780000	chr1	184950000	184960000
chr1	184770000	184780000	chr1	185130000	185140000
chr1	184950000	184960000	chr1	185650000	185660000
chr1	185280000	185290000	chr1	185450000	185460000
chr1	185280000	185290000	chr1	185520000	185530000
chr1	185280000	185290000	chr1	185640000	185650000
chr1	185290000	185300000	chr1	185370000	185380000
chr1	185450000	185460000	chr1	185640000	185650000
chr1	185680000	185690000	chr1	186180000	186190000
chr1	185780000	185790000	chr1	185960000	185970000
chr1	185780000	185790000	chr1	186180000	186190000
chr1	185960000	185970000	chr1	186120000	186130000
chr1	185960000	185970000	chr1	186180000	186190000
chr1	186370000	186380000	chr1	186650000	186660000
chr1	186370000	186380000	chr1	186950000	186960000
chr1	186450000	186460000	chr1	186570000	186580000
chr1	186450000	186460000	chr1	186650000	186660000
chr1	186450000	186460000	chr1	186950000	186960000
chr1	186570000	186580000	chr1	186950000	186960000
chr1	188790000	188800000	chr1	189110000	189120000
chr1	1890000	1900000	chr1	1970000	1980000
chr1	189040000	189050000	chr1	189120000	189130000
chr1	18920000	18930000	chr1	19140000	19150000
chr1	19220000	19230000	chr1	19640000	19650000
chr1	19230000	19240000	chr1	19400000	19410000
chr1	192440000	192450000	chr1	192770000	192780000
chr1	192440000	192450000	chr1	192990000	193000000
chr1	192440000	192450000	chr1	193080000	193090000
chr1	192470000	192480000	chr1	192570000	192580000
chr1	192570000	192580000	chr1	193080000	193090000
chr1	192580000	192590000	chr1	192770000	192780000
chr1	192580000	192590000	chr1	192980000	192990000
chr1	192770000	192780000	chr1	192980000	192990000
chr1	192770000	192780000	chr1	193080000	193090000
chr1	193140000	193150000	chr1	194260000	194270000
chr1	19570000	19580000	chr1	19970000	19980000
chr1	196110000	196120000	chr1	196270000	196280000
chr1	196110000	196120000	chr1	196340000	196350000
chr1	196110000	196120000	chr1	196620000	196630000
chr1	196280000	196290000	chr1	196620000	196630000
chr1	19710000	19720000	chr1	19910000	19920000
chr1	19710000	19720000	chr1	19970000	19980000
chr1	197140000	197150000	chr1	197320000	197330000
chr1	19720000	19730000	chr1	19800000	19810000
chr1	197490000	197500000	chr1	197890000	197900000
chr1	197490000	197500000	chr1	198430000	198440000
chr1	197490000	197500000	chr1	198650000	198660000
chr1	197580000	197590000	chr1	197890000	197900000
chr1	197580000	197590000	chr1	198430000	198440000
chr1	197740000	197750000	chr1	197820000	197830000
chr1	197890000	197900000	chr1	198120000	198130000
chr1	197890000	197900000	chr1	198430000	198440000
chr1	197890000	197900000	chr1	198650000	198660000
chr1	198050000	198060000	chr1	198650000	198660000
chr1	198060000	198070000	chr1	198430000	198440000
chr1	19810000	19820000	chr1	19970000	19980000
chr1	198120000	198130000	chr1	198430000	198440000
chr1	198120000	198130000	chr1	198650000	198660000
chr1	198430000	198440000	chr1	198650000	198660000
chr1	198730000	198740000	chr1	199430000	199440000
chr1	198730000	198740000	chr1	199520000	199530000
chr1	198740000	198750000	chr1	199060000	199070000
chr1	198740000	198750000	chr1	199210000	199220000
chr1	198740000	198750000	chr1	200480000	200490000
chr1	199080000	199090000	chr1	199520000	199530000
chr1	199520000	199530000	chr1	200480000	200490000
chr1	199650000	199660000	chr1	200000000	200010000
chr1	199650000	199660000	chr1	200100000	200110000
chr1	199650000	199660000	chr1	200270000	200280000
chr1	199650000	199660000	chr1	200370000	200380000
chr1	199650000	199660000	chr1	200470000	200480000
chr1	199660000	199670000	chr1	199820000	199830000
chr1	199820000	199830000	chr1	200270000	200280000
chr1	199830000	199840000	chr1	200470000	200480000
chr1	200000000	200010000	chr1	200450000	200460000
chr1	200010000	200020000	chr1	200270000	200280000
chr1	200100000	200110000	chr1	200460000	200470000
chr1	200250000	200260000	chr1	200450000	200460000
chr1	20050000	20060000	chr1	20140000	20150000
chr1	200520000	200530000	chr1	200770000	200780000
chr1	200520000	200530000	chr1	201080000	201090000
chr1	200590000	200600000	chr1	200770000	200780000
chr1	200590000	200600000	chr1	200910000	200920000
chr1	200590000	200600000	chr1	201010000	201020000
chr1	200590000	200600000	chr1	201080000	201090000
chr1	200860000	200870000	chr1	200990000	201000000
chr1	200860000	200870000	chr1	201080000	201090000
chr1	200940000	200950000	chr1	201080000	201090000
chr1	200940000	200950000	chr1	201320000	201330000
chr1	201220000	201230000	chr1	201330000	201340000
chr1	201230000	201240000	chr1	201470000	201480000
chr1	201400000	201410000	chr1	201760000	201770000
chr1	201490000	201500000	chr1	201940000	201950000
chr1	201520000	201530000	chr1	201670000	201680000
chr1	201520000	201530000	chr1	201760000	201770000
chr1	201670000	201680000	chr1	201760000	201770000
chr1	201840000	201850000	chr1	201930000	201940000
chr1	201860000	201870000	chr1	202080000	202090000
chr1	201970000	201980000	chr1	202080000	202090000
chr1	202150000	202160000	chr1	202280000	202290000
chr1	202150000	202160000	chr1	202680000	202690000
chr1	202150000	202160000	chr1	202960000	202970000
chr1	202160000	202170000	chr1	202430000	202440000
chr1	202310000	202320000	chr1	202680000	202690000
chr1	202310000	202320000	chr1	202960000	202970000
chr1	20240000	20250000	chr1	20420000	20430000
chr1	20240000	20250000	chr1	20470000	20480000
chr1	20240000	20250000	chr1	20810000	20820000
chr1	20240000	20250000	chr1	20960000	20970000
chr1	202430000	202440000	chr1	202680000	202690000
chr1	202430000	202440000	chr1	202960000	202970000
chr1	202470000	202480000	chr1	202560000	202570000
chr1	202590000	202600000	chr1	202670000	202680000
chr1	202720000	202730000	chr1	202960000	202970000
chr1	202990000	203000000	chr1	203300000	203310000
chr1	20300000	20310000	chr1	20420000	20430000
chr1	20300000	20310000	chr1	20470000	20480000
chr1	20300000	20310000	chr1	20530000	20540000
chr1	203000000	203010000	chr1	203180000	203190000
chr1	203010000	203020000	chr1	203090000	203100000
chr1	203010000	203020000	chr1	203140000	203150000
chr1	203080000	203090000	chr1	203180000	203190000
chr1	203080000	203090000	chr1	203300000	203310000
chr1	203240000	203250000	chr1	203450000	203460000
chr1	203240000	203250000	chr1	203670000	203680000
chr1	203310000	203320000	chr1	203450000	203460000
chr1	203310000	203320000	chr1	203660000	203670000
chr1	203470000	203480000	chr1	203670000	203680000
chr1	203470000	203480000	chr1	203760000	203770000
chr1	203480000	203490000	chr1	203560000	203570000
chr1	203830000	203840000	chr1	204090000	204100000
chr1	203830000	203840000	chr1	204330000	204340000
chr1	204130000	204140000	chr1	204470000	204480000
chr1	204180000	204190000	chr1	204330000	204340000
chr1	20420000	20430000	chr1	20520000	20530000
chr1	204390000	204400000	chr1	204470000	204480000
chr1	204510000	204520000	chr1	205060000	205070000
chr1	204530000	204540000	chr1	204770000	204780000
chr1	204770000	204780000	chr1	205220000	205230000
chr1	204940000	204950000	chr1	205110000	205120000
chr1	204940000	204950000	chr1	205220000	205230000
chr1	205090000	205100000	chr1	205220000	205230000
chr1	20530000	20540000	chr1	20970000	20980000
chr1	205300000	205310000	chr1	205450000	205460000
chr1	20540000	20550000	chr1	20750000	20760000
chr1	20540000	20550000	chr1	20810000	20820000
chr1	205490000	205500000	chr1	205620000	205630000
chr1	205550000	205560000	chr1	205870000	205880000
chr1	205760000	205770000	chr1	205870000	205880000
chr1	205760000	205770000	chr1	206230000	206240000
chr1	205880000	205890000	chr1	206230000	206240000
chr1	206650000	206660000	chr1	206750000	206760000
chr1	206660000	206670000	chr1	206830000	206840000
chr1	206660000	206670000	chr1	207150000	207160000
chr1	206780000	206790000	chr1	207150000	207160000
chr1	206780000	206790000	chr1	207250000	207260000
chr1	206800000	206810000	chr1	207080000	207090000
chr1	206900000	206910000	chr1	207080000	207090000
chr1	206900000	206910000	chr1	207150000	207160000
chr1	206900000	206910000	chr1	207240000	207250000
chr1	206980000	206990000	chr1	207070000	207080000
chr1	206980000	206990000	chr1	207150000	207160000
chr1	20700000	20710000	chr1	20810000	20820000
chr1	207250000	207260000	chr1	207490000	207500000
chr1	207250000	207260000	chr1	207670000	207680000
chr1	207260000	207270000	chr1	207570000	207580000
chr1	207430000	207440000	chr1	207570000	207580000
chr1	207860000	207870000	chr1	208120000	208130000
chr1	208000000	208010000	chr1	208130000	208140000
chr1	208050000	208060000	chr1	208130000	208140000
chr1	208190000	208200000	chr1	208270000	208280000
chr1	208190000	208200000	chr1	208410000	208420000
chr1	208190000	208200000	chr1	209420000	209430000
chr1	20840000	20850000	chr1	20960000	20970000
chr1	208820000	208830000	chr1	209170000	209180000
chr1	208820000	208830000	chr1	209360000	209370000
chr1	209750000	209760000	chr1	210000000	210010000
chr1	209770000	209780000	chr1	209860000	209870000
chr1	209890000	209900000	chr1	210150000	210160000
chr1	210030000	210040000	chr1	210160000	210170000
chr1	210030000	210040000	chr1	210480000	210490000
chr1	210170000	210180000	chr1	210470000	210480000
chr1	21020000	21030000	chr1	21510000	21520000
chr1	210310000	210320000	chr1	210480000	210490000
chr1	210310000	210320000	chr1	210570000	210580000
chr1	210580000	210590000	chr1	211300000	211310000
chr1	210580000	210590000	chr1	211820000	211830000
chr1	21070000	21080000	chr1	21180000	21190000
chr1	210750000	210760000	chr1	211300000	211310000
chr1	210760000	210770000	chr1	211680000	211690000
chr1	210760000	210770000	chr1	211820000	211830000
chr1	211490000	211500000	chr1	211640000	211650000
chr1	211490000	211500000	chr1	211820000	211830000
chr1	211640000	211650000	chr1	211820000	211830000
chr1	211690000	211700000	chr1	211820000	211830000
chr1	211850000	211860000	chr1	212200000	212210000
chr1	211850000	211860000	chr1	212530000	212540000
chr1	211850000	211860000	chr1	212620000	212630000
chr1	211870000	211880000	chr1	212000000	212010000
chr1	2120000	2130000	chr1	2310000	2320000
chr1	2120000	2130000	chr1	2470000	2480000
chr1	212230000	212240000	chr1	212620000	212630000
chr1	212240000	212250000	chr1	212460000	212470000
chr1	212280000	212290000	chr1	212460000	212470000
chr1	212500000	212510000	chr1	213050000	213060000
chr1	212630000	212640000	chr1	212950000	212960000
chr1	212630000	212640000	chr1	213030000	213040000
chr1	212630000	212640000	chr1	213160000	213170000
chr1	212640000	212650000	chr1	212890000	212900000
chr1	212650000	212660000	chr1	212780000	212790000
chr1	212830000	212840000	chr1	213160000	213170000
chr1	21300000	21310000	chr1	21460000	21470000
chr1	213290000	213300000	chr1	214500000	214510000
chr1	213410000	213420000	chr1	213740000	213750000
chr1	213410000	213420000	chr1	214290000	214300000
chr1	213410000	213420000	chr1	214500000	214510000
chr1	214380000	214390000	chr1	214500000	214510000
chr1	214500000	214510000	chr1	214750000	214760000
chr1	214500000	214510000	chr1	215690000	215700000
chr1	214610000	214620000	chr1	214720000	214730000
chr1	214800000	214810000	chr1	215690000	215700000
chr1	214980000	214990000	chr1	215690000	215700000
chr1	21540000	21550000	chr1	22310000	22320000
chr1	21550000	21560000	chr1	21690000	21700000
chr1	21550000	21560000	chr1	21810000	21820000
chr1	21550000	21560000	chr1	21860000	21870000
chr1	21550000	21560000	chr1	21910000	21920000
chr1	21560000	21570000	chr1	21980000	21990000
chr1	215990000	216000000	chr1	216910000	216920000
chr1	21700000	21710000	chr1	21920000	21930000
chr1	21700000	21710000	chr1	21980000	21990000
chr1	21700000	21710000	chr1	22740000	22750000
chr1	21710000	21720000	chr1	21810000	21820000
chr1	21830000	21840000	chr1	21980000	21990000
chr1	218500000	218510000	chr1	219380000	219390000
chr1	218500000	218510000	chr1	219560000	219570000
chr1	218500000	218510000	chr1	219740000	219750000
chr1	218500000	218510000	chr1	219830000	219840000
chr1	218500000	218510000	chr1	219980000	219990000
chr1	218510000	218520000	chr1	218690000	218700000
chr1	218510000	218520000	chr1	219040000	219050000
chr1	218510000	218520000	chr1	219230000	219240000
chr1	218690000	218700000	chr1	219360000	219370000
chr1	218690000	218700000	chr1	219980000	219990000
chr1	219020000	219030000	chr1	219350000	219360000
chr1	219040000	219050000	chr1	219830000	219840000
chr1	219240000	219250000	chr1	219980000	219990000
chr1	219260000	219270000	chr1	219830000	219840000
chr1	219370000	219380000	chr1	219740000	219750000
chr1	219370000	219380000	chr1	219830000	219840000
chr1	219370000	219380000	chr1	219980000	219990000
chr1	219460000	219470000	chr1	219830000	219840000
chr1	219590000	219600000	chr1	219980000	219990000
chr1	219630000	219640000	chr1	219830000	219840000
chr1	219740000	219750000	chr1	219980000	219990000
chr1	219830000	219840000	chr1	219980000	219990000
chr1	220170000	220180000	chr1	220340000	220350000
chr1	220190000	220200000	chr1	220280000	220290000
chr1	22020000	22030000	chr1	22280000	22290000
chr1	220450000	220460000	chr1	220850000	220860000
chr1	220450000	220460000	chr1	220900000	220910000
chr1	220470000	220480000	chr1	220680000	220690000
chr1	22090000	22100000	chr1	22290000	22300000
chr1	220980000	220990000	chr1	221370000	221380000
chr1	221040000	221050000	chr1	221600000	221610000
chr1	221040000	221050000	chr1	221910000	221920000
chr1	221040000	221050000	chr1	222620000	222630000
chr1	221050000	221060000	chr1	221270000	221280000
chr1	221050000	221060000	chr1	221370000	221380000
chr1	221130000	221140000	chr1	221600000	221610000
chr1	221160000	221170000	chr1	221370000	221380000
chr1	221240000	221250000	chr1	221600000	221610000
chr1	221270000	221280000	chr1	221360000	221370000
chr1	221270000	221280000	chr1	221600000	221610000
chr1	221380000	221390000	chr1	221600000	221610000
chr1	221650000	221660000	chr1	221910000	221920000
chr1	221650000	221660000	chr1	222180000	222190000
chr1	221650000	221660000	chr1	222340000	222350000
chr1	221650000	221660000	chr1	222620000	222630000
chr1	221650000	221660000	chr1	222800000	222810000
chr1	221710000	221720000	chr1	221900000	221910000
chr1	221710000	221720000	chr1	222180000	222190000
chr1	221910000	221920000	chr1	222000000	222010000
chr1	221910000	221920000	chr1	222160000	222170000
chr1	221910000	221920000	chr1	222340000	222350000
chr1	221910000	221920000	chr1	222450000	222460000
chr1	221910000	221920000	chr1	222620000	222630000
chr1	221990000	222000000	chr1	222620000	222630000
chr1	222010000	222020000	chr1	222160000	222170000
chr1	222010000	222020000	chr1	222340000	222350000
chr1	222110000	222120000	chr1	222620000	222630000
chr1	222160000	222170000	chr1	222620000	222630000
chr1	222210000	222220000	chr1	222800000	222810000
chr1	222240000	222250000	chr1	222330000	222340000
chr1	222280000	222290000	chr1	222610000	222620000
chr1	222340000	222350000	chr1	222620000	222630000
chr1	222640000	222650000	chr1	222800000	222810000
chr1	222640000	222650000	chr1	222880000	222890000
chr1	222960000	222970000	chr1	223260000	223270000
chr1	222960000	222970000	chr1	223870000	223880000
chr1	222980000	222990000	chr1	223160000	223170000
chr1	22330000	22340000	chr1	22730000	22740000
chr1	223300000	223310000	chr1	223530000	223540000
chr1	223300000	223310000	chr1	223700000	223710000
chr1	223300000	223310000	chr1	223870000	223880000
chr1	223350000	223360000	chr1	223860000	223870000
chr1	223880000	223890000	chr1	224190000	224200000
chr1	223880000	223890000	chr1	224240000	224250000
chr1	223890000	223900000	chr1	224090000	224100000
chr1	223890000	223900000	chr1	224520000	224530000
chr1	223990000	224000000	chr1	224180000	224190000
chr1	223990000	224000000	chr1	224510000	224520000
chr1	224000000	224010000	chr1	224090000	224100000
chr1	224300000	224310000	chr1	224510000	224520000
chr1	224300000	224310000	chr1	225100000	225110000
chr1	224320000	224330000	chr1	224600000	224610000
chr1	22450000	22460000	chr1	22960000	22970000
chr1	224520000	224530000	chr1	225100000	225110000
chr1	22460000	22470000	chr1	22730000	22740000
chr1	224610000	224620000	chr1	225100000	225110000
chr1	224700000	224710000	chr1	224800000	224810000
chr1	224700000	224710000	chr1	224890000	224900000
chr1	224700000	224710000	chr1	225030000	225040000
chr1	224700000	224710000	chr1	225100000	225110000
chr1	224830000	224840000	chr1	225030000	225040000
chr1	224830000	224840000	chr1	225100000	225110000
chr1	225510000	225520000	chr1	226160000	226170000
chr1	225650000	225660000	chr1	226240000	226250000
chr1	225660000	225670000	chr1	225960000	225970000
chr1	225660000	225670000	chr1	226000000	226010000
chr1	225660000	225670000	chr1	226090000	226100000
chr1	225660000	225670000	chr1	226160000	226170000
chr1	225740000	225750000	chr1	225950000	225960000
chr1	225740000	225750000	chr1	226160000	226170000
chr1	225840000	225850000	chr1	225950000	225960000
chr1	225840000	225850000	chr1	226160000	226170000
chr1	225960000	225970000	chr1	226160000	226170000
chr1	225960000	225970000	chr1	226250000	226260000
chr1	226180000	226190000	chr1	226370000	226380000
chr1	226310000	226320000	chr1	226510000	226520000
chr1	226590000	226600000	chr1	227120000	227130000
chr1	226610000	226620000	chr1	226730000	226740000
chr1	226610000	226620000	chr1	226790000	226800000
chr1	226610000	226620000	chr1	226880000	226890000
chr1	226610000	226620000	chr1	227010000	227020000
chr1	226610000	226620000	chr1	227620000	227630000
chr1	226730000	226740000	chr1	227010000	227020000
chr1	226810000	226820000	chr1	227010000	227020000
chr1	226810000	226820000	chr1	227120000	227130000
chr1	226830000	226840000	chr1	226910000	226920000
chr1	227020000	227030000	chr1	227620000	227630000
chr1	227030000	227040000	chr1	227510000	227520000
chr1	22740000	22750000	chr1	22960000	22970000
chr1	22740000	22750000	chr1	23250000	23260000
chr1	227660000	227670000	chr1	228130000	228140000
chr1	227950000	227960000	chr1	228130000	228140000
chr1	227950000	227960000	chr1	228700000	228710000
chr1	228180000	228190000	chr1	228700000	228710000
chr1	228310000	228320000	chr1	228700000	228710000
chr1	228400000	228410000	chr1	228640000	228650000
chr1	228400000	228410000	chr1	228700000	228710000
chr1	22870000	22880000	chr1	22960000	22970000
chr1	228790000	228800000	chr1	229610000	229620000
chr1	228800000	228810000	chr1	229360000	229370000
chr1	228870000	228880000	chr1	229070000	229080000
chr1	229070000	229080000	chr1	229360000	229370000
chr1	229160000	229170000	chr1	229270000	229280000
chr1	229160000	229170000	chr1	229360000	229370000
chr1	229290000	229300000	chr1	229610000	229620000
chr1	229390000	229400000	chr1	229610000	229620000
chr1	229650000	229660000	chr1	230440000	230450000
chr1	229790000	229800000	chr1	230300000	230310000
chr1	229790000	229800000	chr1	230440000	230450000
chr1	229790000	229800000	chr1	230720000	230730000
chr1	229800000	229810000	chr1	230200000	230210000
chr1	229980000	229990000	chr1	230300000	230310000
chr1	230500000	230510000	chr1	230710000	230720000
chr1	230500000	230510000	chr1	230900000	230910000
chr1	230550000	230560000	chr1	230710000	230720000
chr1	230560000	230570000	chr1	230680000	230690000
chr1	230760000	230770000	chr1	231340000	231350000
chr1	230770000	230780000	chr1	230900000	230910000
chr1	230770000	230780000	chr1	231110000	231120000
chr1	230780000	230790000	chr1	231040000	231050000
chr1	230930000	230940000	chr1	231050000	231060000
chr1	230930000	230940000	chr1	231110000	231120000
chr1	230930000	230940000	chr1	231340000	231350000
chr1	231050000	231060000	chr1	231340000	231350000
chr1	231370000	231380000	chr1	231730000	231740000
chr1	231490000	231500000	chr1	231720000	231730000
chr1	231490000	231500000	chr1	231940000	231950000
chr1	231550000	231560000	chr1	231660000	231670000
chr1	231550000	231560000	chr1	231720000	231730000
chr1	231740000	231750000	chr1	231940000	231950000
chr1	231890000	231900000	chr1	232760000	232770000
chr1	231890000	231900000	chr1	233370000	233380000
chr1	231990000	232000000	chr1	232920000	232930000
chr1	232000000	232010000	chr1	232530000	232540000
chr1	232000000	232010000	chr1	232760000	232770000
chr1	232000000	232010000	chr1	233370000	233380000
chr1	232260000	232270000	chr1	232760000	232770000
chr1	232610000	232620000	chr1	233370000	233380000
chr1	232770000	232780000	chr1	232920000	232930000
chr1	232770000	232780000	chr1	233080000	233090000
chr1	232770000	232780000	chr1	233240000	233250000
chr1	232770000	232780000	chr1	233370000	233380000
chr1	232940000	232950000	chr1	233370000	233380000
chr1	23300000	23310000	chr1	23410000	23420000
chr1	23300000	23310000	chr1	23510000	23520000
chr1	23300000	23310000	chr1	23730000	23740000
chr1	23300000	23310000	chr1	23860000	23870000
chr1	23300000	23310000	chr1	23960000	23970000
chr1	233530000	233540000	chr1	234200000	234210000
chr1	233570000	233580000	chr1	233920000	233930000
chr1	2340000	2350000	chr1	2470000	2480000
chr1	2340000	2350000	chr1	3340000	3350000
chr1	23420000	23430000	chr1	23510000	23520000
chr1	23420000	23430000	chr1	23600000	23610000
chr1	23420000	23430000	chr1	23860000	23870000
chr1	234240000	234250000	chr1	234720000	234730000
chr1	234290000	234300000	chr1	234440000	234450000
chr1	234290000	234300000	chr1	234600000	234610000
chr1	234350000	234360000	chr1	234430000	234440000
chr1	234630000	234640000	chr1	234730000	234740000
chr1	234630000	234640000	chr1	234790000	234800000
chr1	234630000	234640000	chr1	234850000	234860000
chr1	234630000	234640000	chr1	234980000	234990000
chr1	234630000	234640000	chr1	235110000	235120000
chr1	234740000	234750000	chr1	234850000	234860000
chr1	234740000	234750000	chr1	234980000	234990000
chr1	234740000	234750000	chr1	235110000	235120000
chr1	234860000	234870000	chr1	234970000	234980000
chr1	234860000	234870000	chr1	235090000	235100000
chr1	234980000	234990000	chr1	235090000	235100000
chr1	23510000	23520000	chr1	23600000	23610000
chr1	23510000	23520000	chr1	23860000	23870000
chr1	235410000	235420000	chr1	235570000	235580000
chr1	235670000	235680000	chr1	235820000	235830000
chr1	235670000	235680000	chr1	236140000	236150000
chr1	235680000	235690000	chr1	235760000	235770000
chr1	235940000	235950000	chr1	236130000	236140000
chr1	236020000	236030000	chr1	236100000	236110000
chr1	236260000	236270000	chr1	236700000	236710000
chr1	236260000	236270000	chr1	237030000	237040000
chr1	236270000	236280000	chr1	236440000	236450000
chr1	236270000	236280000	chr1	236650000	236660000
chr1	236280000	236290000	chr1	236560000	236570000
chr1	236770000	236780000	chr1	237030000	237040000
chr1	236770000	236780000	chr1	237540000	237550000
chr1	236770000	236780000	chr1	237720000	237730000
chr1	238010000	238020000	chr1	239550000	239560000
chr1	238010000	238020000	chr1	240050000	240060000
chr1	238020000	238030000	chr1	238410000	238420000
chr1	238020000	238030000	chr1	239110000	239120000
chr1	238030000	238040000	chr1	238490000	238500000
chr1	238030000	238040000	chr1	238570000	238580000
chr1	238400000	238410000	chr1	239550000	239560000
chr1	238410000	238420000	chr1	238570000	238580000
chr1	238410000	238420000	chr1	238840000	238850000
chr1	238410000	238420000	chr1	239110000	239120000
chr1	238410000	238420000	chr1	240060000	240070000
chr1	23870000	23880000	chr1	23960000	23970000
chr1	23870000	23880000	chr1	24070000	24080000
chr1	239120000	239130000	chr1	239540000	239550000
chr1	239560000	239570000	chr1	240060000	240070000
chr1	239560000	239570000	chr1	240120000	240130000
chr1	240890000	240900000	chr1	241660000	241670000
chr1	241050000	241060000	chr1	241660000	241670000
chr1	241690000	241700000	chr1	241790000	241800000
chr1	241690000	241700000	chr1	241990000	242000000
chr1	241690000	241700000	chr1	242160000	242170000
chr1	241770000	241780000	chr1	242050000	242060000
chr1	241770000	241780000	chr1	242160000	242170000
chr1	241790000	241800000	chr1	241990000	242000000
chr1	242060000	242070000	chr1	242160000	242170000
chr1	243390000	243400000	chr1	243480000	243490000
chr1	243500000	243510000	chr1	243910000	243920000
chr1	243500000	243510000	chr1	244430000	244440000
chr1	243640000	243650000	chr1	244430000	244440000
chr1	243700000	243710000	chr1	244000000	244010000
chr1	243870000	243880000	chr1	244430000	244440000
chr1	24390000	24400000	chr1	24710000	24720000
chr1	244010000	244020000	chr1	244430000	244440000
chr1	244210000	244220000	chr1	244410000	244420000
chr1	244610000	244620000	chr1	244810000	244820000
chr1	244610000	244620000	chr1	245200000	245210000
chr1	244620000	244630000	chr1	244950000	244960000
chr1	244760000	244770000	chr1	244960000	244970000
chr1	244760000	244770000	chr1	245200000	245210000
chr1	244830000	244840000	chr1	244950000	244960000
chr1	245010000	245020000	chr1	245200000	245210000
chr1	245020000	245030000	chr1	245130000	245140000
chr1	24520000	24530000	chr1	24710000	24720000
chr1	24520000	24530000	chr1	24850000	24860000
chr1	24520000	24530000	chr1	24960000	24970000
chr1	245310000	245320000	chr1	245540000	245550000
chr1	245310000	245320000	chr1	246160000	246170000
chr1	245310000	245320000	chr1	246280000	246290000
chr1	245310000	245320000	chr1	246440000	246450000
chr1	245310000	245320000	chr1	246610000	246620000
chr1	245320000	245330000	chr1	245670000	245680000
chr1	245470000	245480000	chr1	246160000	246170000
chr1	245680000	245690000	chr1	246160000	246170000
chr1	245690000	245700000	chr1	245950000	245960000
chr1	246050000	246060000	chr1	246440000	246450000
chr1	246170000	246180000	chr1	246440000	246450000
chr1	246170000	246180000	chr1	246610000	246620000
chr1	24630000	24640000	chr1	24940000	24950000
chr1	246660000	246670000	chr1	246860000	246870000
chr1	246660000	246670000	chr1	246880000	246890000
chr1	246660000	246670000	chr1	246910000	246920000
chr1	247060000	247070000	chr1	247640000	247650000
chr1	24720000	24730000	chr1	24960000	24970000
chr1	247280000	247290000	chr1	247650000	247660000
chr1	247370000	247380000	chr1	247490000	247500000
chr1	24740000	24750000	chr1	24820000	24830000
chr1	247530000	247540000	chr1	247650000	247660000
chr1	247840000	247850000	chr1	249100000	249110000
chr1	248560000	248570000	chr1	249100000	249110000
chr1	24860000	24870000	chr1	24950000	24960000
chr1	248600000	248610000	chr1	248810000	248820000
chr1	248780000	248790000	chr1	249100000	249110000
chr1	248850000	248860000	chr1	249100000	249110000
chr1	24980000	24990000	chr1	25540000	25550000
chr1	25010000	25020000	chr1	25150000	25160000
chr1	25170000	25180000	chr1	25530000	25540000
chr1	25250000	25260000	chr1	25420000	25430000
chr1	25260000	25270000	chr1	25360000	25370000
chr1	25360000	25370000	chr1	25530000	25540000
chr1	25430000	25440000	chr1	25520000	25530000
chr1	25610000	25620000	chr1	26130000	26140000
chr1	25660000	25670000	chr1	26130000	26140000
chr1	25720000	25730000	chr1	25840000	25850000
chr1	25720000	25730000	chr1	26130000	26140000
chr1	25730000	25740000	chr1	25940000	25950000
chr1	25830000	25840000	chr1	26130000	26140000
chr1	25930000	25940000	chr1	26120000	26130000
chr1	26030000	26040000	chr1	26110000	26120000
chr1	26220000	26230000	chr1	26320000	26330000
chr1	26220000	26230000	chr1	26410000	26420000
chr1	26220000	26230000	chr1	26470000	26480000
chr1	26220000	26230000	chr1	26740000	26750000
chr1	26360000	26370000	chr1	26460000	26470000
chr1	26360000	26370000	chr1	26740000	26750000
chr1	26430000	26440000	chr1	26710000	26720000
chr1	26820000	26830000	chr1	27020000	27030000
chr1	26930000	26940000	chr1	27060000	27070000
chr1	26930000	26940000	chr1	27110000	27120000
chr1	26930000	26940000	chr1	27200000	27210000
chr1	26940000	26950000	chr1	27020000	27030000
chr1	27020000	27030000	chr1	27110000	27120000
chr1	27370000	27380000	chr1	27710000	27720000
chr1	27420000	27430000	chr1	27710000	27720000
chr1	27430000	27440000	chr1	27610000	27620000
chr1	27620000	27630000	chr1	27710000	27720000
chr1	27620000	27630000	chr1	27930000	27940000
chr1	27720000	27730000	chr1	27930000	27940000
chr1	27730000	27740000	chr1	27980000	27990000
chr1	28170000	28180000	chr1	28540000	28550000
chr1	28180000	28190000	chr1	28300000	28310000
chr1	28350000	28360000	chr1	28800000	28810000
chr1	28410000	28420000	chr1	28530000	28540000
chr1	28570000	28580000	chr1	28690000	28700000
chr1	28570000	28580000	chr1	28760000	28770000
chr1	28570000	28580000	chr1	28830000	28840000
chr1	28570000	28580000	chr1	28900000	28910000
chr1	28730000	28740000	chr1	28830000	28840000
chr1	28730000	28740000	chr1	28920000	28930000
chr1	28840000	28850000	chr1	28920000	28930000
chr1	28980000	28990000	chr1	29200000	29210000
chr1	29110000	29120000	chr1	29200000	29210000
chr1	29110000	29120000	chr1	29360000	29370000
chr1	29110000	29120000	chr1	29530000	29540000
chr1	29200000	29210000	chr1	29360000	29370000
chr1	29200000	29210000	chr1	29530000	29540000
chr1	29210000	29220000	chr1	29440000	29450000
chr1	29210000	29220000	chr1	31180000	31190000
chr1	29360000	29370000	chr1	29530000	29540000
chr1	29560000	29570000	chr1	30850000	30860000
chr1	29560000	29570000	chr1	31180000	31190000
chr1	29560000	29570000	chr1	31250000	31260000
chr1	29560000	29570000	chr1	31380000	31390000
chr1	29660000	29670000	chr1	31170000	31180000
chr1	31190000	31200000	chr1	31380000	31390000
chr1	31270000	31280000	chr1	31380000	31390000
chr1	31270000	31280000	chr1	31630000	31640000
chr1	31430000	31440000	chr1	31740000	31750000
chr1	31470000	31480000	chr1	31750000	31760000
chr1	31530000	31540000	chr1	31620000	31630000
chr1	31650000	31660000	chr1	31890000	31900000
chr1	31650000	31660000	chr1	32010000	32020000
chr1	31770000	31780000	chr1	32010000	32020000
chr1	31860000	31870000	chr1	32010000	32020000
chr1	32030000	32040000	chr1	32120000	32130000
chr1	32030000	32040000	chr1	32170000	32180000
chr1	32120000	32130000	chr1	32430000	32440000
chr1	32280000	32290000	chr1	32420000	32430000
chr1	32680000	32690000	chr1	32790000	32800000
chr1	32980000	32990000	chr1	33110000	33120000
chr1	32980000	32990000	chr1	33160000	33170000
chr1	32980000	32990000	chr1	33230000	33240000
chr1	32980000	32990000	chr1	33330000	33340000
chr1	32980000	32990000	chr1	33550000	33560000
chr1	33150000	33160000	chr1	33240000	33250000
chr1	33180000	33190000	chr1	33550000	33560000
chr1	33350000	33360000	chr1	33930000	33940000
chr1	33560000	33570000	chr1	33810000	33820000
chr1	33560000	33570000	chr1	33930000	33940000
chr1	33570000	33580000	chr1	33760000	33770000
chr1	33580000	33590000	chr1	34080000	34090000
chr1	33680000	33690000	chr1	34070000	34080000
chr1	33760000	33770000	chr1	33930000	33940000
chr1	33760000	33770000	chr1	34080000	34090000
chr1	33830000	33840000	chr1	33920000	33930000
chr1	33860000	33870000	chr1	34070000	34080000
chr1	3400000	3410000	chr1	3530000	3540000
chr1	34920000	34930000	chr1	35200000	35210000
chr1	35470000	35480000	chr1	35850000	35860000
chr1	35490000	35500000	chr1	35630000	35640000
chr1	35660000	35670000	chr1	36230000	36240000
chr1	35910000	35920000	chr1	36020000	36030000
chr1	35910000	35920000	chr1	36180000	36190000
chr1	36030000	36040000	chr1	36180000	36190000
chr1	36560000	36570000	chr1	36650000	36660000
chr1	36560000	36570000	chr1	36750000	36760000
chr1	36560000	36570000	chr1	36880000	36890000
chr1	36610000	36620000	chr1	36750000	36760000
chr1	36650000	36660000	chr1	36750000	36760000
chr1	36800000	36810000	chr1	36880000	36890000
chr1	36980000	36990000	chr1	37900000	37910000
chr1	38030000	38040000	chr1	38440000	38450000
chr1	38050000	38060000	chr1	38320000	38330000
chr1	38060000	38070000	chr1	38140000	38150000
chr1	38160000	38170000	chr1	38320000	38330000
chr1	38350000	38360000	chr1	38430000	38440000
chr1	38350000	38360000	chr1	39300000	39310000
chr1	38490000	38500000	chr1	39280000	39290000
chr1	39340000	39350000	chr1	39430000	39440000
chr1	39560000	39570000	chr1	39650000	39660000
chr1	39560000	39570000	chr1	39880000	39890000
chr1	39640000	39650000	chr1	39720000	39730000
chr1	39770000	39780000	chr1	40010000	40020000
chr1	40000000	40010000	chr1	40110000	40120000
chr1	40070000	40080000	chr1	40180000	40190000
chr1	40070000	40080000	chr1	40260000	40270000
chr1	40130000	40140000	chr1	40260000	40270000
chr1	40180000	40190000	chr1	40260000	40270000
chr1	40280000	40290000	chr1	40360000	40370000
chr1	40280000	40290000	chr1	40430000	40440000
chr1	40280000	40290000	chr1	40500000	40510000
chr1	40360000	40370000	chr1	41080000	41090000
chr1	40380000	40390000	chr1	40490000	40500000
chr1	40380000	40390000	chr1	40800000	40810000
chr1	40400000	40410000	chr1	41340000	41350000
chr1	40460000	40470000	chr1	41340000	41350000
chr1	40540000	40550000	chr1	40800000	40810000
chr1	40550000	40560000	chr1	40720000	40730000
chr1	40560000	40570000	chr1	40660000	40670000
chr1	40580000	40590000	chr1	41020000	41030000
chr1	40610000	40620000	chr1	40800000	40810000
chr1	40610000	40620000	chr1	40870000	40880000
chr1	40680000	40690000	chr1	41020000	41030000
chr1	40750000	40760000	chr1	40870000	40880000
chr1	40790000	40800000	chr1	40870000	40880000
chr1	40910000	40920000	chr1	41150000	41160000
chr1	41070000	41080000	chr1	41230000	41240000
chr1	41070000	41080000	chr1	41310000	41320000
chr1	41070000	41080000	chr1	41410000	41420000
chr1	41310000	41320000	chr1	41410000	41420000
chr1	41480000	41490000	chr1	41890000	41900000
chr1	41730000	41740000	chr1	41880000	41890000
chr1	41980000	41990000	chr1	43210000	43220000
chr1	42030000	42040000	chr1	42420000	42430000
chr1	42030000	42040000	chr1	42790000	42800000
chr1	42040000	42050000	chr1	42270000	42280000
chr1	42040000	42050000	chr1	42300000	42310000
chr1	42040000	42050000	chr1	42500000	42510000
chr1	42040000	42050000	chr1	42630000	42640000
chr1	42120000	42130000	chr1	42200000	42210000
chr1	42120000	42130000	chr1	42270000	42280000
chr1	42130000	42140000	chr1	42630000	42640000
chr1	42210000	42220000	chr1	42630000	42640000
chr1	42270000	42280000	chr1	42630000	42640000
chr1	42280000	42290000	chr1	42500000	42510000
chr1	42280000	42290000	chr1	42790000	42800000
chr1	42700000	42710000	chr1	42950000	42960000
chr1	42800000	42810000	chr1	43120000	43130000
chr1	43040000	43050000	chr1	43220000	43230000
chr1	43040000	43050000	chr1	43540000	43550000
chr1	43050000	43060000	chr1	43340000	43350000
chr1	43240000	43250000	chr1	43530000	43540000
chr1	43370000	43380000	chr1	43500000	43510000
chr1	43370000	43380000	chr1	43880000	43890000
chr1	43380000	43390000	chr1	43530000	43540000
chr1	43540000	43550000	chr1	43880000	43890000
chr1	43690000	43700000	chr1	43880000	43890000
chr1	43690000	43700000	chr1	43990000	44000000
chr1	43690000	43700000	chr1	44110000	44120000
chr1	43690000	43700000	chr1	44500000	44510000
chr1	43910000	43920000	chr1	44120000	44130000
chr1	43990000	44000000	chr1	44110000	44120000
chr1	43990000	44000000	chr1	44170000	44180000
chr1	43990000	44000000	chr1	44220000	44230000
chr1	43990000	44000000	chr1	44400000	44410000
chr1	43990000	44000000	chr1	44500000	44510000
chr1	44220000	44230000	chr1	44400000	44410000
chr1	44300000	44310000	chr1	44390000	44400000
chr1	44470000	44480000	chr1	44780000	44790000
chr1	44470000	44480000	chr1	45050000	45060000
chr1	44530000	44540000	chr1	44670000	44680000
chr1	44570000	44580000	chr1	45050000	45060000
chr1	44680000	44690000	chr1	44780000	44790000
chr1	44680000	44690000	chr1	45060000	45070000
chr1	44840000	44850000	chr1	45060000	45070000
chr1	45190000	45200000	chr1	45760000	45770000
chr1	45250000	45260000	chr1	45470000	45480000
chr1	45250000	45260000	chr1	45950000	45960000
chr1	45260000	45270000	chr1	45760000	45770000
chr1	45480000	45490000	chr1	45760000	45770000
chr1	45480000	45490000	chr1	45950000	45960000
chr1	45820000	45830000	chr1	45950000	45960000
chr1	45820000	45830000	chr1	46030000	46040000
chr1	46120000	46130000	chr1	46300000	46310000
chr1	46500000	46510000	chr1	46640000	46650000
chr1	46500000	46510000	chr1	46810000	46820000
chr1	46910000	46920000	chr1	47190000	47200000
chr1	47020000	47030000	chr1	47180000	47190000
chr1	4710000	4720000	chr1	4880000	4890000
chr1	47330000	47340000	chr1	47730000	47740000
chr1	47640000	47650000	chr1	48180000	48190000
chr1	47650000	47660000	chr1	47730000	47740000
chr1	47730000	47740000	chr1	48180000	48190000
chr1	47850000	47860000	chr1	48170000	48180000
chr1	48570000	48580000	chr1	48960000	48970000
chr1	49030000	49040000	chr1	49160000	49170000
chr1	49030000	49040000	chr1	49280000	49290000
chr1	49030000	49040000	chr1	49370000	49380000
chr1	49030000	49040000	chr1	50810000	50820000
chr1	49140000	49150000	chr1	49280000	49290000
chr1	49160000	49170000	chr1	50800000	50810000
chr1	49380000	49390000	chr1	50800000	50810000
chr1	50830000	50840000	chr1	51070000	51080000
chr1	50830000	50840000	chr1	51170000	51180000
chr1	50880000	50890000	chr1	51440000	51450000
chr1	51240000	51250000	chr1	51650000	51660000
chr1	51240000	51250000	chr1	51750000	51760000
chr1	51340000	51350000	chr1	51650000	51660000
chr1	51390000	51400000	chr1	51650000	51660000
chr1	51880000	51890000	chr1	52230000	52240000
chr1	52090000	52100000	chr1	52230000	52240000
chr1	52360000	52370000	chr1	52460000	52470000
chr1	52590000	52600000	chr1	52760000	52770000
chr1	52590000	52600000	chr1	53130000	53140000
chr1	52870000	52880000	chr1	53150000	53160000
chr1	53160000	53170000	chr1	53650000	53660000
chr1	53300000	53310000	chr1	53640000	53650000
chr1	53370000	53380000	chr1	53640000	53650000
chr1	53740000	53750000	chr1	53850000	53860000
chr1	53740000	53750000	chr1	53930000	53940000
chr1	53740000	53750000	chr1	54220000	54230000
chr1	53950000	53960000	chr1	54210000	54220000
chr1	54330000	54340000	chr1	54660000	54670000
chr1	54340000	54350000	chr1	54420000	54430000
chr1	54340000	54350000	chr1	54500000	54510000
chr1	54530000	54540000	chr1	54660000	54670000
chr1	54530000	54540000	chr1	54950000	54960000
chr1	54530000	54540000	chr1	55270000	55280000
chr1	54680000	54690000	chr1	54950000	54960000
chr1	54690000	54700000	chr1	54860000	54870000
chr1	55400000	55410000	chr1	55480000	55490000
chr1	55600000	55610000	chr1	55740000	55750000
chr1	55600000	55610000	chr1	55800000	55810000
chr1	55600000	55610000	chr1	57040000	57050000
chr1	55750000	55760000	chr1	57040000	57050000
chr1	55750000	55760000	chr1	57170000	57180000
chr1	58980000	58990000	chr1	59110000	59120000
chr1	58980000	58990000	chr1	59230000	59240000
chr1	58980000	58990000	chr1	60220000	60230000
chr1	58980000	58990000	chr1	60400000	60410000
chr1	59200000	59210000	chr1	60160000	60170000
chr1	59200000	59210000	chr1	60220000	60230000
chr1	59250000	59260000	chr1	59480000	59490000
chr1	59250000	59260000	chr1	59600000	59610000
chr1	59280000	59290000	chr1	59360000	59370000
chr1	59350000	59360000	chr1	60160000	60170000
chr1	59360000	59370000	chr1	59750000	59760000
chr1	59530000	59540000	chr1	60160000	60170000
chr1	59600000	59610000	chr1	59750000	59760000
chr1	59600000	59610000	chr1	60160000	60170000
chr1	59760000	59770000	chr1	60160000	60170000
chr1	59760000	59770000	chr1	60220000	60230000
chr1	59960000	59970000	chr1	60160000	60170000
chr1	60430000	60440000	chr1	61500000	61510000
chr1	60440000	60450000	chr1	61230000	61240000
chr1	60440000	60450000	chr1	61300000	61310000
chr1	60440000	60450000	chr1	62310000	62320000
chr1	60740000	60750000	chr1	61300000	61310000
chr1	60740000	60750000	chr1	61500000	61510000
chr1	61310000	61320000	chr1	61500000	61510000
chr1	61310000	61320000	chr1	62320000	62330000
chr1	61510000	61520000	chr1	62050000	62060000
chr1	61510000	61520000	chr1	62310000	62320000
chr1	61520000	61530000	chr1	61800000	61810000
chr1	61520000	61530000	chr1	61920000	61930000
chr1	6160000	6170000	chr1	6300000	6310000
chr1	6160000	6170000	chr1	6400000	6410000
chr1	62640000	62650000	chr1	62870000	62880000
chr1	62640000	62650000	chr1	63210000	63220000
chr1	62970000	62980000	chr1	63210000	63220000
chr1	6300000	6310000	chr1	6400000	6410000
chr1	6300000	6310000	chr1	6460000	6470000
chr1	6300000	6310000	chr1	6530000	6540000
chr1	63300000	63310000	chr1	63610000	63620000
chr1	64080000	64090000	chr1	64600000	64610000
chr1	64080000	64090000	chr1	64700000	64710000
chr1	64730000	64740000	chr1	65280000	65290000
chr1	64730000	64740000	chr1	65500000	65510000
chr1	65150000	65160000	chr1	65670000	65680000
chr1	65320000	65330000	chr1	65500000	65510000
chr1	65340000	65350000	chr1	65420000	65430000
chr1	65520000	65530000	chr1	65670000	65680000
chr1	65520000	65530000	chr1	66150000	66160000
chr1	65520000	65530000	chr1	66410000	66420000
chr1	65530000	65540000	chr1	65880000	65890000
chr1	65700000	65710000	chr1	66150000	66160000
chr1	65700000	65710000	chr1	66410000	66420000
chr1	65700000	65710000	chr1	66700000	66710000
chr1	65720000	65730000	chr1	65880000	65890000
chr1	6610000	6620000	chr1	6690000	6700000
chr1	66150000	66160000	chr1	66410000	66420000
chr1	66160000	66170000	chr1	66700000	66710000
chr1	66420000	66430000	chr1	66700000	66710000
chr1	66420000	66430000	chr1	66910000	66920000
chr1	66420000	66430000	chr1	67190000	67200000
chr1	66710000	66720000	chr1	67190000	67200000
chr1	66720000	66730000	chr1	66900000	66910000
chr1	66850000	66860000	chr1	67200000	67210000
chr1	66950000	66960000	chr1	67390000	67400000
chr1	66970000	66980000	chr1	67170000	67180000
chr1	66970000	66980000	chr1	67190000	67200000
chr1	67020000	67030000	chr1	67190000	67200000
chr1	67240000	67250000	chr1	67380000	67390000
chr1	67440000	67450000	chr1	67880000	67890000
chr1	67460000	67470000	chr1	67610000	67620000
chr1	67460000	67470000	chr1	67960000	67970000
chr1	67690000	67700000	chr1	67960000	67970000
chr1	6780000	6790000	chr1	6950000	6960000
chr1	6780000	6790000	chr1	7130000	7140000
chr1	6780000	6790000	chr1	7270000	7280000
chr1	6780000	6790000	chr1	7700000	7710000
chr1	67810000	67820000	chr1	67960000	67970000
chr1	67990000	68000000	chr1	68570000	68580000
chr1	68000000	68010000	chr1	68220000	68230000
chr1	68020000	68030000	chr1	68150000	68160000
chr1	68230000	68240000	chr1	68570000	68580000
chr1	68310000	68320000	chr1	68800000	68810000
chr1	68320000	68330000	chr1	68570000	68580000
chr1	68580000	68590000	chr1	68800000	68810000
chr1	68580000	68590000	chr1	68910000	68920000
chr1	68580000	68590000	chr1	70200000	70210000
chr1	70590000	70600000	chr1	70970000	70980000
chr1	70590000	70600000	chr1	71510000	71520000
chr1	70700000	70710000	chr1	71530000	71540000
chr1	70720000	70730000	chr1	70970000	70980000
chr1	70810000	70820000	chr1	70970000	70980000
chr1	70880000	70890000	chr1	71520000	71530000
chr1	70990000	71000000	chr1	71360000	71370000
chr1	70990000	71000000	chr1	71510000	71520000
chr1	71150000	71160000	chr1	71510000	71520000
chr1	71560000	71570000	chr1	71980000	71990000
chr1	71660000	71670000	chr1	71980000	71990000
chr1	71660000	71670000	chr1	72500000	72510000
chr1	75230000	75240000	chr1	75670000	75680000
chr1	75510000	75520000	chr1	75660000	75670000
chr1	75700000	75710000	chr1	76260000	76270000
chr1	75720000	75730000	chr1	76180000	76190000
chr1	75730000	75740000	chr1	76090000	76100000
chr1	76370000	76380000	chr1	77600000	77610000
chr1	76450000	76460000	chr1	77600000	77610000
chr1	76610000	76620000	chr1	77590000	77600000
chr1	76620000	76630000	chr1	76790000	76800000
chr1	76790000	76800000	chr1	77590000	77600000
chr1	7720000	7730000	chr1	7810000	7820000
chr1	7720000	7730000	chr1	7960000	7970000
chr1	77610000	77620000	chr1	77990000	78000000
chr1	77610000	77620000	chr1	78140000	78150000
chr1	78030000	78040000	chr1	78420000	78430000
chr1	78180000	78190000	chr1	78410000	78420000
chr1	78290000	78300000	chr1	78570000	78580000
chr1	7840000	7850000	chr1	8020000	8030000
chr1	78590000	78600000	chr1	79140000	79150000
chr1	78610000	78620000	chr1	79070000	79080000
chr1	7870000	7880000	chr1	7950000	7960000
chr1	79300000	79310000	chr1	79660000	79670000
chr1	79720000	79730000	chr1	79810000	79820000
chr1	8040000	8050000	chr1	8900000	8910000
chr1	8070000	8080000	chr1	8780000	8790000
chr1	8080000	8090000	chr1	8370000	8380000
chr1	8090000	8100000	chr1	8290000	8300000
chr1	8100000	8110000	chr1	8190000	8200000
chr1	81770000	81780000	chr1	82260000	82270000
chr1	8190000	8200000	chr1	8270000	8280000
chr1	82270000	82280000	chr1	84320000	84330000
chr1	82270000	82280000	chr1	84330000	84340000
chr1	8430000	8440000	chr1	8780000	8790000
chr1	84390000	84400000	chr1	84580000	84590000
chr1	84390000	84400000	chr1	84890000	84900000
chr1	84390000	84400000	chr1	85230000	85240000
chr1	8450000	8460000	chr1	8600000	8610000
chr1	84600000	84610000	chr1	84890000	84900000
chr1	84600000	84610000	chr1	85000000	85010000
chr1	84600000	84610000	chr1	85210000	85220000
chr1	84610000	84620000	chr1	85390000	85400000
chr1	84900000	84910000	chr1	85210000	85220000
chr1	84900000	84910000	chr1	85400000	85410000
chr1	85080000	85090000	chr1	85400000	85410000
chr1	85240000	85250000	chr1	85390000	85400000
chr1	85410000	85420000	chr1	85720000	85730000
chr1	85570000	85580000	chr1	85720000	85730000
chr1	85770000	85780000	chr1	86040000	86050000
chr1	85770000	85780000	chr1	86160000	86170000
chr1	8620000	8630000	chr1	8730000	8740000
chr1	8620000	8630000	chr1	8900000	8910000
chr1	86840000	86850000	chr1	87160000	87170000
chr1	86840000	86850000	chr1	87420000	87430000
chr1	86930000	86940000	chr1	87550000	87560000
chr1	87170000	87180000	chr1	87530000	87540000
chr1	87190000	87200000	chr1	87350000	87360000
chr1	87590000	87600000	chr1	88410000	88420000
chr1	87590000	87600000	chr1	88520000	88530000
chr1	87590000	87600000	chr1	88640000	88650000
chr1	87590000	87600000	chr1	88770000	88780000
chr1	87590000	87600000	chr1	89060000	89070000
chr1	87600000	87610000	chr1	88330000	88340000
chr1	87610000	87620000	chr1	87750000	87760000
chr1	87760000	87770000	chr1	89060000	89070000
chr1	87800000	87810000	chr1	88410000	88420000
chr1	88640000	88650000	chr1	89060000	89070000
chr1	89110000	89120000	chr1	89340000	89350000
chr1	89440000	89450000	chr1	90060000	90070000
chr1	89460000	89470000	chr1	89820000	89830000
chr1	89460000	89470000	chr1	89920000	89930000
chr1	8970000	8980000	chr1	9160000	9170000
chr1	8970000	8980000	chr1	9250000	9260000
chr1	8970000	8980000	chr1	9540000	9550000
chr1	89820000	89830000	chr1	89910000	89920000
chr1	89940000	89950000	chr1	90220000	90230000
chr1	89940000	89950000	chr1	90450000	90460000
chr1	89980000	89990000	chr1	90060000	90070000
chr1	90090000	90100000	chr1	90280000	90290000
chr1	90090000	90100000	chr1	90450000	90460000
chr1	90100000	90110000	chr1	90220000	90230000
chr1	90170000	90180000	chr1	90450000	90460000
chr1	90270000	90280000	chr1	90450000	90460000
chr1	90570000	90580000	chr1	91190000	91200000
chr1	90580000	90590000	chr1	91630000	91640000
chr1	9060000	9070000	chr1	9160000	9170000
chr1	9060000	9070000	chr1	9250000	9260000
chr1	91040000	91050000	chr1	91630000	91640000
chr1	91180000	91190000	chr1	91630000	91640000
chr1	91190000	91200000	chr1	91400000	91410000
chr1	91630000	91640000	chr1	92390000	92400000
chr1	9170000	9180000	chr1	9550000	9560000
chr1	91740000	91750000	chr1	92390000	92400000
chr1	91970000	91980000	chr1	92390000	92400000
chr1	91970000	91980000	chr1	92760000	92770000
chr1	92030000	92040000	chr1	92170000	92180000
chr1	92170000	92180000	chr1	92350000	92360000
chr1	92450000	92460000	chr1	93280000	93290000
chr1	92460000	92470000	chr1	92750000	92760000
chr1	92460000	92470000	chr1	93080000	93090000
chr1	92770000	92780000	chr1	93060000	93070000
chr1	92770000	92780000	chr1	93290000	93300000
chr1	92940000	92950000	chr1	93250000	93260000
chr1	92960000	92970000	chr1	93050000	93060000
chr1	9330000	9340000	chr1	9630000	9640000
chr1	93320000	93330000	chr1	93460000	93470000
chr1	9340000	9350000	chr1	9550000	9560000
chr1	93770000	93780000	chr1	94080000	94090000
chr1	93770000	93780000	chr1	94320000	94330000
chr1	93900000	93910000	chr1	94090000	94100000
chr1	93900000	93910000	chr1	94310000	94320000
chr1	94080000	94090000	chr1	94480000	94490000
chr1	94090000	94100000	chr1	94270000	94280000
chr1	94490000	94500000	chr1	95270000	95280000
chr1	94500000	94510000	chr1	94930000	94940000
chr1	94520000	94530000	chr1	94700000	94710000
chr1	94520000	94530000	chr1	94790000	94800000
chr1	94800000	94810000	chr1	95270000	95280000
chr1	94810000	94820000	chr1	94920000	94930000
chr1	94970000	94980000	chr1	95500000	95510000
chr1	94980000	94990000	chr1	95260000	95270000
chr1	95000000	95010000	chr1	95200000	95210000
chr1	95060000	95070000	chr1	95180000	95190000
chr1	95060000	95070000	chr1	95260000	95270000
chr1	95320000	95330000	chr1	95500000	95510000
chr1	95320000	95330000	chr1	95700000	95710000
chr1	96700000	96710000	chr1	96820000	96830000
chr1	96700000	96710000	chr1	96990000	97000000
chr1	96700000	96710000	chr1	97160000	97170000
chr1	96700000	96710000	chr1	97180000	97190000
chr1	9680000	9690000	chr1	9780000	9790000
chr1	9680000	9690000	chr1	9920000	9930000
chr1	97430000	97440000	chr1	98510000	98520000
chr1	98120000	98130000	chr1	98510000	98520000
chr1	9840000	9850000	chr1	9920000	9930000
chr1	98520000	98530000	chr1	98930000	98940000
chr1	99210000	99220000	chr1	100170000	100180000
chr1	99260000	99270000	chr1	99940000	99950000
chr1	9930000	9940000	chr1	10080000	10090000
chr1	99640000	99650000	chr1	100170000	100180000
chr1	99640000	99650000	chr1	99940000	99950000
chr10	100220000	100230000	chr10	101000000	101010000
chr10	101150000	101160000	chr10	101370000	101380000
chr10	101200000	101210000	chr10	101290000	101300000
chr10	101380000	101390000	chr10	101460000	101470000
chr10	101600000	101610000	chr10	101800000	101810000
chr10	102090000	102100000	chr10	102190000	102200000
chr10	102320000	102330000	chr10	102500000	102510000
chr10	102320000	102330000	chr10	102630000	102640000
chr10	102970000	102980000	chr10	103200000	103210000
chr10	102970000	102980000	chr10	103330000	103340000
chr10	102970000	102980000	chr10	103540000	103550000
chr10	103030000	103040000	chr10	103200000	103210000
chr10	103650000	103660000	chr10	103770000	103780000
chr10	103920000	103930000	chr10	104110000	104120000
chr10	103920000	103930000	chr10	104240000	104250000
chr10	103980000	103990000	chr10	104330000	104340000
chr10	103990000	104000000	chr10	104110000	104120000
chr10	104140000	104150000	chr10	104340000	104350000
chr10	104150000	104160000	chr10	104230000	104240000
chr10	104260000	104270000	chr10	104340000	104350000
chr10	104480000	104490000	chr10	104660000	104670000
chr10	104480000	104490000	chr10	104820000	104830000
chr10	104480000	104490000	chr10	105000000	105010000
chr10	104590000	104600000	chr10	104830000	104840000
chr10	104670000	104680000	chr10	104830000	104840000
chr10	104670000	104680000	chr10	105000000	105010000
chr10	1050000	1060000	chr10	1130000	1140000
chr10	105350000	105360000	chr10	105620000	105630000
chr10	105360000	105370000	chr10	105440000	105450000
chr10	105470000	105480000	chr10	105620000	105630000
chr10	105800000	105810000	chr10	106020000	106030000
chr10	106050000	106060000	chr10	106340000	106350000
chr10	107700000	107710000	chr10	107930000	107940000
chr10	108550000	108560000	chr10	109170000	109180000
chr10	111640000	111650000	chr10	111890000	111900000
chr10	111640000	111650000	chr10	112040000	112050000
chr10	111890000	111900000	chr10	112030000	112040000
chr10	111890000	111900000	chr10	112330000	112340000
chr10	112110000	112120000	chr10	112250000	112260000
chr10	112360000	112370000	chr10	112650000	112660000
chr10	112500000	112510000	chr10	112650000	112660000
chr10	114230000	114240000	chr10	115140000	115150000
chr10	114230000	114240000	chr10	115280000	115290000
chr10	114320000	114330000	chr10	114880000	114890000
chr10	114480000	114490000	chr10	114710000	114720000
chr10	114600000	114610000	chr10	114700000	114710000
chr10	114890000	114900000	chr10	115140000	115150000
chr10	115460000	115470000	chr10	115860000	115870000
chr10	11550000	11560000	chr10	11770000	11780000
chr10	115550000	115560000	chr10	115860000	115870000
chr10	115630000	115640000	chr10	115800000	115810000
chr10	11820000	11830000	chr10	12020000	12030000
chr10	118550000	118560000	chr10	118930000	118940000
chr10	119250000	119260000	chr10	120000000	120010000
chr10	120320000	120330000	chr10	120470000	120480000
chr10	120320000	120330000	chr10	120780000	120790000
chr10	120630000	120640000	chr10	120780000	120790000
chr10	120810000	120820000	chr10	121330000	121340000
chr10	120960000	120970000	chr10	121170000	121180000
chr10	120960000	120970000	chr10	121240000	121250000
chr10	121070000	121080000	chr10	121150000	121160000
chr10	121440000	121450000	chr10	121620000	121630000
chr10	121510000	121520000	chr10	121610000	121620000
chr10	122700000	122710000	chr10	123490000	123500000
chr10	122700000	122710000	chr10	123640000	123650000
chr10	122710000	122720000	chr10	123360000	123370000
chr10	122830000	122840000	chr10	123490000	123500000
chr10	12300000	12310000	chr10	12690000	12700000
chr10	12300000	12310000	chr10	12940000	12950000
chr10	12300000	12310000	chr10	13110000	13120000
chr10	123900000	123910000	chr10	124190000	124200000
chr10	124060000	124070000	chr10	124190000	124200000
chr10	124770000	124780000	chr10	125730000	125740000
chr10	124800000	124810000	chr10	124890000	124900000
chr10	124800000	124810000	chr10	125310000	125320000
chr10	124890000	124900000	chr10	125140000	125150000
chr10	124890000	124900000	chr10	125310000	125320000
chr10	125340000	125350000	chr10	125720000	125730000
chr10	125340000	125350000	chr10	126090000	126100000
chr10	125750000	125760000	chr10	126070000	126080000
chr10	126210000	126220000	chr10	126430000	126440000
chr10	126210000	126220000	chr10	126510000	126520000
chr10	126330000	126340000	chr10	126420000	126430000
chr10	12760000	12770000	chr10	12940000	12950000
chr10	127680000	127690000	chr10	127990000	128000000
chr10	129700000	129710000	chr10	129810000	129820000
chr10	131260000	131270000	chr10	131760000	131770000
chr10	131650000	131660000	chr10	131760000	131770000
chr10	13240000	13250000	chr10	13340000	13350000
chr10	13400000	13410000	chr10	13480000	13490000
chr10	134030000	134040000	chr10	134150000	134160000
chr10	134270000	134280000	chr10	134450000	134460000
chr10	134950000	134960000	chr10	135130000	135140000
chr10	13820000	13830000	chr10	14130000	14140000
chr10	13830000	13840000	chr10	14030000	14040000
chr10	13830000	13840000	chr10	14210000	14220000
chr10	13830000	13840000	chr10	14520000	14530000
chr10	13920000	13930000	chr10	14220000	14230000
chr10	13930000	13940000	chr10	14020000	14030000
chr10	14230000	14240000	chr10	14520000	14530000
chr10	14530000	14540000	chr10	15140000	15150000
chr10	14640000	14650000	chr10	14860000	14870000
chr10	14920000	14930000	chr10	15140000	15150000
chr10	15030000	15040000	chr10	15140000	15150000
chr10	15250000	15260000	chr10	15400000	15410000
chr10	15470000	15480000	chr10	15760000	15770000
chr10	15470000	15480000	chr10	15860000	15870000
chr10	15940000	15950000	chr10	16810000	16820000
chr10	16870000	16880000	chr10	17470000	17480000
chr10	16880000	16890000	chr10	17290000	17300000
chr10	16890000	16900000	chr10	17060000	17070000
chr10	16950000	16960000	chr10	17050000	17060000
chr10	17060000	17070000	chr10	17270000	17280000
chr10	17650000	17660000	chr10	18500000	18510000
chr10	20100000	20110000	chr10	20290000	20300000
chr10	20110000	20120000	chr10	20190000	20200000
chr10	21140000	21150000	chr10	21550000	21560000
chr10	21360000	21370000	chr10	21550000	21560000
chr10	21560000	21570000	chr10	21780000	21790000
chr10	21560000	21570000	chr10	22230000	22240000
chr10	21800000	21810000	chr10	22260000	22270000
chr10	22260000	22270000	chr10	22620000	22630000
chr10	22280000	22290000	chr10	22540000	22550000
chr10	22280000	22290000	chr10	23270000	23280000
chr10	22280000	22290000	chr10	23350000	23360000
chr10	22630000	22640000	chr10	22720000	22730000
chr10	22630000	22640000	chr10	22820000	22830000
chr10	22850000	22860000	chr10	23270000	23280000
chr10	22870000	22880000	chr10	23140000	23150000
chr10	22900000	22910000	chr10	23000000	23010000
chr10	23450000	23460000	chr10	24800000	24810000
chr10	23600000	23610000	chr10	23810000	23820000
chr10	23600000	23610000	chr10	23940000	23950000
chr10	23720000	23730000	chr10	23800000	23810000
chr10	23810000	23820000	chr10	23940000	23950000
chr10	24280000	24290000	chr10	24790000	24800000
chr10	24920000	24930000	chr10	25370000	25380000
chr10	26720000	26730000	chr10	27150000	27160000
chr10	26890000	26900000	chr10	26970000	26980000
chr10	27010000	27020000	chr10	27170000	27180000
chr10	27510000	27520000	chr10	27650000	27660000
chr10	27660000	27670000	chr10	28530000	28540000
chr10	27660000	27670000	chr10	28670000	28680000
chr10	27840000	27850000	chr10	28530000	28540000
chr10	27850000	27860000	chr10	27940000	27950000
chr10	28470000	28480000	chr10	28670000	28680000
chr10	28540000	28550000	chr10	28660000	28670000
chr10	28720000	28730000	chr10	28820000	28830000
chr10	28950000	28960000	chr10	29280000	29290000
chr10	28950000	28960000	chr10	29420000	29430000
chr10	28950000	28960000	chr10	29590000	29600000
chr10	29410000	29420000	chr10	29590000	29600000
chr10	2970000	2980000	chr10	3080000	3090000
chr10	30020000	30030000	chr10	30140000	30150000
chr10	30280000	30290000	chr10	30870000	30880000
chr10	30290000	30300000	chr10	30520000	30530000
chr10	30700000	30710000	chr10	30820000	30830000
chr10	31010000	31020000	chr10	32090000	32100000
chr10	31370000	31380000	chr10	31600000	31610000
chr10	31430000	31440000	chr10	31600000	31610000
chr10	32140000	32150000	chr10	32290000	32300000
chr10	32340000	32350000	chr10	32430000	32440000
chr10	32540000	32550000	chr10	32650000	32660000
chr10	3270000	3280000	chr10	3810000	3820000
chr10	33080000	33090000	chr10	33290000	33300000
chr10	33080000	33090000	chr10	33460000	33470000
chr10	33200000	33210000	chr10	33290000	33300000
chr10	33300000	33310000	chr10	33440000	33450000
chr10	33620000	33630000	chr10	33790000	33800000
chr10	33620000	33630000	chr10	33950000	33960000
chr10	33700000	33710000	chr10	34920000	34930000
chr10	34950000	34960000	chr10	35310000	35320000
chr10	34950000	34960000	chr10	35350000	35360000
chr10	34970000	34980000	chr10	35100000	35110000
chr10	3510000	3520000	chr10	3790000	3800000
chr10	35400000	35410000	chr10	35500000	35510000
chr10	35520000	35530000	chr10	35840000	35850000
chr10	37180000	37190000	chr10	37780000	37790000
chr10	3810000	3820000	chr10	4700000	4710000
chr10	3820000	3830000	chr10	4280000	4290000
chr10	43360000	43370000	chr10	43840000	43850000
chr10	4370000	4380000	chr10	4800000	4810000
chr10	43760000	43770000	chr10	43840000	43850000
chr10	43790000	43800000	chr10	43950000	43960000
chr10	4380000	4390000	chr10	4700000	4710000
chr10	44160000	44170000	chr10	45350000	45360000
chr10	44180000	44190000	chr10	44870000	44880000
chr10	4480000	4490000	chr10	4630000	4640000
chr10	44800000	44810000	chr10	45350000	45360000
chr10	44880000	44890000	chr10	45350000	45360000
chr10	45500000	45510000	chr10	45720000	45730000
chr10	4710000	4720000	chr10	4800000	4810000
chr10	4880000	4890000	chr10	5660000	5670000
chr10	4890000	4900000	chr10	5320000	5330000
chr10	4890000	4900000	chr10	5420000	5430000
chr10	49750000	49760000	chr10	49860000	49870000
chr10	50190000	50200000	chr10	50360000	50370000
chr10	50190000	50200000	chr10	50720000	50730000
chr10	5060000	5070000	chr10	5320000	5330000
chr10	54070000	54080000	chr10	54240000	54250000
chr10	54400000	54410000	chr10	54530000	54540000
chr10	5480000	5490000	chr10	5660000	5670000
chr10	550000	560000	chr10	830000	840000
chr10	5840000	5850000	chr10	5920000	5930000
chr10	5990000	6000000	chr10	6120000	6130000
chr10	5990000	6000000	chr10	6440000	6450000
chr10	59940000	59950000	chr10	60050000	60060000
chr10	60050000	60060000	chr10	60280000	60290000
chr10	60280000	60290000	chr10	60400000	60410000
chr10	60710000	60720000	chr10	61380000	61390000
chr10	61000000	61010000	chr10	61380000	61390000
chr10	61380000	61390000	chr10	61570000	61580000
chr10	61380000	61390000	chr10	61790000	61800000
chr10	6150000	6160000	chr10	6230000	6240000
chr10	6150000	6160000	chr10	6440000	6450000
chr10	61590000	61600000	chr10	61790000	61800000
chr10	61850000	61860000	chr10	62400000	62410000
chr10	61870000	61880000	chr10	61960000	61970000
chr10	61870000	61880000	chr10	62190000	62200000
chr10	6190000	6200000	chr10	6440000	6450000
chr10	61960000	61970000	chr10	62190000	62200000
chr10	62200000	62210000	chr10	62400000	62410000
chr10	62200000	62210000	chr10	62520000	62530000
chr10	6240000	6250000	chr10	6440000	6450000
chr10	62570000	62580000	chr10	63480000	63490000
chr10	63650000	63660000	chr10	64000000	64010000
chr10	63800000	63810000	chr10	64000000	64010000
chr10	64020000	64030000	chr10	64910000	64920000
chr10	64190000	64200000	chr10	64570000	64580000
chr10	64190000	64200000	chr10	64910000	64920000
chr10	64350000	64360000	chr10	64840000	64850000
chr10	64350000	64360000	chr10	64910000	64920000
chr10	64370000	64380000	chr10	64570000	64580000
chr10	64580000	64590000	chr10	64840000	64850000
chr10	6460000	6470000	chr10	6700000	6710000
chr10	6470000	6480000	chr10	7460000	7470000
chr10	6470000	6480000	chr10	7730000	7740000
chr10	64950000	64960000	chr10	65380000	65390000
chr10	64960000	64970000	chr10	65480000	65490000
chr10	65280000	65290000	chr10	65470000	65480000
chr10	65390000	65400000	chr10	65470000	65480000
chr10	65620000	65630000	chr10	65790000	65800000
chr10	65630000	65640000	chr10	65730000	65740000
chr10	6710000	6720000	chr10	7450000	7460000
chr10	69450000	69460000	chr10	69530000	69540000
chr10	6960000	6970000	chr10	7080000	7090000
chr10	6960000	6970000	chr10	7220000	7230000
chr10	69660000	69670000	chr10	70510000	70520000
chr10	69830000	69840000	chr10	70080000	70090000
chr10	69840000	69850000	chr10	69960000	69970000
chr10	70270000	70280000	chr10	70470000	70480000
chr10	70310000	70320000	chr10	70470000	70480000
chr10	70510000	70520000	chr10	70950000	70960000
chr10	70550000	70560000	chr10	70650000	70660000
chr10	70760000	70770000	chr10	70850000	70860000
chr10	70990000	71000000	chr10	71150000	71160000
chr10	71180000	71190000	chr10	71390000	71400000
chr10	71280000	71290000	chr10	71390000	71400000
chr10	71400000	71410000	chr10	71670000	71680000
chr10	71550000	71560000	chr10	71670000	71680000
chr10	7160000	7170000	chr10	7450000	7460000
chr10	71980000	71990000	chr10	72120000	72130000
chr10	72220000	72230000	chr10	72300000	72310000
chr10	72220000	72230000	chr10	72640000	72650000
chr10	72310000	72320000	chr10	72510000	72520000
chr10	72310000	72320000	chr10	72630000	72640000
chr10	72520000	72530000	chr10	72630000	72640000
chr10	72660000	72670000	chr10	73040000	73050000
chr10	72680000	72690000	chr10	72820000	72830000
chr10	73070000	73080000	chr10	73320000	73330000
chr10	73070000	73080000	chr10	73450000	73460000
chr10	73070000	73080000	chr10	73570000	73580000
chr10	73070000	73080000	chr10	73650000	73660000
chr10	73140000	73150000	chr10	73450000	73460000
chr10	73150000	73160000	chr10	73330000	73340000
chr10	73380000	73390000	chr10	73560000	73570000
chr10	73650000	73660000	chr10	73980000	73990000
chr10	73650000	73660000	chr10	74090000	74100000
chr10	73670000	73680000	chr10	73800000	73810000
chr10	73880000	73890000	chr10	73980000	73990000
chr10	73890000	73900000	chr10	74090000	74100000
chr10	73980000	73990000	chr10	74080000	74090000
chr10	74120000	74130000	chr10	74590000	74600000
chr10	74120000	74130000	chr10	74820000	74830000
chr10	74450000	74460000	chr10	74590000	74600000
chr10	75020000	75030000	chr10	75120000	75130000
chr10	75280000	75290000	chr10	75400000	75410000
chr10	7560000	7570000	chr10	7720000	7730000
chr10	75640000	75650000	chr10	75840000	75850000
chr10	75700000	75710000	chr10	75840000	75850000
chr10	76010000	76020000	chr10	76990000	77000000
chr10	76020000	76030000	chr10	76780000	76790000
chr10	76020000	76030000	chr10	76850000	76860000
chr10	77150000	77160000	chr10	78060000	78070000
chr10	77160000	77170000	chr10	77520000	77530000
chr10	77160000	77170000	chr10	77660000	77670000
chr10	77160000	77170000	chr10	77790000	77800000
chr10	77790000	77800000	chr10	78760000	78770000
chr10	78080000	78090000	chr10	78300000	78310000
chr10	78310000	78320000	chr10	78740000	78750000
chr10	78920000	78930000	chr10	79590000	79600000
chr10	78930000	78940000	chr10	79130000	79140000
chr10	78930000	78940000	chr10	79400000	79410000
chr10	78930000	78940000	chr10	79460000	79470000
chr10	79010000	79020000	chr10	79400000	79410000
chr10	7910000	7920000	chr10	9250000	9260000
chr10	7910000	7920000	chr10	9340000	9350000
chr10	79150000	79160000	chr10	79400000	79410000
chr10	79600000	79610000	chr10	79740000	79750000
chr10	79800000	79810000	chr10	80060000	80070000
chr10	79800000	79810000	chr10	80170000	80180000
chr10	79800000	79810000	chr10	80690000	80700000
chr10	79800000	79810000	chr10	80820000	80830000
chr10	79800000	79810000	chr10	80960000	80970000
chr10	80060000	80070000	chr10	80400000	80410000
chr10	80720000	80730000	chr10	80940000	80950000
chr10	80730000	80740000	chr10	80820000	80830000
chr10	81690000	81700000	chr10	81800000	81810000
chr10	81900000	81910000	chr10	81980000	81990000
chr10	82200000	82210000	chr10	82280000	82290000
chr10	82300000	82310000	chr10	82680000	82690000
chr10	84550000	84560000	chr10	84720000	84730000
chr10	86020000	86030000	chr10	86290000	86300000
chr10	88150000	88160000	chr10	88340000	88350000
chr10	89290000	89300000	chr10	89410000	89420000
chr10	89290000	89300000	chr10	89530000	89540000
chr10	89410000	89420000	chr10	89520000	89530000
chr10	89610000	89620000	chr10	90150000	90160000
chr10	89610000	89620000	chr10	90310000	90320000
chr10	89620000	89630000	chr10	89820000	89830000
chr10	89620000	89630000	chr10	89860000	89870000
chr10	90320000	90330000	chr10	90560000	90570000
chr10	90320000	90330000	chr10	90680000	90690000
chr10	90440000	90450000	chr10	90570000	90580000
chr10	90590000	90600000	chr10	90690000	90700000
chr10	90590000	90600000	chr10	90970000	90980000
chr10	90690000	90700000	chr10	90970000	90980000
chr10	90980000	90990000	chr10	91320000	91330000
chr10	91020000	91030000	chr10	91130000	91140000
chr10	91180000	91190000	chr10	91320000	91330000
chr10	91180000	91190000	chr10	92620000	92630000
chr10	91550000	91560000	chr10	91710000	91720000
chr10	91550000	91560000	chr10	91890000	91900000
chr10	91550000	91560000	chr10	92500000	92510000
chr10	91550000	91560000	chr10	92620000	92630000
chr10	91720000	91730000	chr10	92620000	92630000
chr10	91900000	91910000	chr10	92620000	92630000
chr10	92040000	92050000	chr10	92340000	92350000
chr10	92340000	92350000	chr10	92620000	92630000
chr10	92670000	92680000	chr10	92760000	92770000
chr10	92670000	92680000	chr10	93010000	93020000
chr10	92770000	92780000	chr10	93010000	93020000
chr10	93050000	93060000	chr10	93310000	93320000
chr10	93050000	93060000	chr10	93390000	93400000
chr10	93160000	93170000	chr10	93670000	93680000
chr10	93310000	93320000	chr10	93390000	93400000
chr10	93600000	93610000	chr10	93710000	93720000
chr10	9380000	9390000	chr10	10710000	10720000
chr10	93840000	93850000	chr10	94050000	94060000
chr10	93840000	93850000	chr10	94190000	94200000
chr10	94270000	94280000	chr10	94630000	94640000
chr10	94870000	94880000	chr10	95040000	95050000
chr10	95130000	95140000	chr10	95240000	95250000
chr10	95310000	95320000	chr10	95430000	95440000
chr10	96110000	96120000	chr10	96200000	96210000
chr10	96890000	96900000	chr10	97120000	97130000
chr10	97000000	97010000	chr10	97120000	97130000
chr10	97190000	97200000	chr10	97360000	97370000
chr10	97450000	97460000	chr10	97600000	97610000
chr10	97770000	97780000	chr10	98050000	98060000
chr10	97980000	97990000	chr10	98060000	98070000
chr10	98140000	98150000	chr10	98970000	98980000
chr10	98150000	98160000	chr10	98260000	98270000
chr10	98400000	98410000	chr10	98480000	98490000
chr10	98400000	98410000	chr10	98590000	98600000
chr10	98830000	98840000	chr10	98990000	99000000
chr10	99220000	99230000	chr10	99310000	99320000
chr10	99220000	99230000	chr10	99420000	99430000
chr10	99510000	99520000	chr10	99800000	99810000
chr10	99670000	99680000	chr10	99800000	99810000
chr11	100440000	100450000	chr11	100550000	100560000
chr11	100440000	100450000	chr11	100720000	100730000
chr11	100440000	100450000	chr11	100800000	100810000
chr11	100550000	100560000	chr11	100720000	100730000
chr11	100550000	100560000	chr11	100790000	100800000
chr11	101320000	101330000	chr11	101870000	101880000
chr11	101330000	101340000	chr11	101710000	101720000
chr11	101730000	101740000	chr11	101870000	101880000
chr11	10220000	10230000	chr11	10560000	10570000
chr11	10220000	10230000	chr11	10760000	10770000
chr11	102260000	102270000	chr11	102360000	102370000
chr11	102260000	102270000	chr11	102480000	102490000
chr11	10230000	10240000	chr11	10310000	10320000
chr11	102360000	102370000	chr11	102480000	102490000
chr11	102600000	102610000	chr11	102810000	102820000
chr11	102600000	102610000	chr11	102920000	102930000
chr11	102680000	102690000	chr11	102780000	102790000
chr11	102780000	102790000	chr11	102920000	102930000
chr11	103190000	103200000	chr11	103470000	103480000
chr11	10330000	10340000	chr11	10750000	10760000
chr11	103540000	103550000	chr11	104020000	104030000
chr11	103550000	103560000	chr11	103790000	103800000
chr11	103550000	103560000	chr11	105730000	105740000
chr11	103800000	103810000	chr11	105730000	105740000
chr11	10420000	10430000	chr11	10670000	10680000
chr11	10420000	10430000	chr11	10750000	10760000
chr11	10430000	10440000	chr11	10520000	10530000
chr11	104480000	104490000	chr11	104810000	104820000
chr11	104480000	104490000	chr11	105730000	105740000
chr11	10560000	10570000	chr11	10670000	10680000
chr11	105950000	105960000	chr11	106900000	106910000
chr11	106020000	106030000	chr11	106900000	106910000
chr11	106190000	106200000	chr11	106890000	106900000
chr11	106590000	106600000	chr11	106880000	106890000
chr11	10660000	10670000	chr11	10740000	10750000
chr11	107430000	107440000	chr11	107640000	107650000
chr11	107440000	107450000	chr11	107560000	107570000
chr11	10790000	10800000	chr11	11170000	11180000
chr11	107950000	107960000	chr11	108520000	108530000
chr11	107980000	107990000	chr11	108510000	108520000
chr11	108070000	108080000	chr11	108520000	108530000
chr11	10810000	10820000	chr11	11040000	11050000
chr11	10810000	10820000	chr11	11420000	11430000
chr11	10810000	10820000	chr11	11800000	11810000
chr11	108160000	108170000	chr11	108520000	108530000
chr11	108190000	108200000	chr11	108520000	108530000
chr11	108230000	108240000	chr11	108510000	108520000
chr11	108260000	108270000	chr11	108510000	108520000
chr11	108370000	108380000	chr11	108510000	108520000
chr11	108560000	108570000	chr11	109560000	109570000
chr11	108560000	108570000	chr11	109660000	109670000
chr11	108560000	108570000	chr11	109800000	109810000
chr11	108560000	108570000	chr11	109980000	109990000
chr11	10950000	10960000	chr11	11040000	11050000
chr11	10950000	10960000	chr11	11430000	11440000
chr11	10950000	10960000	chr11	11800000	11810000
chr11	109720000	109730000	chr11	110020000	110030000
chr11	109810000	109820000	chr11	109960000	109970000
chr11	109810000	109820000	chr11	110240000	110250000
chr11	110070000	110080000	chr11	110240000	110250000
chr11	110330000	110340000	chr11	111100000	111110000
chr11	110330000	110340000	chr11	111310000	111320000
chr11	110350000	110360000	chr11	110660000	110670000
chr11	11050000	11060000	chr11	11420000	11430000
chr11	11050000	11060000	chr11	11800000	11810000
chr11	110580000	110590000	chr11	111100000	111110000
chr11	110680000	110690000	chr11	110770000	110780000
chr11	111150000	111160000	chr11	111290000	111300000
chr11	111150000	111160000	chr11	111640000	111650000
chr11	111320000	111330000	chr11	111640000	111650000
chr11	111320000	111330000	chr11	111710000	111720000
chr11	111430000	111440000	chr11	111710000	111720000
chr11	111740000	111750000	chr11	111860000	111870000
chr11	111740000	111750000	chr11	111950000	111960000
chr11	111980000	111990000	chr11	112150000	112160000
chr11	112060000	112070000	chr11	112840000	112850000
chr11	112080000	112090000	chr11	113160000	113170000
chr11	112090000	112100000	chr11	113640000	113650000
chr11	112160000	112170000	chr11	113160000	113170000
chr11	112450000	112460000	chr11	113150000	113160000
chr11	113170000	113180000	chr11	113400000	113410000
chr11	113170000	113180000	chr11	113600000	113610000
chr11	113180000	113190000	chr11	113740000	113750000
chr11	113760000	113770000	chr11	114130000	114140000
chr11	113860000	113870000	chr11	114130000	114140000
chr11	11420000	11430000	chr11	11800000	11810000
chr11	114600000	114610000	chr11	116140000	116150000
chr11	115180000	115190000	chr11	116370000	116380000
chr11	115190000	115200000	chr11	116140000	116150000
chr11	115190000	115200000	chr11	116560000	116570000
chr11	115200000	115210000	chr11	115780000	115790000
chr11	115370000	115380000	chr11	115780000	115790000
chr11	116150000	116160000	chr11	116360000	116370000
[truncated: 10,587 more rows]

## Sheet: THP1_downsample_loop
	downsample 1									downsample 2							downsample 3								downsample 4										downsample 5
chr1	100270000	100280000	chr1	100490000	100500000			chr1	108320000	108330000	chr1	108660000	108670000			chr1	100270000	100280000	chr1	100490000	100500000			chr1	100270000	100280000	chr1	100500000	100510000	100275000	100505000			chr1	101390000	101400000	chr1	101750000	101760000	101395000	101755000
chr1	100920000	100930000	chr1	101330000	101340000			chr1	109810000	109820000	chr1	109940000	109950000			chr1	101380000	101390000	chr1	101750000	101760000			chr1	101070000	101080000	chr1	101320000	101330000	101075000	101325000			chr1	10570000	10580000	chr1	10940000	10950000	10575000	10945000
chr1	101380000	101390000	chr1	101750000	101760000			chr1	110090000	110100000	chr1	110300000	110310000			chr1	10430000	10440000	chr1	10550000	10560000			chr1	101380000	101390000	chr1	101750000	101760000	101385000	101755000			chr1	108320000	108330000	chr1	108660000	108670000	108325000	108665000
chr1	10270000	10280000	chr1	10390000	10400000			chr1	110180000	110190000	chr1	110310000	110320000			chr1	108500000	108510000	chr1	108660000	108670000			chr1	108320000	108330000	chr1	108660000	108670000	108325000	108665000			chr1	109820000	109830000	chr1	109930000	109940000	109825000	109935000
chr1	108320000	108330000	chr1	108660000	108670000			chr1	110310000	110320000	chr1	110520000	110530000			chr1	109810000	109820000	chr1	109940000	109950000			chr1	109360000	109370000	chr1	109440000	109450000	109365000	109445000			chr1	110190000	110200000	chr1	110310000	110320000	110195000	110315000
chr1	109820000	109830000	chr1	109940000	109950000			chr1	110740000	110750000	chr1	110850000	110860000			chr1	110180000	110190000	chr1	110310000	110320000			chr1	109820000	109830000	chr1	109930000	109940000	109825000	109935000			chr1	110320000	110330000	chr1	110520000	110530000	110325000	110525000
chr1	110080000	110090000	chr1	110310000	110320000			chr1	110740000	110750000	chr1	111000000	111010000			chr1	110320000	110330000	chr1	110520000	110530000			chr1	110080000	110090000	chr1	110310000	110320000	110085000	110315000			chr1	110750000	110760000	chr1	110850000	110860000	110755000	110855000
chr1	110190000	110200000	chr1	110310000	110320000			chr1	112020000	112030000	chr1	112290000	112300000			chr1	110850000	110860000	chr1	111000000	111010000			chr1	110180000	110190000	chr1	110310000	110320000	110185000	110315000			chr1	111160000	111170000	chr1	111300000	111310000	111165000	111305000
chr1	110740000	110750000	chr1	110850000	110860000			chr1	112040000	112050000	chr1	112200000	112210000			chr1	115310000	115320000	chr1	115420000	115430000			chr1	110320000	110330000	chr1	110520000	110530000	110325000	110525000			chr1	112030000	112040000	chr1	112190000	112200000	112035000	112195000
chr1	111060000	111070000	chr1	111150000	111160000			chr1	113420000	113430000	chr1	113580000	113590000			chr1	115520000	115530000	chr1	115640000	115650000			chr1	110740000	110750000	chr1	111000000	111010000	110745000	111005000			chr1	113680000	113690000	chr1	114220000	114230000	113685000	114225000
chr1	111160000	111170000	chr1	111310000	111320000			chr1	115670000	115680000	chr1	116010000	116020000			chr1	116150000	116160000	chr1	116310000	116320000			chr1	111070000	111080000	chr1	111320000	111330000	111075000	111325000			chr1	114520000	114530000	chr1	114820000	114830000	114525000	114825000
chr1	112050000	112060000	chr1	112190000	112200000			chr1	116340000	116350000	chr1	116520000	116530000			chr1	145410000	145420000	chr1	145580000	145590000			chr1	111160000	111170000	chr1	111300000	111310000	111165000	111305000			chr1	115290000	115300000	chr1	115490000	115500000	115295000	115495000
chr1	116150000	116160000	chr1	116310000	116320000			chr1	116680000	116690000	chr1	117020000	117030000			chr1	151270000	151280000	chr1	151370000	151380000			chr1	112050000	112060000	chr1	112170000	112180000	112055000	112175000			chr1	115520000	115530000	chr1	115650000	115660000	115525000	115655000
chr1	116350000	116360000	chr1	116520000	116530000			chr1	118070000	118080000	chr1	118210000	118220000			chr1	152020000	152030000	chr1	152150000	152160000			chr1	112930000	112940000	chr1	113150000	113160000	112935000	113155000			chr1	116150000	116160000	chr1	116310000	116320000	116155000	116315000
chr1	116680000	116690000	chr1	117030000	117040000			chr1	11890000	11900000	chr1	12030000	12040000			chr1	153320000	153330000	chr1	153460000	153470000			chr1	116150000	116160000	chr1	116310000	116320000	116155000	116315000			chr1	116680000	116690000	chr1	117020000	117030000	116685000	117025000
chr1	150040000	150050000	chr1	150150000	150160000			chr1	145420000	145430000	chr1	145580000	145590000			chr1	153980000	153990000	chr1	154100000	154110000			chr1	116680000	116690000	chr1	117030000	117040000	116685000	117035000			chr1	118060000	118070000	chr1	118300000	118310000	118065000	118305000
chr1	151500000	151510000	chr1	151700000	151710000			chr1	150040000	150050000	chr1	150140000	150150000			chr1	15450000	15460000	chr1	15590000	15600000			chr1	117360000	117370000	chr1	117590000	117600000	117365000	117595000			chr1	118070000	118080000	chr1	118200000	118210000	118075000	118205000
chr1	152020000	152030000	chr1	152150000	152160000			chr1	151860000	151870000	chr1	151970000	151980000			chr1	156340000	156350000	chr1	156580000	156590000			chr1	117460000	117470000	chr1	117590000	117600000	117465000	117595000			chr1	12370000	12380000	chr1	12710000	12720000	12375000	12715000
chr1	153320000	153330000	chr1	153460000	153470000			chr1	152020000	152030000	chr1	152150000	152160000			chr1	156420000	156430000	chr1	156570000	156580000			chr1	144910000	144920000	chr1	145060000	145070000	144915000	145065000			chr1	149860000	149870000	chr1	150140000	150150000	149865000	150145000
chr1	153480000	153490000	chr1	153600000	153610000			chr1	153320000	153330000	chr1	153460000	153470000			chr1	157340000	157350000	chr1	157450000	157460000			chr1	145710000	145720000	chr1	145820000	145830000	145715000	145825000			chr1	150040000	150050000	chr1	150140000	150150000	150045000	150145000
chr1	15480000	15490000	chr1	15590000	15600000			chr1	153480000	153490000	chr1	153580000	153590000			chr1	157930000	157940000	chr1	158060000	158070000			chr1	152020000	152030000	chr1	152150000	152160000	152025000	152155000			chr1	151850000	151860000	chr1	151980000	151990000	151855000	151985000
chr1	154920000	154930000	chr1	155030000	155040000			chr1	154640000	154650000	chr1	154850000	154860000			chr1	15920000	15930000	chr1	16050000	16060000			chr1	152160000	152170000	chr1	152420000	152430000	152165000	152425000			chr1	152020000	152030000	chr1	152150000	152160000	152025000	152155000
chr1	156650000	156660000	chr1	156830000	156840000			chr1	15480000	15490000	chr1	15590000	15600000			chr1	159760000	159770000	chr1	159970000	159980000			chr1	153320000	153330000	chr1	153460000	153470000	153325000	153465000			chr1	153320000	153330000	chr1	153460000	153470000	153325000	153465000
chr1	157160000	157170000	chr1	157470000	157480000			chr1	155890000	155900000	chr1	156030000	156040000			chr1	160060000	160070000	chr1	160190000	160200000			chr1	153480000	153490000	chr1	153590000	153600000	153485000	153595000			chr1	153980000	153990000	chr1	154120000	154130000	153985000	154125000
chr1	157340000	157350000	chr1	157460000	157470000			chr1	157340000	157350000	chr1	157450000	157460000			chr1	160400000	160410000	chr1	160570000	160580000			chr1	153980000	153990000	chr1	154110000	154120000	153985000	154115000			chr1	154300000	154310000	chr1	154440000	154450000	154305000	154445000
chr1	158470000	158480000	chr1	158960000	158970000			chr1	157940000	157950000	chr1	158070000	158080000			chr1	160960000	160970000	chr1	161100000	161110000			chr1	154730000	154740000	chr1	154830000	154840000	154735000	154835000			chr1	15460000	15470000	chr1	15590000	15600000	15465000	15595000
chr1	15920000	15930000	chr1	16050000	16060000			chr1	158170000	158180000	chr1	158460000	158470000			chr1	161180000	161190000	chr1	161340000	161350000			chr1	155900000	155910000	chr1	156030000	156040000	155905000	156035000			chr1	155900000	155910000	chr1	156020000	156030000	155905000	156025000
chr1	160060000	160070000	chr1	160220000	160230000			chr1	160390000	160400000	chr1	160570000	160580000			chr1	161760000	161770000	chr1	162000000	162010000			chr1	156110000	156120000	chr1	156280000	156290000	156115000	156285000			chr1	156420000	156430000	chr1	156580000	156590000	156425000	156585000
chr1	160250000	160260000	chr1	160340000	160350000			chr1	160700000	160710000	chr1	160920000	160930000			chr1	162030000	162040000	chr1	162240000	162250000			chr1	15640000	15650000	chr1	15750000	15760000	15645000	15755000			chr1	157150000	157160000	chr1	157470000	157480000	157155000	157475000
chr1	160390000	160400000	chr1	160570000	160580000			chr1	160800000	160810000	chr1	160920000	160930000			chr1	162840000	162850000	chr1	163140000	163150000			chr1	157340000	157350000	chr1	157460000	157470000	157345000	157465000			chr1	157340000	157350000	chr1	157460000	157470000	157345000	157465000
chr1	160800000	160810000	chr1	160920000	160930000			chr1	161180000	161190000	chr1	161350000	161360000			chr1	165360000	165370000	chr1	165560000	165570000			chr1	15920000	15930000	chr1	16060000	16070000	15925000	16065000			chr1	158470000	158480000	chr1	158960000	158970000	158475000	158965000
chr1	160960000	160970000	chr1	161070000	161080000			chr1	16120000	16130000	chr1	16330000	16340000			chr1	166870000	166880000	chr1	167020000	167030000			chr1	160400000	160410000	chr1	160570000	160580000	160405000	160575000			chr1	15910000	15920000	chr1	16050000	16060000	15915000	16055000
chr1	16120000	16130000	chr1	16320000	16330000			chr1	161450000	161460000	chr1	161700000	161710000			chr1	167230000	167240000	chr1	167400000	167410000			chr1	161170000	161180000	chr1	161340000	161350000	161175000	161345000			chr1	160390000	160400000	chr1	160570000	160580000	160395000	160575000
chr1	161760000	161770000	chr1	162000000	162010000			chr1	162020000	162030000	chr1	162250000	162260000			chr1	169560000	169570000	chr1	169670000	169680000			chr1	16120000	16130000	chr1	16320000	16330000	16125000	16325000			chr1	160690000	160700000	chr1	160930000	160940000	160695000	160935000
chr1	162020000	162030000	chr1	162250000	162260000			chr1	162820000	162830000	chr1	163280000	163290000			chr1	1710000	1720000	chr1	1820000	1830000			chr1	161760000	161770000	chr1	162000000	162010000	161765000	162005000			chr1	160800000	160810000	chr1	160920000	160930000	160805000	160925000
chr1	16400000	16410000	chr1	16510000	16520000			chr1	16400000	16410000	chr1	16510000	16520000			chr1	171760000	171770000	chr1	171950000	171960000			chr1	162020000	162030000	chr1	162240000	162250000	162025000	162245000			chr1	160960000	160970000	chr1	161110000	161120000	160965000	161115000
chr1	165360000	165370000	chr1	165560000	165570000			chr1	165370000	165380000	chr1	165560000	165570000			chr1	171960000	171970000	chr1	172370000	172380000			chr1	165680000	165690000	chr1	165880000	165890000	165685000	165885000			chr1	161170000	161180000	chr1	161340000	161350000	161175000	161345000
chr1	166870000	166880000	chr1	167020000	167030000			chr1	166870000	166880000	chr1	167020000	167030000			chr1	172570000	172580000	chr1	172690000	172700000			chr1	166870000	166880000	chr1	167020000	167030000	166875000	167025000			chr1	161750000	161760000	chr1	162000000	162010000	161755000	162005000
chr1	1710000	1720000	chr1	1820000	1830000			chr1	169560000	169570000	chr1	169670000	169680000			chr1	174230000	174240000	chr1	174690000	174700000			chr1	171760000	171770000	chr1	171940000	171950000	171765000	171945000			chr1	166870000	166880000	chr1	167020000	167030000	166875000	167025000
chr1	171770000	171780000	chr1	171950000	171960000			chr1	1700000	1710000	chr1	1830000	1840000			chr1	174750000	174760000	chr1	174940000	174950000			chr1	173390000	173400000	chr1	173790000	173800000	173395000	173795000			chr1	167370000	167380000	chr1	167500000	167510000	167375000	167505000
chr1	172570000	172580000	chr1	172680000	172690000			chr1	171770000	171780000	chr1	171950000	171960000			chr1	175120000	175130000	chr1	175290000	175300000			chr1	174060000	174070000	chr1	174180000	174190000	174065000	174185000			chr1	167540000	167550000	chr1	167660000	167670000	167545000	167665000
chr1	174230000	174240000	chr1	174690000	174700000			chr1	174740000	174750000	chr1	174940000	174950000			chr1	176530000	176540000	chr1	176650000	176660000			chr1	174750000	174760000	chr1	174960000	174970000	174755000	174965000			chr1	168570000	168580000	chr1	169310000	169320000	168575000	169315000
chr1	17450000	17460000	chr1	17560000	17570000			chr1	175120000	175130000	chr1	175290000	175300000			chr1	179670000	179680000	chr1	179780000	179790000			chr1	174990000	175000000	chr1	175110000	175120000	174995000	175115000			chr1	174220000	174230000	chr1	174700000	174710000	174225000	174705000
chr1	174740000	174750000	chr1	174950000	174960000			chr1	178510000	178520000	chr1	178970000	178980000			chr1	180220000	180230000	chr1	180440000	180450000			chr1	175120000	175130000	chr1	175290000	175300000	175125000	175295000			chr1	17450000	17460000	chr1	17560000	17570000	17455000	17565000
chr1	175120000	175130000	chr1	175290000	175300000			chr1	178520000	178530000	chr1	178730000	178740000			chr1	180490000	180500000	chr1	180830000	180840000			chr1	178740000	178750000	chr1	178970000	178980000	178745000	178975000			chr1	174740000	174750000	chr1	174950000	174960000	174745000	174955000
chr1	175450000	175460000	chr1	175710000	175720000			chr1	178740000	178750000	chr1	178970000	178980000			chr1	180850000	180860000	chr1	181110000	181120000			chr1	179670000	179680000	chr1	179780000	179790000	179675000	179785000			chr1	175120000	175130000	chr1	175280000	175290000	175125000	175285000
chr1	178510000	178520000	chr1	178970000	178980000			chr1	179670000	179680000	chr1	179770000	179780000			chr1	181160000	181170000	chr1	181390000	181400000			chr1	179850000	179860000	chr1	179980000	179990000	179855000	179985000			chr1	17830000	17840000	chr1	17930000	17940000	17835000	17935000
chr1	178520000	178530000	chr1	178710000	178720000			chr1	180480000	180490000	chr1	180830000	180840000			chr1	182110000	182120000	chr1	182260000	182270000			chr1	180490000	180500000	chr1	180830000	180840000	180495000	180835000			chr1	178510000	178520000	chr1	178740000	178750000	178515000	178745000
chr1	178730000	178740000	chr1	178970000	178980000			chr1	181150000	181160000	chr1	181390000	181400000			chr1	182410000	182420000	chr1	182560000	182570000			chr1	180840000	180850000	chr1	181110000	181120000	180845000	181115000			chr1	179670000	179680000	chr1	179780000	179790000	179675000	179785000
chr1	179670000	179680000	chr1	179780000	179790000			chr1	182110000	182120000	chr1	182360000	182370000			chr1	182560000	182570000	chr1	182750000	182760000			chr1	181150000	181160000	chr1	181390000	181400000	181155000	181395000			chr1	180490000	180500000	chr1	180830000	180840000	180495000	180835000
chr1	180220000	180230000	chr1	180440000	180450000			chr1	182410000	182420000	chr1	182560000	182570000			chr1	184040000	184050000	chr1	184190000	184200000			chr1	181450000	181460000	chr1	181640000	181650000	181455000	181645000			chr1	180850000	180860000	chr1	181130000	181140000	180855000	181135000
chr1	180480000	180490000	chr1	180830000	180840000			chr1	182420000	182430000	chr1	182750000	182760000			chr1	184770000	184780000	chr1	184950000	184960000			chr1	182410000	182420000	chr1	182560000	182570000	182415000	182565000			chr1	181160000	181170000	chr1	181390000	181400000	181165000	181395000
chr1	180500000	180510000	chr1	180600000	180610000			chr1	182560000	182570000	chr1	182750000	182760000			chr1	18920000	18930000	chr1	19190000	19200000			chr1	182410000	182420000	chr1	182750000	182760000	182415000	182755000			chr1	182410000	182420000	chr1	182550000	182560000	182415000	182555000
chr1	180840000	180850000	chr1	181110000	181120000			chr1	182930000	182940000	chr1	183250000	183260000			chr1	196120000	196130000	chr1	196270000	196280000			chr1	198440000	198450000	chr1	198650000	198660000	198445000	198655000			chr1	182570000	182580000	chr1	182750000	182760000	182575000	182755000
chr1	181160000	181170000	chr1	181390000	181400000			chr1	183620000	183630000	chr1	183880000	183890000			chr1	200110000	200120000	chr1	200240000	200250000			chr1	200110000	200120000	chr1	200230000	200240000	200115000	200235000			chr1	183620000	183630000	chr1	183880000	183890000	183625000	183885000
chr1	182570000	182580000	chr1	182740000	182750000			chr1	184770000	184780000	chr1	184940000	184950000			chr1	201520000	201530000	chr1	201660000	201670000			chr1	200590000	200600000	chr1	200770000	200780000	200595000	200775000			chr1	184040000	184050000	chr1	184180000	184190000	184045000	184185000
chr1	183630000	183640000	chr1	183880000	183890000			chr1	188890000	188900000	chr1	189050000	189060000			chr1	201970000	201980000	chr1	202080000	202090000			chr1	200950000	200960000	chr1	201080000	201090000	200955000	201085000			chr1	185280000	185290000	chr1	185640000	185650000	185285000	185645000
chr1	184050000	184060000	chr1	184180000	184190000			chr1	200110000	200120000	chr1	200230000	200240000			chr1	202150000	202160000	chr1	202280000	202290000			chr1	201980000	201990000	chr1	202090000	202100000	201985000	202095000			chr1	19230000	19240000	chr1	19390000	19400000	19235000	19395000
chr1	184770000	184780000	chr1	184940000	184950000			chr1	201520000	201530000	chr1	201670000	201680000			chr1	202450000	202460000	chr1	202590000	202600000			chr1	202150000	202160000	chr1	202280000	202290000	202155000	202285000			chr1	19710000	19720000	chr1	19970000	19980000	19715000	19975000
chr1	185270000	185280000	chr1	185630000	185640000			chr1	201970000	201980000	chr1	202080000	202090000			chr1	203480000	203490000	chr1	203600000	203610000			chr1	20300000	20310000	chr1	20410000	20420000	20305000	20415000			chr1	200590000	200600000	chr1	200770000	200780000	200595000	200775000
chr1	186460000	186470000	chr1	186570000	186580000			chr1	202150000	202160000	chr1	202280000	202290000			chr1	203840000	203850000	chr1	204090000	204100000			chr1	203310000	203320000	chr1	203450000	203460000	203315000	203455000			chr1	200930000	200940000	chr1	201080000	201090000	200935000	201085000
chr1	19230000	19240000	chr1	19410000	19420000			chr1	203000000	203010000	chr1	203200000	203210000			chr1	20420000	20430000	chr1	20530000	20540000			chr1	203470000	203480000	chr1	203660000	203670000	203475000	203665000			chr1	201520000	201530000	chr1	201760000	201770000	201525000	201765000
chr1	200250000	200260000	chr1	200450000	200460000			chr1	203310000	203320000	chr1	203450000	203460000			chr1	204530000	204540000	chr1	204770000	204780000			chr1	203830000	203840000	chr1	204090000	204100000	203835000	204095000			chr1	201540000	201550000	chr1	201660000	201670000	201545000	201665000
chr1	200590000	200600000	chr1	200770000	200780000			chr1	203470000	203480000	chr1	203600000	203610000			chr1	205500000	205510000	chr1	205610000	205620000			chr1	204530000	204540000	chr1	204770000	204780000	204535000	204775000			chr1	201970000	201980000	chr1	202080000	202090000	201975000	202085000
chr1	201500000	201510000	chr1	201760000	201770000			chr1	203830000	203840000	chr1	204090000	204100000			chr1	205760000	205770000	chr1	205870000	205880000			chr1	204960000	204970000	chr1	205220000	205230000	204965000	205225000			chr1	202150000	202160000	chr1	202290000	202300000	202155000	202295000
chr1	201520000	201530000	chr1	201670000	201680000			chr1	204530000	204540000	chr1	204750000	204760000			chr1	206230000	206240000	chr1	206310000	206320000			chr1	205500000	205510000	chr1	205620000	205630000	205505000	205625000			chr1	202150000	202160000	chr1	202680000	202690000	202155000	202685000
chr1	201970000	201980000	chr1	202080000	202090000			chr1	206230000	206240000	chr1	206310000	206320000			chr1	206650000	206660000	chr1	206760000	206770000			chr1	205760000	205770000	chr1	205870000	205880000	205765000	205875000			chr1	202470000	202480000	chr1	202570000	202580000	202475000	202575000
chr1	202160000	202170000	chr1	202280000	202290000			chr1	20690000	20700000	chr1	20810000	20820000			chr1	206900000	206910000	chr1	207080000	207090000			chr1	206230000	206240000	chr1	206310000	206320000	206235000	206315000			chr1	203310000	203320000	chr1	203450000	203460000	203315000	203455000
chr1	202440000	202450000	chr1	202570000	202580000			chr1	206900000	206910000	chr1	207080000	207090000			chr1	20850000	20860000	chr1	20960000	20970000			chr1	206900000	206910000	chr1	207080000	207090000	206905000	207085000			chr1	203460000	203470000	chr1	203660000	203670000	203465000	203665000
chr1	203010000	203020000	chr1	203190000	203200000			chr1	20840000	20850000	chr1	20960000	20970000			chr1	211870000	211880000	chr1	212000000	212010000			chr1	210030000	210040000	chr1	210160000	210170000	210035000	210165000			chr1	203690000	203700000	chr1	203790000	203800000	203695000	203795000
chr1	203830000	203840000	chr1	204090000	204100000			chr1	211680000	211690000	chr1	211820000	211830000			chr1	2120000	2130000	chr1	2310000	2320000			chr1	211850000	211860000	chr1	212180000	212190000	211855000	212185000			chr1	203830000	203840000	chr1	204090000	204100000	203835000	204095000
chr1	204120000	204130000	chr1	204330000	204340000			chr1	212640000	212650000	chr1	212820000	212830000			chr1	212250000	212260000	chr1	212470000	212480000			chr1	2120000	2130000	chr1	2310000	2320000	2125000	2315000			chr1	204180000	204190000	chr1	204330000	204340000	204185000	204335000
chr1	204180000	204190000	chr1	204330000	204340000			chr1	21310000	21320000	chr1	21510000	21520000			chr1	212640000	212650000	chr1	212790000	212800000			chr1	212240000	212250000	chr1	212460000	212470000	212245000	212465000			chr1	204530000	204540000	chr1	204770000	204780000	204535000	204775000
chr1	205310000	205320000	chr1	205450000	205460000			chr1	21550000	21560000	chr1	21810000	21820000			chr1	214510000	214520000	chr1	214760000	214770000			chr1	214380000	214390000	chr1	214490000	214500000	214385000	214495000			chr1	204950000	204960000	chr1	205220000	205230000	204955000	205225000
chr1	205500000	205510000	chr1	205620000	205630000			chr1	219850000	219860000	chr1	219980000	219990000			chr1	21580000	21590000	chr1	21690000	21700000			chr1	21550000	21560000	chr1	21690000	21700000	21555000	21695000			chr1	205760000	205770000	chr1	205870000	205880000	205765000	205875000
chr1	205760000	205770000	chr1	205870000	205880000			chr1	222650000	222660000	chr1	222790000	222800000			chr1	219840000	219850000	chr1	219980000	219990000			chr1	221050000	221060000	chr1	221360000	221370000	221055000	221365000			chr1	206230000	206240000	chr1	206310000	206320000	206235000	206315000
chr1	206230000	206240000	chr1	206310000	206320000			chr1	224310000	224320000	chr1	224510000	224520000			chr1	220040000	220050000	chr1	220150000	220160000			chr1	222640000	222650000	chr1	222800000	222810000	222645000	222805000			chr1	206900000	206910000	chr1	207080000	207090000	206905000	207085000
chr1	20840000	20850000	chr1	20960000	20970000			chr1	224700000	224710000	chr1	225040000	225050000			chr1	224320000	224330000	chr1	224500000	224510000			chr1	224300000	224310000	chr1	224520000	224530000	224305000	224525000			chr1	2120000	2130000	chr1	2310000	2320000	2125000	2315000
chr1	209750000	209760000	chr1	209860000	209870000			chr1	225950000	225960000	chr1	226160000	226170000			chr1	225660000	225670000	chr1	226030000	226040000			chr1	225660000	225670000	chr1	225950000	225960000	225665000	225955000			chr1	212240000	212250000	chr1	212460000	212470000	212245000	212465000
chr1	210310000	210320000	chr1	210480000	210490000			chr1	226610000	226620000	chr1	226790000	226800000			chr1	226040000	226050000	chr1	226140000	226150000			chr1	225660000	225670000	chr1	226150000	226160000	225665000	226155000			chr1	21280000	21290000	chr1	21520000	21530000	21285000	21525000
chr1	212240000	212250000	chr1	212460000	212470000			chr1	228790000	228800000	chr1	229390000	229400000			chr1	226820000	226830000	chr1	227010000	227020000			chr1	227950000	227960000	chr1	228130000	228140000	227955000	228135000			chr1	214380000	214390000	chr1	214500000	214510000	214385000	214505000
chr1	212640000	212650000	chr1	212790000	212800000			chr1	229390000	229400000	chr1	229580000	229590000			chr1	227950000	227960000	chr1	228120000	228130000			chr1	228800000	228810000	chr1	229370000	229380000	228805000	229375000			chr1	214500000	214510000	chr1	214760000	214770000	214505000	214765000
chr1	212820000	212830000	chr1	212950000	212960000			chr1	231490000	231500000	chr1	231720000	231730000			chr1	229390000	229400000	chr1	229610000	229620000			chr1	228880000	228890000	chr1	229060000	229070000	228885000	229065000			chr1	218530000	218540000	chr1	218690000	218700000	218535000	218695000
chr1	2130000	2140000	chr1	2310000	2320000			chr1	234270000	234280000	chr1	234440000	234450000			chr1	230770000	230780000	chr1	230910000	230920000			chr1	229080000	229090000	chr1	229350000	229360000	229085000	229355000			chr1	219850000	219860000	chr1	219980000	219990000	219855000	219985000
chr1	214500000	214510000	chr1	214760000	214770000			chr1	234470000	234480000	chr1	234590000	234600000			chr1	231490000	231500000	chr1	231720000	231730000			chr1	23000000	23010000	chr1	23260000	23270000	23005000	23265000			chr1	22020000	22030000	chr1	22120000	22130000	22025000	22125000
chr1	218530000	218540000	chr1	218690000	218700000			chr1	234740000	234750000	chr1	235110000	235120000			chr1	232770000	232780000	chr1	232930000	232940000			chr1	230770000	230780000	chr1	230900000	230910000	230775000	230905000			chr1	222960000	222970000	chr1	223250000	223260000	222965000	223255000
chr1	219840000	219850000	chr1	219980000	219990000			chr1	236270000	236280000	chr1	236650000	236660000			chr1	23300000	23310000	chr1	23420000	23430000			chr1	231060000	231070000	chr1	231340000	231350000	231065000	231345000			chr1	224700000	224710000	chr1	224820000	224830000	224705000	224825000
chr1	220450000	220460000	chr1	220940000	220950000			chr1	241690000	241700000	chr1	242000000	242010000			chr1	23300000	23310000	chr1	23500000	23510000			chr1	231230000	231240000	chr1	231340000	231350000	231235000	231345000			chr1	224700000	224710000	chr1	225040000	225050000	224705000	225045000
chr1	224700000	224710000	chr1	225040000	225050000			chr1	242050000	242060000	chr1	242170000	242180000			chr1	234740000	234750000	chr1	234990000	235000000			chr1	231490000	231500000	chr1	231710000	231720000	231495000	231715000			chr1	225660000	225670000	chr1	225950000	225960000	225665000	225955000
chr1	225660000	225670000	chr1	226160000	226170000			chr1	245020000	245030000	chr1	245130000	245140000			chr1	234740000	234750000	chr1	235110000	235120000			chr1	232770000	232780000	chr1	232930000	232940000	232775000	232935000			chr1	225660000	225670000	chr1	226160000	226170000	225665000	226165000
chr1	225670000	225680000	chr1	226030000	226040000			chr1	246180000	246190000	chr1	246430000	246440000			chr1	234970000	234980000	chr1	235090000	235100000			chr1	23300000	23310000	chr1	23510000	23520000	23305000	23515000			chr1	225960000	225970000	chr1	226160000	226170000	225965000	226165000
chr1	225840000	225850000	chr1	225940000	225950000			chr1	246660000	246670000	chr1	246850000	246860000			chr1	235410000	235420000	chr1	235580000	235590000			chr1	234630000	234640000	chr1	235100000	235110000	234635000	235105000			chr1	226310000	226320000	chr1	226520000	226530000	226315000	226525000
chr1	226310000	226320000	chr1	226510000	226520000			chr1	25010000	25020000	chr1	25150000	25160000			chr1	244220000	244230000	chr1	244410000	244420000			chr1	234740000	234750000	chr1	234900000	234910000	234745000	234905000			chr1	226820000	226830000	chr1	227010000	227020000	226825000	227015000
chr1	226610000	226620000	chr1	226730000	226740000			chr1	26930000	26940000	chr1	27120000	27130000			chr1	245020000	245030000	chr1	245130000	245140000			chr1	236270000	236280000	chr1	236650000	236660000	236275000	236655000			chr1	228800000	228810000	chr1	229610000	229620000	228805000	229615000
chr1	226810000	226820000	chr1	227010000	227020000			chr1	27430000	27440000	chr1	27600000	27610000			chr1	24520000	24530000	chr1	24710000	24720000			chr1	244770000	244780000	chr1	244950000	244960000	244775000	244955000			chr1	229390000	229400000	chr1	229610000	229620000	229395000	229615000
chr1	229390000	229400000	chr1	229590000	229600000			chr1	28180000	28190000	chr1	28300000	28310000			chr1	248850000	248860000	chr1	249100000	249110000			chr1	245020000	245030000	chr1	245130000	245140000	245025000	245135000			chr1	231490000	231500000	chr1	231720000	231730000	231495000	231725000
chr1	230770000	230780000	chr1	230920000	230930000			chr1	29200000	29210000	chr1	29350000	29360000			chr1	26220000	26230000	chr1	26330000	26340000			chr1	248780000	248790000	chr1	249100000	249110000	248785000	249105000			chr1	234740000	234750000	chr1	235110000	235120000	234745000	235115000
chr1	231470000	231480000	chr1	231720000	231730000			chr1	31270000	31280000	chr1	31380000	31390000			chr1	26590000	26600000	chr1	26710000	26720000			chr1	25010000	25020000	chr1	25150000	25160000	25015000	25155000			chr1	236270000	236280000	chr1	236650000	236660000	236275000	236655000
chr1	232770000	232780000	chr1	232920000	232930000			chr1	32980000	32990000	chr1	33110000	33120000			chr1	26930000	26940000	chr1	27110000	27120000			chr1	26920000	26930000	chr1	27110000	27120000	26925000	27115000			chr1	23630000	23640000	chr1	23740000	23750000	23635000	23745000
chr1	232770000	232780000	chr1	233300000	233310000			chr1	39320000	39330000	chr1	39470000	39480000			chr1	27430000	27440000	chr1	27610000	27620000			chr1	27430000	27440000	chr1	27610000	27620000	27435000	27615000			chr1	245020000	245030000	chr1	245120000	245130000	245025000	245125000
chr1	23300000	23310000	chr1	23500000	23510000			chr1	39780000	39790000	chr1	39920000	39930000			chr1	28350000	28360000	chr1	28530000	28540000			chr1	28000000	28010000	chr1	28120000	28130000	28005000	28125000			chr1	25010000	25020000	chr1	25160000	25170000	25015000	25165000
chr1	234630000	234640000	chr1	235100000	235110000			chr1	40280000	40290000	chr1	40430000	40440000			chr1	28420000	28430000	chr1	28530000	28540000			chr1	28180000	28190000	chr1	28300000	28310000	28185000	28305000			chr1	26360000	26370000	chr1	26480000	26490000	26365000	26485000
chr1	234740000	234750000	chr1	235110000	235120000			chr1	40380000	40390000	chr1	40490000	40500000			chr1	28570000	28580000	chr1	28690000	28700000			chr1	28420000	28430000	chr1	28530000	28540000	28425000	28535000			chr1	26920000	26930000	chr1	27200000	27210000	26925000	27205000
chr1	235690000	235700000	chr1	235790000	235800000			chr1	40540000	40550000	chr1	40800000	40810000			chr1	29220000	29230000	chr1	29440000	29450000			chr1	29210000	29220000	chr1	29360000	29370000	29215000	29365000			chr1	27730000	27740000	chr1	27920000	27930000	27735000	27925000
chr1	236270000	236280000	chr1	236650000	236660000			chr1	40610000	40620000	chr1	40790000	40800000			chr1	31270000	31280000	chr1	31380000	31390000			chr1	31890000	31900000	chr1	32010000	32020000	31895000	32015000			chr1	28180000	28190000	chr1	28300000	28310000	28185000	28305000
chr1	241770000	241780000	chr1	241990000	242000000			chr1	41500000	41510000	chr1	41700000	41710000			chr1	31870000	31880000	chr1	32010000	32020000			chr1	32270000	32280000	chr1	32420000	32430000	32275000	32425000			chr1	28180000	28190000	chr1	28530000	28540000	28185000	28535000
chr1	243320000	243330000	chr1	243460000	243470000			chr1	41730000	41740000	chr1	41890000	41900000			chr1	37910000	37920000	chr1	38150000	38160000			chr1	33760000	33770000	chr1	33920000	33930000	33765000	33925000			chr1	29210000	29220000	chr1	29360000	29370000	29215000	29365000
chr1	244770000	244780000	chr1	244950000	244960000			chr1	42040000	42050000	chr1	42240000	42250000			chr1	39990000	40000000	chr1	40230000	40240000			chr1	36030000	36040000	chr1	36180000	36190000	36035000	36185000			chr1	32280000	32290000	chr1	32430000	32440000	32285000	32435000
chr1	248860000	248870000	chr1	249100000	249110000			chr1	43040000	43050000	chr1	43200000	43210000			chr1	40380000	40390000	chr1	40490000	40500000			chr1	37930000	37940000	chr1	38140000	38150000	37935000	38145000			chr1	33750000	33760000	chr1	33930000	33940000	33755000	33935000
chr1	25010000	25020000	chr1	25150000	25160000			chr1	43240000	43250000	chr1	43370000	43380000			chr1	41730000	41740000	chr1	41890000	41900000			chr1	39570000	39580000	chr1	39720000	39730000	39575000	39725000			chr1	36030000	36040000	chr1	36190000	36200000	36035000	36195000
chr1	25920000	25930000	chr1	26120000	26130000			chr1	43240000	43250000	chr1	43530000	43540000			chr1	43240000	43250000	chr1	43370000	43380000			chr1	39980000	39990000	chr1	40230000	40240000	39985000	40235000			chr1	39340000	39350000	chr1	39440000	39450000	39345000	39445000
chr1	26220000	26230000	chr1	26320000	26330000			chr1	43380000	43390000	chr1	43530000	43540000			chr1	43240000	43250000	chr1	43540000	43550000			chr1	40280000	40290000	chr1	40430000	40440000	40285000	40435000			chr1	39560000	39570000	chr1	39720000	39730000	39565000	39725000
chr1	26370000	26380000	chr1	26480000	26490000			chr1	43990000	44000000	chr1	44120000	44130000			chr1	43380000	43390000	chr1	43530000	43540000			chr1	40380000	40390000	chr1	40490000	40500000	40385000	40495000			chr1	40280000	40290000	chr1	40430000	40440000	40285000	40435000
chr1	26930000	26940000	chr1	27110000	27120000			chr1	45480000	45490000	chr1	45760000	45770000			chr1	43700000	43710000	chr1	43870000	43880000			chr1	41730000	41740000	chr1	41900000	41910000	41735000	41905000			chr1	40380000	40390000	chr1	40490000	40500000	40385000	40495000
chr1	27430000	27440000	chr1	27600000	27610000			chr1	45820000	45830000	chr1	45960000	45970000			chr1	45480000	45490000	chr1	45760000	45770000			chr1	43040000	43050000	chr1	43200000	43210000	43045000	43205000			chr1	41070000	41080000	chr1	41310000	41320000	41075000	41315000
chr1	28180000	28190000	chr1	28290000	28300000			chr1	46500000	46510000	chr1	46640000	46650000			chr1	45820000	45830000	chr1	45950000	45960000			chr1	43240000	43250000	chr1	43540000	43550000	43245000	43545000			chr1	41730000	41740000	chr1	41880000	41890000	41735000	41885000
chr1	31260000	31270000	chr1	31380000	31390000			chr1	47020000	47030000	chr1	47180000	47190000			chr1	46500000	46510000	chr1	46640000	46650000			chr1	45480000	45490000	chr1	45760000	45770000	45485000	45765000			chr1	42640000	42650000	chr1	42790000	42800000	42645000	42795000
chr1	32990000	33000000	chr1	33100000	33110000			chr1	47910000	47920000	chr1	48180000	48190000			chr1	47000000	47010000	chr1	47190000	47200000			chr1	45820000	45830000	chr1	45950000	45960000	45825000	45955000			chr1	43240000	43250000	chr1	43530000	43540000	43245000	43535000
chr1	38030000	38040000	chr1	38140000	38150000			chr1	49040000	49050000	chr1	49150000	49160000			chr1	52610000	52620000	chr1	52750000	52760000			chr1	46490000	46500000	chr1	46640000	46650000	46495000	46645000			chr1	43380000	43390000	chr1	43530000	43540000	43385000	43535000
chr1	39990000	40000000	chr1	40230000	40240000			chr1	52860000	52870000	chr1	53130000	53140000			chr1	53160000	53170000	chr1	53280000	53290000			chr1	52100000	52110000	chr1	52210000	52220000	52105000	52215000			chr1	44690000	44700000	chr1	45060000	45070000	44695000	45065000
chr1	40060000	40070000	chr1	40180000	40190000			chr1	53740000	53750000	chr1	53860000	53870000			chr1	53740000	53750000	chr1	53860000	53870000			chr1	52350000	52360000	chr1	52460000	52470000	52355000	52465000			chr1	45250000	45260000	chr1	45460000	45470000	45255000	45465000
chr1	40280000	40290000	chr1	40430000	40440000			chr1	65690000	65700000	chr1	66150000	66160000			chr1	58970000	58980000	chr1	59110000	59120000			chr1	52600000	52610000	chr1	52760000	52770000	52605000	52765000			chr1	45480000	45490000	chr1	45960000	45970000	45485000	45965000
chr1	40380000	40390000	chr1	40490000	40500000			chr1	66710000	66720000	chr1	66910000	66920000			chr1	66420000	66430000	chr1	66700000	66710000			chr1	54320000	54330000	chr1	54410000	54420000	54325000	54415000			chr1	45490000	45500000	chr1	45760000	45770000	45495000	45765000
chr1	41070000	41080000	chr1	41230000	41240000			chr1	67460000	67470000	chr1	67610000	67620000			chr1	66710000	66720000	chr1	66910000	66920000			chr1	55600000	55610000	chr1	55730000	55740000	55605000	55735000			chr1	45810000	45820000	chr1	46030000	46040000	45815000	46035000
chr1	41070000	41080000	chr1	41300000	41310000			chr1	68000000	68010000	chr1	68220000	68230000			chr1	6780000	6790000	chr1	6950000	6960000			chr1	62640000	62650000	chr1	62870000	62880000	62645000	62875000			chr1	45820000	45830000	chr1	45950000	45960000	45825000	45955000
chr1	41730000	41740000	chr1	41890000	41900000			chr1	68580000	68590000	chr1	68800000	68810000			chr1	68000000	68010000	chr1	68220000	68230000			chr1	66420000	66430000	chr1	66710000	66720000	66425000	66715000			chr1	46500000	46510000	chr1	46650000	46660000	46505000	46655000
chr1	42040000	42050000	chr1	42240000	42250000			chr1	7730000	7740000	chr1	7980000	7990000			chr1	75230000	75240000	chr1	75660000	75670000			chr1	66710000	66720000	chr1	66910000	66920000	66715000	66915000			chr1	49030000	49040000	chr1	49160000	49170000	49035000	49165000
chr1	43240000	43250000	chr1	43370000	43380000			chr1	8090000	8100000	chr1	8190000	8200000			chr1	75700000	75710000	chr1	76080000	76090000			chr1	6770000	6780000	chr1	6950000	6960000	6775000	6955000			chr1	52360000	52370000	chr1	52460000	52470000	52365000	52465000
chr1	43240000	43250000	chr1	43540000	43550000			chr1	84390000	84400000	chr1	84590000	84600000			chr1	7720000	7730000	chr1	7810000	7820000			chr1	67990000	68000000	chr1	68220000	68230000	67995000	68225000			chr1	52590000	52600000	chr1	52760000	52770000	52595000	52765000
chr1	43380000	43390000	chr1	43530000	43540000			chr1	8610000	8620000	chr1	8910000	8920000			chr1	7720000	7730000	chr1	7960000	7970000			chr1	75230000	75240000	chr1	75670000	75680000	75235000	75675000			chr1	53740000	53750000	chr1	53850000	53860000	53745000	53855000
chr1	44000000	44010000	chr1	44160000	44170000			chr1	8970000	8980000	chr1	9150000	9160000			chr1	78610000	78620000	chr1	79070000	79080000			chr1	78600000	78610000	chr1	79070000	79080000	78605000	79075000			chr1	61310000	61320000	chr1	61490000	61500000	61315000	61495000
chr1	44830000	44840000	chr1	45060000	45070000			chr1	9170000	9180000	chr1	9310000	9320000			chr1	90090000	90100000	chr1	90220000	90230000			chr1	84390000	84400000	chr1	84580000	84590000	84395000	84585000			chr1	62640000	62650000	chr1	62850000	62860000	62645000	62855000
chr1	45480000	45490000	chr1	45760000	45770000			chr1	91970000	91980000	chr1	92390000	92400000			chr1	90260000	90270000	chr1	90440000	90450000			chr1	85240000	85250000	chr1	85380000	85390000	85245000	85385000			chr1	71670000	71680000	chr1	71980000	71990000	71675000	71985000
chr1	45820000	45830000	chr1	45950000	45960000			chr1	92460000	92470000	chr1	92750000	92760000			chr1	91970000	91980000	chr1	92380000	92390000			chr1	8620000	8630000	chr1	8780000	8790000	8625000	8785000			chr1	7720000	7730000	chr1	7810000	7820000	7725000	7815000
chr1	45820000	45830000	chr1	46020000	46030000			chr1	92770000	92780000	chr1	93070000	93080000			chr1	92770000	92780000	chr1	93080000	93090000			chr1	89460000	89470000	chr1	89910000	89920000	89465000	89915000			chr1	7720000	7730000	chr1	7960000	7970000	7725000	7965000
chr1	46500000	46510000	chr1	46640000	46650000			chr1	92780000	92790000	chr1	92920000	92930000			chr1	92780000	92790000	chr1	92940000	92950000			chr1	8980000	8990000	chr1	9160000	9170000	8985000	9165000			chr1	8090000	8100000	chr1	8290000	8300000	8095000	8295000
chr1	49030000	49040000	chr1	49280000	49290000			chr1	93900000	93910000	chr1	94080000	94090000			chr1	93320000	93330000	chr1	93460000	93470000			chr1	90090000	90100000	chr1	90220000	90230000	90095000	90225000			chr1	84610000	84620000	chr1	84890000	84900000	84615000	84895000
chr1	52590000	52600000	chr1	52760000	52770000			chr1	94090000	94100000	chr1	94270000	94280000			chr1	9340000	9350000	chr1	9550000	9560000			chr1	91630000	91640000	chr1	91740000	91750000	91635000	91745000			chr1	85570000	85580000	chr1	85700000	85710000	85575000	85705000
chr1	53740000	53750000	chr1	53850000	53860000			chr1	94520000	94530000	chr1	94790000	94800000			chr1	93900000	93910000	chr1	94080000	94090000			chr1	9170000	9180000	chr1	9300000	9310000	9175000	9305000			chr1	89460000	89470000	chr1	89910000	89920000	89465000	89915000
chr1	54690000	54700000	chr1	54860000	54870000			chr1	94980000	94990000	chr1	95260000	95270000			chr1	94970000	94980000	chr1	95280000	95290000			chr1	91980000	91990000	chr1	92390000	92400000	91985000	92395000			chr1	90090000	90100000	chr1	90220000	90230000	90095000	90225000
chr1	62970000	62980000	chr1	63210000	63220000			chr1	95310000	95320000	chr1	95500000	95510000			chr10	105480000	105490000	chr10	105620000	105630000			chr1	92770000	92780000	chr1	92930000	92940000	92775000	92935000			chr1	9170000	9180000	chr1	9300000	9310000	9175000	9305000
chr1	6550000	6560000	chr1	6710000	6720000			chr10	101380000	101390000	chr10	101470000	101480000			chr10	120820000	120830000	chr10	120930000	120940000			chr1	92770000	92780000	chr1	93070000	93080000	92775000	93075000			chr1	92470000	92480000	chr1	92750000	92760000	92475000	92755000
chr1	66720000	66730000	chr1	66900000	66910000			chr10	104490000	104500000	chr10	104660000	104670000			chr10	125340000	125350000	chr10	125730000	125740000			chr1	92940000	92950000	chr1	93060000	93070000	92945000	93065000			chr1	92950000	92960000	chr1	93070000	93080000	92955000	93075000
chr1	67450000	67460000	chr1	67620000	67630000			chr10	111890000	111900000	chr10	112030000	112040000			chr10	13700000	13710000	chr10	13810000	13820000			chr1	93330000	93340000	chr1	93460000	93470000	93335000	93465000			chr1	9330000	9340000	chr1	9630000	9640000	9335000	9635000
chr1	68000000	68010000	chr1	68220000	68230000			chr10	125330000	125340000	chr10	125720000	125730000			chr10	16880000	16890000	chr10	17290000	17300000			chr1	94090000	94100000	chr1	94270000	94280000	94095000	94275000			chr1	93320000	93330000	chr1	93450000	93460000	93325000	93455000
chr1	78590000	78600000	chr1	79070000	79080000			chr10	21160000	21170000	chr10	21550000	21560000			chr10	28540000	28550000	chr10	28670000	28680000			chr1	94520000	94530000	chr1	94790000	94800000	94525000	94795000			chr1	93320000	93330000	chr1	93520000	93530000	93325000	93525000
chr1	84600000	84610000	chr1	84900000	84910000			chr10	21370000	21380000	chr10	21550000	21560000			chr10	30690000	30700000	chr10	30820000	30830000			chr1	94980000	94990000	chr1	95260000	95270000	94985000	95265000			chr1	93900000	93910000	chr1	94080000	94090000	93905000	94085000
chr1	84620000	84630000	chr1	84770000	84780000			chr10	28530000	28540000	chr10	28670000	28680000			chr10	3720000	3730000	chr10	3800000	3810000			chr10	105360000	105370000	chr10	105440000	105450000	105365000	105445000			chr1	94090000	94100000	chr1	94270000	94280000	94095000	94275000
chr1	89470000	89480000	chr1	89820000	89830000			chr10	29920000	29930000	chr10	30010000	30020000			chr10	43870000	43880000	chr10	43950000	43960000			chr10	105460000	105470000	chr10	105620000	105630000	105465000	105625000			chr1	94510000	94520000	chr1	94930000	94940000	94515000	94935000
chr1	90090000	90100000	chr1	90220000	90230000			chr10	45750000	45760000	chr10	45950000	45960000			chr10	63800000	63810000	chr10	64000000	64010000			chr10	111890000	111900000	chr10	112040000	112050000	111895000	112045000			chr1	94970000	94980000	chr1	95270000	95280000	94975000	95275000
chr1	92460000	92470000	chr1	92750000	92760000			chr10	75280000	75290000	chr10	75400000	75410000			chr10	6460000	6470000	chr10	6700000	6710000			chr10	134270000	134280000	chr10	134450000	134460000	134275000	134455000			chr1	95310000	95320000	chr1	95500000	95510000	95315000	95505000
chr1	92770000	92780000	chr1	93080000	93090000			chr10	91010000	91020000	chr10	91130000	91140000			chr10	71000000	71010000	chr10	71150000	71160000			chr10	22260000	22270000	chr10	22600000	22610000	22265000	22605000			chr10	105470000	105480000	chr10	105630000	105640000	105475000	105635000
chr1	92940000	92950000	chr1	93060000	93070000			chr10	97450000	97460000	chr10	97600000	97610000			chr10	75280000	75290000	chr10	75400000	75410000			chr10	27020000	27030000	chr10	27160000	27170000	27025000	27165000			chr10	111890000	111900000	chr10	112030000	112040000	111895000	112035000
chr1	93320000	93330000	chr1	93450000	93460000			chr11	107440000	107450000	chr11	107550000	107560000			chr10	7570000	7580000	chr10	7730000	7740000			chr10	28540000	28550000	chr10	28660000	28670000	28545000	28665000			chr10	11830000	11840000	chr10	12020000	12030000	11835000	12025000
chr1	9340000	9350000	chr1	9510000	9520000			chr11	111150000	111160000	chr11	111290000	111300000			chr10	76030000	76040000	chr10	76490000	76500000			chr10	4860000	4870000	chr10	5490000	5500000	4865000	5495000			chr10	120960000	120970000	chr10	121200000	121210000	120965000	121205000
chr1	93770000	93780000	chr1	93890000	93900000			chr11	117690000	117700000	chr11	117810000	117820000			chr10	88150000	88160000	chr10	88340000	88350000			chr10	49570000	49580000	chr10	49730000	49740000	49575000	49735000			chr10	125950000	125960000	chr10	126050000	126060000	125955000	126055000
chr1	93900000	93910000	chr1	94090000	94100000			chr11	120040000	120050000	chr11	120170000	120180000			chr10	92510000	92520000	chr10	92620000	92630000			chr10	5340000	5350000	chr10	5420000	5430000	5345000	5425000			chr10	16880000	16890000	chr10	17290000	17300000	16885000	17295000
chr1	95320000	95330000	chr1	95500000	95510000			chr11	121180000	121190000	chr11	121450000	121460000			chr10	98400000	98410000	chr10	98510000	98520000			chr10	5500000	5510000	chr10	5650000	5660000	5505000	5655000			chr10	28540000	28550000	chr10	28660000	28670000	28545000	28665000
chr10	104490000	104500000	chr10	104660000	104670000			chr11	121280000	121290000	chr11	121450000	121460000			chr11	10430000	10440000	chr11	10750000	10760000			chr10	69420000	69430000	chr10	69530000	69540000	69425000	69535000			chr10	30700000	30710000	chr10	30820000	30830000	30705000	30825000
chr10	104670000	104680000	chr10	104820000	104830000			chr11	122080000	122090000	chr11	122370000	122380000			chr11	10640000	10650000	chr11	10740000	10750000			chr10	71000000	71010000	chr10	71140000	71150000	71005000	71145000			chr10	5050000	5060000	chr10	5320000	5330000	5055000	5325000
chr10	105360000	105370000	chr10	105440000	105450000			chr11	122500000	122510000	chr11	122620000	122630000			chr11	107440000	107450000	chr11	107550000	107560000			chr10	71980000	71990000	chr10	72120000	72130000	71985000	72125000			chr10	6460000	6470000	chr10	6710000	6720000	6465000	6715000
chr10	111890000	111900000	chr10	112040000	112050000			chr11	122980000	122990000	chr11	123120000	123130000			chr11	10810000	10820000	chr11	11040000	11050000			chr10	79610000	79620000	chr10	79730000	79740000	79615000	79735000			chr10	6470000	6480000	chr10	6600000	6610000	6475000	6605000
chr10	112070000	112080000	chr10	112320000	112330000			chr11	124280000	124290000	chr11	124450000	124460000			chr11	10820000	10830000	chr11	10930000	10940000			chr10	81130000	81140000	chr10	81240000	81250000	81135000	81245000			chr10	70990000	71000000	chr10	71160000	71170000	70995000	71165000
chr10	11830000	11840000	chr10	12010000	12020000			chr11	124830000	124840000	chr11	125010000	125020000			chr11	113860000	113870000	chr11	114130000	114140000			chr10	88150000	88160000	chr10	88340000	88350000	88155000	88345000			chr10	75290000	75300000	chr10	75400000	75410000	75295000	75405000
chr10	118550000	118560000	chr10	118920000	118930000			chr11	125020000	125030000	chr11	125210000	125220000			chr11	117300000	117310000	chr11	117660000	117670000			chr11	100440000	100450000	chr11	100800000	100810000	100445000	100805000			chr10	88450000	88460000	chr10	88660000	88670000	88455000	88665000
chr10	15470000	15480000	chr10	15760000	15770000			chr11	125790000	125800000	chr11	126060000	126070000			chr11	117690000	117700000	chr11	117820000	117830000			chr11	10420000	10430000	chr11	10750000	10760000	10425000	10755000			chr10	90700000	90710000	chr10	90780000	90790000	90705000	90785000
chr10	15480000	15490000	chr10	15610000	15620000			chr11	128160000	128170000	chr11	128490000	128500000			chr11	119530000	119540000	chr11	119970000	119980000			chr11	107440000	107450000	chr11	107560000	107570000	107445000	107565000			chr10	91020000	91030000	chr10	91130000	91140000	91025000	91135000
chr10	28540000	28550000	chr10	28670000	28680000			chr11	129790000	129800000	chr11	130000000	130010000			chr11	120040000	120050000	chr11	120170000	120180000			chr11	111140000	111150000	chr11	111290000	111300000	111145000	111295000			chr10	91180000	91190000	chr10	91320000	91330000	91185000	91325000
chr10	49750000	49760000	chr10	49860000	49870000			chr11	130080000	130090000	chr11	130280000	130290000			chr11	12060000	12070000	chr11	12300000	12310000			chr11	116980000	116990000	chr11	117090000	117100000	116985000	117095000			chr10	92510000	92520000	chr10	92620000	92630000	92515000	92625000
chr10	59940000	59950000	chr10	60040000	60050000			chr11	14930000	14940000	chr11	15100000	15110000			chr11	121190000	121200000	chr11	121460000	121470000			chr11	120040000	120050000	chr11	120170000	120180000	120045000	120175000			chr10	95460000	95470000	chr10	95570000	95580000	95465000	95575000
chr10	70990000	71000000	chr10	71150000	71160000			chr11	17400000	17410000	chr11	17510000	17520000			chr11	122980000	122990000	chr11	123110000	123120000			chr11	12060000	12070000	chr11	12300000	12310000	12065000	12305000			chr10	98150000	98160000	chr10	98260000	98270000	98155000	98265000
chr10	71270000	71280000	chr10	71400000	71410000			chr11	17750000	17760000	chr11	17990000	18000000			chr11	125030000	125040000	chr11	125210000	125220000			chr11	121180000	121190000	chr11	121460000	121470000	121185000	121465000			chr10	99510000	99520000	chr10	99620000	99630000	99515000	99625000
chr10	72650000	72660000	chr10	73030000	73040000			chr11	27200000	27210000	chr11	27500000	27510000			chr11	128040000	128050000	chr11	128500000	128510000			chr11	121520000	121530000	chr11	122070000	122080000	121525000	122075000			chr11	102160000	102170000	chr11	102370000	102380000	102165000	102375000
chr10	73670000	73680000	chr10	73790000	73800000			chr11	32070000	32080000	chr11	32190000	32200000			chr11	128150000	128160000	chr11	128490000	128500000			chr11	122500000	122510000	chr11	122650000	122660000	122505000	122655000			chr11	102370000	102380000	chr11	102480000	102490000	102375000	102485000
chr10	73980000	73990000	chr10	74090000	74100000			chr11	33180000	33190000	chr11	33280000	33290000			chr11	130300000	130310000	chr11	130720000	130730000			chr11	122970000	122980000	chr11	123110000	123120000	122975000	123115000			chr11	10420000	10430000	chr11	10750000	10760000	10425000	10755000
chr10	75290000	75300000	chr10	75400000	75410000			chr11	33860000	33870000	chr11	34000000	34010000			chr11	13230000	13240000	chr11	13350000	13360000			chr11	123940000	123950000	chr11	124270000	124280000	123945000	124275000			chr11	10800000	10810000	chr11	11040000	11050000	10805000	11045000
chr10	76010000	76020000	chr10	76850000	76860000			chr11	34380000	34390000	chr11	34490000	34500000			chr11	13970000	13980000	chr11	14260000	14270000			chr11	125790000	125800000	chr11	126060000	126070000	125795000	126065000			chr11	117690000	117700000	chr11	117920000	117930000	117695000	117925000
chr10	92510000	92520000	chr10	92620000	92630000			chr11	34950000	34960000	chr11	35410000	35420000			chr11	2200000	2210000	chr11	2550000	2560000			chr11	128030000	128040000	chr11	128700000	128710000	128035000	128705000			chr11	121190000	121200000	chr11	121320000	121330000	121195000	121325000
chr10	95120000	95130000	chr10	95240000	95250000			chr11	36310000	36320000	chr11	36490000	36500000			chr11	2450000	2460000	chr11	2550000	2560000			chr11	128980000	128990000	chr11	129200000	129210000	128985000	129205000			chr11	121190000	121200000	chr11	121460000	121470000	121195000	121465000
chr10	98150000	98160000	chr10	98270000	98280000			chr11	3860000	3870000	chr11	4090000	4100000			chr11	26310000	26320000	chr11	26670000	26680000			chr11	129790000	129800000	chr11	130000000	130010000	129795000	130005000			chr11	121310000	121320000	chr11	121440000	121450000	121315000	121445000
chr11	100440000	100450000	chr11	100800000	100810000			chr11	44950000	44960000	chr11	45120000	45130000			chr11	33880000	33890000	chr11	33990000	34000000			chr11	12980000	12990000	chr11	13180000	13190000	12985000	13185000			chr11	121520000	121530000	chr11	122370000	122380000	121525000	122375000
chr11	10420000	10430000	chr11	10760000	10770000			chr11	46140000	46150000	chr11	46250000	46260000			chr11	34600000	34610000	chr11	34910000	34920000			chr11	130090000	130100000	chr11	130290000	130300000	130095000	130295000			chr11	122980000	122990000	chr11	123110000	123120000	122985000	123115000
chr11	107440000	107450000	chr11	107560000	107570000			chr11	46910000	46920000	chr11	47180000	47190000			chr11	36310000	36320000	chr11	36490000	36500000			chr11	17400000	17410000	chr11	17540000	17550000	17405000	17545000			chr11	123170000	123180000	chr11	123340000	123350000	123175000	123345000
chr11	109830000	109840000	chr11	109950000	109960000			chr11	56880000	56890000	chr11	57010000	57020000			chr11	3870000	3880000	chr11	4080000	4090000			chr11	2450000	2460000	chr11	2540000	2550000	2455000	2545000			chr11	12350000	12360000	chr11	12920000	12930000	12355000	12925000
chr11	110070000	110080000	chr11	110240000	110250000			chr11	59330000	59340000	chr11	59430000	59440000			chr11	44640000	44650000	chr11	44920000	44930000			chr11	2560000	2570000	chr11	2900000	2910000	2565000	2905000			chr11	128040000	128050000	chr11	128500000	128510000	128045000	128505000
chr11	111150000	111160000	chr11	111290000	111300000			chr11	60030000	60040000	chr11	60390000	60400000			chr11	44950000	44960000	chr11	45120000	45130000			chr11	27200000	27210000	chr11	27500000	27510000	27205000	27505000			chr11	128150000	128160000	chr11	128500000	128510000	128155000	128505000
chr11	116750000	116760000	chr11	116970000	116980000			chr11	60110000	60120000	chr11	60390000	60400000			chr11	45380000	45390000	chr11	45780000	45790000			chr11	32980000	32990000	chr11	33090000	33100000	32985000	33095000			chr11	128980000	128990000	chr11	129190000	129200000	128985000	129195000
chr11	117690000	117700000	chr11	117810000	117820000			chr11	62160000	62170000	chr11	62450000	62460000			chr11	46910000	46920000	chr11	47180000	47190000			chr11	33880000	33890000	chr11	33980000	33990000	33885000	33985000			chr11	129790000	129800000	chr11	130000000	130010000	129795000	130005000
chr11	120040000	120050000	chr11	120160000	120170000			chr11	62180000	62190000	chr11	62310000	62320000			chr11	47950000	47960000	chr11	48130000	48140000			chr11	34530000	34540000	chr11	34910000	34920000	34535000	34915000			chr11	130300000	130310000	chr11	130720000	130730000	130305000	130725000
chr11	12060000	12070000	chr11	12300000	12310000			chr11	62670000	62680000	chr11	62790000	62800000			chr11	58930000	58940000	chr11	59190000	59200000			chr11	36320000	36330000	chr11	36490000	36500000	36325000	36495000			chr11	17250000	17260000	chr11	17360000	17370000	17255000	17365000
chr11	121190000	121200000	chr11	121310000	121320000			chr11	6400000	6410000	chr11	6520000	6530000			chr11	59030000	59040000	chr11	59190000	59200000			chr11	3860000	3870000	chr11	4090000	4100000	3865000	4095000			chr11	17410000	17420000	chr11	17530000	17540000	17415000	17535000
chr11	121190000	121200000	chr11	121460000	121470000			chr11	65650000	65660000	chr11	65750000	65760000			chr11	62160000	62170000	chr11	62320000	62330000			chr11	44300000	44310000	chr11	44550000	44560000	44305000	44555000			chr11	2200000	2210000	chr11	2440000	2450000	2205000	2445000
chr11	121320000	121330000	chr11	121450000	121460000			chr11	67440000	67450000	chr11	67550000	67560000			chr11	62670000	62680000	chr11	62790000	62800000			chr11	44750000	44760000	chr11	44910000	44920000	44755000	44915000			chr11	27200000	27210000	chr11	27490000	27500000	27205000	27495000
chr11	122990000	123000000	chr11	123100000	123110000			chr11	69510000	69520000	chr11	69700000	69710000			chr11	63240000	63250000	chr11	63400000	63410000			chr11	44960000	44970000	chr11	45110000	45120000	44965000	45115000			chr11	32060000	32070000	chr11	32190000	32200000	32065000	32195000
chr11	123170000	123180000	chr11	123340000	123350000			chr11	71320000	71330000	chr11	71440000	71450000			chr11	63600000	63610000	chr11	63710000	63720000			chr11	46140000	46150000	chr11	46250000	46260000	46145000	46255000			chr11	33880000	33890000	chr11	33990000	34000000	33885000	33995000
chr11	130080000	130090000	chr11	130290000	130300000			chr11	73970000	73980000	chr11	74140000	74150000			chr11	63760000	63770000	chr11	63910000	63920000			chr11	46420000	46430000	chr11	46550000	46560000	46425000	46555000			chr11	34600000	34610000	chr11	34910000	34920000	34605000	34915000
chr11	14550000	14560000	chr11	14660000	14670000			chr11	74160000	74170000	chr11	74280000	74290000			chr11	6400000	6410000	chr11	6510000	6520000			chr11	46910000	46920000	chr11	47180000	47190000	46915000	47185000			chr11	34950000	34960000	chr11	35410000	35420000	34955000	35415000
chr11	17400000	17410000	chr11	17520000	17530000			chr11	74840000	74850000	chr11	74950000	74960000			chr11	65130000	65140000	chr11	65280000	65290000			chr11	47950000	47960000	chr11	48130000	48140000	47955000	48135000			chr11	35630000	35640000	chr11	36280000	36290000	35635000	36285000
chr11	19090000	19100000	chr11	19570000	19580000			chr11	76910000	76920000	chr11	77270000	77280000			chr11	66470000	66480000	chr11	66580000	66590000			chr11	550000	560000	chr11	730000	740000	555000	735000			chr11	3870000	3880000	chr11	4090000	4100000	3875000	4095000
chr11	2200000	2210000	chr11	2310000	2320000			chr11	82200000	82210000	chr11	82390000	82400000			chr11	72540000	72550000	chr11	72880000	72890000			chr11	56880000	56890000	chr11	57010000	57020000	56885000	57015000			chr11	44110000	44120000	chr11	44550000	44560000	44115000	44555000
chr11	2210000	2220000	chr11	2440000	2450000			chr11	86650000	86660000	chr11	86990000	87000000			chr11	73960000	73970000	chr11	74150000	74160000			chr11	60110000	60120000	chr11	60380000	60390000	60115000	60385000			chr11	44950000	44960000	chr11	45120000	45130000	44955000	45125000
chr11	2320000	2330000	chr11	2430000	2440000			chr11	8710000	8720000	chr11	8820000	8830000			chr11	74160000	74170000	chr11	74280000	74290000			chr11	60140000	60150000	chr11	60240000	60250000	60145000	60245000			chr11	46410000	46420000	chr11	46550000	46560000	46415000	46555000
chr11	2450000	2460000	chr11	2550000	2560000			chr11	92970000	92980000	chr11	93270000	93280000			chr11	74830000	74840000	chr11	74950000	74960000			chr11	61720000	61730000	chr11	61840000	61850000	61725000	61845000			chr11	47950000	47960000	chr11	48130000	48140000	47955000	48135000
chr11	33880000	33890000	chr11	33990000	34000000			chr11	94880000	94890000	chr11	95490000	95500000			chr11	76520000	76530000	chr11	76630000	76640000			chr11	62490000	62500000	chr11	62620000	62630000	62495000	62625000			chr11	49250000	49260000	chr11	49540000	49550000	49255000	49545000
chr11	34020000	34030000	chr11	34150000	34160000			chr11	9560000	9570000	chr11	9760000	9770000			chr11	82200000	82210000	chr11	82400000	82410000			chr11	64120000	64130000	chr11	64410000	64420000	64125000	64415000			chr11	56880000	56890000	chr11	57000000	57010000	56885000	57005000
chr11	34190000	34200000	chr11	34370000	34380000			chr11	9640000	9650000	chr11	9750000	9760000			chr11	85750000	85760000	chr11	85900000	85910000			chr11	6550000	6560000	chr11	6720000	6730000	6555000	6725000			chr11	57120000	57130000	chr11	57400000	57410000	57125000	57405000
chr11	34600000	34610000	chr11	34900000	34910000			chr12	106760000	106770000	chr12	107310000	107320000			chr11	86160000	86170000	chr11	86510000	86520000			chr11	65650000	65660000	chr11	65760000	65770000	65655000	65765000			chr11	58440000	58450000	chr11	58550000	58560000	58445000	58555000
chr11	36320000	36330000	chr11	36510000	36520000			chr12	108160000	108170000	chr12	108280000	108290000			chr11	86340000	86350000	chr11	86510000	86520000			chr11	67390000	67400000	chr11	67560000	67570000	67395000	67565000			chr11	59050000	59060000	chr11	59180000	59190000	59055000	59185000
chr11	3870000	3880000	chr11	4090000	4100000			chr12	108960000	108970000	chr12	109340000	109350000			chr11	94350000	94360000	chr11	94490000	94500000			chr11	68860000	68870000	chr11	69460000	69470000	68865000	69465000			chr11	59590000	59600000	chr11	59890000	59900000	59595000	59895000
chr11	44950000	44960000	chr11	45120000	45130000			chr12	109050000	109060000	chr12	109190000	109200000			chr12	10180000	10190000	chr12	10290000	10300000			chr11	69500000	69510000	chr11	69690000	69700000	69505000	69695000			chr11	6040000	6050000	chr11	6330000	6340000	6045000	6335000
chr11	46900000	46910000	chr11	47180000	47190000			chr12	109700000	109710000	chr12	109820000	109830000			chr12	108980000	108990000	chr12	109340000	109350000			chr11	72180000	72190000	chr11	72390000	72400000	72185000	72395000			chr11	60590000	60600000	chr11	60950000	60960000	60595000	60955000
chr11	47480000	47490000	chr11	47640000	47650000			chr12	110540000	110550000	chr12	110680000	110690000			chr12	109200000	109210000	chr12	109340000	109350000			chr11	73960000	73970000	chr11	74280000	74290000	73965000	74285000			chr11	62200000	62210000	chr11	62310000	62320000	62205000	62315000
chr11	59590000	59600000	chr11	59880000	59890000			chr12	111460000	111470000	chr12	111600000	111610000			chr12	109690000	109700000	chr12	109810000	109820000			chr11	74160000	74170000	chr11	74280000	74290000	74165000	74285000			chr11	62670000	62680000	chr11	62790000	62800000	62675000	62795000
chr11	62190000	62200000	chr11	62310000	62320000			chr12	113750000	113760000	chr12	113860000	113870000			chr12	112630000	112640000	chr12	112830000	112840000			chr11	75600000	75610000	chr11	75860000	75870000	75605000	75865000			chr11	63370000	63380000	chr11	63490000	63500000	63375000	63495000
chr11	62500000	62510000	chr11	62620000	62630000			chr12	121980000	121990000	chr12	122110000	122120000			chr12	121990000	122000000	chr12	122110000	122120000			chr11	84100000	84110000	chr11	84220000	84230000	84105000	84225000			chr11	65650000	65660000	chr11	65750000	65760000	65655000	65755000
chr11	63240000	63250000	chr11	63370000	63380000			chr12	123120000	123130000	chr12	123230000	123240000			chr12	1220000	1230000	chr12	1680000	1690000			chr11	8710000	8720000	chr11	8830000	8840000	8715000	8835000			chr11	66460000	66470000	chr11	66600000	66610000	66465000	66605000
chr11	6400000	6410000	chr11	6520000	6530000			chr12	124830000	124840000	chr12	125240000	125250000			chr12	122350000	122360000	chr12	122460000	122470000			chr11	9630000	9640000	chr11	9770000	9780000	9635000	9775000			chr11	67420000	67430000	chr11	67560000	67570000	67425000	67565000
chr11	64880000	64890000	chr11	65020000	65030000			chr12	12520000	12530000	chr12	12850000	12860000			chr12	123120000	123130000	chr12	123230000	123240000			chr12	109250000	109260000	chr12	109340000	109350000	109255000	109345000			chr11	68880000	68890000	chr11	69460000	69470000	68885000	69465000
chr11	65650000	65660000	chr11	65760000	65770000			chr12	12540000	12550000	chr12	12710000	12720000			chr12	123910000	123920000	chr12	124060000	124070000			chr12	111760000	111770000	chr12	111880000	111890000	111765000	111885000			chr11	74160000	74170000	chr11	74280000	74290000	74165000	74285000
chr11	68970000	68980000	chr11	69060000	69070000			chr12	132320000	132330000	chr12	132420000	132430000			chr12	13170000	13180000	chr12	13360000	13370000			chr12	113630000	113640000	chr12	113740000	113750000	113635000	113745000			chr11	74730000	74740000	chr11	74840000	74850000	74735000	74845000
chr11	72180000	72190000	chr11	72370000	72380000			chr12	13250000	13260000	chr12	13350000	13360000			chr12	13240000	13250000	chr12	13350000	13360000			chr12	116710000	116720000	chr12	116830000	116840000	116715000	116835000			chr11	75920000	75930000	chr11	76020000	76030000	75925000	76025000
chr11	72540000	72550000	chr11	72880000	72890000			chr12	14410000	14420000	chr12	14520000	14530000			chr12	1750000	1760000	chr12	1890000	1900000			chr12	121020000	121030000	chr12	121150000	121160000	121025000	121155000			chr11	8400000	8410000	chr11	8570000	8580000	8405000	8575000
chr11	72620000	72630000	chr11	72850000	72860000			chr12	29220000	29230000	chr12	29470000	29480000			chr12	18290000	18300000	chr12	18370000	18380000			chr12	121550000	121560000	chr12	121660000	121670000	121555000	121665000			chr11	85770000	85780000	chr11	85910000	85920000	85775000	85915000
chr11	73110000	73120000	chr11	73360000	73370000			chr12	31000000	31010000	chr12	31140000	31150000			chr12	1900000	1910000	chr12	2040000	2050000			chr12	122350000	122360000	chr12	122460000	122470000	122355000	122465000			chr11	94350000	94360000	chr11	94480000	94490000	94355000	94485000
chr11	73970000	73980000	chr11	74160000	74170000			chr12	31550000	31560000	chr12	31780000	31790000			chr12	25390000	25400000	chr12	25530000	25540000			chr12	123120000	123130000	chr12	123230000	123240000	123125000	123235000			chr11	9630000	9640000	chr11	9750000	9760000	9635000	9755000
chr11	77920000	77930000	chr11	78130000	78140000			chr12	32600000	32610000	chr12	32810000	32820000			chr12	26270000	26280000	chr12	26420000	26430000			chr12	132980000	132990000	chr12	133190000	133200000	132985000	133195000			chr12	108150000	108160000	chr12	108280000	108290000	108155000	108285000
chr11	82200000	82210000	chr11	82400000	82410000			chr12	39310000	39320000	chr12	39490000	39500000			chr12	29230000	29240000	chr12	29470000	29480000			chr12	26270000	26280000	chr12	26420000	26430000	26275000	26425000			chr12	109050000	109060000	chr12	109190000	109200000	109055000	109195000
chr11	85390000	85400000	chr11	85530000	85540000			chr12	45560000	45570000	chr12	45770000	45780000			chr12	31000000	31010000	chr12	31140000	31150000			chr12	29240000	29250000	chr12	29460000	29470000	29245000	29465000			chr12	109440000	109450000	chr12	109520000	109530000	109445000	109525000
chr11	85750000	85760000	chr11	85900000	85910000			chr12	48120000	48130000	chr12	48230000	48240000			chr12	31550000	31560000	chr12	31780000	31790000			chr12	31000000	31010000	chr12	31130000	31140000	31005000	31135000			chr12	109700000	109710000	chr12	109820000	109830000	109705000	109825000
chr11	94880000	94890000	chr11	95490000	95500000			chr12	49750000	49760000	chr12	49900000	49910000			chr12	32600000	32610000	chr12	32820000	32830000			chr12	31800000	31810000	chr12	32460000	32470000	31805000	32465000			chr12	110920000	110930000	chr12	111030000	111040000	110925000	111035000
chr12	105560000	105570000	chr12	105770000	105780000			chr12	52550000	52560000	chr12	52700000	52710000			chr12	39310000	39320000	chr12	39490000	39500000			chr12	31840000	31850000	chr12	32100000	32110000	31845000	32105000			chr12	113750000	113760000	chr12	113860000	113870000	113755000	113865000
chr12	109050000	109060000	chr12	109190000	109200000			chr12	53940000	53950000	chr12	54050000	54060000			chr12	41010000	41020000	chr12	41310000	41320000			chr12	32210000	32220000	chr12	32460000	32470000	32215000	32465000			chr12	116710000	116720000	chr12	116840000	116850000	116715000	116845000
chr12	109250000	109260000	chr12	109350000	109360000			chr12	54400000	54410000	chr12	54580000	54590000			chr12	45940000	45950000	chr12	46120000	46130000			chr12	32600000	32610000	chr12	32810000	32820000	32605000	32815000			chr12	121030000	121040000	chr12	121150000	121160000	121035000	121155000
chr12	109260000	109270000	chr12	109340000	109350000			chr12	560000	570000	chr12	650000	660000			chr12	49480000	49490000	chr12	49630000	49640000			chr12	39310000	39320000	chr12	39490000	39500000	39315000	39495000			chr12	121990000	122000000	chr12	122110000	122120000	121995000	122115000
chr12	109700000	109710000	chr12	109820000	109830000			chr12	56680000	56690000	chr12	56850000	56860000			chr12	51210000	51220000	chr12	51360000	51370000			chr12	47450000	47460000	chr12	47700000	47710000	47455000	47705000			chr12	123120000	123130000	chr12	123230000	123240000	123125000	123235000
chr12	111770000	111780000	chr12	111880000	111890000			chr12	57230000	57240000	chr12	57380000	57390000			chr12	51810000	51820000	chr12	51920000	51930000			chr12	49240000	49250000	chr12	49370000	49380000	49245000	49375000			chr12	123520000	123530000	chr12	123630000	123640000	123525000	123635000
chr12	112630000	112640000	chr12	112830000	112840000			chr12	57460000	57470000	chr12	57570000	57580000			chr12	53930000	53940000	chr12	54060000	54070000			chr12	49750000	49760000	chr12	49910000	49920000	49755000	49915000			chr12	1750000	1760000	chr12	1890000	1900000	1755000	1895000
chr12	113750000	113760000	chr12	113860000	113870000			chr12	6170000	6180000	chr12	6380000	6390000			chr12	54400000	54410000	chr12	54590000	54600000			chr12	51810000	51820000	chr12	51920000	51930000	51815000	51925000			chr12	25140000	25150000	chr12	25270000	25280000	25145000	25275000
chr12	121510000	121520000	chr12	121660000	121670000			chr12	64060000	64070000	chr12	64190000	64200000			chr12	57150000	57160000	chr12	57380000	57390000			chr12	52540000	52550000	chr12	52720000	52730000	52545000	52725000			chr12	25390000	25400000	chr12	25540000	25550000	25395000	25545000
chr12	122350000	122360000	chr12	122460000	122470000			chr12	64230000	64240000	chr12	64640000	64650000			chr12	57410000	57420000	chr12	57570000	57580000			chr12	55570000	55580000	chr12	56010000	56020000	55575000	56015000			chr12	27560000	27570000	chr12	27790000	27800000	27565000	27795000
chr12	123120000	123130000	chr12	123230000	123240000			chr12	64940000	64950000	chr12	65080000	65090000			chr12	75720000	75730000	chr12	75890000	75900000			chr12	55840000	55850000	chr12	56000000	56010000	55845000	56005000			chr12	29230000	29240000	chr12	29470000	29480000	29235000	29475000
chr12	124520000	124530000	chr12	124800000	124810000			chr12	7050000	7060000	chr12	7150000	7160000			chr12	78390000	78400000	chr12	78510000	78520000			chr12	57150000	57160000	chr12	57390000	57400000	57155000	57395000			chr12	31010000	31020000	chr12	31130000	31140000	31015000	31135000
chr12	12520000	12530000	chr12	12840000	12850000			chr12	77010000	77020000	chr12	77180000	77190000			chr12	96460000	96470000	chr12	96600000	96610000			chr12	57230000	57240000	chr12	57370000	57380000	57235000	57375000			chr12	31560000	31570000	chr12	31780000	31790000	31565000	31785000
chr12	13250000	13260000	chr12	13350000	13360000			chr12	78390000	78400000	chr12	78510000	78520000			chr12	9770000	9780000	chr12	9870000	9880000			chr12	62970000	62980000	chr12	63190000	63200000	62975000	63195000			chr12	32600000	32610000	chr12	32810000	32820000	32605000	32815000
chr12	1900000	1910000	chr12	2040000	2050000			chr12	89440000	89450000	chr12	89850000	89860000			chr13	111590000	111600000	chr13	111700000	111710000			chr12	740000	750000	chr12	850000	860000	745000	855000			chr12	53270000	53280000	chr12	53370000	53380000	53275000	53375000
chr12	29240000	29250000	chr12	29460000	29470000			chr12	91340000	91350000	chr12	91730000	91740000			chr13	24600000	24610000	chr13	24790000	24800000			chr12	76450000	76460000	chr12	76740000	76750000	76455000	76745000			chr12	53930000	53940000	chr12	54060000	54070000	53935000	54065000
chr12	32510000	32520000	chr12	32820000	32830000			chr12	93380000	93390000	chr12	93780000	93790000			chr13	27950000	27960000	chr13	28400000	28410000			chr12	77020000	77030000	chr12	77180000	77190000	77025000	77185000			chr12	54400000	54410000	chr12	54590000	54600000	54405000	54595000
chr12	32600000	32610000	chr12	32810000	32820000			chr12	94530000	94540000	chr12	94920000	94930000			chr13	44480000	44490000	chr13	45010000	45020000			chr12	89430000	89440000	chr12	89850000	89860000	89435000	89855000			chr12	54610000	54620000	chr12	54760000	54770000	54615000	54765000
chr12	32910000	32920000	chr12	33060000	33070000			chr12	96450000	96460000	chr12	96610000	96620000			chr13	45620000	45630000	chr13	45850000	45860000			chr12	91360000	91370000	chr12	91720000	91730000	91365000	91725000			chr12	57230000	57240000	chr12	57380000	57390000	57235000	57385000
chr12	39310000	39320000	chr12	39490000	39500000			chr13	111110000	111120000	chr13	111230000	111240000			chr13	49170000	49180000	chr13	49330000	49340000			chr12	93890000	93900000	chr12	94480000	94490000	93895000	94485000			chr12	6170000	6180000	chr12	6290000	6300000	6175000	6295000
chr12	4500000	4510000	chr12	4630000	4640000			chr13	24580000	24590000	chr13	24790000	24800000			chr13	49870000	49880000	chr13	50180000	50190000			chr12	96460000	96470000	chr12	96600000	96610000	96465000	96605000			chr12	62990000	63000000	chr12	63180000	63190000	62995000	63185000
chr12	50360000	50370000	chr12	50470000	50480000			chr13	32000000	32010000	chr13	32310000	32320000			chr13	49890000	49900000	chr13	50000000	50010000			chr13	110870000	110880000	chr13	111090000	111100000	110875000	111095000			chr12	64230000	64240000	chr12	64640000	64650000	64235000	64645000
chr12	51210000	51220000	chr12	51370000	51380000			chr13	44470000	44480000	chr13	44610000	44620000			chr13	97680000	97690000	chr13	98000000	98010000			chr13	20770000	20780000	chr13	21050000	21060000	20775000	21055000			chr12	66380000	66390000	chr12	66480000	66490000	66385000	66485000
chr12	51810000	51820000	chr12	51920000	51930000			chr13	44470000	44480000	chr13	45040000	45050000			chr14	100990000	101000000	chr14	101110000	101120000			chr13	21060000	21070000	chr13	21480000	21490000	21065000	21485000			chr12	70270000	70280000	chr12	71120000	71130000	70275000	71125000
chr12	53930000	53940000	chr12	54060000	54070000			chr13	46580000	46590000	chr13	46700000	46710000			chr14	104270000	104280000	chr14	104440000	104450000			chr13	27950000	27960000	chr13	28380000	28390000	27955000	28385000			chr12	77010000	77020000	chr12	77180000	77190000	77015000	77185000
chr12	54390000	54400000	chr12	54590000	54600000			chr13	49180000	49190000	chr13	49300000	49310000			chr14	21160000	21170000	chr14	21440000	21450000			chr13	28420000	28430000	chr13	28540000	28550000	28425000	28545000			chr12	78120000	78130000	chr12	78310000	78320000	78125000	78315000
chr12	560000	570000	chr12	650000	660000			chr13	51720000	51730000	chr13	51860000	51870000			chr14	21170000	21180000	chr14	21320000	21330000			chr13	28900000	28910000	chr13	29200000	29210000	28905000	29205000			chr12	93900000	93910000	chr12	94490000	94500000	93905000	94495000
chr12	57230000	57240000	chr12	57380000	57390000			chr13	78160000	78170000	chr13	78330000	78340000			chr14	35900000	35910000	chr14	36150000	36160000			chr13	31250000	31260000	chr13	31370000	31380000	31255000	31375000			chr12	94530000	94540000	chr12	94920000	94930000	94535000	94925000
chr12	62830000	62840000	chr12	62970000	62980000			chr13	79990000	80000000	chr13	80120000	80130000			chr14	55030000	55040000	chr14	55240000	55250000			chr13	44500000	44510000	chr13	44610000	44620000	44505000	44615000			chr12	96450000	96460000	chr12	96600000	96610000	96455000	96605000
chr12	65700000	65710000	chr12	66430000	66440000			chr13	95840000	95850000	chr13	96050000	96060000			chr14	58970000	58980000	chr14	59090000	59100000			chr13	47060000	47070000	chr13	47310000	47320000	47065000	47315000			chr12	9780000	9790000	chr12	9870000	9880000	9785000	9875000
chr12	70960000	70970000	chr12	71110000	71120000			chr14	100990000	101000000	chr14	101110000	101120000			chr14	59590000	59600000	chr14	59910000	59920000			chr13	49870000	49880000	chr13	50180000	50190000	49875000	50185000			chr13	111590000	111600000	chr13	111700000	111710000	111595000	111705000
chr12	7830000	7840000	chr12	7960000	7970000			chr14	102560000	102570000	chr14	102770000	102780000			chr14	61930000	61940000	chr14	62180000	62190000			chr13	51700000	51710000	chr13	51840000	51850000	51705000	51845000			chr13	24590000	24600000	chr13	24790000	24800000	24595000	24795000
chr12	93380000	93390000	chr12	93790000	93800000			chr14	105830000	105840000	chr14	105990000	106000000			chr14	64810000	64820000	chr14	64940000	64950000			chr13	52020000	52030000	chr13	52150000	52160000	52025000	52155000			chr13	25150000	25160000	chr13	25550000	25560000	25155000	25555000
chr12	94530000	94540000	chr12	94920000	94930000			chr14	21160000	21170000	chr14	21320000	21330000			chr14	67890000	67900000	chr14	68030000	68040000			chr14	102990000	103000000	chr14	103140000	103150000	102995000	103145000			chr13	27940000	27950000	chr13	28390000	28400000	27945000	28395000
chr12	96450000	96460000	chr12	96600000	96610000			chr14	21320000	21330000	chr14	21440000	21450000			chr14	70050000	70060000	chr14	70190000	70200000			chr14	21160000	21170000	chr14	21320000	21330000	21165000	21325000			chr13	30160000	30170000	chr13	30280000	30290000	30165000	30285000
chr12	98930000	98940000	chr12	99040000	99050000			chr14	50360000	50370000	chr14	50460000	50470000			chr14	72980000	72990000	chr14	73370000	73380000			chr14	21700000	21710000	chr14	21840000	21850000	21705000	21845000			chr13	44480000	44490000	chr13	45010000	45020000	44485000	45015000
chr13	27940000	27950000	chr13	28400000	28410000			chr14	55020000	55030000	chr14	55240000	55250000			chr14	74570000	74580000	chr14	74710000	74720000			chr14	35890000	35900000	chr14	36150000	36160000	35895000	36155000			chr13	49170000	49180000	chr13	49320000	49330000	49175000	49325000
chr13	31810000	31820000	chr13	31990000	32000000			chr14	55030000	55040000	chr14	55160000	55170000			chr14	74820000	74830000	chr14	74940000	74950000			chr14	50330000	50340000	chr14	50570000	50580000	50335000	50575000			chr13	77900000	77910000	chr13	78040000	78050000	77905000	78045000
chr13	44480000	44490000	chr13	45010000	45020000			chr14	59590000	59600000	chr14	59900000	59910000			chr14	75600000	75610000	chr14	75770000	75780000			chr14	55030000	55040000	chr14	55230000	55240000	55035000	55235000			chr13	78170000	78180000	chr13	78320000	78330000	78175000	78325000
chr13	49870000	49880000	chr13	50180000	50190000			chr14	65260000	65270000	chr14	65370000	65380000			chr14	75770000	75780000	chr14	75950000	75960000			chr14	59610000	59620000	chr14	59900000	59910000	59615000	59905000			chr13	80000000	80010000	chr13	80110000	80120000	80005000	80115000
chr13	51720000	51730000	chr13	51850000	51860000			chr14	70050000	70060000	chr14	70190000	70200000			chr14	77370000	77380000	chr14	77520000	77530000			chr14	67890000	67900000	chr14	68030000	68040000	67895000	68035000			chr13	80600000	80610000	chr13	80910000	80920000	80605000	80915000
chr13	78340000	78350000	chr13	78690000	78700000			chr14	71290000	71300000	chr14	71420000	71430000			chr14	81730000	81740000	chr14	81910000	81920000			chr14	73760000	73770000	chr14	73930000	73940000	73765000	73935000			chr14	21160000	21170000	chr14	21320000	21330000	21165000	21325000
chr13	99920000	99930000	chr13	100080000	100090000			chr14	73770000	73780000	chr14	73930000	73940000			chr14	88480000	88490000	chr14	88620000	88630000			chr14	73970000	73980000	chr14	74090000	74100000	73975000	74095000			chr14	21330000	21340000	chr14	21430000	21440000	21335000	21435000
chr14	103550000	103560000	chr14	103750000	103760000			chr14	74570000	74580000	chr14	74710000	74720000			chr14	91370000	91380000	chr14	91630000	91640000			chr14	74580000	74590000	chr14	74710000	74720000	74585000	74715000			chr14	24800000	24810000	chr14	24900000	24910000	24805000	24905000
chr14	21160000	21170000	chr14	21320000	21330000			chr14	75590000	75600000	chr14	75770000	75780000			chr14	91640000	91650000	chr14	91750000	91760000			chr14	75590000	75600000	chr14	75750000	75760000	75595000	75755000			chr14	58980000	58990000	chr14	59090000	59100000	58985000	59095000
chr14	21690000	21700000	chr14	21860000	21870000			chr14	75770000	75780000	chr14	75950000	75960000			chr14	92110000	92120000	chr14	92350000	92360000			chr14	75770000	75780000	chr14	75950000	75960000	75775000	75955000			chr14	59100000	59110000	chr14	59290000	59300000	59105000	59295000
chr14	24180000	24190000	chr14	24380000	24390000			chr14	77370000	77380000	chr14	77530000	77540000			chr14	96560000	96570000	chr14	96740000	96750000			chr14	76980000	76990000	chr14	77100000	77110000	76985000	77105000			chr14	59590000	59600000	chr14	59910000	59920000	59595000	59915000
chr14	50320000	50330000	chr14	50570000	50580000			chr14	91640000	91650000	chr14	91750000	91760000			chr14	96760000	96770000	chr14	96880000	96890000			chr14	77370000	77380000	chr14	77530000	77540000	77375000	77535000			chr14	67890000	67900000	chr14	68030000	68040000	67895000	68035000
chr14	50870000	50880000	chr14	50980000	50990000			chr15	101660000	101670000	chr15	101780000	101790000			chr15	101210000	101220000	chr15	101400000	101410000			chr14	81730000	81740000	chr14	81910000	81920000	81735000	81915000			chr14	70050000	70060000	chr14	70190000	70200000	70055000	70195000
chr14	55010000	55020000	chr14	55240000	55250000			chr15	38850000	38860000	chr15	38970000	38980000			chr15	101550000	101560000	chr15	101800000	101810000			chr14	88480000	88490000	chr14	88620000	88630000	88485000	88625000			chr14	70280000	70290000	chr14	70490000	70500000	70285000	70495000
chr14	59590000	59600000	chr14	59910000	59920000			chr15	39460000	39470000	chr15	39860000	39870000			chr15	101820000	101830000	chr15	102190000	102200000			chr14	90860000	90870000	chr14	91160000	91170000	90865000	91165000			chr14	73760000	73770000	chr14	73930000	73940000	73765000	73935000
chr14	61930000	61940000	chr14	62180000	62190000			chr15	40330000	40340000	chr15	40450000	40460000			chr15	32950000	32960000	chr15	33290000	33300000			chr14	91640000	91650000	chr14	91750000	91760000	91645000	91755000			chr14	75600000	75610000	chr14	75760000	75770000	75605000	75765000
chr14	67890000	67900000	chr14	68030000	68040000			chr15	45750000	45760000	chr15	45900000	45910000			chr15	34530000	34540000	chr15	34630000	34640000			chr15	101620000	101630000	chr15	101800000	101810000	101625000	101805000			chr14	75770000	75780000	chr14	75950000	75960000	75775000	75955000
chr14	70050000	70060000	chr14	70190000	70200000			chr15	51950000	51960000	chr15	52060000	52070000			chr15	38850000	38860000	chr15	38970000	38980000			chr15	101840000	101850000	chr15	102180000	102190000	101845000	102185000			chr14	77340000	77350000	chr14	77530000	77540000	77345000	77535000
chr14	70290000	70300000	chr14	70490000	70500000			chr15	56540000	56550000	chr15	56720000	56730000			chr15	40080000	40090000	chr15	40310000	40320000			chr15	40340000	40350000	chr15	40470000	40480000	40345000	40475000			chr14	81730000	81740000	chr14	81920000	81930000	81735000	81925000
chr14	71290000	71300000	chr14	71420000	71430000			chr15	57630000	57640000	chr15	57810000	57820000			chr15	41190000	41200000	chr15	41310000	41320000			chr15	45750000	45760000	chr15	45900000	45910000	45755000	45905000			chr14	91640000	91650000	chr14	91750000	91760000	91645000	91755000
chr14	71790000	71800000	chr14	72200000	72210000			chr15	58370000	58380000	chr15	58480000	58490000			chr15	51940000	51950000	chr15	52060000	52070000			chr15	51940000	51950000	chr15	52050000	52060000	51945000	52055000			chr14	93700000	93710000	chr14	94080000	94090000	93705000	94085000
chr14	73760000	73770000	chr14	73930000	73940000			chr15	59660000	59670000	chr15	59780000	59790000			chr15	52550000	52560000	chr15	53020000	53030000			chr15	57630000	57640000	chr15	57810000	57820000	57635000	57815000			chr14	94120000	94130000	chr14	94360000	94370000	94125000	94365000
chr14	75600000	75610000	chr14	75760000	75770000			chr15	63140000	63150000	chr15	63340000	63350000			chr15	56540000	56550000	chr15	56710000	56720000			chr15	58040000	58050000	chr15	58150000	58160000	58045000	58155000			chr14	97040000	97050000	chr14	97200000	97210000	97045000	97205000
chr14	90430000	90440000	chr14	90700000	90710000			chr15	63580000	63590000	chr15	63690000	63700000			chr15	57220000	57230000	chr15	57420000	57430000			chr15	65320000	65330000	chr15	65430000	65440000	65325000	65435000			chr14	99980000	99990000	chr14	100090000	100100000	99985000	100095000
chr14	93410000	93420000	chr14	93620000	93630000			chr15	64040000	64050000	chr15	64340000	64350000			chr15	57630000	57640000	chr15	57810000	57820000			chr15	67230000	67240000	chr15	67590000	67600000	67235000	67595000			chr15	101830000	101840000	chr15	102190000	102200000	101835000	102195000
chr14	93690000	93700000	chr14	94080000	94090000			chr15	67740000	67750000	chr15	68120000	68130000			chr15	64720000	64730000	chr15	64950000	64960000			chr15	67790000	67800000	chr15	68120000	68130000	67795000	68125000			chr15	41040000	41050000	chr15	41180000	41190000	41045000	41185000
chr14	96560000	96570000	chr14	96740000	96750000			chr15	68150000	68160000	chr15	68440000	68450000			chr15	66670000	66680000	chr15	66770000	66780000			chr15	68150000	68160000	chr15	68350000	68360000	68155000	68355000			chr15	41190000	41200000	chr15	41310000	41320000	41195000	41315000
chr15	101660000	101670000	chr15	101780000	101790000			chr15	68540000	68550000	chr15	68670000	68680000			chr15	73080000	73090000	chr15	73370000	73380000			chr15	68150000	68160000	chr15	68440000	68450000	68155000	68445000			chr15	45750000	45760000	chr15	45900000	45910000	45755000	45905000
chr15	32950000	32960000	chr15	33280000	33290000			chr15	69350000	69360000	chr15	69520000	69530000			chr15	73850000	73860000	chr15	73990000	74000000			chr15	68850000	68860000	chr15	68960000	68970000	68855000	68965000			chr15	50970000	50980000	chr15	51160000	51170000	50975000	51165000
chr15	41040000	41050000	chr15	41190000	41200000			chr15	73590000	73600000	chr15	73920000	73930000			chr15	74420000	74430000	chr15	74590000	74600000			chr15	74420000	74430000	chr15	74610000	74620000	74425000	74615000			chr15	51940000	51950000	chr15	52060000	52070000	51945000	52065000
chr15	41190000	41200000	chr15	41310000	41320000			chr15	74920000	74930000	chr15	75050000	75060000			chr15	74670000	74680000	chr15	74780000	74790000			chr15	74660000	74670000	chr15	74910000	74920000	74665000	74915000			chr15	52270000	52280000	chr15	52370000	52380000	52275000	52375000
chr15	45750000	45760000	chr15	45890000	45900000			chr15	78250000	78260000	chr15	78390000	78400000			chr15	74670000	74680000	chr15	74910000	74920000			chr15	74920000	74930000	chr15	75050000	75060000	74925000	75055000			chr15	52270000	52280000	chr15	52430000	52440000	52275000	52435000
chr15	47790000	47800000	chr15	48000000	48010000			chr15	78400000	78410000	chr15	78530000	78540000			chr15	74920000	74930000	chr15	75050000	75060000			chr15	75320000	75330000	chr15	75490000	75500000	75325000	75495000			chr15	55500000	55510000	chr15	55720000	55730000	55505000	55725000
chr15	50440000	50450000	chr15	50600000	50610000			chr15	81560000	81570000	chr15	81690000	81700000			chr15	75330000	75340000	chr15	75490000	75500000			chr15	78410000	78420000	chr15	78530000	78540000	78415000	78535000			chr15	57630000	57640000	chr15	57820000	57830000	57635000	57825000
chr15	50970000	50980000	chr15	51180000	51190000			chr15	90290000	90300000	chr15	90420000	90430000			chr15	78400000	78410000	chr15	78530000	78540000			chr15	78600000	78610000	chr15	78710000	78720000	78605000	78715000			chr15	59530000	59540000	chr15	59640000	59650000	59535000	59645000
chr15	51940000	51950000	chr15	52060000	52070000			chr15	91040000	91050000	chr15	91170000	91180000			chr15	79190000	79200000	chr15	79310000	79320000			chr15	79320000	79330000	chr15	79470000	79480000	79325000	79475000			chr15	59820000	59830000	chr15	59930000	59940000	59825000	59935000
chr15	63580000	63590000	chr15	63690000	63700000			chr15	92390000	92400000	chr15	92620000	92630000			chr15	81560000	81570000	chr15	81690000	81700000			chr15	86270000	86280000	chr15	86380000	86390000	86275000	86385000			chr15	63590000	63600000	chr15	63690000	63700000	63595000	63695000
chr15	63760000	63770000	chr15	63880000	63890000			chr15	93570000	93580000	chr15	94660000	94670000			chr15	88800000	88810000	chr15	88990000	89000000			chr15	89440000	89450000	chr15	89570000	89580000	89445000	89575000			chr15	64500000	64510000	chr15	64640000	64650000	64505000	64645000
chr15	65480000	65490000	chr15	65580000	65590000			chr15	94700000	94710000	chr15	94860000	94870000			chr15	89440000	89450000	chr15	89560000	89570000			chr15	89600000	89610000	chr15	89710000	89720000	89605000	89715000			chr15	68160000	68170000	chr15	68440000	68450000	68165000	68445000
chr15	66650000	66660000	chr15	66790000	66800000			chr15	98850000	98860000	chr15	98960000	98970000			chr15	89590000	89600000	chr15	89720000	89730000			chr15	90300000	90310000	chr15	90410000	90420000	90305000	90415000			chr15	70970000	70980000	chr15	71100000	71110000	70975000	71105000
chr15	67240000	67250000	chr15	67370000	67380000			chr16	11070000	11080000	chr16	11340000	11350000			chr15	90300000	90310000	chr15	90410000	90420000			chr15	90860000	90870000	chr15	91030000	91040000	90865000	91035000			chr15	73080000	73090000	chr15	73360000	73370000	73085000	73365000
chr15	68850000	68860000	chr15	68960000	68970000			chr16	11500000	11510000	chr16	11610000	11620000			chr15	90860000	90870000	chr15	91020000	91030000			chr15	91600000	91610000	chr15	91810000	91820000	91605000	91815000			chr15	73860000	73870000	chr15	73990000	74000000	73865000	73995000
chr15	69350000	69360000	chr15	69510000	69520000			chr16	11620000	11630000	chr16	11730000	11740000			chr15	91840000	91850000	chr15	92620000	92630000			chr15	94540000	94550000	chr15	94650000	94660000	94545000	94655000			chr15	74430000	74440000	chr15	74580000	74590000	74435000	74585000
chr15	74920000	74930000	chr15	75030000	75040000			chr16	19180000	19190000	chr16	19370000	19380000			chr15	94710000	94720000	chr15	94860000	94870000			chr15	98850000	98860000	chr15	98960000	98970000	98855000	98965000			chr15	74920000	74930000	chr15	75050000	75060000	74925000	75055000
chr15	74920000	74930000	chr15	75110000	75120000			chr16	23810000	23820000	chr16	24020000	24030000			chr15	98840000	98850000	chr15	98960000	98970000			chr15	99810000	99820000	chr15	100250000	100260000	99815000	100255000			chr15	75330000	75340000	chr15	75490000	75500000	75335000	75495000
chr15	75330000	75340000	chr15	75490000	75500000			chr16	25060000	25070000	chr16	25230000	25240000			chr15	99640000	99650000	chr15	99750000	99760000			chr16	10410000	10420000	chr16	10600000	10610000	10415000	10605000			chr15	78400000	78410000	chr15	78530000	78540000	78405000	78535000
chr15	78240000	78250000	chr15	78400000	78410000			chr16	3350000	3360000	chr16	3470000	3480000			chr15	99820000	99830000	chr15	100240000	100250000			chr16	10610000	10620000	chr16	10820000	10830000	10615000	10825000			chr15	78600000	78610000	chr15	78710000	78720000	78605000	78715000
chr15	81270000	81280000	chr15	81390000	81400000			chr16	3580000	3590000	chr16	3700000	3710000			chr16	10610000	10620000	chr16	10820000	10830000			chr16	11500000	11510000	chr16	11620000	11630000	11505000	11625000			chr15	80860000	80870000	chr15	81070000	81080000	80865000	81075000
chr15	81440000	81450000	chr15	81550000	81560000			chr16	4030000	4040000	chr16	4310000	4320000			chr16	10830000	10840000	chr16	11000000	11010000			chr16	12040000	12050000	chr16	12150000	12160000	12045000	12155000			chr15	89450000	89460000	chr15	89560000	89570000	89455000	89565000
chr15	89600000	89610000	chr15	89710000	89720000			chr16	48400000	48410000	chr16	48570000	48580000			chr16	11060000	11070000	chr16	11370000	11380000			chr16	14390000	14400000	chr16	14620000	14630000	14395000	14625000			chr15	89590000	89600000	chr15	89710000	89720000	89595000	89715000
chr15	90850000	90860000	chr15	91020000	91030000			chr16	50060000	50070000	chr16	50240000	50250000			chr16	14010000	14020000	chr16	14380000	14390000			chr16	15860000	15870000	chr16	16220000	16230000	15865000	16225000			chr15	89890000	89900000	chr15	90010000	90020000	89895000	90015000
chr15	91260000	91270000	chr15	91420000	91430000			chr16	55490000	55500000	chr16	55730000	55740000			chr16	15860000	15870000	chr16	16220000	16230000			chr16	22200000	22210000	chr16	22300000	22310000	22205000	22305000			chr15	90440000	90450000	chr15	90620000	90630000	90445000	90625000
chr15	91600000	91610000	chr15	91770000	91780000			chr16	56610000	56620000	chr16	56730000	56740000			chr16	27250000	27260000	chr16	27360000	27370000			chr16	23810000	23820000	chr16	24020000	24030000	23815000	24025000			chr15	90860000	90870000	chr15	91020000	91030000	90865000	91025000
chr15	94700000	94710000	chr15	94860000	94870000			chr16	57340000	57350000	chr16	57450000	57460000			chr16	30440000	30450000	chr16	30600000	30610000			chr16	53070000	53080000	chr16	53240000	53250000	53075000	53245000			chr15	91600000	91610000	chr15	91810000	91820000	91605000	91815000
chr16	10610000	10620000	chr16	10820000	10830000			chr16	57930000	57940000	chr16	58030000	58040000			chr16	46710000	46720000	chr16	46820000	46830000			chr16	57330000	57340000	chr16	57450000	57460000	57335000	57455000			chr15	93340000	93350000	chr15	93460000	93470000	93345000	93465000
chr16	11060000	11070000	chr16	11340000	11350000			chr16	58370000	58380000	chr16	58510000	58520000			chr16	55500000	55510000	chr16	55730000	55740000			chr16	58370000	58380000	chr16	58510000	58520000	58375000	58515000			chr15	94710000	94720000	chr15	94860000	94870000	94715000	94865000
chr16	15860000	15870000	chr16	16220000	16230000			chr16	67700000	67710000	chr16	67840000	67850000			chr16	56610000	56620000	chr16	56730000	56740000			chr16	68740000	68750000	chr16	68850000	68860000	68745000	68855000			chr16	11070000	11080000	chr16	11340000	11350000	11075000	11345000
chr16	21190000	21200000	chr16	21310000	21320000			chr16	68930000	68940000	chr16	69140000	69150000			chr16	58370000	58380000	chr16	58510000	58520000			chr16	68930000	68940000	chr16	69130000	69140000	68935000	69135000			chr16	12030000	12040000	chr16	12160000	12170000	12035000	12165000
chr16	3570000	3580000	chr16	3700000	3710000			chr16	75020000	75030000	chr16	75140000	75150000			chr16	66760000	66770000	chr16	66900000	66910000			chr16	69180000	69190000	chr16	69310000	69320000	69185000	69315000			chr16	15860000	15870000	chr16	16210000	16220000	15865000	16215000
chr16	4050000	4060000	chr16	4160000	4170000			chr16	75250000	75260000	chr16	75430000	75440000			chr16	67570000	67580000	chr16	67670000	67680000			chr16	74340000	74350000	chr16	74460000	74470000	74345000	74465000			chr16	17420000	17430000	chr16	17550000	17560000	17425000	17555000
chr16	4160000	4170000	chr16	4290000	4300000			chr16	77710000	77720000	chr16	78000000	78010000			chr16	69190000	69200000	chr16	69330000	69340000			chr16	75020000	75030000	chr16	75140000	75150000	75025000	75145000			chr16	19180000	19190000	chr16	19380000	19390000	19185000	19385000
chr16	430000	440000	chr16	700000	710000			chr16	84780000	84790000	chr16	84980000	84990000			chr16	77270000	77280000	chr16	77610000	77620000			chr16	75260000	75270000	chr16	75410000	75420000	75265000	75415000			chr16	19180000	19190000	chr16	19510000	19520000	19185000	19515000
chr16	46700000	46710000	chr16	46840000	46850000			chr16	85850000	85860000	chr16	86040000	86050000			chr16	77700000	77710000	chr16	78000000	78010000			chr16	77280000	77290000	chr16	77610000	77620000	77285000	77615000			chr16	19400000	19410000	chr16	19510000	19520000	19405000	19515000
chr16	48380000	48390000	chr16	48570000	48580000			chr17	25680000	25690000	chr17	25920000	25930000			chr16	84540000	84550000	chr16	84650000	84660000			chr16	85850000	85860000	chr16	86020000	86030000	85855000	86025000			chr16	19600000	19610000	chr16	19890000	19900000	19605000	19895000
chr16	57340000	57350000	chr16	57450000	57460000			chr17	27080000	27090000	chr17	27180000	27190000			chr16	84780000	84790000	chr16	85000000	85010000			chr16	86100000	86110000	chr16	86550000	86560000	86105000	86555000			chr16	19910000	19920000	chr16	20300000	20310000	19915000	20305000
chr16	66990000	67000000	chr16	67210000	67220000			chr17	27290000	27300000	chr17	27440000	27450000			chr16	86100000	86110000	chr16	86560000	86570000			chr17	1800000	1810000	chr17	1920000	1930000	1805000	1925000			chr16	220000	230000	chr16	410000	420000	225000	415000
chr16	69200000	69210000	chr16	69320000	69330000			chr17	28130000	28140000	chr17	28250000	28260000			chr17	17790000	17800000	chr17	17930000	17940000			chr17	19890000	19900000	chr17	20010000	20020000	19895000	20015000			chr16	27190000	27200000	chr16	27370000	27380000	27195000	27375000
chr16	69430000	69440000	chr16	69590000	69600000			chr17	29870000	29880000	chr17	30240000	30250000			chr17	1960000	1970000	chr17	2150000	2160000			chr17	21030000	21040000	chr17	21180000	21190000	21035000	21185000			chr16	28980000	28990000	chr16	29080000	29090000	28985000	29085000
chr16	75030000	75040000	chr16	75140000	75150000			chr17	29880000	29890000	chr17	30160000	30170000			chr17	2740000	2750000	chr17	2910000	2920000			chr17	26090000	26100000	chr17	26200000	26210000	26095000	26205000			chr16	3570000	3580000	chr16	3700000	3710000	3575000	3705000
chr16	77260000	77270000	chr16	77610000	77620000			chr17	32520000	32530000	chr17	32680000	32690000			chr17	27690000	27700000	chr17	27840000	27850000			chr17	27290000	27300000	chr17	27430000	27440000	27295000	27435000			chr16	48400000	48410000	chr16	48560000	48570000	48405000	48565000
chr16	84540000	84550000	chr16	84650000	84660000			chr17	37140000	37150000	chr17	37300000	37310000			chr17	28130000	28140000	chr17	28250000	28260000			chr17	28130000	28140000	chr17	28260000	28270000	28135000	28265000			chr16	50050000	50060000	chr16	50240000	50250000	50055000	50245000
chr16	85850000	85860000	chr16	86020000	86030000			chr17	37430000	37440000	chr17	37540000	37550000			chr17	28440000	28450000	chr17	28600000	28610000			chr17	28450000	28460000	chr17	28650000	28660000	28455000	28655000			chr16	56610000	56620000	chr16	56730000	56740000	56615000	56735000
chr16	86100000	86110000	chr16	86550000	86560000			chr17	38210000	38220000	chr17	38330000	38340000			chr17	29560000	29570000	chr17	29670000	29680000			chr17	29880000	29890000	chr17	30160000	30170000	29885000	30165000			chr16	57620000	57630000	chr16	57740000	57750000	57625000	57745000
chr16	89390000	89400000	chr16	89540000	89550000			chr17	42280000	42290000	chr17	42420000	42430000			chr17	29880000	29890000	chr17	30160000	30170000			chr17	33480000	33490000	chr17	33870000	33880000	33485000	33875000			chr16	58370000	58380000	chr16	58520000	58530000	58375000	58525000
chr16	9010000	9020000	chr16	9120000	9130000			chr17	43350000	43360000	chr17	43460000	43470000			chr17	30780000	30790000	chr17	31080000	31090000			chr17	33630000	33640000	chr17	33850000	33860000	33635000	33855000			chr16	67290000	67300000	chr16	67440000	67450000	67295000	67445000
chr17	1260000	1270000	chr17	1410000	1420000			chr17	45570000	45580000	chr17	45700000	45710000			chr17	32520000	32530000	chr17	32680000	32690000			chr17	37780000	37790000	chr17	37890000	37900000	37785000	37895000			chr16	75030000	75040000	chr16	75140000	75150000	75035000	75145000
chr17	15160000	15170000	chr17	15400000	15410000			chr17	47480000	47490000	chr17	47630000	47640000			chr17	33320000	33330000	chr17	33440000	33450000			chr17	38170000	38180000	chr17	38320000	38330000	38175000	38325000			chr16	77260000	77270000	chr16	77620000	77630000	77265000	77625000
chr17	19260000	19270000	chr17	19350000	19360000			chr17	47650000	47660000	chr17	47760000	47770000			chr17	33620000	33630000	chr17	33860000	33870000			chr17	39700000	39710000	chr17	39810000	39820000	39705000	39815000			chr16	81450000	81460000	chr16	81560000	81570000	81455000	81565000
chr17	1950000	1960000	chr17	2160000	2170000			chr17	47950000	47960000	chr17	48080000	48090000			chr17	37030000	37040000	chr17	37310000	37320000			chr17	40110000	40120000	chr17	40260000	40270000	40115000	40265000			chr16	84310000	84320000	chr16	84510000	84520000	84315000	84515000
chr17	26090000	26100000	chr17	26200000	26210000			chr17	48430000	48440000	chr17	48550000	48560000			chr17	37420000	37430000	chr17	37540000	37550000			chr17	40860000	40870000	chr17	40980000	40990000	40865000	40985000			chr16	84660000	84670000	chr16	84770000	84780000	84665000	84775000
chr17	26900000	26910000	chr17	27020000	27030000			chr17	49080000	49090000	chr17	49230000	49240000			chr17	38510000	38520000	chr17	38680000	38690000			chr17	42290000	42300000	chr17	42400000	42410000	42295000	42405000			chr16	85850000	85860000	chr16	86020000	86030000	85855000	86025000
chr17	27960000	27970000	chr17	28100000	28110000			chr17	56390000	56400000	chr17	56520000	56530000			chr17	42280000	42290000	chr17	42400000	42410000			chr17	42600000	42610000	chr17	42720000	42730000	42605000	42725000			chr16	86100000	86110000	chr16	86550000	86560000	86105000	86555000
chr17	28130000	28140000	chr17	28250000	28260000			chr17	57400000	57410000	chr17	57510000	57520000			chr17	45920000	45930000	chr17	46050000	46060000			chr17	42980000	42990000	chr17	43100000	43110000	42985000	43105000			chr17	10230000	10240000	chr17	10510000	10520000	10235000	10515000
chr17	28450000	28460000	chr17	28560000	28570000			chr17	59490000	59500000	chr17	59620000	59630000			chr17	47510000	47520000	chr17	47620000	47630000			chr17	45570000	45580000	chr17	45690000	45700000	45575000	45695000			chr17	17250000	17260000	chr17	17480000	17490000	17255000	17485000
chr17	29340000	29350000	chr17	29540000	29550000			chr17	59710000	59720000	chr17	59910000	59920000			chr17	47640000	47650000	chr17	47770000	47780000			chr17	46750000	46760000	chr17	46860000	46870000	46755000	46865000			chr17	25690000	25700000	chr17	25920000	25930000	25695000	25925000
chr17	29880000	29890000	chr17	30170000	30180000			chr17	60770000	60780000	chr17	61040000	61050000			chr17	48620000	48630000	chr17	48760000	48770000			chr17	47640000	47650000	chr17	47770000	47780000	47645000	47775000			chr17	27290000	27300000	chr17	27430000	27440000	27295000	27435000
chr17	32530000	32540000	chr17	32680000	32690000			chr17	61160000	61170000	chr17	61480000	61490000			chr17	53600000	53610000	chr17	53840000	53850000			chr17	47940000	47950000	chr17	48070000	48080000	47945000	48075000			chr17	27940000	27950000	chr17	28100000	28110000	27945000	28105000
chr17	35620000	35630000	chr17	35720000	35730000			chr17	61500000	61510000	chr17	61690000	61700000			chr17	54880000	54890000	chr17	55020000	55030000			chr17	55950000	55960000	chr17	56060000	56070000	55955000	56065000			chr17	28130000	28140000	chr17	28250000	28260000	28135000	28255000
chr17	37770000	37780000	chr17	37890000	37900000			chr17	61770000	61780000	chr17	61910000	61920000			chr17	55210000	55220000	chr17	55840000	55850000			chr17	57380000	57390000	chr17	57510000	57520000	57385000	57515000			chr17	28450000	28460000	chr17	28560000	28570000	28455000	28565000
chr17	40570000	40580000	chr17	40680000	40690000			chr17	62100000	62110000	chr17	62210000	62220000			chr17	55940000	55950000	chr17	56060000	56070000			chr17	58520000	58530000	chr17	58710000	58720000	58525000	58715000			chr17	29860000	29870000	chr17	30170000	30180000	29865000	30175000
chr17	42280000	42290000	chr17	42410000	42420000			chr17	64720000	64730000	chr17	64890000	64900000			chr17	56080000	56090000	chr17	56180000	56190000			chr17	58790000	58800000	chr17	59470000	59480000	58795000	59475000			chr17	30330000	30340000	chr17	30460000	30470000	30335000	30465000
chr17	42600000	42610000	chr17	42710000	42720000			chr17	65360000	65370000	chr17	65700000	65710000			chr17	56790000	56800000	chr17	57080000	57090000			chr17	59490000	59500000	chr17	59630000	59640000	59495000	59635000			chr17	32520000	32530000	chr17	32680000	32690000	32525000	32685000
chr17	45570000	45580000	chr17	45700000	45710000			chr17	66260000	66270000	chr17	66420000	66430000			chr17	57400000	57410000	chr17	57510000	57520000			chr17	59710000	59720000	chr17	59900000	59910000	59715000	59905000			chr17	33320000	33330000	chr17	33440000	33450000	33325000	33445000
chr17	46750000	46760000	chr17	46870000	46880000			chr17	66770000	66780000	chr17	67230000	67240000			chr17	59490000	59500000	chr17	59620000	59630000			chr17	62100000	62110000	chr17	62210000	62220000	62105000	62215000			chr17	36650000	36660000	chr17	36810000	36820000	36655000	36815000
chr17	47510000	47520000	chr17	47620000	47630000			chr17	71250000	71260000	chr17	71360000	71370000			chr17	59720000	59730000	chr17	59920000	59930000			chr17	62580000	62590000	chr17	62740000	62750000	62585000	62745000			chr17	37440000	37450000	chr17	37550000	37560000	37445000	37555000
chr17	47640000	47650000	chr17	47770000	47780000			chr17	74120000	74130000	chr17	74270000	74280000			chr17	60780000	60790000	chr17	61040000	61050000			chr17	64720000	64730000	chr17	64890000	64900000	64725000	64895000			chr17	37570000	37580000	chr17	37680000	37690000	37575000	37685000
chr17	47930000	47940000	chr17	48070000	48080000			chr17	75080000	75090000	chr17	75230000	75240000			chr17	61510000	61520000	chr17	61680000	61690000			chr17	66260000	66270000	chr17	66410000	66420000	66265000	66415000			chr17	38520000	38530000	chr17	38690000	38700000	38525000	38695000
chr17	48440000	48450000	chr17	48550000	48560000			chr17	76480000	76490000	chr17	76710000	76720000			chr17	61980000	61990000	chr17	62090000	62100000			chr17	66760000	66770000	chr17	67230000	67240000	66765000	67235000			chr17	42280000	42290000	chr17	42410000	42420000	42285000	42415000
chr17	48620000	48630000	chr17	48760000	48770000			chr17	76840000	76850000	chr17	76970000	76980000			chr17	62100000	62110000	chr17	62360000	62370000			chr17	66770000	66780000	chr17	66960000	66970000	66775000	66965000			chr17	42460000	42470000	chr17	42570000	42580000	42465000	42575000
chr17	54890000	54900000	chr17	55010000	55020000			chr17	78960000	78970000	chr17	79070000	79080000			chr17	62230000	62240000	chr17	62350000	62360000			chr17	71250000	71260000	chr17	71360000	71370000	71255000	71365000			chr17	42600000	42610000	chr17	42710000	42720000	42605000	42715000
chr17	55930000	55940000	chr17	56070000	56080000			chr17	80000000	80010000	chr17	80110000	80120000			chr17	64730000	64740000	chr17	64880000	64890000			chr17	73280000	73290000	chr17	73400000	73410000	73285000	73405000			chr17	45570000	45580000	chr17	45690000	45700000	45575000	45695000
chr17	56790000	56800000	chr17	57080000	57090000			chr17	80610000	80620000	chr17	80720000	80730000			chr17	66260000	66270000	chr17	66430000	66440000			chr17	73620000	73630000	chr17	73740000	73750000	73625000	73745000			chr17	46750000	46760000	chr17	46960000	46970000	46755000	46965000
chr17	57400000	57410000	chr17	57510000	57520000			chr18	12390000	12400000	chr18	12650000	12660000			chr17	66770000	66780000	chr17	67240000	67250000			chr17	73900000	73910000	chr17	74000000	74010000	73905000	74005000			chr17	47650000	47660000	chr17	47770000	47780000	47655000	47775000
chr17	57820000	57830000	chr17	57930000	57940000			chr18	12730000	12740000	chr18	12930000	12940000			chr17	67050000	67060000	chr17	67230000	67240000			chr17	74100000	74110000	chr17	74270000	74280000	74105000	74275000			chr17	47930000	47940000	chr17	48070000	48080000	47935000	48075000
chr17	59490000	59500000	chr17	59630000	59640000			chr18	18770000	18780000	chr18	19030000	19040000			chr17	71250000	71260000	chr17	71360000	71370000			chr17	75080000	75090000	chr17	75230000	75240000	75085000	75235000			chr17	4810000	4820000	chr17	4960000	4970000	4815000	4965000
chr17	62220000	62230000	chr17	62350000	62360000			chr18	21200000	21210000	chr18	21390000	21400000			chr17	74120000	74130000	chr17	74270000	74280000			chr17	76250000	76260000	chr17	76420000	76430000	76255000	76425000			chr17	49070000	49080000	chr17	49220000	49230000	49075000	49225000
chr17	66260000	66270000	chr17	66420000	66430000			chr18	21940000	21950000	chr18	22060000	22070000			chr17	76240000	76250000	chr17	76420000	76430000			chr18	12390000	12400000	chr18	12660000	12670000	12395000	12665000			chr17	5490000	5500000	chr17	6320000	6330000	5495000	6325000
chr17	66770000	66780000	chr17	67240000	67250000			chr18	22800000	22810000	chr18	22920000	22930000			chr17	7640000	7650000	chr17	7750000	7760000			chr18	24390000	24400000	chr18	24540000	24550000	24395000	24545000			chr17	56390000	56400000	chr17	56500000	56510000	56395000	56505000
chr17	71250000	71260000	chr17	71360000	71370000			chr18	2920000	2930000	chr18	3240000	3250000			chr17	76490000	76500000	chr17	76700000	76710000			chr18	2930000	2940000	chr18	3240000	3250000	2935000	3245000			chr17	57390000	57400000	chr17	57510000	57520000	57395000	57515000
chr17	73620000	73630000	chr17	73740000	73750000			chr18	56190000	56200000	chr18	56420000	56430000			chr18	10860000	10870000	chr18	11040000	11050000			chr18	29870000	29880000	chr18	30040000	30050000	29875000	30045000			chr17	58790000	58800000	chr17	59050000	59060000	58795000	59055000
chr17	73890000	73900000	chr17	74000000	74010000			chr18	56450000	56460000	chr18	56720000	56730000			chr18	12380000	12390000	chr18	12660000	12670000			chr18	3280000	3290000	chr18	3660000	3670000	3285000	3665000			chr17	59490000	59500000	chr17	59650000	59660000	59495000	59655000
chr17	74110000	74120000	chr17	74270000	74280000			chr18	60680000	60690000	chr18	60980000	60990000			chr18	12730000	12740000	chr18	12930000	12940000			chr18	3290000	3300000	chr18	3440000	3450000	3295000	3445000			chr17	59710000	59720000	chr17	59910000	59920000	59715000	59915000
chr17	7810000	7820000	chr17	7950000	7960000			chr18	71860000	71870000	chr18	72010000	72020000			chr18	19480000	19490000	chr18	20140000	20150000			chr18	46300000	46310000	chr18	46430000	46440000	46305000	46435000			chr17	60780000	60790000	chr17	61030000	61040000	60785000	61035000
chr18	12390000	12400000	chr18	12660000	12670000			chr18	72020000	72030000	chr18	72150000	72160000			chr18	20390000	20400000	chr18	20550000	20560000			chr18	54410000	54420000	chr18	55230000	55240000	54415000	55235000			chr17	62220000	62230000	chr17	62340000	62350000	62225000	62345000
chr18	21940000	21950000	chr18	22060000	22070000			chr18	77150000	77160000	chr18	77280000	77290000			chr18	22800000	22810000	chr18	22920000	22930000			chr18	56440000	56450000	chr18	56720000	56730000	56445000	56725000			chr17	62510000	62520000	chr17	62630000	62640000	62515000	62635000
chr18	29850000	29860000	chr18	30120000	30130000			chr18	8650000	8660000	chr18	8980000	8990000			chr18	3280000	3290000	chr18	3590000	3600000			chr18	67860000	67870000	chr18	68100000	68110000	67865000	68105000			chr17	66760000	66770000	chr17	67250000	67260000	66765000	67255000
chr18	32810000	32820000	chr18	32940000	32950000			chr18	9970000	9980000	chr18	10520000	10530000			chr18	43870000	43880000	chr18	44050000	44060000			chr18	71860000	71870000	chr18	72000000	72010000	71865000	72005000			chr17	66780000	66790000	chr17	66970000	66980000	66785000	66975000
chr18	48190000	48200000	chr18	48310000	48320000			chr19	10370000	10380000	chr19	10500000	10510000			chr18	44570000	44580000	chr18	44720000	44730000			chr18	72020000	72030000	chr18	72150000	72160000	72025000	72155000			chr17	6730000	6740000	chr17	6910000	6920000	6735000	6915000
chr18	52350000	52360000	chr18	52640000	52650000			chr19	13090000	13100000	chr19	13200000	13210000			chr18	46000000	46010000	chr18	46190000	46200000			chr18	9970000	9980000	chr18	10520000	10530000	9975000	10525000			chr17	67560000	67570000	chr17	68150000	68160000	67565000	68155000
chr18	56190000	56200000	chr18	56430000	56440000			chr19	13990000	14000000	chr19	14180000	14190000			chr18	56190000	56200000	chr18	56430000	56440000			chr19	13080000	13090000	chr19	13190000	13200000	13085000	13195000			chr17	690000	700000	chr17	890000	900000	695000	895000
chr18	56440000	56450000	chr18	56730000	56740000			chr19	14680000	14690000	chr19	14790000	14800000			chr18	56440000	56450000	chr18	56730000	56740000			chr19	13710000	13720000	chr19	13830000	13840000	13715000	13835000			chr17	6940000	6950000	chr17	7080000	7090000	6945000	7085000
chr18	60090000	60100000	chr18	60220000	60230000			chr19	1610000	1620000	chr19	1820000	1830000			chr18	60090000	60100000	chr18	60230000	60240000			chr19	13990000	14000000	chr19	14180000	14190000	13995000	14185000			chr17	73280000	73290000	chr17	73390000	73400000	73285000	73395000
chr18	71860000	71870000	chr18	72000000	72010000			chr19	16350000	16360000	chr19	16490000	16500000			chr18	67960000	67970000	chr18	68090000	68100000			chr19	14680000	14690000	chr19	14790000	14800000	14685000	14795000			chr17	73410000	73420000	chr17	73510000	73520000	73415000	73515000
chr18	77140000	77150000	chr18	77280000	77290000			chr19	16880000	16890000	chr19	17160000	17170000			chr18	71860000	71870000	chr18	72000000	72010000			chr19	15530000	15540000	chr19	15660000	15670000	15535000	15665000			chr17	74120000	74130000	chr17	74270000	74280000	74125000	74275000
chr18	8670000	8680000	chr18	8980000	8990000			chr19	16890000	16900000	chr19	17000000	17010000			chr18	8650000	8660000	chr18	8980000	8990000			chr19	16880000	16890000	chr19	17010000	17020000	16885000	17015000			chr17	75010000	75020000	chr17	75240000	75250000	75015000	75245000
chr19	10240000	10250000	chr19	10350000	10360000			chr19	18570000	18580000	chr19	18700000	18710000			chr19	10380000	10390000	chr19	10490000	10500000			chr19	19640000	19650000	chr19	19750000	19760000	19645000	19755000			chr17	7640000	7650000	chr17	7750000	7760000	7645000	7755000
chr19	10380000	10390000	chr19	10490000	10500000			chr19	19470000	19480000	chr19	19580000	19590000			chr19	11390000	11400000	chr19	11550000	11560000			chr19	2280000	2290000	chr19	2390000	2400000	2285000	2395000			chr17	76490000	76500000	chr17	76700000	76710000	76495000	76705000
chr19	13080000	13090000	chr19	13190000	13200000			chr19	19640000	19650000	chr19	19750000	19760000			chr19	13390000	13400000	chr19	13540000	13550000			chr19	2950000	2960000	chr19	3100000	3110000	2955000	3105000			chr17	78970000	78980000	chr17	79070000	79080000	78975000	79075000
chr19	13710000	13720000	chr19	13830000	13840000			chr19	33920000	33930000	chr19	34260000	34270000			chr19	13700000	13710000	chr19	13830000	13840000			chr19	30090000	30100000	chr19	30200000	30210000	30095000	30205000			chr17	79220000	79230000	chr17	79450000	79460000	79225000	79455000
chr19	13980000	13990000	chr19	14180000	14190000			chr19	35230000	35240000	chr19	35410000	35420000			chr19	13990000	14000000	chr19	14180000	14190000			chr19	3320000	3330000	chr19	3480000	3490000	3325000	3485000			chr18	12720000	12730000	chr18	12930000	12940000	12725000	12935000
chr19	14310000	14320000	chr19	14460000	14470000			chr19	3660000	3670000	chr19	3840000	3850000			chr19	14300000	14310000	chr19	14460000	14470000			chr19	35640000	35650000	chr19	35750000	35760000	35645000	35755000			chr18	3280000	3290000	chr18	3580000	3590000	3285000	3585000
chr19	14680000	14690000	chr19	14790000	14800000			chr19	39700000	39710000	chr19	39810000	39820000			chr19	14680000	14690000	chr19	14790000	14800000			chr19	35840000	35850000	chr19	35960000	35970000	35845000	35965000			chr18	45290000	45300000	chr18	45540000	45550000	45295000	45545000
chr19	15530000	15540000	chr19	15660000	15670000			chr19	40040000	40050000	chr19	40160000	40170000			chr19	16350000	16360000	chr19	16490000	16500000			chr19	39020000	39030000	chr19	39430000	39440000	39025000	39435000			chr18	52340000	52350000	chr18	52650000	52660000	52345000	52655000
chr19	16160000	16170000	chr19	16290000	16300000			chr19	46580000	46590000	chr19	46690000	46700000			chr19	16880000	16890000	chr19	17010000	17020000			chr19	40050000	40060000	chr19	40150000	40160000	40055000	40155000			chr18	56170000	56180000	chr18	56420000	56430000	56175000	56425000
chr19	16360000	16370000	chr19	16490000	16500000			chr19	47370000	47380000	chr19	47470000	47480000			chr19	17170000	17180000	chr19	17300000	17310000			chr19	41950000	41960000	chr19	42060000	42070000	41955000	42065000			chr18	56440000	56450000	chr18	56730000	56740000	56445000	56735000
chr19	16890000	16900000	chr19	17010000	17020000			chr19	47940000	47950000	chr19	48200000	48210000			chr19	17980000	17990000	chr19	18100000	18110000			chr19	43940000	43950000	chr19	44090000	44100000	43945000	44095000			chr18	60680000	60690000	chr18	61000000	61010000	60685000	61005000
chr19	17980000	17990000	chr19	18100000	18110000			chr19	49350000	49360000	chr19	49470000	49480000			chr19	18580000	18590000	chr19	18690000	18700000			chr19	44040000	44050000	chr19	44150000	44160000	44045000	44155000			chr18	61170000	61180000	chr18	61510000	61520000	61175000	61515000
chr19	18310000	18320000	chr19	18440000	18450000			chr19	49600000	49610000	chr19	49710000	49720000			chr19	19470000	19480000	chr19	19600000	19610000			chr19	46580000	46590000	chr19	46690000	46700000	46585000	46695000			chr18	67860000	67870000	chr18	68110000	68120000	67865000	68115000
chr19	18390000	18400000	chr19	18520000	18530000			chr19	49760000	49770000	chr19	49940000	49950000			chr19	2160000	2170000	chr19	2300000	2310000			chr19	47110000	47120000	chr19	47230000	47240000	47115000	47235000			chr18	71860000	71870000	chr18	72000000	72010000	71865000	72005000
chr19	19640000	19650000	chr19	19750000	19760000			chr19	54310000	54320000	chr19	54520000	54530000			chr19	33080000	33090000	chr19	33190000	33200000			chr19	50190000	50200000	chr19	50300000	50310000	50195000	50305000			chr18	74110000	74120000	chr18	74410000	74420000	74115000	74415000
chr19	2470000	2480000	chr19	2590000	2600000			chr19	55000000	55010000	chr19	55150000	55160000			chr19	3320000	3330000	chr19	3470000	3480000			chr19	50860000	50870000	chr19	50980000	50990000	50865000	50985000			chr18	77140000	77150000	chr18	77280000	77290000	77145000	77285000
chr19	2950000	2960000	chr19	3100000	3110000			chr19	7630000	7640000	chr19	7740000	7750000			chr19	33730000	33740000	chr19	33890000	33900000			chr19	51430000	51440000	chr19	51590000	51600000	51435000	51595000			chr19	10370000	10380000	chr19	10490000	10500000	10375000	10495000
chr19	2960000	2970000	chr19	3080000	3090000			chr19	860000	870000	chr19	990000	1000000			chr19	33920000	33930000	chr19	34250000	34260000			chr19	51660000	51670000	chr19	51770000	51780000	51665000	51775000			chr19	13990000	14000000	chr19	14180000	14190000	13995000	14185000
chr19	30220000	30230000	chr19	30360000	30370000			chr2	101030000	101040000	chr2	101160000	101170000			chr19	35840000	35850000	chr19	35950000	35960000			chr19	52160000	52170000	chr19	52280000	52290000	52165000	52285000			chr19	14310000	14320000	chr19	14450000	14460000	14315000	14455000
chr19	33720000	33730000	chr19	33890000	33900000			chr2	101350000	101360000	chr2	101600000	101610000			chr19	4260000	4270000	chr19	4370000	4380000			chr19	55770000	55780000	chr19	55890000	55900000	55775000	55895000			chr19	14680000	14690000	chr19	14790000	14800000	14685000	14795000
chr19	33920000	33930000	chr19	34260000	34270000			chr2	101640000	101650000	chr2	101770000	101780000			chr19	45070000	45080000	chr19	45270000	45280000			chr19	56010000	56020000	chr19	56130000	56140000	56015000	56135000			chr19	16150000	16160000	chr19	16290000	16300000	16155000	16295000
chr19	40040000	40050000	chr19	40150000	40160000			chr2	102630000	102640000	chr2	102850000	102860000			chr19	46000000	46010000	chr19	46140000	46150000			chr19	6180000	6190000	chr19	6300000	6310000	6185000	6305000			chr19	16350000	16360000	chr19	16490000	16500000	16355000	16495000
chr19	42620000	42630000	chr19	42800000	42810000			chr2	102870000	102880000	chr2	103050000	103060000			chr19	46780000	46790000	chr19	46890000	46900000			chr19	7420000	7430000	chr19	7610000	7620000	7425000	7615000			chr19	17170000	17180000	chr19	17290000	17300000	17175000	17295000
chr19	46580000	46590000	chr19	46690000	46700000			chr2	10400000	10410000	chr2	10550000	10560000			chr19	47790000	47800000	chr19	47910000	47920000			chr19	7630000	7640000	chr19	7740000	7750000	7635000	7745000			chr19	18990000	19000000	chr19	19100000	19110000	18995000	19105000
chr19	46790000	46800000	chr19	46890000	46900000			chr2	105730000	105740000	chr2	105850000	105860000			chr19	47940000	47950000	chr19	48200000	48210000			chr19	7740000	7750000	chr19	7860000	7870000	7745000	7865000			chr19	2460000	2470000	chr19	2610000	2620000	2465000	2615000
chr19	54670000	54680000	chr19	54820000	54830000			chr2	10580000	10590000	chr2	10800000	10810000			chr19	4810000	4820000	chr19	5020000	5030000			chr19	9730000	9740000	chr19	9900000	9910000	9735000	9905000			chr19	2960000	2970000	chr19	3100000	3110000	2965000	3105000
chr19	54990000	55000000	chr19	55180000	55190000			chr2	10970000	10980000	chr2	11260000	11270000			chr19	48810000	48820000	chr19	49100000	49110000			chr2	101220000	101230000	chr2	101600000	101610000	101225000	101605000			chr19	3320000	3330000	chr19	3480000	3490000	3325000	3485000
chr19	55160000	55170000	chr19	55420000	55430000			chr2	112650000	112660000	chr2	112800000	112810000			chr19	49600000	49610000	chr19	49710000	49720000			chr2	101650000	101660000	chr2	101770000	101780000	101655000	101775000			chr19	33460000	33470000	chr19	33600000	33610000	33465000	33605000
chr19	7200000	7210000	chr19	7280000	7290000			chr2	11270000	11280000	chr2	11580000	11590000			chr19	50660000	50670000	chr19	50750000	50760000			chr2	102630000	102640000	chr2	102850000	102860000	102635000	102855000			chr19	33730000	33740000	chr19	33890000	33900000	33735000	33895000
chr19	7630000	7640000	chr19	7740000	7750000			chr2	11610000	11620000	chr2	11720000	11730000			chr19	51470000	51480000	chr19	51580000	51590000			chr2	10270000	10280000	chr2	10570000	10580000	10275000	10575000			chr19	40810000	40820000	chr19	41020000	41030000	40815000	41025000
chr19	9730000	9740000	chr19	9900000	9910000			chr2	128080000	128090000	chr2	128230000	128240000			chr19	52170000	52180000	chr19	52270000	52280000			chr2	102860000	102870000	chr2	102970000	102980000	102865000	102975000			chr19	45680000	45690000	chr19	45830000	45840000	45685000	45835000
chr2	101220000	101230000	chr2	101590000	101600000			chr2	136750000	136760000	chr2	136870000	136880000			chr19	56590000	56600000	chr19	56840000	56850000			chr2	105730000	105740000	chr2	105850000	105860000	105735000	105855000			chr19	48810000	48820000	chr19	49090000	49100000	48815000	49095000
chr2	101650000	101660000	chr2	101770000	101780000			chr2	136890000	136900000	chr2	137010000	137020000			chr19	6510000	6520000	chr19	6620000	6630000			chr2	10970000	10980000	chr2	11260000	11270000	10975000	11265000			chr19	49160000	49170000	chr19	49270000	49280000	49165000	49275000
chr2	102860000	102870000	chr2	102970000	102980000			chr2	152890000	152900000	chr2	153000000	153010000			chr19	9730000	9740000	chr19	9900000	9910000			chr2	112660000	112670000	chr2	112800000	112810000	112665000	112805000			chr19	49590000	49600000	chr19	49710000	49720000	49595000	49715000
chr2	102860000	102870000	chr2	103060000	103070000			chr2	16790000	16800000	chr2	16930000	16940000			chr2	101040000	101050000	chr2	101140000	101150000			chr2	113350000	113360000	chr2	113480000	113490000	113355000	113485000			chr19	51170000	51180000	chr19	51280000	51290000	51175000	51285000
chr2	105720000	105730000	chr2	105850000	105860000			chr2	171240000	171250000	chr2	171660000	171670000			chr2	101220000	101230000	chr2	101580000	101590000			chr2	11610000	11620000	chr2	11720000	11730000	11615000	11725000			chr19	6510000	6520000	chr19	6620000	6630000	6515000	6625000
chr2	10580000	10590000	chr2	10790000	10800000			chr2	172430000	172440000	chr2	172550000	172560000			chr2	101330000	101340000	chr2	101590000	101600000			chr2	122280000	122290000	chr2	122470000	122480000	122285000	122475000			chr19	9740000	9750000	chr19	9890000	9900000	9745000	9895000
chr2	10600000	10610000	chr2	10720000	10730000			chr2	173030000	173040000	chr2	173320000	173330000			chr2	102640000	102650000	chr2	102850000	102860000			chr2	136890000	136900000	chr2	136990000	137000000	136895000	136995000			chr2	100870000	100880000	chr2	100990000	101000000	100875000	100995000
chr2	10960000	10970000	chr2	11260000	11270000			chr2	173660000	173670000	chr2	173790000	173800000			chr2	102870000	102880000	chr2	103050000	103060000			chr2	145270000	145280000	chr2	145440000	145450000	145275000	145445000			chr2	101650000	101660000	chr2	101760000	101770000	101655000	101765000
chr2	112640000	112650000	chr2	112800000	112810000			chr2	173890000	173900000	chr2	174070000	174080000			chr2	105730000	105740000	chr2	105850000	105860000			chr2	149860000	149870000	chr2	150410000	150420000	149865000	150415000			chr2	102630000	102640000	chr2	102850000	102860000	102635000	102855000
chr2	11610000	11620000	chr2	11720000	11730000			chr2	175440000	175450000	chr2	175550000	175560000			chr2	106190000	106200000	chr2	106350000	106360000			chr2	152140000	152150000	chr2	152260000	152270000	152145000	152265000			chr2	103080000	103090000	chr2	103320000	103330000	103085000	103325000
chr2	121070000	121080000	chr2	121430000	121440000			chr2	178020000	178030000	chr2	178190000	178200000			chr2	10970000	10980000	chr2	11260000	11270000			chr2	153040000	153050000	chr2	153490000	153500000	153045000	153495000			chr2	105730000	105740000	chr2	105850000	105860000	105735000	105855000
chr2	121450000	121460000	chr2	121830000	121840000			chr2	188360000	188370000	chr2	188440000	188450000			chr2	112650000	112660000	chr2	112790000	112800000			chr2	158190000	158200000	chr2	158310000	158320000	158195000	158315000			chr2	10970000	10980000	chr2	11260000	11270000	10975000	11265000
chr2	128080000	128090000	chr2	128220000	128230000			chr2	190660000	190670000	chr2	190920000	190930000			chr2	113340000	113350000	chr2	113480000	113490000			chr2	158630000	158640000	chr2	158870000	158880000	158635000	158875000			chr2	112660000	112670000	chr2	112790000	112800000	112665000	112795000
[truncated: 463 more rows]

## Sheet: THP1mac_downsample_loop
	downsample 1								downsample 2								downsample 3								downsample 4								downsample 5
[truncated: 860 more rows]
