# Supplementary material for: Monocytic THP-1 cells diverge significantly from their primary counterparts: a comparative examination of the chromosomal conformations and transcriptomes
Source: Hereditas. 2021 Nov 5;158:43. doi: 10.1186/s41065-021-00205-w (PMC8569982; doi:10.1186/s41065-021-00205-w)
Supplement: Supplementary file 5 — Additional file 5. [file 41065_2021_205_MOESM5_ESM.xlsx]

## Sheet: mono_THP1_DEG
chrm	start	end	gene_id	THP	mono	pvalue	fdr
chr1	178449742	178450341	ENSG00000103966	2	7888	1.96e-24	2.47e-20
chr22	42307297	42310570	ENSG00000218537	9	96	1.9e-07	0.00239811
chr1	152004982	152020383	ENSG00000100478	4	139	0.0278592	1
chr1	227452477	227452908	ENSG00000107643	3	1189	0.0317411	1
chr1	173832386	173833079	ENSG00000103479	28	6825	0.000127508	1
chr1	26536232	26556331	ENSG00000047579	2	2485	1.21e-06	0.0152588
chr12	104697517	104698980	ENSG00000144840	2	825	0.0759358	1
chr15	33603163	34158303	ENSG00000164609	2	4020	1.47e-11	1.86e-07
chr1	562757	564390	ENSG00000003756	42	8515	0.000970849	1
chr14	81727000	81902809	ENSG00000161847	11	7581	1.44e-14	1.82e-10
chr10	31650356	31688682	ENSG00000112237	26	604	2.19e-11	2.76e-07
chr11	93463114	93517557	ENSG00000132952	1	1708	3.07e-05	0.387388
chr17	34847043	34847166	ENSG00000182534	7	119	7.37e-05	0.931024
chr1	36690017	36770958	ENSG00000064393	3	7805	7.84e-23	9.9e-19
chr22	18781927	18782317	ENSG00000214867	3	1	1.99e-06	0.025143
chr7	144094333	144107320	ENSG00000255318	1	2	0.0236324	1
chr10	47605211	47644793	ENSG00000260686	2	60	0.0872649	1
chr6	52362200	52441713	ENSG00000229677	1	53	0.349809	1
chr21	18803865	18803965	ENSG00000273211	2	9	0.00330635	1
chr13	100647153	100650163	ENSG00000265411	3	6	4.06e-05	0.512486
chr2	45181803	45195901	ENSG00000248213	4	5	4.85e-07	0.00612813
chr11	5587908	5588846	ENSG00000123297	5	724	1	1
chr17	15346953	15347505	ENSG00000179532	11	1448	1	1
chr11	34127149	34169217	ENSG00000125730	10	36423	1.48e-108	1.87e-104
chr17	56234389	56235161	ENSG00000184900	3	4621	1.86e-12	2.35e-08
chr19	15774916	15780636	ENSG00000271623	1	1	0.0158176	1
chr2	55077426	55077489	ENSG00000204394	5	6225	1.73e-15	2.19e-11
chr16	68259872	68263048	ENSG00000175315	1	386	0.38384	1
chr14	25278862	25519503	ENSG00000156030	5	10109	4.87e-28	6.16e-24
chr16	29874914	29879371	ENSG00000172687	7	132	0.000136227	1
chr5	36147994	36148090	ENSG00000226314	1	27	0.200059	1
chr16	2205699	2228130	ENSG00000170234	18	1052	0.00306548	1
chr18	14074911	14075740	ENSG00000188372	6	879	0.850412	1
chr12	110100668	110100988	ENSG00000264247	1	423	0.274042	1
chr16	70298072	70298383	ENSG00000175581	14	627	0.000778352	1
chr11	111957497	111990353	ENSG00000134108	6	4407	2.87e-09	3.62e-05
chr6	54711569	54806820	ENSG00000253861	1	8	0.0692348	1
chr1	186798085	186958113	ENSG00000104870	14	29974	7.66e-82	9.67e-78
chr15	42841008	42862192	ENSG00000165322	2	860	0.0787831	1
chr10	98380634	98381464	ENSG00000117640	8	2125	0.0269904	1
chr12	8608522	8630926	ENSG00000136628	16	7618	1.79e-11	2.26e-07
chr6	170190417	170202969	ENSG00000253667	17	1	3.54e-35	4.47e-31
chr11	61513965	61525127	ENSG00000128191	17	3465	0.0440111	1
chr11	85566144	85631064	ENSG00000132640	4	671	0.826057	1
chr10	103361174	103361254	ENSG00000118849	1	82	0.484016	1
chr13	95672083	95953687	ENSG00000152495	12	205	2.34e-07	0.00295351
chr1	150547032	150552066	ENSG00000100281	5	1124	0.237676	1
chr10	44100291	44101699	ENSG00000112799	2	5345	6.26e-16	7.91e-12
chr8	65616331	65647016	ENSG00000234311	1	4	0.0390762	1
chr10	48901102	48950972	ENSG00000113643	6	3045	2.24e-05	0.283453
chr1	89597434	89641723	ENSG00000082805	1	1972	5.28e-06	0.0666562
chr1	112084840	112259313	ENSG00000089335	5	409	0.271446	1
chr17	75195032	75195625	ENSG00000186575	4	1117	0.125888	1
chr17	17138747	17139432	ENSG00000179954	5	64	0.000232546	1
chrY	7721727	7722917	ENSG00000272172	1	10	0.0839573	1
chr15	22704721	22715604	ENSG00000163738	1	474	0.196301	1
chr17	78950254	78950748	ENSG00000186919	197	17	0	0
chr16	30290569	30290672	ENSG00000172977	16	4236	0.000975869	1
chr8	92114060	92231464	ENSG00000234611	1	3	0.031385	1
chr8	30840975	30841837	ENSG00000258137	2	9	0.00330635	1
chr11	18551156	18610294	ENSG00000124788	2	8916	6.39e-28	8.07e-24
chr1	40144320	40157361	ENSG00000065802	2	4566	1.91e-13	2.41e-09
chr6	31633013	31638120	ENSG00000229119	1	801	0.0258519	1
chr1	184759858	184943682	ENSG00000104714	1	2437	1.4e-07	0.00176409
chr18	80140	88570	ENSG00000270154	1	5	0.0467062	1
chr17	31861129	31868358	ENSG00000182199	2	4037	9.78e-12	1.23e-07
chr17	79836543	79837433	ENSG00000187231	2	2308	3.28e-06	0.041405
chr17	16318856	16340317	ENSG00000179899	2	575	0.342297	1
chr1	21754796	21756030	ENSG00000033011	12	1588	1	1
chr13	50482770	50482866	ENSG00000151553	3	1082	0.0571068	1
chr18	22096847	22097970	ENSG00000270016	1	4	0.0390762	1
chr12	99007183	99038891	ENSG00000144395	3	13	0.000259454	1
chr14	91923955	91976898	ENSG00000162384	8	1451	0.374052	1
chr13	80140881	80144983	ENSG00000265033	3	1	1.99e-06	0.025143
chr15	44156091	44156203	ENSG00000165416	8	2522	0.0034438	1
chr17	62775377	62833272	ENSG00000185627	4	4110	6.26e-10	7.91e-06
chr17	52976748	53039310	ENSG00000184743	7	2717	0.000487252	1
chr17	26960224	26962968	ENSG00000181222	50	17403	7.71e-18	9.74e-14
chr1	152902516	152921686	ENSG00000241547	1	31	0.225165	1
chr1	51696925	51697028	ENSG00000072310	14	5756	6.82e-08	0.000861551
chr16	31482906	31489281	ENSG00000173273	10	1970	0.163591	1
chr16	69389464	69442474	ENSG00000175445	11	525	0.00430724	1
chr7	127984135	127984196	ENSG00000232815	10	17	7.43e-15	9.39e-11
chr3	183794567	183802007	ENSG00000249806	1	3	0.031385	1
chr19	18208603	18262502	ENSG00000198898	3	5560	1.54e-15	1.94e-11
chr1	41059305	41060025	ENSG00000239713	3	1652	0.0019765	1
chr19	2915144	2926805	ENSG00000196917	116	3	6.35e-239	8.02e-235
chr15	32781468	32783787	ENSG00000164535	13	3879	0.000539676	1
chr6	32223488	32233615	ENSG00000229180	4	1003	0.209717	1
chr1	53068044	53074723	ENSG00000073417	4	1599	0.010262	1
chr22	17151980	17160383	ENSG00000214694	1	7	0.0617851	1
chr12	6453720	6453999	ENSG00000136286	2	38019	1.67e-127	2.11e-123
chr6	25081548	25166793	ENSG00000228665	2	1	0.000188145	1
chr1	220393633	220393935	ENSG00000106609	3	6016	6.62e-17	8.37e-13
chr1	9039637	9039933	ENSG00000010322	3	9978	4.82e-30	6.09e-26
chr12	8754762	8765467	ENSG00000136709	83	5805	1.46e-06	0.018463
chr18	76304096	76304188	ENSG00000269930	2	28	0.0236707	1
chr18	72201675	72254448	ENSG00000196313	129	6213	1.56e-20	1.97e-16
chr11	4536196	4537154	ENSG00000123009	1	40	0.27881	1
chr10	52455352	52455741	ENSG00000260916	110	6223	2.03e-13	2.56e-09
chr10	2347277	2357269	ENSG00000260475	2	85	0.152186	1
chr12	80167343	80329240	ENSG00000143514	9	3922	5.56e-06	0.0702555
chr8	109584872	109585403	ENSG00000258824	3	12	0.000212063	1
chr1	165865116	165869920	ENSG00000102870	5	1477	0.0543733	1
chr11	118889142	118896164	ENSG00000134824	17	3021	0.182046	1
chr15	30336658	30337499	ENSG00000164209	5	1802	0.00769859	1
chr16	27236312	27280115	ENSG00000172273	3	1042	0.0772881	1
chr17	4871287	4890960	ENSG00000178233	14	17	9.25e-22	1.17e-17
chr16	2255031	2255137	ENSG00000170248	8	13637	6.15e-36	7.77e-32
chr16	1031808	1036979	ENSG00000169756	3	12692	3.37e-39	4.25e-35
chr15	64657193	64679886	ENSG00000166676	28	10	6.86e-51	8.67e-47
chr13	58785831	58807251	ENSG00000265438	1	1	0.0158176	1
chr1	111682249	111727724	ENSG00000089154	8	10669	1.63e-26	2.06e-22
chr11	49904551	49905645	ENSG00000261898	1	3	0.031385	1
chr5	137946656	138270723	ENSG00000227507	20	1403	0.0155943	1
chr14	89866339	89875813	ENSG00000162062	2	7	0.00218714	1
chr11	62327073	62342401	ENSG00000128298	2	11	0.00463981	1
chr11	127275923	127276227	ENSG00000262766	2	94	0.177375	1
chr12	56556767	56583351	ENSG00000141499	10	897	0.260835	1
chr2	37195526	37311485	ENSG00000203875	5	1765	0.0102866	1
chr1	173629236	173629339	ENSG00000103356	2	875	0.0555475	1
chr1	244515937	244552965	ENSG00000109016	5	865	0.69914	1
chr17	57136587	57136850	ENSG00000185009	1	3617	1.58e-11	1.99e-07
chr10	10826400	10836943	ENSG00000110700	15	13751	1.95e-29	2.46e-25
chr1	220701568	220837803	ENSG00000106554	1	3312	2.14e-10	2.7e-06
chr11	112106094	112106748	ENSG00000134007	1	6	0.0542757	1
chr11	115234348	115248649	ENSG00000134285	4	829	0.431561	1
chr1	167190066	167396582	ENSG00000102893	7	4376	2e-08	0.00025322
chr1	52042851	52254889	ENSG00000072609	4	4569	3.03e-11	3.83e-07
chr15	101386809	101386972	ENSG00000266907	1	6	0.0542757	1
chr1	45482071	45771881	ENSG00000069849	6	7337	4.42e-18	5.59e-14
chr1	50459990	50461874	ENSG00000071994	8	1784	0.108793	1
chr14	20937113	20945253	ENSG00000154059	3	1249	0.0237733	1
chr15	93170303	93170644	ENSG00000168916	1	2	0.0236324	1
chr19	14183348	14185874	ENSG00000198417	1	227	1	1
chr15	73344051	73597547	ENSG00000167283	10	6035	5.89e-11	7.44e-07
chr17	73257755	73262454	ENSG00000186222	3	1070	0.0566231	1
chr16	20420856	20452658	ENSG00000171786	2	77	0.130464	1
chr16	57086417	57092409	ENSG00000174231	10	24573	4.69e-69	5.93e-65
chr19	17018272	17018531	ENSG00000198718	2	764	0.103144	1
chr1	12630000	12630100	ENSG00000013573	13	601	0.00154627	1
chr14	107095126	107095662	ENSG00000163516	8	1669	0.167619	1
chr8	100245276	100246687	ENSG00000234753	1	1	0.0158176	1
chr13	36068551	36068674	ENSG00000149948	2	8	0.00271952	1
chr3	58315692	58315845	ENSG00000221944	2	235	0.713248	1
chr12	42879155	42883821	ENSG00000139055	2	174	0.407851	1
chr18	12407895	12432237	ENSG00000188177	3	497	1	1
chr22	19019077	19022077	ENSG00000214900	4	19	3.12e-05	0.394022
chr17	43227767	43238877	ENSG00000183826	18	1276	0.0259915	1
chrX	134269077	134269698	ENSG00000257267	4	1655	0.0077004	1
chr11	111895538	111935114	ENSG00000134058	7	711	0.524444	1
chr10	7601232	7708961	ENSG00000110660	2	189	0.666533	1
chr3	153149645	153161320	ENSG00000223491	1	2	0.0236324	1
chr19	1905213	1926016	ENSG00000196739	2	9	0.00330635	1
chr5	149675906	149718870	ENSG00000227782	1	1	0.0158176	1
chr11	5410607	5411664	ENSG00000123146	4	35066	2.33e-113	2.95e-109
chr12	113736564	113797298	ENSG00000146063	6	1837	0.0176036	1
chr15	57884106	58006943	ENSG00000166262	37	14	2.28e-66	2.88e-62
chr1	24208745	24208842	ENSG00000039523	23	10447	9.84e-15	1.24e-10
chr22	35560297	35561340	ENSG00000272720	7	14	2.1e-10	2.65e-06
chr12	52599368	52604639	ENSG00000140386	4	971	0.207775	1
chr1	32256023	32281652	ENSG00000055917	27	5420	0.0114666	1
chr12	69186125	69187743	ENSG00000143155	2	1610	0.000591801	1
chr17	31379125	31379885	ENSG00000182195	2	19	0.0119774	1
chr17	75559450	75564777	ENSG00000268895	5	327	0.197842	1
chr11	948421	948524	ENSG00000122026	1	22108	1.03e-74	1.3e-70
chr11	75273101	75283828	ENSG00000131788	27	1379	5.18e-05	0.654238
chr17	63133549	63223821	ENSG00000185634	1	2	0.0236324	1
chr15	100255908	100258029	ENSG00000169231	5	1311	0.116597	1
chr10	90033621	90344287	ENSG00000116883	2	206	0.682879	1
chr11	126152960	126168740	ENSG00000135469	5	267	0.0674492	1
chr16	68318406	68344849	ENSG00000175054	3	1599	0.00270312	1
chr2	78315856	78354932	ENSG00000242791	2	2	0.0003743	1
chr1	113060421	113061063	ENSG00000089902	4	5221	2.25e-13	2.84e-09
chr2	89160398	89160434	ENSG00000205707	10	166	1.82e-06	0.0230435
chr14	76368479	76550928	ENSG00000161048	30	308	6.8e-22	8.58e-18
chr11	3050624	3062490	ENSG00000122642	21	508	3.43e-09	4.33e-05
chr15	65318426	65319014	ENSG00000166803	4	3	1.36e-07	0.00172407
chr17	63524681	63557765	ENSG00000185697	8	64	1.2e-07	0.00152012
chr1	11901074	11908136	ENSG00000013364	1	29279	1.88e-99	2.37e-95
chr11	59480929	59573354	ENSG00000127526	8	5168	5.74e-10	7.24e-06
chr8	101504756	101505941	ENSG00000257878	15	47	2.06e-18	2.6e-14
chr10	93558069	93625033	ENSG00000117174	5	455	0.422988	1
chr1	148003642	148025863	ENSG00000099866	1	37	0.261354	1
chr11	125616188	125619762	ENSG00000135363	8	5859	6.14e-12	7.76e-08
chr4	186506598	186877806	ENSG00000251102	1	46	0.312495	1
chr1	40157854	40229586	ENSG00000065809	2	4911	1.57e-14	1.99e-10
chr12	12605037	12605415	ENSG00000137601	2	461	0.596283	1
chr17	61382623	61390882	ENSG00000185361	12	2853	0.0200452	1
chr16	284545	319942	ENSG00000169499	5	2775	2.48e-05	0.312785
chr1	234845135	234855723	ENSG00000108506	3	703	0.391927	1
chr1	110235739	110236364	ENSG00000088812	7	6212	1.09e-13	1.38e-09
chr15	59161858	59162333	ENSG00000166428	2	1904	7.7e-05	0.972528
chr10	38383264	38414472	ENSG00000112619	4	6	8.03e-07	0.0101488
chr2	95630218	95630581	ENSG00000243766	2	2	0.0003743	1
chr17	37793318	37819737	ENSG00000183019	8	10971	2.09e-27	2.64e-23
chr12	78224685	78606790	ENSG00000143436	5	1086	0.301448	1
chr12	7801996	7818499	ENSG00000263843	37	74	4.29e-49	5.41e-45
chr8	144915440	144916233	ENSG00000235241	1	2	0.0236324	1
chr16	30789778	30798523	ENSG00000173113	23	2891	1	1
chr11	61159159	61166335	ENSG00000127993	6	794	1	1
chr1	155107820	155111329	ENSG00000101019	7	1397	0.288955	1
chr17	33841785	33842205	ENSG00000182446	16	10323	9.75e-19	1.23e-14
chr21	18872997	18873142	ENSG00000273015	4	607	1	1
chr10	75880013	75880621	ENSG00000115866	11	2120	0.177687	1
chr16	34586853	34587393	ENSG00000267724	64	2	8.18e-132	1.03e-127
chr12	4724674	4758213	ENSG00000136235	7	197769	0	0
chr1	245837034	245839780	ENSG00000109118	13	3358	0.00471257	1
chr10	126307861	126432838	ENSG00000120656	2	1349	0.00306922	1
chr1	224802998	224803922	ENSG00000107185	2	2878	7.49e-08	0.000946185
chr22	50639408	50656045	ENSG00000219507	1	1989	5.57e-06	0.0703346
chr10	22650101	22701996	ENSG00000111707	4	2338	9.81e-05	1
chr15	31093509	31093591	ENSG00000164241	4	23	6.03e-05	0.761378
chr12	93568142	93575608	ENSG00000143924	13	5941	8.11e-09	0.000102403
chr1	235729061	235730237	ENSG00000108639	3	10504	9.14e-32	1.15e-27
chr19	4324040	4342783	ENSG00000197083	4	19	3.12e-05	0.394022
chr16	87301791	87301943	ENSG00000176834	16	343	5e-08	0.000631588
chr11	55450715	55451850	ENSG00000263182	7	37	5.89e-08	0.000744595
chr1	197715881	197716581	ENSG00000104974	1	4712	3.6e-15	4.54e-11
chr17	72668851	72673739	ENSG00000186141	6	1873	0.0180804	1
chr17	39845137	39848920	ENSG00000183258	6	6078	3.29e-14	4.15e-10
chr12	53874274	53893847	ENSG00000140807	2	19	0.0119774	1
chr15	20359029	20366079	ENSG00000163694	1	16166	2.36e-54	2.98e-50
chr1	193065598	193075244	ENSG00000104885	8	12820	2.41e-33	3.05e-29
chr6	47720564	47720976	ENSG00000253304	12	15	9.78e-19	1.24e-14
chr19	10501810	10530797	ENSG00000197852	6	1547	0.0834299	1
chr1	9908334	9970394	ENSG00000010803	21	634	1.28e-07	0.00161117
chr1	38275239	38325292	ENSG00000065357	3	1833	0.000534912	1
chr16	67193834	67198473	ENSG00000174839	7	1110	0.733832	1
chr11	17095936	17099334	ENSG00000124733	7	2517	0.00152195	1
chr15	80434400	80434469	ENSG00000167984	11	513	0.00364538	1
chr3	49027319	49044587	ENSG00000221603	1	1	0.0158176	1
chr15	77223960	77242601	ENSG00000167676	3	87	0.0353044	1
chr5	145892666	145895753	ENSG00000252026	2	2	0.0003743	1
chr1	244538402	244572894	ENSG00000109046	34	7082	0.00164455	1
chr15	76507696	76603813	ENSG00000167671	31	7304	0.000127504	1
chr12	131462107	131463313	ENSG00000147813	6	6083	3.3e-14	4.17e-10
chr14	59294952	59484046	ENSG00000158859	7	6	3.27e-12	4.14e-08
chr22	25723219	25735942	ENSG00000215795	3	3	9.83e-06	0.124223
chr11	47227396	47227672	ENSG00000126602	31	2747	0.0676448	1
chr10	34490908	34491002	ENSG00000112312	2	344	1	1
chr14	75158879	75179800	ENSG00000160877	3	7434	1.42e-21	1.79e-17
chr15	65903704	65953333	ENSG00000166855	6	2287	0.00197133	1
chr14	21867084	21867441	ENSG00000154358	5	546	0.631307	1
chr11	118938085	118938409	ENSG00000134851	14	4150	0.000311755	1
chr8	95962265	95963624	ENSG00000234684	8	67	1.66e-07	0.00209792
chr1	90254473	90256051	ENSG00000083168	8	5065	1.09e-09	1.37e-05
chrX	135653864	135653974	ENSG00000257303	80	34	8.89e-140	1.12e-135
chr16	14564842	14565054	ENSG00000171385	5	1	1.88e-10	2.38e-06
chr1	211836114	211848960	ENSG00000240435	1	6	0.0542757	1
chr17	65373575	65693372	ENSG00000185760	3	18	0.000598181	1
chrX	102192698	102195489	ENSG00000257702	4	995	0.208885	1
chr2	212163666	212163914	ENSG00000247095	2	1	0.000188145	1
chr12	53662083	53687427	ENSG00000140632	7	6793	1.92e-15	2.42e-11
chr10	17256238	17271984	ENSG00000112039	1	348	0.53626	1
chr1	165645547	165646018	ENSG00000102743	7	91	1.46e-05	0.18499
chr17	17942606	17971718	ENSG00000180015	1	104	0.56702	1
chr11	125495036	125546150	ENSG00000135414	7	55	6.68e-07	0.00843442
chr10	135093135	135125841	ENSG00000121101	1	19	0.147379	1
chr12	133398773	133532890	ENSG00000148362	3	2169	5.37e-05	0.678254
chr6	4019077	4021449	ENSG00000228407	2	1	0.000188145	1
chr16	12853139	12855019	ENSG00000171320	10	57	1.64e-10	2.07e-06
chr1	68564142	68698803	ENSG00000078269	5	608	0.819597	1
chr20	67891	77735	ENSG00000271081	1	1	0.0158176	1
chr17	34006411	34011922	ENSG00000182473	3	9952	7.42e-30	9.37e-26
chr18	42550047	42550131	ENSG00000189042	8	269	0.00187153	1
chr19	3982505	3982570	ENSG00000197054	7	62	1.4e-06	0.0176277
chr18	10627643	10628843	ENSG00000188051	4	1	1.97e-08	0.000249454
chr1	35816323	35817208	ENSG00000063046	29	14676	4.89e-22	6.17e-18
chr8	145751117	145754516	ENSG00000235314	10	314	0.000320389	1
chr1	111415775	111442550	ENSG00000089091	6	101	0.000228413	1
chr1	41157320	41237275	ENSG00000066923	16	135	1.39e-13	1.76e-09
chr1	154374804	154379040	ENSG00000100823	4	1412	0.0237725	1
chr12	31173697	31226781	ENSG00000138587	3	5	2.72e-05	0.3437
chr14	54457819	54458713	ENSG00000158483	4	117	0.0162188	1
chr16	23453162	23453242	ENSG00000172086	2	1315	0.00440174	1
chr12	21621845	21654603	ENSG00000138035	6	1225	0.330739	1
chr19	55434877	55477680	ENSG00000201683	1	1	0.0158176	1
chr1	205342380	205356568	ENSG00000105671	3	3559	4.02e-09	5.08e-05
chr9	21409146	21410184	ENSG00000259628	1	2	0.0236324	1
chr11	82868030	82898493	ENSG00000132485	27	2743	0.282687	1
chr17	65240953	65241922	ENSG00000185753	1	1995	3.55e-06	0.0448899
chr17	34303529	34308532	ENSG00000182700	2	203	0.679888	1
chr7	132037093	132052735	ENSG00000232931	14	180	7.91e-10	9.99e-06
chr14	21269387	21271437	ENSG00000154134	6	277	0.0266669	1
chr17	26559616	26562307	ENSG00000269069	6	28	2.79e-07	0.00351776
chr1	108765963	108786689	ENSG00000087263	27	1424	7.38e-05	0.931891
chr11	5593552	5646126	ENSG00000123329	90	8932	0.0325718	1
chr17	42751057	42753625	ENSG00000183741	6	8120	1.77e-20	2.23e-16
chr1	90453272	90453503	ENSG00000083312	9	6570	3.43e-13	4.34e-09
chr22	23923067	23926046	ENSG00000215493	45	3	5.24e-91	6.62e-87
chr12	498439	551811	ENSG00000135905	3	8211	3e-24	3.79e-20
chr2	27886338	27917840	ENSG00000203630	4	6	8.03e-07	0.0101488
chr14	95426614	95429313	ENSG00000265784	20	3	1.72e-39	2.17e-35
chr14	45393522	45511525	ENSG00000157423	2	4	0.000925885	1
chr15	40604553	40605490	ENSG00000266844	2	12	0.00538467	1
chr17	32581900	32582306	ENSG00000182179	7	7565	8.27e-18	1.04e-13
chr14	22978325	22978390	ENSG00000155090	4	12839	3.89e-38	4.91e-34
chr10	82167585	82192753	ENSG00000116574	1	2644	3.41e-08	0.000430327
chr19	18043825	18054800	ENSG00000198805	9	5070	5.02e-09	6.34e-05
chr1	19223565	19223642	ENSG00000025708	19	119337	0	0
chr1	247373993	247405125	ENSG00000109519	2	1994	3.81e-05	0.481127
chr5	172083525	172083716	ENSG00000228049	8	827	0.554508	1
chr13	80055287	80130210	ENSG00000152443	4	963	0.27128	1
chr5	79852574	79866307	ENSG00000226887	1	1	0.0158176	1
chr9	99518147	99540411	ENSG00000236489	1	3	0.031385	1
chr1	206261008	206261093	ENSG00000105723	17	7298	3.91e-10	4.94e-06
chr22	23995047	24059534	ENSG00000215513	15	2915	0.0946557	1
chr21	29488413	29600986	ENSG00000273064	1	16	0.126742	1
chr1	174818805	174819306	ENSG00000103522	1	1033	0.00444485	1
chr12	102513956	102591298	ENSG00000144591	2	4353	1.2e-12	1.52e-08
chr17	1923246	1926958	ENSG00000177600	6	35369	4.24e-111	5.36e-107
chr6	34214157	34217247	ENSG00000229299	3	15	0.000373597	1
chr10	33247773	33371030	ENSG00000112339	6	1683	0.0387032	1
chr1	228781787	228781905	ENSG00000242100	12	2	5.63e-24	7.11e-20
chr11	72013183	72014009	ENSG00000131023	6	2246	0.00266486	1
chr16	23698370	23699665	ENSG00000172164	11	3467	0.000536159	1
chr15	45255028	45255131	ENSG00000266926	1	36	0.255443	1
chr12	52470625	52475868	ENSG00000140398	26	247	5.94e-20	7.51e-16
chr1	155328503	155328609	ENSG00000101152	4	15343	1.15e-46	1.45e-42
chr1	149284645	149286975	ENSG00000100028	2	4372	7.99e-13	1.01e-08
chr16	699311	717833	ENSG00000169682	12	6661	2e-11	2.52e-07
chrX	1710486	1721407	ENSG00000237440	4	55	0.00127759	1
chr3	187824884	187864808	ENSG00000250033	6	8	7.13e-10	9e-06
chr17	18965225	18965807	ENSG00000180354	2	550	0.339496	1
chr17	38249040	38256978	ENSG00000183060	1	464	0.283987	1
chr16	74456018	74469152	ENSG00000176076	1	49	0.328742	1
chr2	70484518	70508323	ENSG00000204856	50	264	4.65e-48	5.88e-44
chr1	153302596	153321316	ENSG00000100503	15	11871	5.61e-24	7.08e-20
chr21	16129909	16130673	ENSG00000273424	4	16	1.74e-05	0.21973
chr11	66624118	66627946	ENSG00000130348	6	818	1	1
chr1	23695490	23698332	ENSG00000037474	12	4536	5.4e-06	0.0682104
chr1	38021843	38022108	ENSG00000065000	11	16358	1.94e-41	2.45e-37
chr1	111888910	111895635	ENSG00000089094	33	7954	3.85e-05	0.485856
chr12	128882977	128883067	ENSG00000263756	4	13	8.71e-06	0.110013
chr15	93258989	93277425	ENSG00000168924	4	4390	7.92e-11	1e-06
chr2	53797511	53797617	ENSG00000204356	3	4336	1.54e-11	1.95e-07
chrX	65275429	65276429	ENSG00000257285	41	3	1.01e-82	1.28e-78
chr1	145516252	145523730	ENSG00000095787	8	7875	7.26e-18	9.17e-14
chr19	16660642	16683193	ENSG00000198680	1	136	1	1
chr15	86313727	86313809	ENSG00000168438	2	2010	3.97e-05	0.501888
chr1	151738185	151738865	ENSG00000100429	2	4350	1.19e-12	1.51e-08
chr5	75537849	75538229	ENSG00000226801	2	7	0.00218714	1
chr20	34894258	35157040	ENSG00000213025	1	28	0.20641	1
chr4	144256418	144258970	ENSG00000225603	2	1	0.000188145	1
chr15	83041000	83125316	ENSG00000168291	44	1976	5.53e-09	6.98e-05
chrX	107920181	107920287	ENSG00000257740	21	3	1.56e-41	1.97e-37
chr1	142620645	142729967	ENSG00000092421	46	3	4.44e-93	5.6e-89
chrY	13263395	13263563	ENSG00000272084	5	49	7.22e-05	0.912091
chr1	68511645	68517314	ENSG00000078177	3	752	0.302002	1
chr11	66360292	66373490	ENSG00000130208	3	5681	7.95e-16	1e-11
chr19	4545207	4545463	ENSG00000197111	18	24179	8.65e-59	1.09e-54
chrX	136770050	136770153	ENSG00000256072	130	3	3.51e-268	4.43e-264
chr10	327955	328065	ENSG00000110013	377	312	0	0
chr10	72164135	72188374	ENSG00000115282	5	1566	0.0313609	1
chr11	113149159	113185159	ENSG00000261795	9	46	5.74e-10	7.25e-06
chr16	2059927	2070756	ENSG00000170160	5	60	0.000175455	1
chr15	98569271	98569368	ENSG00000266962	3	1319	0.0125874	1
chr3	11178779	11305243	ENSG00000220793	1	175	1	1
chr1	17076728	17077459	ENSG00000022840	7	8412	1.68e-20	2.12e-16
chr1	161375858	161376872	ENSG00000102103	1	3100	8.68e-10	1.1e-05
chr1	135141	135895	ENSG00000001167	2	3141	8.5e-09	0.000107381
chr6	35465651	35480715	ENSG00000253203	27	29	1.17e-41	1.47e-37
chr20	6711905	6716783	ENSG00000270714	1	1	0.0158176	1
chr6	109703998	109704869	ENSG00000230138	1	37	0.261354	1
chr12	111819671	111823442	ENSG00000145730	3	692	0.390552	1
chr11	327171	330122	ENSG00000121716	4	1390	0.0324348	1
chr1	110905470	110933704	ENSG00000089009	24	37032	4.38e-93	5.54e-89
chr12	54711565	54711671	ENSG00000141076	8	1528	0.310843	1
chr15	40573645	40574787	ENSG00000164976	9	97	2.06e-07	0.00260203
chr10	118429614	118432250	ENSG00000260566	2	52	0.0687902	1
chr1	31736092	31736528	ENSG00000055211	6	1684	0.0387178	1
chr17	2288141	2289958	ENSG00000177694	1	2	0.0236324	1
chr1	168195176	168222263	ENSG00000103021	1	9	0.0766254	1
chr3	112811291	112811372	ENSG00000222448	6	2	6.92e-12	8.74e-08
chr21	39874369	39874545	ENSG00000214248	4	13	8.71e-06	0.110013
chr9	8797135	8797194	ENSG00000235508	4	64	0.00216068	1
chr7	141250989	141355044	ENSG00000233056	13	5	4.12e-24	5.2e-20
chr21	20230097	20230594	ENSG00000213849	2	7	0.00218714	1
chr22	22390743	22394463	ENSG00000215193	10	3163	0.000907141	1
chr15	56119120	56285944	ENSG00000166167	3	947	0.137776	1
chr19	3762662	3768573	ENSG00000197020	11	397	0.000513292	1
chr7	37209283	37209384	ENSG00000231551	35	8	4.25e-66	5.37e-62
chr3	155093472	155093579	ENSG00000223509	8	286	0.0026974	1
chr22	38054734	38062941	ENSG00000217128	10	3379	0.000311681	1
chr16	89972565	89984641	ENSG00000177225	15	2040	0.900704	1
chr11	133826696	133826764	ENSG00000135723	9	6598	2.43e-13	3.08e-09
chr4	14136560	14145216	ENSG00000224474	1	3	0.031385	1
chr22	17170993	17185367	ENSG00000214696	2	106	0.21182	1
chr11	33025796	33025891	ENSG00000261377	3	43	0.0058911	1
chr11	63742079	63744015	ENSG00000128731	7	5296	6.19e-11	7.82e-07
chr10	126676421	126849739	ENSG00000120685	7	1273	0.42824	1
chr1	155305059	155532598	ENSG00000101146	2	1894	7.53e-05	0.950966
chr12	26364097	26488789	ENSG00000138231	2	1029	0.0214286	1
chr5	86590008	86590290	ENSG00000226950	2	582	0.343818	1
chr12	19598883	19598989	ENSG00000137992	7	886	1	1
chr1	155200766	155204116	ENSG00000101115	3	2	4.95e-06	0.0624834
chr2	11491753	11492250	ENSG00000246308	28	10	6.86e-51	8.67e-47
chr6	31192119	31192835	ENSG00000229043	17	70	5.79e-19	7.32e-15
chr1	77660510	77661080	ENSG00000079616	12	1498	0.885154	1
chr15	28751771	28753954	ENSG00000164164	28	4534	0.182124	1
chr2	69546905	69614382	ENSG00000204779	1	2	0.0236324	1
chr18	19451407	19473957	ENSG00000269988	6	176	0.0035564	1
chr12	49297893	49325623	ENSG00000139618	3	187	0.192835	1
chr15	64713401	64713698	ENSG00000166685	112	1792	1.63e-58	2.07e-54
chr5	172410760	172462448	ENSG00000228057	4	12	6.7e-06	0.0846638
chr4	147162958	147164821	ENSG00000250731	1	79	0.471526	1
chr3	179370543	179507189	ENSG00000223799	215	632	1.44e-247	1.81e-243
chr5	177612720	177614300	ENSG00000228223	3	692	0.390552	1
chr16	19125254	19132946	ENSG00000171720	5	1847	0.00802142	1
chr14	74254063	74269973	ENSG00000160695	8	4869	3.89e-09	4.92e-05
chr14	58666798	58701750	ENSG00000159023	3	4926	2.37e-13	2.99e-09
chr1	201702534	201702633	ENSG00000105281	8	8289	3.36e-19	4.24e-15
chr15	23443616	23443894	ENSG00000163812	6	4983	7.89e-11	9.97e-07
chr17	79880775	79882387	ENSG00000187257	9	2046	0.0798032	1
chr9	131595221	131644773	ENSG00000237054	44	56	1.25e-64	1.58e-60
chr17	7858186	7858940	ENSG00000178695	2	16724	2.71e-54	3.42e-50
chr10	97620305	97684601	ENSG00000117569	22	220	1.08e-16	1.37e-12
chr9	102117619	102139522	ENSG00000236540	39	1	4.92e-81	6.21e-77
chr10	101286107	101290934	ENSG00000118298	20	2	2.26e-40	2.85e-36
chr1	10270863	10441661	ENSG00000011258	11	857	0.121877	1
chr12	12508342	12510001	ENSG00000137574	2	1645	0.000410323	1
chr11	35639735	35642419	ENSG00000125746	10	1865	0.240768	1
chr11	112097088	112140678	ENSG00000134001	5	3313	1.08e-06	0.0136575
chr2	113763038	113765621	ENSG00000243679	1	2585	4.76e-08	0.000600944
chr8	95139399	95229531	ENSG00000234645	1	5	0.0467062	1
chr12	132906436	132908161	ENSG00000148120	3	220	0.261299	1
chr16	83932731	83949787	ENSG00000176593	4	126	0.0205181	1
chr7	31092076	31151089	ENSG00000255284	2	220	0.697278	1
chr1	38462442	38471278	ENSG00000065526	30	20853	2.07e-38	2.61e-34
chr6	137255903	137256004	ENSG00000253552	4	15	1.4e-05	0.176904
chr17	30554909	30555127	ENSG00000182087	20	23332	3.85e-54	4.87e-50
chr16	14103137	14109873	ENSG00000171302	2	5816	1.68e-17	2.13e-13
chr19	13842574	13874110	ENSG00000198087	4	1263	0.055536	1
chr1	204485511	204542871	ENSG00000105655	3	254	0.463259	1
chr17	62758030	62758828	ENSG00000185621	98	204	6.74e-126	8.52e-122
chr11	62098418	62099285	ENSG00000262758	3	694	0.390754	1
chr15	56247899	56248002	ENSG00000166169	1	1724	3.12e-05	0.394274
chr5	710475	767067	ENSG00000226026	1	3	0.031385	1
chr11	55086036	55086941	ENSG00000262712	1	123	0.627877	1
chr2	72515914	72516239	ENSG00000204959	2	41	0.045934	1
chr1	70671365	70718735	ENSG00000078687	24	697	8.33e-09	0.000105252
chr18	7814116	7815728	ENSG00000187902	2	2	0.0003743	1
chr12	13693165	14133053	ENSG00000264364	2	3084	1.2e-08	0.000151521
chr5	178311716	178311880	ENSG00000228232	1	285	0.73295	1
chr1	11866207	11903201	ENSG00000013306	14	3996	0.000661758	1
chr18	66567018	66569492	ENSG00000196268	8	127	1.43e-05	0.180767
chr18	2967016	2985408	ENSG00000187741	89	626	1.87e-74	2.37e-70
chr13	46984589	46984692	ENSG00000151239	3	1102	0.0584908	1
chr16	67918708	67922758	ENSG00000175198	11	419	0.000787594	1
chr17	29096406	29151794	ENSG00000181885	5	287	0.0851415	1
chr1	144612266	144612683	ENSG00000095066	5	1646	0.017895	1
chr7	6530424	6530729	ENSG00000255152	4	73	0.00339401	1
chr5	137223657	137278436	ENSG00000227495	3	23	0.00113524	1
chr6	48181340	48182530	ENSG00000253356	27	2	7.89e-55	9.97e-51
chr15	45219798	45219901	ENSG00000267165	40	7	5.86e-77	7.4e-73
chr21	45834473	45845155	ENSG00000214485	1	3087	8.6e-10	1.09e-05
chr21	15038189	15039867	ENSG00000273018	10	237	3.51e-05	0.443585
chr12	130165972	130182772	ENSG00000147650	1	608	0.102908	1
chr7	111366166	111846466	ENSG00000232677	2	41	0.045934	1
chr4	19183437	19183479	ENSG00000224536	1	17	0.133676	1
chr16	10623297	10625939	ENSG00000171016	1	11	0.091231	1
chr1	157995340	158000956	ENSG00000101452	1	959	0.00928072	1
chr10	102756375	102767593	ENSG00000118707	8	589	0.156384	1
chr1	234404329	234408246	ENSG00000108443	8	1543	0.252845	1
chr19	2252251	2269758	ENSG00000196860	3	7	5.76e-05	0.727774
chr11	75133438	75141674	ENSG00000131781	76	367	1.04e-74	1.31e-70
chr1	110815106	110815229	ENSG00000088986	6	8807	1.4e-22	1.77e-18
chr11	8714904	8718154	ENSG00000124191	1	14	0.112707	1
chr2	85432049	85432155	ENSG00000205339	19	7122	1.07e-08	0.000135416
chrY	26196025	26197634	ENSG00000272426	2	5	0.0012894	1
chr1	10359024	10359130	ENSG00000011275	6	4788	2.98e-10	3.77e-06
chr1	114471814	114520426	ENSG00000090447	3	731	0.300807	1
chr2	28680012	28866654	ENSG00000203667	2884	1602	0	0
chr12	53720362	53739099	ENSG00000140740	6	7276	6.2e-18	7.83e-14
chr10	135168658	135171529	ENSG00000121274	1	1315	0.000824187	1
chr10	103712362	103712461	ENSG00000118960	1	6068	8.62e-20	1.09e-15
chr18	65183783	65566856	ENSG00000196230	18	67027	2.81e-199	3.54e-195
chr11	111164114	111175770	ENSG00000133816	8	4027	7.9e-07	0.00997329
chr15	43991686	44010382	ENSG00000165525	28	4170	0.432673	1
chr16	88210895	88212252	ENSG00000176915	15	6809	5.39e-10	6.81e-06
chr17	73642323	73644057	ENSG00000186354	1	92	0.523553	1
chr22	31857650	31860190	ENSG00000216331	1	3	0.031385	1
chr16	47230222	47236340	ENSG00000173575	24	10647	1.14e-14	1.44e-10
chr6	55039050	55147418	ENSG00000253389	2	5	0.0012894	1
chr17	3799886	3819794	ENSG00000177889	25	1903	0.0197537	1
chr10	87209349	87251753	ENSG00000261093	6	12	4.29e-09	5.41e-05
chr17	202429	207372	ENSG00000177352	2	1523	0.000790189	1
chr11	46878419	46940193	ENSG00000126231	1	6	0.0542757	1
chr18	56419380	56421709	ENSG00000196126	5	53005	6.08e-173	7.68e-169
chr17	26073158	26081980	ENSG00000181019	4	3903	2.41e-09	3.05e-05
chr11	72494575	72494637	ENSG00000131242	2	1768	0.00014516	1
chr14	50550369	50559361	ENSG00000157764	11	1981	0.256262	1
chr6	3594481	3624981	ENSG00000254054	2	12	0.00538467	1
chr18	28923331	29006951	ENSG00000269973	2	172	0.402332	1
chr2	141750112	141750228	ENSG00000244391	4	1	1.97e-08	0.000249454
chr18	32912176	32925446	ENSG00000188917	3	853	0.176008	1
chr17	49230951	49249105	ENSG00000184787	17	6586	2.15e-08	0.000270941
chr1	15729475	15735929	ENSG00000015568	4	704	0.670839	1
chr1	85900858	85900967	ENSG00000081320	4	10817	1.37e-31	1.73e-27
chrX	95325668	95326777	ENSG00000257390	11	235	5.73e-06	0.072365
chr11	3105623	3106673	ENSG00000122707	4	356	0.377682	1
chr3	53190025	53226733	ENSG00000221923	3	157	0.135476	1
chr10	75007118	75036742	ENSG00000115541	9	2357	0.0197857	1
chr1	225990850	225991150	ENSG00000107282	3	395	1	1
chr11	108130255	108136480	ENSG00000133794	3	1432	0.00681866	1
chr11	837356	842545	ENSG00000122068	2	1635	0.000405167	1
chr11	123468654	123470160	ENSG00000135185	30	968	1.34e-09	1.69e-05
chr9	3674546	3691814	ENSG00000235408	1	11	0.091231	1
chr16	68363290	68363432	ENSG00000175115	4	7876	9.38e-22	1.18e-17
chr1	27141313	27141601	ENSG00000241015	2	1153	0.0114873	1
chr15	52201099	52201839	ENSG00000166123	1	179	1	1
chr11	123986069	124018428	ENSG00000135211	3	690	0.390371	1
chr1	40222854	40254533	ENSG00000065883	23	4795	0.0115221	1
chr7	151163098	151217206	ENSG00000233337	2	1	0.000188145	1
chr11	70170977	70173315	ENSG00000130827	1	3094	8.63e-10	1.09e-05
chr12	15034115	15038860	ENSG00000137814	1	448	0.27847	1
chr14	30045687	30661104	ENSG00000265916	1	1	0.0158176	1
chr1	168418910	168420449	ENSG00000102978	2	2960	3.56e-08	0.000449701
chr6	150361683	150363169	ENSG00000253641	1	8	0.0692348	1
chr17	46791092	46791321	ENSG00000269243	85	21	2.05e-157	2.59e-153
chr16	87635441	87731762	ENSG00000176890	54	18	1.4e-97	1.77e-93
chr10	55526160	55526374	ENSG00000260608	3	1	1.99e-06	0.025143
chr11	72396120	72404853	ENSG00000131196	2	2641	4.38e-07	0.00553859
chr2	102803433	102856462	ENSG00000206527	2	1022	0.0213866	1
chr20	15600139	15600464	ENSG00000212296	1	1	0.0158176	1
chr17	2516578	2517238	ENSG00000177699	3	50	0.00872588	1
chr11	19612703	19612838	ENSG00000125037	8	5639	3.25e-11	4.1e-07
chr3	59450056	59496404	ENSG00000248714	2	15	0.0079214	1
chr22	19833661	19842419	ENSG00000214967	33	310	4.89e-25	6.17e-21
chr19	18307594	18314884	ENSG00000198911	32	19168	2.48e-32	3.13e-28
chr19	54175222	54175294	ENSG00000271738	1	69	0.427671	1
chr20	58883532	58883625	ENSG00000213563	7	1671	0.0963884	1
chr14	69550115	69552106	ENSG00000160207	1	10	0.0839573	1
chr22	25575276	25575521	ENSG00000215788	2	395	0.775953	1
chr4	151343797	151344794	ENSG00000225671	1	1	0.0158176	1
chr15	22747313	22782336	ENSG00000267352	3	2	4.95e-06	0.0624834
chr20	62172163	62178857	ENSG00000213676	40	10661	7.99e-08	0.00100968
chr13	50589390	50595058	ENSG00000151611	2	416	0.778713	1
chr1	20978270	20988000	ENSG00000031003	8	3199	9.23e-05	1
chr1	155165379	155178842	ENSG00000101084	1	7983	2.46e-26	3.11e-22
chr12	53346500	53346686	ENSG00000140525	32	232	1.73e-27	2.18e-23
chr11	134118173	134123264	ENSG00000135749	5	1349	0.0895283	1
chr10	13652047	13710299	ENSG00000111052	8	395	0.0164097	1
chr12	66291518	66317967	ENSG00000142676	28	43456	2.47e-109	3.12e-105
chr6	24002052	24002658	ENSG00000253174	55	2	4.85e-113	6.13e-109
chr11	126413842	126480843	ENSG00000135482	7	240	0.00390864	1
chr4	54459123	54470214	ENSG00000224789	1	3	0.031385	1
chr17	74132414	74137380	ENSG00000186310	1	8	0.0692348	1
chr4	103780550	103780653	ENSG00000225284	1	6	0.0542757	1
chr15	48413169	48434869	ENSG00000165672	4	4165	4.5e-10	5.68e-06
chr17	21436235	21446049	ENSG00000180867	4	1305	0.0418493	1
chr2	62734680	62734958	ENSG00000204560	2	5445	3.09e-16	3.91e-12
chr1	51752930	51810788	ENSG00000072201	23	22	1.73e-36	2.18e-32
chr10	73975787	73995618	ENSG00000115365	2	420	0.779431	1
chr11	1885407	1887897	ENSG00000122484	9	888	0.447577	1
chr14	21853353	21924285	ENSG00000154328	7	86	1.04e-05	0.131125
chr1	147484031	147484460	ENSG00000099331	4	56833	4.14e-188	5.23e-184
chr13	22066836	22178353	ENSG00000148814	21	533	7.63e-09	9.63e-05
chr17	49175535	49175639	ENSG00000184708	28	1452	4.35e-05	0.549616
chr6	32358287	32361463	ENSG00000229186	9	239	0.000193947	1
chr12	132674758	132675542	ENSG00000148057	11	156	1.28e-07	0.00161946
chr4	113206665	113363776	ENSG00000225373	1	709	0.0521197	1
chr1	178163477	178163844	ENSG00000103932	8	1880	0.0690738	1
chr7	134853155	134854299	ENSG00000232956	3	2252	3.99e-05	0.504478
chr16	18496035	18496128	ENSG00000171649	2	154	0.351651	1
chr15	21216780	21216798	ENSG00000267350	1	2661	2.26e-08	0.000285173
chr1	215796236	216596738	ENSG00000106397	11	7405	3.67e-14	4.63e-10
chr9	131857089	131873468	ENSG00000237075	7	3958	3.63e-07	0.00458629
chr1	59521671	59543788	ENSG00000241243	2	1	0.000188145	1
chr12	6679249	6716642	ENSG00000136930	18	4255	0.00424849	1
chr1	26881033	26881084	ENSG00000048405	3	1612	0.00276578	1
chr14	91709103	91717426	ENSG00000162373	1	9	0.0766254	1
chr10	120967101	121215131	ENSG00000120217	3	1287	0.0172847	1
chr9	13406379	13433052	ENSG00000259522	4	442	0.784877	1
chr1	167498914	167523004	ENSG00000102904	4	26	9.24e-05	1
chr19	1581789	1582322	ENSG00000196683	4	4109	6.25e-10	7.89e-06
chr9	30774226	30774317	ENSG00000259781	5	1498	0.0406335	1
chr15	42640301	42704515	ENSG00000165282	2	1549	0.000809068	1
chr15	94774767	95023632	ENSG00000169032	23	6171	5.47e-05	0.690686
chr1	22138758	22151714	ENSG00000033867	4	1241	0.0551702	1
chr9	35406752	35483026	ENSG00000259563	4	1	1.97e-08	0.000249454
chr1	151372010	151374420	ENSG00000100368	2	15834	2.9e-51	3.66e-47
chr14	68217947	68218261	ENSG00000160111	7	3139	4.75e-05	0.600448
chr12	65563351	65642107	ENSG00000142655	1	1842	1.62e-05	0.204012
chr10	12237964	12292588	ENSG00000110880	27	29276	6.56e-66	8.28e-62
chr16	18792617	18801705	ENSG00000171791	6	1463	0.104732	1
chr12	133264635	133291498	ENSG00000148180	3	22948	8.67e-74	1.1e-69
chr11	47236493	47260767	ENSG00000126603	12	45	3.19e-14	4.03e-10
chr16	21890659	21930477	ENSG00000171960	32	691	1.78e-14	2.25e-10
chr10	44126330	44127012	ENSG00000112852	2	1	0.000188145	1
chr14	100157782	100159985	ENSG00000162704	14	15999	3.4e-37	4.29e-33
chr1	152595310	152595579	ENSG00000239605	9	25	5.5e-12	6.95e-08
chr12	89765597	89766136	ENSG00000143727	4	1371	0.0318084	1
chr1	247002400	247095280	ENSG00000109452	2	46	0.0559201	1
chr14	75745477	75748933	ENSG00000162144	8	18388	2.32e-51	2.93e-47
chr14	64084761	64084862	ENSG00000159433	38	593	2.43e-21	3.07e-17
chrY	15042075	15060090	ENSG00000271914	3	4	1.71e-05	0.216097
chr19	16214571	16215064	ENSG00000198624	1	3514	3.25e-11	4.11e-07
chr15	60639333	60695082	ENSG00000166501	13	15333	3.81e-36	4.81e-32
chr17	7169374	7169485	ENSG00000178623	1	3781	5.53e-12	6.98e-08
chr1	150782181	150849244	ENSG00000100239	8	7131	1.12e-15	1.41e-11
chr1	226249552	226259702	ENSG00000107521	1	11199	3.56e-37	4.5e-33
chr11	119527021	119527126	ENSG00000135049	2	2626	4.19e-07	0.00529578
chr10	20359734	20380713	ENSG00000111669	11	21465	8.25e-58	1.04e-53
chrX	109917084	110039286	ENSG00000255594	12	4	1.11e-22	1.4e-18
chr15	89904810	89939471	ENSG00000168564	2	1511	0.00115805	1
chr12	276022	291565	ENSG00000135842	7	10996	1.77e-28	2.24e-24
chr1	149230716	149232554	ENSG00000099940	2	5135	2.55e-15	3.22e-11
chr12	54402832	54407570	ENSG00000140950	1	655	0.0728817	1
chr9	127243516	127269709	ENSG00000236871	3	281	0.496207	1
chr1	44412611	44433694	ENSG00000068885	5	239	0.0464898	1
chr2	220509812	220510353	ENSG00000243696	1	791	0.0255354	1
chr2	107557336	107557938	ENSG00000248485	18	2	2.95e-36	3.72e-32
chr3	58558471	58560046	ENSG00000221970	7	1	1.58e-14	2e-10
chr1	151009046	151020076	ENSG00000100320	4	10	3.73e-06	0.0471607
chr5	12297511	12297616	ENSG00000252656	1	1	0.0158176	1
chr19	2037470	2051243	ENSG00000196812	3	218	0.257049	1
chr11	66240961	66247704	ENSG00000130254	9	9431	9.21e-22	1.16e-17
chr8	6728097	6735544	ENSG00000258790	4	1026	0.160962	1
chr16	70266882	70266985	ENSG00000175567	6	11961	6.99e-33	8.83e-29
chr1	150674342	150674448	ENSG00000100292	1	39918	4.57e-136	5.77e-132
chr17	3710042	3712148	ENSG00000177879	5	2557	0.00012288	1
chr1	17067011	17067174	ENSG00000022567	30	3302	0.493071	1
chr10	124134212	124191867	ENSG00000120334	4	138	0.0272461	1
chr5	96278003	96278888	ENSG00000227057	4	3497	5.36e-08	0.000676452
chr1	150969025	150980851	ENSG00000100314	4	6	8.03e-07	0.0101488
chr15	89630690	89745591	ENSG00000168538	3	2728	1.36e-06	0.0171507
chr11	122928197	122933938	ENSG00000135213	24	5937	0.000250053	1
chr1	114399257	114443859	ENSG00000090316	3	5783	4e-16	5.05e-12
chr1	234492450	234492887	ENSG00000108387	1	82	0.484016	1
chr11	325703	326294	ENSG00000121691	6	8051	2.43e-20	3.07e-16
chr1	231124735	231124869	ENSG00000108175	2	49570	2.56e-167	3.23e-163
chr9	104230721	104243784	ENSG00000236570	1	1	0.0158176	1
chr15	82975314	82975537	ENSG00000168283	7	848	0.846379	1
chrX	153733350	153744566	ENSG00000239014	1	3	0.031385	1
chr2	234216462	234255701	ENSG00000211701	5	1	1.88e-10	2.38e-06
chr18	56038798	56039898	ENSG00000196114	1	4	0.0390762	1
chr1	326096	328112	ENSG00000001630	15	6998	1.64e-10	2.07e-06
chr12	50505980	50559203	ENSG00000139990	10	2860	0.00428028	1
chr1	45454377	45457506	ENSG00000070190	7	2858	0.000203183	1
chr6	29497197	29501345	ENSG00000253954	1	110	0.587243	1
chr16	855443	863861	ENSG00000169604	1	31	0.225165	1
chr12	57057127	57082159	ENSG00000141576	4	68	0.00266207	1
chr12	44402423	44403946	ENSG00000139132	1	1085	0.00313502	1
chr3	182733006	182833863	ENSG00000223849	4	2	5.89e-08	0.000743609
chr17	18762667	18764779	ENSG00000180329	8	1584	0.25528	1
chr2	160300628	160301424	ENSG00000207145	2	25	0.0194009	1
chr16	1578689	1605581	ENSG00000169926	3	28154	1.07e-91	1.35e-87
chr17	47583019	47651426	ENSG00000184432	18	9277	1.38e-14	1.75e-10
chr19	60105	71626	ENSG00000196415	9	8	2.88e-15	3.64e-11
chr12	80799774	81072802	ENSG00000143498	1	325	0.529523	1
chr1	28160912	28161077	ENSG00000051108	2	5758	2.36e-17	2.99e-13
chr14	101418193	101418270	ENSG00000162772	1	5048	2.82e-16	3.56e-12
chrX	50773422	50774357	ENSG00000255587	7	1363	0.286553	1
chr10	2114039	2123291	ENSG00000260630	2	211	0.687945	1
chr14	21463996	21467322	ENSG00000154222	15	3620	0.00653456	1
chr1	661611	663527	ENSG00000004534	32	6372	0.00592984	1
chr1	51927393	51929088	ENSG00000072501	9	11095	8.3e-27	1.05e-22
chr12	27058114	27091259	ENSG00000138185	177	1934	1.57e-116	1.99e-112
chr15	40062760	40093534	ENSG00000164850	4	96	0.0085233	1
chr14	60062694	60337684	ENSG00000159164	7	6	3.27e-12	4.14e-08
chr10	76311150	76311251	ENSG00000115942	30	681	3.83e-13	4.84e-09
chr19	10416103	10426685	ENSG00000197841	3	245	0.453429	1
chr10	75556272	75561157	ENSG00000115825	27	1943	0.00719437	1
chr15	40650436	40663257	ENSG00000164916	8	4843	5.49e-09	6.93e-05
chr14	106586137	106586667	ENSG00000163602	1	2730	1.61e-08	0.000203639
chr12	53900472	54019763	ENSG00000140688	7	3767	8.8e-07	0.011119
chr22	24666786	24813708	ENSG00000215817	2	134	0.293715	1
chr12	48276432	48295308	ENSG00000139239	1	1243	0.0011047	1
chr11	27543152	27543273	ENSG00000125351	2	1390	0.00217734	1
chr15	68132277	68132383	ENSG00000166938	55	1189	1.1e-23	1.38e-19
chr13	52168057	52168351	ENSG00000151729	8	17	1.52e-11	1.91e-07
chr3	195924320	195938308	ENSG00000224086	6	250	0.0173277	1
chr15	68570141	68588203	ENSG00000166965	13	407	4.24e-05	0.536011
chr1	162335197	162351905	ENSG00000102245	3	17	0.000515777	1
chr15	23684645	23692381	ENSG00000266751	10	10	1.71e-16	2.16e-12
chr12	20704524	20705946	ENSG00000138030	16	382	2.02e-07	0.00254694
chr10	13912797	13913175	ENSG00000111145	7	2498	0.00150363	1
chr17	55489272	55489562	ENSG00000184886	25	411	4.2e-14	5.3e-10
chr1	154171848	154178809	ENSG00000100796	16	4582	0.000232052	1
chr14	23764852	23772057	ENSG00000155903	1	1248	0.00111555	1
chr12	33016052	33016367	ENSG00000138696	1	1	0.0158176	1
chr20	44642141	44650712	ENSG00000213261	1	25	0.187202	1
chr15	69659924	69660020	ENSG00000167085	2	5438	3.03e-16	3.83e-12
chr16	80631803	80838226	ENSG00000176354	1	33	0.237421	1
chr10	88769542	88775539	ENSG00000116750	2	659	0.188992	1
chr19	18485541	18499986	ENSG00000198925	1	4291	9.73e-14	1.23e-09
chr16	71792305	71792390	ENSG00000175826	3	8439	7.71e-25	9.74e-21
chr11	70477199	70481595	ENSG00000262049	18	475	1.5e-07	0.00189683
chr1	78409740	78444794	ENSG00000080345	22	2612	0.742098	1
chr1	42878069	42878465	ENSG00000067445	2	4	0.000925885	1
chr12	50707798	50707894	ENSG00000264043	1	63	0.399631	1
chr1	21330043	21330427	ENSG00000032219	3	3012	1.74e-07	0.00220381
chr17	7239848	7254797	ENSG00000178685	2	7325	1.54e-22	1.95e-18
chr9	66720898	66759372	ENSG00000259943	4	142	0.0297479	1
chr21	45466228	45466922	ENSG00000214413	36	603	2.28e-19	2.88e-15
chr17	781142	783333	ENSG00000177432	13	30	1.46e-17	1.85e-13
chrX	35644247	35645181	ENSG00000256742	2	13	0.00618046	1
chr11	66115421	66132275	ENSG00000130066	4	44323	3.35e-145	4.23e-141
chr1	151129140	151142773	ENSG00000100344	16	4	1.17e-30	1.48e-26
chr10	106234697	106240032	ENSG00000260646	1	4	0.0390762	1
chr1	10043199	10044626	ENSG00000011028	8	853	0.564179	1
chr19	7598481	7604945	ENSG00000197471	59	7892	0.658139	1
chr4	174537087	174538057	ENSG00000225891	6	13	6.22e-09	7.86e-05
chr1	38457134	38457241	ENSG00000065518	1	1997	3.56e-06	0.0449316
chr1	28969740	28975093	ENSG00000054356	1	2	0.0236324	1
chr1	1385069	1405538	ENSG00000006125	3	9875	9.79e-30	1.24e-25
chr15	23264866	23264948	ENSG00000163848	4	1368	0.0317421	1
chr16	68350704	68352939	ENSG00000175110	3	1218	0.0231442	1
chr1	8571854	8571978	ENSG00000009954	7	5936	8.49e-13	1.07e-08
chr5	173940308	173941310	ENSG00000252839	1	2	0.0236324	1
chr1	35449523	35497569	ENSG00000063180	1	124	1	1
chr17	32445366	32445901	ENSG00000182247	2	1433	0.00155093	1
chr13	22202552	22203154	ENSG00000148834	3	13798	8.12e-43	1.03e-38
chr15	40745643	40746838	ENSG00000164930	5	23	2.66e-06	0.0336446
chr14	24787555	24804299	ENSG00000156968	3	19	0.000688536	1
chr2	210043690	210045847	ENSG00000243883	7	1	1.58e-14	2e-10
chr11	45907202	45928016	ENSG00000126001	43	1985	1.74e-08	0.00021946
chr1	53392901	53517375	ENSG00000073910	16	4432	0.000486598	1
chr12	57869228	57911352	ENSG00000141905	21	6130	1.05e-05	0.132677
chr1	231472850	231490769	ENSG00000108272	1	182	1	1
chr21	24254903	24256321	ENSG00000273302	78	12	3.82e-150	4.82e-146
chr10	13319796	13344412	ENSG00000110958	6	8426	2.31e-21	2.92e-17
chr9	139632619	139642905	ENSG00000237296	11	5250	3.61e-08	0.000456338
chr19	17502238	17503093	ENSG00000198780	12	10	3.77e-20	4.77e-16
chr14	70320848	70499083	ENSG00000160216	11	6381	2.96e-11	3.74e-07
chr1	183524698	183560011	ENSG00000104731	2	1381	0.00216225	1
chr14	104148699	104150352	ENSG00000163125	3	2152	7.72e-05	0.975487
chr13	25277694	25277803	ENSG00000265315	3	7	5.76e-05	0.727774
chr11	66615704	66725847	ENSG00000130347	2	234	0.712173	1
chr1	6472478	6484730	ENSG00000007516	2	101	0.197375	1
chr16	53477140	53477244	ENSG00000173933	17	4138	0.00371064	1
chr12	100422233	100536626	ENSG00000144455	1	2486	9.75e-08	0.00123118
chr21	37667471	37668000	ENSG00000214188	1	1	0.0158176	1
chr17	17408877	17495022	ENSG00000179918	4	7397	3.23e-20	4.08e-16
chr17	61699775	61773663	ENSG00000185507	1	7226	1.41e-23	1.78e-19
chr1	17733256	17766220	ENSG00000024048	4	5641	9.59e-15	1.21e-10
chr14	75179847	75203394	ENSG00000160883	2	28972	2.12e-96	2.68e-92
chr14	20691791	20692964	ENSG00000153944	6	551	0.464864	1
chr15	102416167	102417104	ENSG00000266998	5	34	1.45e-05	0.183293
chr17	15652017	15652629	ENSG00000179630	2	8668	3.91e-27	4.94e-23
chr18	44558943	44561988	ENSG00000189143	2	13	0.00618046	1
chr1	71413062	71417176	ENSG00000078668	3	3800	7.09e-10	8.95e-06
chr16	57864440	57864546	ENSG00000174370	4	558	1	1
chr10	34398488	35104253	ENSG00000112309	75	4	4.45e-152	5.63e-148
chr12	27396901	27478892	ENSG00000138363	2	1920	5.21e-05	0.657552
chr12	56982302	56982405	ENSG00000141568	13	3380	0.00476148	1
chr17	73056586	73056715	ENSG00000186166	28	1594	0.000198275	1
chr17	80214131	80216080	ENSG00000187446	2	7155	7.02e-22	8.87e-18
chr8	108261721	108510283	ENSG00000234882	8	7	9.68e-14	1.22e-09
chr16	2902728	2908171	ENSG00000170340	4	2386	7.11e-05	0.89809
chr11	46134673	46134769	ENSG00000126062	3	4690	8.93e-13	1.13e-08
chr3	53508727	53509116	ENSG00000249353	1	302	0.738198	1
chr11	73561514	73562256	ENSG00000131446	7	60514	6.59e-195	8.32e-191
chr12	49321722	49321816	ENSG00000139625	28	938	1e-08	0.00012625
chr12	95781666	95782334	ENSG00000263731	7	95	1.9e-05	0.240216
chr17	59208065	59213325	ENSG00000185246	51	1107	5.16e-22	6.51e-18
chr12	6204867	6205136	ENSG00000136205	2	32899	7.39e-110	9.34e-106
chr11	58274648	58275578	ENSG00000127022	83	46973	4.49e-74	5.67e-70
chr8	12427859	12428639	ENSG00000233674	7	2	7.06e-14	8.92e-10
chr12	77013166	77013823	ENSG00000143390	8	3428	2.92e-05	0.369011
chr8	39771748	39773240	ENSG00000234072	19	489	4.74e-08	0.000598343
chr1	201398103	201398489	ENSG00000105221	2	7784	3.98e-24	5.02e-20
chr14	106877619	106878126	ENSG00000163513	3	8553	2.43e-25	3.06e-21
chr17	18380051	18398259	ENSG00000180098	11	1143	0.504352	1
chr15	29412457	29862927	ENSG00000164182	1	520	0.14018	1
chr10	75541805	75543410	ENSG00000115808	4	3446	7.45e-08	0.000940753
chr16	19073821	19079013	ENSG00000171703	1	1089	0.00314837	1
chr1	78782841	78782947	ENSG00000080200	29	1728	0.000358799	1
chrY	20949636	20949966	ENSG00000272405	1	2	0.0236324	1
chr21	46511596	46515493	ENSG00000214517	3	898	0.133154	1
chr11	57876192	57877133	ENSG00000261819	4	120	0.0175823	1
chr14	29241910	29282493	ENSG00000265727	1	10	0.0839573	1
chr4	154794519	154794603	ENSG00000250091	1	91	0.51974	1
chr10	104351281	104351387	ENSG00000119403	1	2356	2.97e-07	0.00374562
chr1	27216979	27226957	ENSG00000049167	2	190	0.667449	1
chr1	27783709	27786093	ENSG00000050130	2	1313	0.00438212	1
chr11	66036004	66044963	ENSG00000130164	24	6515	2.58e-05	0.326443
chr2	3160527	3161568	ENSG00000244045	1	1108	0.0032596	1
chr17	34851477	34899284	ENSG00000182541	3	1970	0.000200486	1
chr10	70715884	70744829	ENSG00000115129	7	1066	0.731605	1
chr1	15943995	15995539	ENSG00000016864	23	837	7.76e-07	0.00980574
chr10	71923441	71923880	ENSG00000115267	2	3724	1.22e-10	1.54e-06
chr17	47126902	47126986	ENSG00000269227	19	2	2.58e-38	3.26e-34
chr21	20325582	20339376	ENSG00000273485	1	12	0.0984469	1
chr1	84543745	84704181	ENSG00000081019	2	1474	0.00110578	1
chr10	52345310	52345463	ENSG00000114378	11	29	1.48e-14	1.87e-10
chr20	34541539	34547394	ENSG00000212978	3	208	0.235958	1
chr6	147525561	147706866	ENSG00000230585	9	1	1.25e-18	1.57e-14
chr1	185235667	185235759	ENSG00000104805	2	28550	5.86e-95	7.4e-91
chr11	128050322	128053449	ENSG00000135457	11	2911	0.00866467	1
chr17	19959600	19959943	ENSG00000180673	1	11	0.091231	1
chr1	89149905	89301938	ENSG00000082258	11	2083	0.2156	1
chr17	59111997	59147483	ENSG00000185236	4	10940	6.94e-32	8.77e-28
chr1	225634945	225653045	ENSG00000107223	3	12629	7.45e-39	9.41e-35
chr12	62997466	62997550	ENSG00000142347	34	77030	4.83e-211	6.1e-207
chr10	96337196	96370995	ENSG00000117448	8	11612	1.51e-29	1.91e-25
chr2	87865347	87866283	ENSG00000205531	5	4290	1.47e-09	1.85e-05
chr21	21728060	21728164	ENSG00000273419	29	2	5.7e-59	7.2e-55
chr1	175873898	175889649	ENSG00000103599	1	1	0.0158176	1
chr3	10099657	10099971	ENSG00000220695	9	1	1.25e-18	1.57e-14
chr17	27348338	27348658	ENSG00000181467	2	18911	8.14e-62	1.03e-57
chr13	115009980	115010036	ENSG00000153774	2	2343	3.46e-06	0.0437438
chr1	155158300	155162707	ENSG00000101079	4	1399	0.0328556	1
chr11	85220982	85221088	ENSG00000132635	2	3145	8.55e-09	0.000108048
chr3	125422193	125423156	ENSG00000249310	6	3	2.06e-11	2.61e-07
chr1	23384351	23384427	ENSG00000036549	2	1150	0.0114358	1
chr9	46385691	46387031	ENSG00000235999	17	337	6.5e-09	8.21e-05
chr16	32465933	32470079	ENSG00000268211	3	12	0.000212063	1
chr1	11905766	11908402	ENSG00000013374	3	2980	2.51e-07	0.00317025
chr7	127250346	127255982	ENSG00000254665	3	9	0.000104382	1
chr6	43980738	43980838	ENSG00000229582	2	3	0.000620535	1
chr5	165586438	165586525	ENSG00000252206	1	9	0.0766254	1
chr1	204315904	204316386	ENSG00000105607	2	1225	0.00582413	1
chr14	52456193	52471420	ENSG00000158234	14	181	8.46e-10	1.07e-05
chr15	66994566	67074338	ENSG00000166902	4	1688	0.00556819	1
chr1	28100369	28100552	ENSG00000050748	3	1391	0.00938038	1
chr18	66533754	66534265	ENSG00000196267	1	269	0.729671	1
chr11	73471608	73472115	ENSG00000131370	25	8532	3.72e-09	4.7e-05
chr14	106745623	106746073	ENSG00000163644	3	400	1	1
chr2	25016005	25045245	ENSG00000203415	1	6	0.0542757	1
chr16	75446582	75498604	ENSG00000176170	4	8101	1.51e-22	1.91e-18
chr10	12110971	12165224	ENSG00000110844	4	205	0.0864538	1
chr18	59992520	60058516	ENSG00000196155	8	595	0.158954	1
chr1	93811445	93835055	ENSG00000084710	7	7	6.5e-12	8.22e-08
chr21	37692090	37692968	ENSG00000214189	6	26	1.9e-07	0.00240273
chr21	47720095	47743789	ENSG00000214595	5	35	1.65e-05	0.208101
chr15	43994561	43994668	ENSG00000165526	3	1390	0.00937019	1
chr12	124456392	124499986	ENSG00000147459	24	6877	4.78e-06	0.0603357
chr14	58754751	58755865	ENSG00000159082	2	2102	1.96e-05	0.248134
chrX	152876149	152878380	ENSG00000257005	1	1	0.0158176	1
chr16	770581	772601	ENSG00000169592	8	2623	0.00273668	1
chr20	35973088	36034453	ENSG00000213066	16	484	3.89e-06	0.0490853
chr1	211889270	211898744	ENSG00000106069	1	915	0.0133082	1
chr19	5558178	5568045	ENSG00000197217	11	3872	6.24e-05	0.787804
chr11	49113956	49114319	ENSG00000261542	1	24	0.180696	1
chr17	53342373	53402426	ENSG00000184719	8	168	9.43e-05	1
chr13	26618735	26625169	ENSG00000149091	17	15335	1.69e-32	2.13e-28
chr2	54256689	54257819	ENSG00000204376	2	3	0.000620535	1
chr12	53835525	53874946	ENSG00000140795	1	3	0.031385	1
chr16	134273	188859	ENSG00000169442	1	14261	8.95e-48	1.13e-43
chr1	26496438	26498312	ENSG00000047578	4	3071	7.32e-07	0.00924411
chr22	22007270	22007347	ENSG00000215458	4	4014	1.24e-09	1.57e-05
chr1	94333373	94345474	ENSG00000084733	7	16042	5.41e-45	6.83e-41
chr9	132083295	132087184	ENSG00000237082	1	4	0.0390762	1
chr16	31094746	31100949	ENSG00000173207	4	314	0.326631	1
chr5	87988468	87988676	ENSG00000226976	1	136	1	1
chr16	32914763	32915215	ENSG00000268313	644	2	0	0
chr19	21587961	21674068	ENSG00000199165	1	2	0.0236324	1
chr5	72742184	72742811	ENSG00000226675	1	3	0.031385	1
chr1	104293028	104301312	ENSG00000087086	17	1210197	0	0
chr1	202930997	202936408	ENSG00000105438	16	7914	2.93e-12	3.7e-08
chr2	47558199	47571656	ENSG00000204231	9	3891	7.66e-06	0.0967903
chr2	37394963	37423741	ENSG00000203879	19	11003	1.19e-18	1.51e-14
chr12	104164231	104234975	ENSG00000144744	4	2204	0.000260019	1
chr1	173446405	173457946	ENSG00000103365	49	9992	0.000305825	1
chr19	46885749	46886426	ENSG00000200706	1	1	0.0158176	1
chr10	24564614	24564710	ENSG00000111737	2	5696	3.35e-17	4.23e-13
chr1	31805914	31819646	ENSG00000055483	10	5577	9.82e-10	1.24e-05
chr11	78460295	78467525	ENSG00000132305	13	4657	1.02e-05	0.129101
chr2	76485160	76486023	ENSG00000246366	47	5	4.89e-93	6.18e-89
chr4	185505247	185546184	ENSG00000250869	13	1	6.93e-27	8.75e-23
chr12	6976283	6980112	ENSG00000137055	2	2110	1.31e-05	0.16562
chr13	41396432	41495890	ENSG00000150527	2	1974	3.7e-05	0.467682
chr11	72950020	72953380	ENSG00000131149	60	2199	3.12e-15	3.94e-11
chr10	51739425	51739540	ENSG00000114209	1	1603	9.71e-05	1
chr1	106434361	106436139	ENSG00000087088	2	7778	3.95e-24	5e-20
chr1	31769842	31837783	ENSG00000055332	7	1888	0.0368633	1
chr9	4768617	4769895	ENSG00000260000	2	16	0.00886487	1
chr12	121124672	121139667	ENSG00000146670	2	41	0.045934	1
chr16	11348262	11350036	ENSG00000171100	1	689	0.0507865	1
chr1	145944938	145945104	ENSG00000096384	30	53466	4.05e-139	5.12e-135
chr10	1034338	1065876	ENSG00000110074	10	1252	1	1
chr1	997588	998668	ENSG00000004864	2	3237	4.19e-09	5.29e-05
chr11	79698556	79700673	ENSG00000261556	9	348	0.00251368	1
chr1	40980133	40980729	ENSG00000066654	11	2256	0.121681	1
chr11	34210721	34210822	ENSG00000125733	2	2103	1.97e-05	0.248854
chr20	36916733	36954938	ENSG00000213079	4	3007	1.5e-06	0.0189371
chr10	72625245	72626128	ENSG00000115318	46	1998	9.4e-10	1.19e-05
chr10	25682486	25682773	ENSG00000260570	84	2	1.38e-173	1.74e-169
chr11	17035545	17074583	ENSG00000124713	4	71	0.00308666	1
chr22	42394729	42454460	ENSG00000218596	1	6	0.0542757	1
chr3	47973298	47973404	ENSG00000221518	2	2	0.0003743	1
chr19	5865837	5903798	ENSG00000197272	2	87	0.157723	1
chr5	68576002	68628636	ENSG00000226637	1	14	0.112707	1
chr1	247782945	247783872	ENSG00000109667	3	1028	0.0762136	1
chr1	11714432	11723384	ENSG00000012817	26	1483	0.000360191	1
chr14	58987941	58988706	ENSG00000158887	2	192	0.6693	1
chr1	26644448	26647014	ENSG00000048162	4	1139	0.0951172	1
chr8	65885723	65886083	ENSG00000257923	6	10007	1.41e-26	1.78e-22
chr15	25336933	25337024	ENSG00000163950	3	2743	1.39e-06	0.0176174
chr3	53098299	53099107	ENSG00000221914	6	2088	0.00614941	1
chr17	18319042	18328411	ENSG00000268802	2	991	0.0297864	1
chr12	362608	366465	ENSG00000135862	13	1626	1	1
chr1	234086184	234086853	ENSG00000108424	11	12493	3.06e-29	3.86e-25
chr20	59053169	59053239	ENSG00000213569	1	44	0.301445	1
chr21	16191164	16254296	ENSG00000213782	1	2168	1.27e-06	0.0159926
chr11	67552744	67559806	ENSG00000130749	3	4836	3.1e-13	3.92e-09
chr11	104963196	104972158	ENSG00000133624	6	814	1	1
chr1	224363458	224381143	ENSG00000107036	14	3211	0.0169961	1
chr10	61041907	61042595	ENSG00000261118	15	4	1.18e-28	1.49e-24
chr1	53692564	53704282	ENSG00000074276	3	10	0.000134892	1
chr8	94271895	94310204	ENSG00000234631	4	19	3.12e-05	0.394022
chr21	10872119	10872429	ENSG00000273488	6	6	2.22e-10	2.81e-06
chr1	76255162	76255233	ENSG00000079432	9	17894	1.28e-48	1.62e-44
chr11	64704989	64739557	ENSG00000129235	4	882	0.341002	1
chr18	65173819	65184217	ENSG00000196227	4	153	0.0373069	1
chr15	86162854	86214179	ENSG00000168476	12	4640	3.08e-06	0.038841
chr22	20073269	20073356	ENSG00000215030	1	4514	1.53e-14	1.93e-10
chr22	16255355	16256477	ENSG00000272902	1	28	0.20641	1
chr15	70613915	70619081	ENSG00000267214	3	7	5.76e-05	0.727774
chr21	15142253	15144061	ENSG00000273281	3	33	0.00293876	1
chr22	41441501	41441595	ENSG00000218226	17	4	1.15e-32	1.45e-28
chr22	39378352	39388809	ENSG00000217702	1	6	0.0542757	1
chr11	125519641	125519782	ENSG00000135423	53	11	3.34e-100	4.22e-96
chr17	42282401	42298994	ENSG00000183723	5	866	0.699286	1
chr14	67761088	67826982	ENSG00000159917	15	545	5.88e-05	0.743248
chr10	112748684	112748771	ENSG00000119778	3	1825	0.000532889	1
chr15	76878988	76879032	ENSG00000167693	3	20	0.000787137	1
chr6	36095586	36107842	ENSG00000229358	18	7	7.18e-33	9.06e-29
chr18	20166428	20167190	ENSG00000269804	23	6	2.25e-43	2.85e-39
chr19	17206228	17210117	ENSG00000198729	1	145	1	1
chrY	7801038	7805681	ENSG00000272155	1	65	0.409127	1
chr20	51714191	51714523	ENSG00000213443	2	351	1	1
chr1	27320198	27327389	ENSG00000048991	9	1460	0.554969	1
chr19	12670385	12671919	ENSG00000198189	4	5078	6.39e-13	8.07e-09
chr19	4838353	4867780	ENSG00000197180	1	63	0.399631	1
chr19	14583278	14586174	ENSG00000198498	3	449	1	1
chr1	111550322	111558152	ENSG00000242299	10	499	0.00842435	1
chr14	31363005	31495607	ENSG00000156171	6	2065	0.0059822	1
chr4	170902898	170914957	ENSG00000225855	1561	40	0	0
chr1	175891111	175891281	ENSG00000103642	1	8197	5.94e-27	7.5e-23
chr16	88121647	88134591	ENSG00000176909	1	11	0.091231	1
chr7	129049954	129050211	ENSG00000232882	1	7	0.0617851	1
chr5	137620954	137674044	ENSG00000227500	1	3411	1.05e-10	1.33e-06
chr1	72036639	72039241	ENSG00000079257	2	149	0.337294	1
chr1	153270338	153283194	ENSG00000100490	14	64	2.52e-15	3.18e-11
chr17	54671060	54672951	ENSG00000184779	2	9459	1.25e-29	1.57e-25
chr1	109630593	109633480	ENSG00000088053	27	8	4.37e-50	5.52e-46
chr1	247654370	247655710	ENSG00000240591	21	10	3.24e-37	4.09e-33
chr2	63849309	63849965	ENSG00000204592	6	116945	0	0
chr15	84322838	84708594	ENSG00000267041	56	64	1.1e-83	1.39e-79
chr22	39132615	39132797	ENSG00000217576	6	1	1.74e-12	2.2e-08
chr16	74254828	74255326	ENSG00000176022	4	4287	1.57e-10	1.98e-06
chr15	25448374	25448455	ENSG00000164040	5	1299	0.115533	1
chr12	121625359	121625835	ENSG00000146826	8	2501	0.00456062	1
chr10	22610140	22620413	ENSG00000111716	14	3734	0.00223136	1
chr12	121647660	121671909	ENSG00000146828	7	11247	1.98e-29	2.5e-25
chr11	70128473	70209474	ENSG00000130821	4	680	0.826982	1
chr1	62660503	62678000	ENSG00000076242	9	1838	0.149574	1
chr16	5415798	5416689	ENSG00000170776	5	20342	7.95e-62	1e-57
chr11	3578572	3578719	ENSG00000122687	5	1703	0.0135614	1
chr15	24480225	24521976	ENSG00000266733	1	10	0.0839573	1
chr15	50786215	50789277	ENSG00000165995	30	3	5.27e-60	6.65e-56
chr3	176762649	176765711	ENSG00000223759	6	54	8.69e-06	0.109761
chr19	12572373	12662288	ENSG00000198162	4	3047	1.05e-06	0.0133124
chr11	67385750	67394775	ENSG00000262265	1	12	0.0984469	1
chr1	12834984	12838049	ENSG00000242457	3	2	4.95e-06	0.0624834
chr17	68625058	68625406	ENSG00000268702	3	34	0.00317928	1
chr17	78174472	78179748	ENSG00000186871	10	16	4.71e-15	5.95e-11
chr6	73026302	73027139	ENSG00000229801	3	28	0.00190549	1
chr13	95409705	95411526	ENSG00000152484	2	3120	1.29e-08	0.000163494
chr22	17618401	17646177	ENSG00000214826	3	201	0.221382	1
chr7	126508821	126510586	ENSG00000255139	6	3	2.06e-11	2.61e-07
chr10	135207598	135234811	ENSG00000121316	2	11320	5.28e-36	6.67e-32
chr12	122457328	122499948	ENSG00000147010	3	10163	1.12e-30	1.42e-26
chr2	33947788	33953274	ENSG00000203832	5	2093	0.00184857	1
chr22	17357442	17357792	ENSG00000272777	1	10	0.0839573	1
chr12	6308881	6347425	ENSG00000136273	4	1408	0.0237402	1
chr7	89874488	89940377	ENSG00000254551	1	3	0.031385	1
chr17	40905932	40913275	ENSG00000183444	1	253	0.728277	1
chr1	110292702	110306649	ENSG00000088833	3	4186	4.35e-11	5.5e-07
chr16	1891021	1893548	ENSG00000170035	3	1585	0.00266078	1
chr1	185040699	185041167	ENSG00000104691	10	301	0.00023188	1
chr6	47791126	47791286	ENSG00000253347	3	19	0.000688536	1
chr14	73430353	73430716	ENSG00000266631	1	1	0.0158176	1
chr11	102813724	102826463	ENSG00000133247	3	1332	0.012667	1
chr1	163038565	163046592	ENSG00000239653	9	267	0.000423616	1
chr11	82997171	83134559	ENSG00000132535	2	2543	8.78e-07	0.011085
chr18	42792960	43263072	ENSG00000189043	5	4022	7.43e-09	9.38e-05
chr13	50063106	50063500	ENSG00000151491	1	316	0.528248	1
chr11	76368100	76374910	ENSG00000132000	3	58	0.0127938	1
chr10	20072486	20072589	ENSG00000111665	7	21	2.04e-09	2.57e-05
chr10	135121979	135166033	ENSG00000121152	3	22	0.00101022	1
chr14	91141462	91142638	ENSG00000162244	16	15383	1.29e-33	1.63e-29
chr4	121560245	121571951	ENSG00000250138	6	6374	4.28e-15	5.4e-11
chr14	58765103	58840605	ENSG00000159110	16	2768	0.238325	1
chr1	149587502	149587988	ENSG00000100084	1	3721	7.71e-12	9.74e-08
chr14	25075686	25078905	ENSG00000156017	6	745	0.837964	1
chr4	111866265	111866955	ENSG00000250397	2	69	0.109558	1
chr4	330047	330575	ENSG00000251143	226	115	0	0
chr1	2309056	2309799	ENSG00000005238	3	5771	3.85e-16	4.86e-12
chr12	44112796	44117803	ENSG00000138814	7	2455	0.00199523	1
chr2	55441523	55443262	ENSG00000204463	2	18522	1.48e-60	1.87e-56
chr2	108443388	108507297	ENSG00000206611	1	3	0.031385	1
chr1	93727743	93811582	ENSG00000084676	4	6109	4.45e-16	5.62e-12
chrY	59001391	59001635	ENSG00000271868	2	1	0.000188145	1
chr12	2891070	2891537	ENSG00000136051	13	6151	1.75e-09	2.21e-05
chr10	135267432	135337062	ENSG00000121350	121	870	1.54e-99	1.94e-95
chr1	155629237	155658791	ENSG00000101191	4	7253	9.31e-20	1.18e-15
chr15	65488337	65503826	ENSG00000166762	8	153	5.06e-05	0.638581
chr19	11906899	11909413	ENSG00000197943	7	7655	4.13e-18	5.22e-14
chrX	132286782	132286920	ENSG00000257225	111	2	4.69e-230	5.93e-226
chr15	34635516	34649938	ENSG00000164659	2	12	0.00538467	1
chr12	100536836	100538449	ENSG00000144381	18	6919	9.92e-09	0.000125308
chr15	32812049	32829127	ENSG00000164543	159	1470	5.92e-115	7.48e-111
chrY	23858456	23860106	ENSG00000272017	3	41	0.00520048	1
chr1	243509478	243509557	ENSG00000108953	18	9809	4.64e-16	5.87e-12
chr15	49619159	49913128	ENSG00000165915	5	2364	0.000296221	1
chr10	127585108	127698161	ENSG00000120708	20	58427	7.21e-168	9.1e-164
chr20	34516492	34516597	ENSG00000212961	1	2	0.0236324	1
chr16	18411799	18441131	ENSG00000171612	1	1434	0.000265744	1
chr2	128825374	128825475	ENSG00000245025	9	93	1.48e-07	0.00186728
chr15	76631950	76634404	ENSG00000167658	9	152290	0	0
chr1	179152869	179153682	ENSG00000104081	4	8739	9.76e-25	1.23e-20
chr8	140613081	140715299	ENSG00000235121	3	1	1.99e-06	0.025143
chr2	87161585	87161945	ENSG00000205583	7	854	0.84726	1
chr1	8086798	8182762	ENSG00000008853	4	1632	0.00746345	1
chr7	142247109	142247615	ENSG00000233108	1	1	0.0158176	1
chr17	42875816	42908184	ENSG00000183762	1	205	1	1
chr14	106791005	106791536	ENSG00000163681	1	2443	1.41e-07	0.00178256
chr12	49783299	49783945	ENSG00000139725	17	2694	0.386019	1
chr4	17530560	17530663	ENSG00000251158	11	1125	0.4998	1
chr7	642822	648119	ENSG00000230946	20	2	2.26e-40	2.85e-36
chr11	74975333	74976214	ENSG00000131778	13	2120	0.393347	1
chrX	50905696	50906509	ENSG00000255857	23	66	3.52e-28	4.45e-24
chr15	30647639	30647743	ENSG00000164308	3	1763	0.00106509	1
chrX	52333857	52334578	ENSG00000256007	9	5	2.42e-16	3.06e-12
chr6	39926153	39926572	ENSG00000229447	2	20	0.0131063	1
chr13	46039060	46110765	ENSG00000151012	1	15699	9.47e-53	1.2e-48
chr11	67070919	67080078	ENSG00000130489	2	6351	3.31e-19	4.18e-15
chr12	69198791	69199259	ENSG00000143156	10	191	5.95e-06	0.0751545
chr11	9406169	9469673	ENSG00000124226	5	5453	4.27e-13	5.4e-09
chr10	50117528	50143242	ENSG00000113851	67	1199	5.39e-33	6.81e-29
chr1	2072523	2076718	ENSG00000005020	4	6704	4.26e-18	5.38e-14
chr3	58810163	59004819	ENSG00000221978	25	5113	0.0115634	1
chr1	93396253	93399655	ENSG00000084072	47	1838	2.3e-11	2.9e-07
chr1	203256280	203257929	ENSG00000105501	4	5478	4.1e-14	5.18e-10
chr1	163131465	163182813	ENSG00000102531	7	6173	1.57e-13	1.98e-09
chr22	45559722	45583896	ENSG00000219102	2	6	0.00171012	1
chr21	37761176	37761410	ENSG00000214194	1	698	0.0512572	1
chr17	47072628	47074854	ENSG00000268948	3	1	1.99e-06	0.025143
chr18	22006580	22033499	ENSG00000188672	4	3	1.36e-07	0.00172407
chr11	528907	529659	ENSG00000121775	5	1586	0.032073	1
chr6	146348782	146758734	ENSG00000230568	6	12	4.29e-09	5.41e-05
chr14	106810597	106810633	ENSG00000163686	3	692	0.390552	1
chr1	109834987	109849663	ENSG00000088325	7	19	1.15e-09	1.45e-05
chr19	9793970	9794749	ENSG00000197670	30	1	3.04e-62	3.84e-58
chr10	78318108	78320752	ENSG00000116138	54	1289	2e-21	2.53e-17
chr17	7293046	7307416	ENSG00000178715	18	5	5.1e-34	6.44e-30
chr20	43343485	43357150	ENSG00000213188	1	14	0.112707	1
chr1	144874945	144878163	ENSG00000095303	5	3924	1.44e-08	0.00018217
chr13	44716682	44813010	ENSG00000150782	4	946	0.268577	1
chr1	93953890	93954009	ENSG00000084112	3	4913	2.27e-13	2.87e-09
chr14	94929054	94946026	ENSG00000162576	10	12	5.91e-16	7.46e-12
chr1	149649060	149719362	ENSG00000100101	1	2368	3.08e-07	0.00389362
chr1	182350839	182361341	ENSG00000104450	63	109	1.55e-85	1.95e-81
chr17	25329687	25330285	ENSG00000269392	1	6	0.0542757	1
chr1	8014351	8045565	ENSG00000008952	16	7868	3.98e-12	5.02e-08
chr17	3182069	3289633	ENSG00000268400	1	2	0.0236324	1
chr4	68926312	68929015	ENSG00000224892	2	33	0.0315462	1
chr15	41056218	41059906	ENSG00000165006	9	4605	1.16e-07	0.00147141
chr14	95623982	95646263	ENSG00000162594	3	2	4.95e-06	0.0624834
chr19	1259384	1274879	ENSG00000196605	4	215	0.0983231	1
chr10	28725130	28726007	ENSG00000112079	7	7398	2.25e-17	2.84e-13
chr15	90931450	91045475	ENSG00000168813	11	82	2.65e-10	3.35e-06
chr16	31102163	31107301	ENSG00000173209	200	4135	1.56e-84	1.97e-80
chr12	76956074	77009211	ENSG00000143384	11	74074	3.17e-234	4e-230
chr20	47897220	47897309	ENSG00000213347	48	1493	5.53e-15	6.98e-11
chr15	44096690	44117000	ENSG00000165417	5	1803	0.00769989	1
chr17	39657235	39658661	ENSG00000183199	2	82	0.143957	1
chr1	109648573	109656479	ENSG00000088205	8	5163	5.72e-10	7.23e-06
chr12	104114720	104114822	ENSG00000144736	1	789	0.0254897	1
chr12	9597654	9597801	ENSG00000136754	10	4725	1.79e-07	0.00226576
chr19	4454011	4455283	ENSG00000197124	4	29	0.00013531	1
chr6	117586721	117594728	ENSG00000254004	5	185	0.0185141	1
chr2	48859428	48982880	ENSG00000204323	2	170	0.396789	1
chr1	203059782	203136533	ENSG00000105464	14	180	7.91e-10	9.99e-06
chr1	44182138	44182227	ENSG00000068650	2	10116	7.49e-32	9.46e-28
chr1	36023074	36032875	ENSG00000063587	3	906	0.133363	1
chr11	125827795	125828547	ENSG00000135404	20	43691	2.89e-119	3.65e-115
chr12	72033135	72033263	ENSG00000143315	8	1154	0.868104	1
chr1	113177341	113177406	ENSG00000090020	2	2762	1.44e-07	0.00181637
chr21	23582258	23793139	ENSG00000273117	1	171	1	1
chr1	231664399	231954990	ENSG00000108306	1	608	0.102908	1
chr17	77751931	77761782	ENSG00000186815	14	8522	3.83e-15	4.83e-11
chr20	33814457	33864801	ENSG00000212802	2	2507	8.15e-07	0.0102947
chr1	159994743	159996584	ENSG00000101654	7	2465	0.00201074	1
chr18	36235173	36267962	ENSG00000270101	2	72	0.11729	1
chrX	135929543	135930193	ENSG00000238736	1	2	0.0236324	1
chr2	240984494	240985489	ENSG00000243819	2	23	0.0167561	1
chr19	22848354	22899793	ENSG00000199226	1	1	0.0158176	1
chr12	4714110	4771809	ENSG00000136231	4	52	0.00105063	1
chr6	28856609	28857683	ENSG00000253144	20	3	1.72e-39	2.17e-35
chr11	57844820	57846075	ENSG00000261220	1	165	1	1
chr13	98639204	98639470	ENSG00000152620	16	863	0.0031428	1
chr17	17680000	17682843	ENSG00000179994	1	1	0.0158176	1
chr17	21906417	21913070	ENSG00000268945	2	3	0.000620535	1
chr1	151674880	151689290	ENSG00000100412	39	11396	1.47e-09	1.86e-05
chr17	77889051	77900524	ENSG00000186834	299	3035	8.37e-204	1.06e-199
chr22	16276398	16276504	ENSG00000272808	1	1	0.0158176	1
chr15	74362198	74374891	ENSG00000167461	439	8362	6.46e-196	8.16e-192
chr11	31391387	31453396	ENSG00000125482	1	1653	6.84e-05	0.863533
chr9	96197614	96199403	ENSG00000236411	1	1	0.0158176	1
chr1	154909846	154910535	ENSG00000100902	10	5139	1.61e-08	0.000203103
chr1	165631822	165631924	ENSG00000102710	18	2326	1	1
chr10	134596683	134598269	ENSG00000121057	6	1516	0.0821177	1
chr1	44315972	44317283	ENSG00000068697	2	8144	3.39e-25	4.28e-21
chr11	167784	207428	ENSG00000121417	5	1360	0.0902516	1
chr2	98041867	98042166	ENSG00000206053	2	977	0.0295	1
chr1	167905021	168045081	ENSG00000102967	54	329	7.9e-49	9.98e-45
chr17	30036587	30036878	ENSG00000269583	1	2	0.0236324	1
chr15	25486893	25486974	ENSG00000164080	11	1956	0.307225	1
chr12	54413694	54416373	ENSG00000140968	25	12473	1.03e-18	1.3e-14
chr14	38065052	38510647	ENSG00000157181	7	584	0.24522	1
chr16	31085743	31095517	ENSG00000173200	4	347	0.365914	1
chr5	33986283	34008220	ENSG00000226279	7	1	1.58e-14	2e-10
chr12	27905807	27905919	ENSG00000138381	1	833	0.0179509	1
chr14	90921574	90925249	ENSG00000162222	6	695	0.829117	1
chr17	6092681	6093861	ENSG00000269487	6	4	5.12e-11	6.47e-07
chr12	12510013	12619840	ENSG00000137575	30	32489	5.9e-73	7.45e-69
chr9	19053141	19103117	ENSG00000235552	12	3213	0.00512648	1
chr9	19383215	19383885	ENSG00000260032	11	13772	2.74e-33	3.46e-29
chr12	107168373	107283090	ENSG00000145103	4	1	1.97e-08	0.000249454
chr1	657472	660283	ENSG00000004487	60	3546	2.5e-07	0.00316086
chr1	26437664	26452034	ENSG00000047410	50	10540	7.69e-05	0.971713
chr8	73341855	73342347	ENSG00000258653	3	7	5.76e-05	0.727774
chr12	49490919	49504683	ENSG00000139675	3	571	0.638278	1
chr10	7830092	7849778	ENSG00000110693	8	2	7.01e-16	8.85e-12
chr6	147728025	147729417	ENSG00000230578	1	16	0.126742	1
chr6	166355759	166355829	ENSG00000230850	3	14	0.000313185	1
chr12	54375293	54379303	ENSG00000140931	3	8376	1.05e-24	1.33e-20
chr16	75237994	75241083	ENSG00000267698	1	19	0.147379	1
chr5	33997149	33997829	ENSG00000226281	3	15	0.000373597	1
chr3	53258723	53290068	ENSG00000221930	1	287	0.733479	1
chr17	44370099	44415160	ENSG00000184110	6	13128	1.41e-36	1.79e-32
chr1	156161854	156161994	ENSG00000101266	10	3048	0.00204447	1
chr17	74270130	74303761	ENSG00000186432	3	5810	2.64e-16	3.34e-12
chr9	90989184	90989274	ENSG00000259901	1	193	1	1
chr12	9817565	9848413	ENSG00000136875	2	2102	1.96e-05	0.248134
chr21	14467626	14486111	ENSG00000273151	42	695	1.64e-22	2.07e-18
chr10	21913521	21915215	ENSG00000111674	9	334	0.00192497	1
chr16	34740963	34741541	ENSG00000267436	4	55	0.00127759	1
chr10	69720459	69721221	ENSG00000114861	8	1824	0.0867541	1
chr21	46305868	46351904	ENSG00000214776	1	6	0.0542757	1
chr12	8286368	8287447	ENSG00000136527	27	6900	4.43e-05	0.559837
chr10	101380812	101381675	ENSG00000118369	2	812	0.107682	1
chr10	72194585	72196314	ENSG00000115275	5	4855	2.47e-11	3.12e-07
chr11	75922000	75927069	ENSG00000263368	1	4	0.0390762	1
chr14	69951409	69995215	ENSG00000160209	3	46271	8.65e-154	1.09e-149
chr1	16847189	16848291	ENSG00000021574	29	1558	5.18e-05	0.65398
chr4	164245113	164265984	ENSG00000251634	26	1489	0.00037401	1
chr1	8377886	8404227	ENSG00000009790	14	4193	0.000240587	1
chrY	6361017	6364798	ENSG00000271980	131	10	4.25e-261	5.36e-257
chr12	81331594	81650533	ENSG00000143552	39	1	4.92e-81	6.21e-77
chr15	71141222	71142109	ENSG00000167173	1	14032	5.72e-47	7.22e-43
chr21	27088815	27107984	ENSG00000213866	3	628	0.501206	1
chr10	51827648	51893269	ENSG00000114302	7	5387	3.15e-11	3.98e-07
chr1	238025475	238091621	ENSG00000239419	1	5	0.0467062	1
chr2	20699331	20701071	ENSG00000243452	4	2373	7.06e-05	0.891215
chr10	97709725	97744785	ENSG00000117592	20	5158	0.000397046	1
chr16	11120881	11121620	ENSG00000171161	5	4657	9.51e-11	1.2e-06
chr16	31565426	31566233	ENSG00000267646	12	3	2.8e-23	3.53e-19
chr2	45147332	45166338	ENSG00000245910	9	1261	0.874438	1
chr1	25549170	25558993	ENSG00000042286	1	1204	0.00160529	1
chr15	85113880	85123406	ENSG00000168175	22	5565	0.000281289	1
chr1	151273143	151273439	ENSG00000100359	2	5313	9.47e-16	1.2e-11
chr17	62497332	62497431	ENSG00000185591	19	9201	7.41e-14	9.36e-10
chr10	114043493	114064793	ENSG00000260282	1	2	0.0236324	1
chr3	196018090	196045170	ENSG00000224113	3	333	0.752455	1
chr11	73702328	73703225	ENSG00000131401	3	10488	8.83e-32	1.11e-27
chr10	111967363	112047123	ENSG00000119703	7	15	3.06e-10	3.86e-06
chr6	82679170	82679256	ENSG00000254276	1	1	0.0158176	1
chr10	5931535	5979556	ENSG00000110429	3	1111	0.0420384	1
chr22	42672361	42673058	ENSG00000218739	27	1062	3.93e-07	0.00496736
chr2	55792839	55792986	ENSG00000204406	2	334	1	1
chr2	97371666	97405801	ENSG00000205937	13	9060	2.3e-17	2.91e-13
chr1	48913608	48913714	ENSG00000071626	12	8974	8.68e-18	1.1e-13
chr14	19882993	19883606	ENSG00000153922	8	3115	0.000165495	1
chr16	19509932	19510069	ENSG00000171757	10	7	1.84e-17	2.33e-13
chr1	45274154	45281257	ENSG00000070018	2	8	0.00271952	1
chr17	61600695	61626338	ENSG00000185304	15	248	5.04e-09	6.36e-05
chr16	88772871	88781794	ENSG00000177000	2	8788	1.96e-27	2.48e-23
chrX	150343664	150346308	ENSG00000256235	7	795	0.690529	1
chr4	22694537	22821198	ENSG00000224550	1	24	0.180696	1
chr16	58416893	58417702	ENSG00000174437	16	13899	4.27e-29	5.4e-25
chr12	127210816	127230798	ENSG00000147548	44	5049	0.579741	1
chr6	10514515	10515206	ENSG00000228502	1	726	0.0357877	1
chr1	36805225	36851497	ENSG00000064547	6	3630	5.12e-07	0.0064682
chr16	18799385	18812841	ENSG00000171792	3	972	0.101214	1
chr1	207080964	207081574	ENSG00000105835	1	14976	3.68e-50	4.64e-46
chr4	57301907	57327534	ENSG00000224838	2	3	0.000620535	1
chr1	167022073	167059868	ENSG00000102882	3	4969	1.64e-13	2.07e-09
chr10	38426265	38433327	ENSG00000260669	2	1046	0.0217331	1
chr12	53200333	53208335	ENSG00000140471	5	833	0.695808	1
chr15	59341598	59342584	ENSG00000166439	114	3302	7.03e-36	8.88e-32
chr19	4522543	4535236	ENSG00000197142	5	8373	2.49e-22	3.14e-18
chr9	33042107	33042214	ENSG00000235677	4	1	1.97e-08	0.000249454
chr10	31207941	31210164	ENSG00000112200	12	1578	1	1
chr5	141018869	141030986	ENSG00000227678	3	3	9.83e-06	0.124223
chr1	39546988	39952849	ENSG00000065600	21	1588	0.033007	1
chr14	74178494	74181128	ENSG00000160685	8	11386	8.78e-29	1.11e-24
chr10	28599782	28599888	ENSG00000112031	114	1407	1.66e-70	2.1e-66
chr1	40598436	40599120	ENSG00000066294	3	9030	6.62e-27	8.36e-23
chr15	86621974	86623023	ENSG00000266918	25	54	5.17e-33	6.53e-29
chr9	131395940	131419066	ENSG00000237037	11	343	0.000155038	1
chr22	28144265	28197486	ENSG00000215910	6	7	4.1e-10	5.18e-06
chr11	65416663	65416724	ENSG00000129691	29	1979	0.00239944	1
chr12	110890289	110907073	ENSG00000145569	3	3427	1.17e-08	0.000147673
chr17	33254878	33308097	ENSG00000182318	30	476	5.29e-17	6.68e-13
chr1	28832455	28865812	ENSG00000053900	10	1701	0.412285	1
chrY	27633431	27633809	ENSG00000272097	1	3	0.031385	1
chr15	62036140	62036218	ENSG00000267060	9	5	2.42e-16	3.06e-12
chr6	137861537	137861608	ENSG00000253549	4	10	3.73e-06	0.0471607
chr1	66560144	66560229	ENSG00000077809	5	6394	4.14e-16	5.22e-12
chr17	26655352	26662515	ENSG00000181038	5	704	1	1
chr1	231376953	231413719	ENSG00000108262	1	5094	1.95e-16	2.46e-12
chr9	71320575	71624092	ENSG00000236138	1	2	0.0236324	1
chr1	153723459	153724652	ENSG00000100605	1	14384	2.9e-48	3.67e-44
chr1	166825747	166845564	ENSG00000102890	2	453	0.595069	1
chr15	76764440	76764706	ENSG00000167685	8	1080	1	1
chr12	9139771	9149162	ENSG00000136770	3	2075	0.000104055	1
chr4	100123795	100140694	ENSG00000225210	1	21	0.160866	1
chr10	43169645	43187171	ENSG00000260917	16	403	3.99e-07	0.0050403
chrX	52751387	52751573	ENSG00000257139	1	22	0.167529	1
chrX	49775279	49775357	ENSG00000237973	375	15910	9.08e-70	1.15e-65
chr10	70100864	70167051	ENSG00000114999	4	5965	1.27e-15	1.61e-11
chr1	84551424	84551916	ENSG00000081026	17	130	5.6e-15	7.08e-11
chr1	95104017	95285837	ENSG00000085185	2	1142	0.0113234	1
chr11	112089049	112089443	ENSG00000134183	8	2	7.01e-16	8.85e-12
chr21	31933194	31933633	ENSG00000273489	152	1	8.85692708805e-318	1.11871846049e-313
chr17	8076772	8076905	ENSG00000179021	2	1184	0.00811487	1
chr17	30089459	30096067	ENSG00000269640	3	485	1	1
chrX	27535888	27535998	ENSG00000257698	6	51	6.43e-06	0.0811927
chr10	46994087	47005643	ENSG00000113369	5	2129	0.00135044	1
chr1	146490895	146596107	ENSG00000096996	3	1759	0.00105616	1
chr17	28903482	28999807	ENSG00000181827	8	468	0.0609299	1
chr12	116955663	116956625	ENSG00000146112	2	25578	1.06e-84	1.34e-80
chr18	63585018	63588178	ENSG00000269751	5	78	0.000548172	1
chr11	67501992	67502079	ENSG00000130733	6	925	0.852023	1
chr2	28856148	28887406	ENSG00000203684	1	8	0.0692348	1
chr10	106028080	106028177	ENSG00000119655	1	19072	2.75e-64	3.47e-60
chr12	8003313	8003414	ENSG00000136485	12	2959	0.0127348	1
chr16	69775770	69788843	ENSG00000175489	1	18976	5.71e-64	7.22e-60
chr8	26371791	26515694	ENSG00000233885	44	18	6.28e-78	7.94e-74
chr1	17733256	17733878	ENSG00000023909	2	1524	0.000790305	1
chr2	48667737	48742525	ENSG00000204310	12	4546	5.43e-06	0.068546
chr1	146626685	146644129	ENSG00000099203	12	1745	0.786874	1
chr1	220745085	220745377	ENSG00000106560	1	1630	6.41e-05	0.809871
chr17	5417529	5417590	ENSG00000178430	6	10	1.87e-09	2.37e-05
chr17	660337	685581	ENSG00000177409	6	3380	2.49e-06	0.0314787
chr1	23243175	23247993	ENSG00000035681	18	9511	2.94e-15	3.72e-11
chr11	115624966	115631345	ENSG00000134294	19	5687	1.84e-05	0.231966
chr6	100583940	100584539	ENSG00000253459	3	41	0.00520048	1
chr12	22548022	22551009	ENSG00000138074	6	1689	0.038805	1
chr11	102660651	102668891	ENSG00000262026	108	6	3.83e-218	4.84e-214
chr17	7942335	7952452	ENSG00000178974	6	1555	0.084014	1
chr17	45336724	45336786	ENSG00000184083	2	324	1	1
chr1	96912486	96913874	ENSG00000085514	3	18485	1.09e-58	1.38e-54
chr15	65522199	65522305	ENSG00000266983	1	2	0.0236324	1
chr6	114254192	114332472	ENSG00000230224	6	1	1.74e-12	2.2e-08
chr6	147269664	147272295	ENSG00000230583	32	3	3.98e-64	5.03e-60
chr11	5740520	5741442	ENSG00000123384	2	171400	0	0
chr16	31494323	31502181	ENSG00000173349	18	709	3.18e-05	0.401148
chr1	149279016	149279311	ENSG00000100027	41	178	9.74e-43	1.23e-38
chr2	69743883	69744176	ENSG00000204792	29	3	6.03e-58	7.62e-54
chr14	93863485	93863580	ENSG00000162522	1	646	0.0720178	1
chr19	47849965	47850584	ENSG00000200788	1	4	0.0390762	1
chr1	201688636	201688755	ENSG00000105270	4	129	0.0220919	1
chr20	49174221	49174535	ENSG00000213398	4	307	0.319262	1
chr7	25610288	25610378	ENSG00000254721	22	1	1.43e-45	1.8e-41
chr15	25325289	25325380	ENSG00000163933	2	1427	0.00154648	1
chrX	67580917	67581029	ENSG00000238123	9	7	1.37e-15	1.72e-11
chr3	128792938	128793045	ENSG00000248923	83	8	3.85e-164	4.87e-160
chr22	25099315	25099470	ENSG00000272916	33	1175	2.2e-09	2.78e-05
chr2	89952792	89953355	ENSG00000205664	1	307	0.527814	1
chr12	133606975	133613808	ENSG00000264501	1	3	0.031385	1
chr12	69747273	69748005	ENSG00000143493	3	831	0.235278	1
chr19	18390563	18392432	ENSG00000198917	13	2977	0.0229733	1
chr1	81979565	82023387	ENSG00000080815	14	10849	1.02e-21	1.28e-17
chrX	64688967	64690260	ENSG00000238105	4	33	0.00021294	1
chr16	15777147	15778427	ENSG00000171503	15	1167	0.0704377	1
chr22	20804409	20806111	ENSG00000215067	1	469	0.196179	1
chr14	35554673	35591723	ENSG00000158290	5	2087	0.00183387	1
chr19	36505410	36536874	ENSG00000199719	2	2	0.0003743	1
chr10	11072297	11072831	ENSG00000110723	1	15	0.119753	1
chr1	153516089	153522612	ENSG00000100580	34	1969	6.64e-05	0.838553
chr10	131498729	131499821	ENSG00000120896	2	7290	2.3e-22	2.91e-18
chr9	90359816	90359908	ENSG00000259100	2	4	0.000925885	1
chr10	103338639	103348027	ENSG00000118816	13	10299	6.71e-21	8.48e-17
chr10	134232587	134234457	ENSG00000121022	6	2857	7.8e-05	0.985796
chr1	85731931	85742773	ENSG00000081237	14	34192	1.21e-95	1.53e-91
chr19	2732202	2740150	ENSG00000196776	17	4878	0.000138168	1
chrX	79965427	79966204	ENSG00000238317	1	4	0.0390762	1
chr2	30945637	31043408	ENSG00000248508	2	141	0.31413	1
chr1	23046010	23046091	ENSG00000035720	1	4	0.0390762	1
chr12	101869199	101880775	ENSG00000144560	42	1172	8.3e-15	1.05e-10
chr16	9198705	9200618	ENSG00000171044	1	38	0.26722	1
chr18	12201981	12223538	ENSG00000188163	12	13	2.97e-19	3.75e-15
chr11	76152382	76155700	ENSG00000132003	1	2399	2.04e-07	0.00257922
chr3	196120581	196120683	ENSG00000224126	1	18	0.140555	1
chr6	158293603	158296242	ENSG00000230753	6	15	1.23e-08	0.000155069
chr11	119037277	119054725	ENSG00000134899	4	3658	1.31e-08	0.000165863
chr15	69126169	69127088	ENSG00000167112	1	1057	0.00460818	1
chr21	32185016	32185570	ENSG00000273262	1	9	0.0766254	1
chr1	62538120	62538411	ENSG00000076513	20	5595	6.05e-05	0.76424
chr12	29302036	29493913	ENSG00000138442	8	1326	0.536217	1
chr10	90750414	90775542	ENSG00000116985	116	323	9.88e-137	1.25e-132
chr14	52159470	52159579	ENSG00000158161	9	3318	0.000177249	1
chr11	90288942	90289025	ENSG00000132842	4	4339	1.11e-10	1.41e-06
chr2	74213653	74220867	ENSG00000205037	1	7	0.0617851	1
chr1	149400131	149400542	ENSG00000100058	1	505	0.20112	1
chr1	29063133	29096287	ENSG00000054611	1	4362	4.56e-14	5.76e-10
chr22	31455975	31456269	ENSG00000272661	15	26	1.64e-21	2.07e-17
chr11	116618886	116643704	ENSG00000134318	8	2804	0.00089377	1
chr3	63989698	63997824	ENSG00000222019	4	7	1.25e-06	0.0158469
chr11	75217982	75219436	ENSG00000131795	6	6527	1.55e-15	1.96e-11
chr1	245186317	245186420	ENSG00000109084	28	246	3.36e-22	4.25e-18
chr12	21600479	21601248	ENSG00000138032	4	1978	0.000882585	1
chr15	83087381	83102960	ENSG00000168297	42	3308	0.00460192	1
chrX	100523241	100548059	ENSG00000257384	1	5	0.0467062	1
chr19	12035883	12061588	ENSG00000197959	14	62	1.72e-15	2.17e-11
chr11	65281874	65282394	ENSG00000129566	12	10835	3.04e-23	3.85e-19
chr1	47715811	47779819	ENSG00000071082	97	16985	0.000554133	1
chr3	128467381	128468332	ENSG00000222898	1	5	0.0467062	1
chr10	51287081	51371070	ENSG00000114054	45	1370	1.84e-14	2.33e-10
chr9	90795588	90796362	ENSG00000236320	2	2	0.0003743	1
chr10	43069633	43134016	ENSG00000112695	4	2437	5.17e-05	0.652398
chr1	108926358	108963917	ENSG00000087303	5	1	1.88e-10	2.38e-06
chr12	9280379	9281241	ENSG00000136813	4	7988	2.96e-22	3.74e-18
chr1	19578033	19586622	ENSG00000026297	27	8602	1.87e-08	0.000236787
chr1	159804264	159825137	ENSG00000101751	4	365	0.545672	1
chr13	67551564	67559908	ENSG00000152056	2	70	0.11212	1
chr1	53346888	53347402	ENSG00000073614	1	6266	2.02e-20	2.56e-16
chr1	180941861	180992047	ENSG00000104368	12	9	1.73e-20	2.18e-16
chr11	82400571	82400944	ENSG00000132424	66	10836	0.0266907	1
chr1	147860642	147860803	ENSG00000099817	8	10228	3.65e-25	4.61e-21
chr9	43062929	43063757	ENSG00000259945	43	5	8.11e-85	1.02e-80
chr1	151846060	151882284	ENSG00000100403	3	6988	3.44e-20	4.35e-16
chr3	125879126	125879288	ENSG00000248932	2	16	0.00886487	1
chr13	24974841	24975167	ENSG00000265521	1	1	0.0158176	1
chr15	69591286	69700119	ENSG00000167081	11	1030	0.295159	1
chr17	36861795	36886056	ENSG00000182841	6	650	0.656568	1
chr18	34814082	34816205	ENSG00000269924	1	46	0.312495	1
chr1	113550876	113589677	ENSG00000089597	46	19896	9.8e-26	1.24e-21
chr15	90837183	90837455	ENSG00000168792	6	1293	0.210578	1
chr8	8818710	8836535	ENSG00000233559	7	10	3.61e-11	4.56e-07
chr1	173524390	173581911	ENSG00000103351	11	218	2.9e-06	0.0365795
chr5	54317127	54338672	ENSG00000226469	13	3	2.73e-25	3.45e-21
chr11	2289725	2292182	ENSG00000122335	8	761	0.411189	1
chr1	208195587	208417665	ENSG00000105968	4	3518	3.63e-08	0.000458444
chr12	120593238	120593303	ENSG00000146410	9	27	9.73e-12	1.23e-07
chr12	42223700	42326394	ENSG00000264235	6	5	1.12e-10	1.41e-06
chr18	74203608	74205487	ENSG00000196345	10	65	5.16e-10	6.52e-06
chr10	70259289	70259725	ENSG00000114942	37	8822	1.95e-05	0.246356
chr10	105232561	105238997	ENSG00000119446	3	1525	0.00362963	1
chr12	93429037	93429520	ENSG00000143882	319	4	0	0
chr6	168167763	168169248	ENSG00000253392	4	11	5.06e-06	0.0639026
chr22	37521878	37571094	ENSG00000216937	4	66	0.0024024	1
chr12	53893946	53894720	ENSG00000140829	16	7718	9.81e-12	1.24e-07
chr1	243192814	243215554	ENSG00000108848	28	5661	0.00869616	1
chr13	25735822	25746426	ENSG00000265287	261	3	0	0
chr14	22945296	22945352	ENSG00000154832	8	4660	2.01e-08	0.000253921
chr17	16593575	16707767	ENSG00000179832	1	5911	4.09e-19	5.16e-15
chr16	2325882	2390747	ENSG00000170113	2	490	0.603795	1
chr19	18679316	18680185	ENSG00000198951	10	11436	5.41e-27	6.83e-23
chr12	13236494	13256619	ENSG00000137752	3	12272	8.92e-38	1.13e-33
chr15	83200404	83202890	ENSG00000168310	2	4487	4.01e-13	5.07e-09
chr6	96969471	97003152	ENSG00000230021	1	12	0.0984469	1
chr1	25688740	25756683	ENSG00000043093	7	1839	0.0473268	1
chr11	118865044	118865343	ENSG00000134779	6	1759	0.0303294	1
chr1	19923477	19956314	ENSG00000026652	4	1625	0.00742188	1
chr11	70052397	70053496	ENSG00000130725	4	4781	5.05e-12	6.37e-08
chr1	221503422	221509638	ENSG00000241847	1	12	0.0984469	1
chr14	99439216	99439638	ENSG00000162676	15	75	8.23e-16	1.04e-11
chr21	46419122	46424642	ENSG00000273212	1	1	0.0158176	1
chr1	33351595	33364042	ENSG00000060688	2	1628	0.000403107	1
chr15	25415870	25415951	ENSG00000163995	1	16	0.126742	1
chr2	220154345	220174370	ENSG00000208797	1	1	0.0158176	1
chr1	143243809	143244859	ENSG00000240898	2	12	0.00538467	1
chr22	27853208	27856021	ENSG00000272666	5	50	7.89e-05	0.996725
chr1	183589981	183590626	ENSG00000104738	7	678	0.511637	1
chr10	27793197	27831143	ENSG00000111880	2	1221	0.00859855	1
chr1	158167712	158173667	ENSG00000242193	7	440	0.0967172	1
chr21	46409779	46414001	ENSG00000273210	1	52	0.344605	1
chr15	39157523	39719396	ENSG00000164823	7	2901	0.000213428	1
chr18	44603732	44617651	ENSG00000189144	2	112	0.229279	1
chr17	34261522	34270703	ENSG00000182685	6	706	0.830753	1
chr14	21457929	21465189	ENSG00000154217	2	2082	1.88e-05	0.237562
chr11	73661364	73681411	ENSG00000131470	38	127	2e-43	2.53e-39
chr20	44515128	44516274	ENSG00000213246	434	3223	0	0
chr11	34642640	34682604	ENSG00000125735	1	3693	1.17e-11	1.48e-07
chr19	22630736	22631579	ENSG00000271380	17	97	7.11e-17	8.98e-13
chr14	22392239	22392827	ENSG00000154518	10	4857	7.19e-08	0.000908154
chr17	34195971	34212867	ENSG00000182512	6	1528	0.0824451	1
chr1	11212407	11212509	ENSG00000012061	65	4425	9.93e-06	0.125463
chr7	66798034	66799370	ENSG00000231907	2	1	0.000188145	1
chr4	157507131	157511191	ENSG00000250462	4	740	0.675363	1
chr7	1114086	1117672	ENSG00000230955	22	7	9.26e-41	1.17e-36
chr17	48796905	48833574	ENSG00000184677	1	5494	6.97e-18	8.81e-14
chr6	110012499	110146631	ENSG00000230149	2	41	0.045934	1
chrX	64770778	64772301	ENSG00000238103	2	1565	0.000837554	1
chr17	56743898	56744058	ENSG00000184992	12	1704	0.785371	1
chr16	18802991	18813000	ENSG00000171793	44	1128	1.09e-16	1.38e-12
chr12	121067908	121079394	ENSG00000146574	9	2476	0.0122361	1
chr1	197657890	197659757	ENSG00000104972	2	12527	3.79e-40	4.78e-36
chr17	29286583	29286867	ENSG00000181938	1	103	0.563554	1
chr7	62827805	62828534	ENSG00000255389	7	63	1.54e-06	0.0194513
chr15	94261771	94614049	ENSG00000168970	2	2596	4.04e-07	0.00509885
chr10	120001076	120027222	ENSG00000260404	5	1308	0.116302	1
chrX	84532402	84634748	ENSG00000257376	4	2	5.89e-08	0.000743609
chr12	93484298	93501376	ENSG00000143891	6	809	1	1
chr14	86401054	86596117	ENSG00000161904	4	3362	9.88e-08	0.00124835
chr11	123325106	123331118	ENSG00000135164	35	2273	0.000382803	1
chr12	122714111	122751068	ENSG00000147065	35	90443	8.28e-254	1.05e-249
chrY	18360815	18360921	ENSG00000272346	1	1	0.0158176	1
chr14	73525139	73526123	ENSG00000160439	56	516	9.76e-42	1.23e-37
chr18	32556892	32723434	ENSG00000188895	31	6245	0.00543552	1
chr1	24208284	24208575	ENSG00000039319	38	8948	2.24e-05	0.283184
chr11	74396269	74396550	ENSG00000263214	1	15	0.119753	1
chr14	24583404	24594451	ENSG00000156671	1	1563	8.97e-05	1
chr14	104394799	104519004	ENSG00000163161	2	1957	5.53e-05	0.698351
chr16	56764017	56878797	ENSG00000174165	19	1577	0.0877355	1
chr3	48529745	48529838	ENSG00000221571	1	2	0.0236324	1
chr11	49455025	49455990	ENSG00000126773	5	1527	0.0415964	1
chr18	68003165	68004546	ENSG00000196296	9	49	9.41e-10	1.19e-05
chr10	89638449	89640184	ENSG00000116871	1	28162	1.35e-95	1.71e-91
chr14	105766900	105864484	ENSG00000163281	38	158	2.4e-40	3.03e-36
chr18	2561171	2562219	ENSG00000187699	9	7	1.37e-15	1.72e-11
chr19	17579578	17616977	ENSG00000198794	12	12	1.55e-19	1.96e-15
chr7	66379568	66379930	ENSG00000254604	4	1	1.97e-08	0.000249454
chr11	5528530	5531215	ENSG00000123200	7	6503	1.46e-14	1.84e-10
chr15	83208783	83224682	ENSG00000168329	14	3476	0.00718584	1
chr11	67259239	67273734	ENSG00000130590	3	174	0.167241	1
chr1	46512490	46514040	ENSG00000070731	81	1094	6.76e-48	8.54e-44
chr11	842808	867116	ENSG00000122085	4	1019	0.212058	1
chr10	44101855	44113351	ENSG00000112837	13	3	2.73e-25	3.45e-21
chr20	34132175	34132492	ENSG00000212928	20	1	2.07e-41	2.61e-37
chr16	21900888	21900991	ENSG00000171962	26	7	1.01e-48	1.27e-44
chr4	176933189	176935568	ENSG00000250746	4	8	1.87e-06	0.0236197
chr15	70113095	70115195	ENSG00000266934	1	9	0.0766254	1
chr10	91404360	91404980	ENSG00000117000	42	2127	3.1e-07	0.00391359
chr22	27017928	27026636	ENSG00000272834	6	3	2.06e-11	2.61e-07
chr1	160121360	160156767	ENSG00000101888	3	392	1	1
chr11	10906432	10920869	ENSG00000124333	2	1177	0.00808866	1
chr15	75249560	75313837	ENSG00000167553	11	20810	1.2e-55	1.52e-51
chr1	36657516	36657769	ENSG00000064313	11	1563	0.777054	1
chr1	117680851	117681231	ENSG00000240625	1	2	0.0236324	1
chr12	71976073	71977632	ENSG00000143303	8	1555	0.25314	1
chr15	25287065	25287575	ENSG00000163898	8	2	7.01e-16	8.85e-12
chr18	6454961	6455067	ENSG00000269737	38	13	6.72e-69	8.49e-65
chr17	47572655	47592379	ENSG00000184428	4	1655	0.0077004	1
chr17	68308972	68365057	ENSG00000185900	1	213	1	1
chr18	33023833	33047052	ENSG00000188921	18	2514	0.736806	1
chr13	28563435	28563721	ENSG00000149313	3	905	0.133325	1
chr20	62340216	62370456	ENSG00000213699	2	2850	7.03e-08	0.000888397
chr18	70410991	70413196	ENSG00000270041	1	19	0.147379	1
chr1	19630459	19638640	ENSG00000028277	23	25931	1.98e-59	2.5e-55
chr16	29460512	29460946	ENSG00000172575	15	632	0.000278961	1
chr7	62865220	62865778	ENSG00000255224	2	92	0.17172	1
chr4	81952119	81978685	ENSG00000225031	2	223	0.700438	1
chr1	46049518	46084566	ENSG00000070444	2	7010	2.06e-21	2.6e-17
chr1	247248691	247249369	ENSG00000240634	3	20	0.000787137	1
chr1	76190036	76253260	ENSG00000079335	1	604	0.102291	1
chr11	27639173	27656174	ENSG00000125354	5	2684	4.67e-05	0.589659
chr1	151300425	151300905	ENSG00000100296	1	2087	1.73e-06	0.0218253
chr12	108956358	108963160	ENSG00000145244	6	2	6.92e-12	8.74e-08
chr15	63116156	63116240	ENSG00000166529	10	447	0.00407983	1
chr12	56109820	56118487	ENSG00000141279	23	5823	0.000213122	1
chrX	16930338	16930440	ENSG00000256338	1	33	0.237421	1
chr12	125478246	125515777	ENSG00000147535	35	1487	5.21e-08	0.000657728
chr19	925781	975939	ENSG00000196547	12	9504	2.3e-19	2.9e-15
chr1	212482393	212482860	ENSG00000106153	1	12298	4.78e-41	6.04e-37
chr12	132853935	132855447	ENSG00000148110	7	5091	2.25e-10	2.84e-06
chr7	47694842	47701246	ENSG00000254429	17	5	5.03e-32	6.35e-28
chr17	58120055	58120133	ENSG00000185065	5	3	1.73e-09	2.19e-05
chr12	10758612	10766222	ENSG00000137310	2	228	0.705747	1
chr12	105196331	105352522	ENSG00000144843	2	1656	0.000419067	1
chr11	66384097	66434153	ENSG00000130305	4	1731	0.00409194	1
chr18	6919495	6929965	ENSG00000269808	90	10	1.54e-176	1.94e-172
chr11	3490549	3552558	ENSG00000122644	1	1384	0.000378325	1
chr8	145149930	145152428	ENSG00000235261	16	3	2.37e-31	2.99e-27
chr16	67515217	67521153	ENSG00000174943	21	982	8.14e-05	1
chr8	17658854	17718578	ENSG00000259079	1	2	0.0236324	1
chr18	73834953	73857210	ENSG00000269893	1	1044	0.00449803	1
chr14	32544625	32545999	ENSG00000156345	6	135	0.000985965	1
chr14	102808956	102829253	ENSG00000162980	3	1812	0.000770675	1
chr17	40719086	40725257	ENSG00000183426	31	1775	9.33e-05	1
chr1	117035645	117041834	ENSG00000090989	5	2772	2.47e-05	0.312456
chr1	35899091	36023551	ENSG00000063438	14	12977	4.44e-28	5.61e-24
chr1	68708157	68708738	ENSG00000078053	23	9	1.3e-41	1.64e-37
chr11	32613339	32614317	ENSG00000125551	59	63	2.69e-89	3.4e-85
chr15	90936722	90941113	ENSG00000168818	3	1390	0.00937019	1
chr12	29433351	29470781	ENSG00000138443	12	273	4.05e-06	0.0511445
chr11	102267063	102341115	ENSG00000133256	1	163	1	1
chr1	7979907	8000926	ENSG00000008516	21	2926	0.754749	1
chr12	121570622	121623876	ENSG00000146802	6	830	1	1
chr17	7788124	7816078	ENSG00000178935	85	397	2.05e-84	2.59e-80
chr10	124931048	124931395	ENSG00000120458	2	545	0.460963	1
chr10	47740330	47747200	ENSG00000113194	12	3270	0.00306995	1
chr2	33931953	34522820	ENSG00000203827	4	1760	0.00426278	1
chr19	32836500	32878573	ENSG00000199377	4	17	2.14e-05	0.269715
chr10	135341026	135342661	ENSG00000121380	1	11	0.091231	1
chr19	10751715	10752093	ENSG00000197798	45	780	3.07e-23	3.87e-19
chr2	105979495	105995296	ENSG00000206597	1	55	0.360094	1
chr1	78444859	78483648	ENSG00000080371	5	3154	2.77e-06	0.0350189
chr6	36973422	36996846	ENSG00000229414	3	1	1.99e-06	0.025143
chr11	119225925	119252436	ENSG00000134910	23	7282	3.11e-07	0.00393079
chr17	66148917	66155184	ENSG00000185838	49	374	2.97e-40	3.76e-36
chr12	66524531	66528229	ENSG00000142867	1	2145	1.21e-06	0.0152976
chr2	173292502	173293331	ENSG00000207294	3	2	4.95e-06	0.0624834
chr6	4049668	4087578	ENSG00000228409	24	229	1.69e-18	2.14e-14
chr14	104019758	104028214	ENSG00000163104	5	1156	0.186687	1
chr10	114133776	114188138	ENSG00000119787	4	776	0.541498	1
chr1	48901639	48902895	ENSG00000071575	1	264	0.72902	1
chr16	1535887	1538982	ENSG00000169914	7	752	0.678428	1
chr22	16274560	16278602	ENSG00000272792	2	1	0.000188145	1
chr10	46955444	46971400	ENSG00000113368	5	1396	0.068965	1
chr13	95862598	95862702	ENSG00000152503	5	938	0.463189	1
chr1	201969222	201979481	ENSG00000105327	2	2427	1.67e-06	0.0211486
chrX	74421326	74421625	ENSG00000256885	53	8	1.36e-102	1.71e-98
chr16	16488769	16492451	ENSG00000267454	8	32	9.69e-10	1.22e-05
chr12	109549023	109563399	ENSG00000145349	8	1028	1	1
chr11	65421067	65430565	ENSG00000129696	35	1025	4.8e-12	6.07e-08
chr13	87377755	87378308	ENSG00000265371	1	1	0.0158176	1
chr16	31225342	31236510	ENSG00000173258	1	6	0.0542757	1
chr1	32317514	32387442	ENSG00000057935	2	200	0.676937	1
chr14	107218676	107219365	ENSG00000266371	1	4	0.0390762	1
chr1	24480647	24514449	ENSG00000039123	3	3560	4.03e-09	5.09e-05
chr16	59743897	59788752	ENSG00000267882	14	17	9.25e-22	1.17e-17
chr14	79713011	79715366	ENSG00000266651	1	2	0.0236324	1
chr1	202909951	202927700	ENSG00000105429	11	2015	0.257611	1
chr19	7967148	7967416	ENSG00000197558	2	588	0.345366	1
chr10	70173821	70231879	ENSG00000115008	2	2228	6.67e-06	0.0841917
chr17	41149933	41150024	ENSG00000183569	23	12	3.78e-40	4.78e-36
chr17	39155447	39156138	ENSG00000269292	66	6	3.64e-131	4.6e-127
chr19	8943741	8944217	ENSG00000197608	17	757	0.000213731	1
chr16	26074071	26074418	ENSG00000172264	1	4	0.0390762	1
chr11	4592653	4599050	ENSG00000262456	2	5	0.0012894	1
chr20	46020673	46041071	ENSG00000270823	3	8	7.88e-05	0.994746
chr12	122018697	122031409	ENSG00000146856	7	26	7.09e-09	8.96e-05
chr21	19394687	19487222	ENSG00000213839	31	25	3.61e-50	4.55e-46
chr10	88195013	88281572	ENSG00000116701	9	83726	1.46e-270	1.85e-266
chr12	133411960	133412086	ENSG00000148384	4	2066	0.000683132	1
chrX	49059702	49059788	ENSG00000257663	18	10	1.92e-31	2.42e-27
chr17	33517980	33518721	ENSG00000182307	1	2005	3.58e-06	0.0452518
chr12	112279782	112334343	ENSG00000145824	8	6	4.55e-14	5.74e-10
chr1	200520628	200589862	ENSG00000105058	5	5946	1.42e-14	1.79e-10
chr2	87607003	87607890	ENSG00000244036	1	2	0.0236324	1
chr5	150070356	150080669	ENSG00000228040	2	1	0.000188145	1
chr5	114460459	114516243	ENSG00000227191	1	133	1	1
chr16	30382255	30389312	ENSG00000172992	4	510	1	1
chr14	104022881	104029168	ENSG00000163106	2	1	0.000188145	1
chr2	34292293	34294617	ENSG00000203843	2	20	0.0131063	1
chr15	30854013	30854095	ENSG00000164346	3	3247	3.13e-08	0.000394923
chr10	90377980	90378691	ENSG00000116903	6	2440	0.000827982	1
chr3	111451344	111695364	ENSG00000222421	1	9	0.0766254	1
chr17	37004118	37010096	ENSG00000182899	28	14663	1.14e-22	1.44e-18
chr14	24774940	24781259	ENSG00000156958	4	616	1	1
chr10	73156691	73575702	ENSG00000116199	8	2466	0.00605096	1
chr1	2281853	2284259	ENSG00000005187	54	58	8.99e-82	1.14e-77
chr3	108855561	108868973	ENSG00000249825	9	52	1.5e-09	1.89e-05
chr14	75469614	75476292	ENSG00000160953	3	3321	2.28e-08	0.000287886
chr1	114420790	114430169	ENSG00000090339	2	24311	2.2e-80	2.78e-76
chr10	87192619	87208718	ENSG00000260997	4	1379	0.0320288	1
chr19	51714336	51715344	ENSG00000201302	1	8	0.0692348	1
chr22	22981648	22986944	ENSG00000272851	19	10	2.32e-33	2.93e-29
chr20	40328260	40328355	ENSG00000271105	2	4	0.000925885	1
chr14	88851268	88936694	ENSG00000161956	2	3809	5.88e-11	7.42e-07
chr1	1246965	1260071	ENSG00000005893	8	13054	4.13e-34	5.22e-30
chr11	65337901	65341413	ENSG00000129636	4	1812	0.00316047	1
chr18	797990	798136	ENSG00000187634	15	1	4.99e-31	6.31e-27
chr4	69870574	69886132	ENSG00000250317	4	718	0.672099	1
chr10	45551104	45551716	ENSG00000113048	6	1447	0.135644	1
chr13	27180681	27215501	ENSG00000149231	3	1341	0.0127743	1
chr10	48206895	48207010	ENSG00000113569	11	1260	0.750149	1
chr15	98462784	98517068	ENSG00000169100	8	54674	3.08e-173	3.89e-169
chr11	77449725	77450613	ENSG00000132182	28	9191	2.36e-09	2.98e-05
chr9	71437319	71458191	ENSG00000236144	1	418	0.273814	1
chr8	67392883	67393721	ENSG00000234336	1	13	0.105606	1
chrX	3189861	3202694	ENSG00000256664	2	3	0.000620535	1
chr12	56661577	56663888	ENSG00000141522	4	39511	9.79e-129	1.24e-124
chr5	159488808	159546430	ENSG00000227946	5	140	0.0062896	1
chr12	56904786	56906487	ENSG00000141562	1	1943	5.09e-06	0.0642742
chr14	74037863	74038371	ENSG00000160471	1	6	0.0542757	1
chr21	44513066	44527697	ENSG00000214357	1	15	0.119753	1
chr10	5454514	5500426	ENSG00000110274	2	2985	2.43e-08	0.000306529
chr4	48343339	48428229	ENSG00000224745	1	1	0.0158176	1
chr14	21756098	21819460	ENSG00000154310	2	1653	0.000416358	1
chr1	245446133	245446391	ENSG00000109107	5	513	0.614164	1
chr1	153533584	153540366	ENSG00000100526	1	23	0.174139	1
chr1	43637820	43720029	ENSG00000068308	7	5770	2.19e-12	2.77e-08
chr2	24388753	24397874	ENSG00000203392	6	38	1.37e-06	0.0172506
chr2	132044330	132050127	ENSG00000206927	1	2	0.0236324	1
chr15	25232072	25232142	ENSG00000163879	17	2	3.34e-34	4.22e-30
chr1	54606897	54665746	ENSG00000075303	4	2296	0.000136203	1
chr12	53835389	53840429	ENSG00000140750	11	6096	1.97e-10	2.49e-06
chr15	25417782	25417863	ENSG00000164002	21	540	9.46e-09	0.000119539
chr1	12704566	12727097	ENSG00000241782	2	21	0.0142796	1
chr10	104629273	104661656	ENSG00000119048	9	1948	0.123684	1
chr15	81071684	81244117	ENSG00000167987	3	5241	1.88e-14	2.38e-10
chr12	3320775	3321096	ENSG00000136144	1	1967	5.22e-06	0.0659063
chr9	21455641	21559668	ENSG00000259752	1	1	0.0158176	1
chr15	62929371	62937490	ENSG00000166523	1	5523	7.33e-18	9.25e-14
chr17	66098049	66111659	ENSG00000185829	45	1244	6.86e-16	8.67e-12
chr12	59265931	59314303	ENSG00000142039	18	5286	5.06e-05	0.639094
chr14	22670477	22671262	ENSG00000154640	4	898	0.343176	1
chr4	6783102	6885897	ENSG00000224415	1	7	0.0617851	1
chr17	62073431	62077259	ENSG00000185453	7	376	0.0350074	1
chr21	21760646	21761157	ENSG00000273055	2	10	0.00394675	1
chr17	12692856	12894960	ENSG00000179406	6	399	0.146011	1
chr11	63033308	63033728	ENSG00000262228	1	23	0.174139	1
chr19	2896623	2897220	ENSG00000196912	5	245	0.0506031	1
chr16	72459847	72463072	ENSG00000175893	5	340	0.206154	1
chr1	25971035	25985602	ENSG00000043591	2	116	0.240971	1
chr3	74048956	74054760	ENSG00000249700	21	7	8.84e-39	1.12e-34
chr7	139723544	139763521	ENSG00000233010	1	17	0.133676	1
chr1	334126	334305	ENSG00000002016	62	494	1.86e-49	2.34e-45
chr19	54228696	54228780	ENSG00000201581	1	52	0.344605	1
chr1	168250278	168283664	ENSG00000103034	4	7	1.25e-06	0.0158469
chr15	84115980	84287495	ENSG00000168118	4	1466	0.0178427	1
chr15	60060543	60061347	ENSG00000166441	15	30182	3.12e-81	3.94e-77
chr16	66921918	66922834	ENSG00000174748	9	21684	5.2e-61	6.56e-57
chr18	41412124	41412230	ENSG00000270015	5	199	0.0242543	1
chr7	77286977	77325582	ENSG00000232133	17	8	2.02e-30	2.55e-26
chr16	58741035	58768261	ENSG00000174501	6	239	0.0142701	1
chr11	826144	831991	ENSG00000122042	2	3080	1.2e-08	0.000151233
chr1	21766621	21811498	ENSG00000033030	7	1197	0.515265	1
chr1	118406107	118472253	ENSG00000091409	10	618	0.037464	1
chr12	58166811	58180829	ENSG00000142166	10	7578	2.77e-15	3.49e-11
chr1	179443716	179457805	ENSG00000104147	26	7	1.01e-48	1.27e-44
chr1	173938456	173938574	ENSG00000103423	5	2335	0.000406418	1
chr5	132446747	132450167	ENSG00000252056	1	4	0.0390762	1
chr15	81293295	81296342	ENSG00000168003	8	20292	1.44e-57	1.82e-53
chr15	83690988	83693088	ENSG00000168081	4	112	0.0140976	1
chr16	58163433	58193037	ENSG00000174444	43	43328	4.25e-94	5.37e-90
chr17	39133968	39143387	ENSG00000268947	7	1	1.58e-14	2e-10
chr10	5046902	5047034	ENSG00000110172	2	2873	7.37e-08	0.000931374
chr19	11549997	11550096	ENSG00000198053	3	54723	8.38e-183	1.06e-178
chr17	38599702	38613983	ENSG00000183117	16	30	1.98e-22	2.5e-18
chr10	38453576	38466958	ENSG00000260065	1	462	0.28319	1
chr4	155140061	155140145	ENSG00000250251	2	2127	1.33e-05	0.167362
chr3	191178952	191179245	ENSG00000248594	1	1	0.0158176	1
chr1	120693320	120697146	ENSG00000091831	1	39	0.273038	1
chr1	24275506	24275873	ENSG00000039650	3	3519	5.79e-09	7.31e-05
chr6	74062785	74064018	ENSG00000229956	3	3	9.83e-06	0.124223
chr15	31712331	31712865	ENSG00000164442	7	6722	2.62e-15	3.3e-11
chr3	63850233	63989138	ENSG00000222018	11	1	9.42e-23	1.19e-18
chr12	122346009	122346069	ENSG00000146963	28	5379	0.0211072	1
chr1	185703683	186160085	ENSG00000104812	26	3167	0.841866	1
chr22	51174253	51176567	ENSG00000272949	2	384	0.775239	1
chr1	59230521	59230607	ENSG00000077514	9	1338	0.757963	1
chr12	124205793	124206186	ENSG00000147403	26	62064	7.23e-172	9.13e-168
chr8	87497059	87573726	ENSG00000234572	1	2	0.0236324	1
chr13	46108657	46189874	ENSG00000151014	18	328	6.72e-10	8.48e-06
chr21	34398153	34401504	ENSG00000214013	3	1301	0.0175887	1
chr13	78859973	78860423	ENSG00000152380	1	216	1	1
chr11	61891445	61920635	ENSG00000128045	2	9	0.00330635	1
chr14	63838075	64010092	ENSG00000159374	5	150	0.00826906	1
chr16	20795831	20795937	ENSG00000171863	6	20158	7.39e-60	9.33e-56
chr11	72651543	72652157	ENSG00000131323	4	4260	2.26e-10	2.86e-06
chr16	67648284	67649245	ENSG00000174977	1	65	0.409127	1
chr10	122892604	122893237	ENSG00000120314	19	3775	0.0433518	1
chr17	1553923	1588176	ENSG00000177542	3	1570	0.00264381	1
chr1	190447681	190449865	ENSG00000241693	2	1	0.000188145	1
chr14	50508361	50555893	ENSG00000157693	2	1909	7.81e-05	0.985889
chr1	234509202	234519795	ENSG00000108469	2	1508	0.00115029	1
chr7	6061881	6098861	ENSG00000231063	3	2	4.95e-06	0.0624834
chr17	17584787	17714767	ENSG00000179981	1	1995	3.55e-06	0.0448899
chr14	21249210	21250626	ENSG00000154144	11	3929	4.74e-05	0.598646
chr10	95256389	95288849	ENSG00000117394	47	597	1.34e-29	1.7e-25
chr15	64472547	64665980	ENSG00000166669	12	254	2e-06	0.0252206
chr10	32635792	32635874	ENSG00000112303	1	2521	6.7e-08	0.000846226
chr15	47689698	47691751	ENSG00000165694	3	9	0.000104382	1
chr21	26310745	26365129	ENSG00000273353	2	5	0.0012894	1
chr12	50254990	50259528	ENSG00000263963	2	2	0.0003743	1
chr12	246577	258335	ENSG00000135837	16	4965	4.05e-05	0.511363
chr11	1753640	1771821	ENSG00000122203	8	2354	0.0100619	1
chr17	47653220	47661189	ENSG00000184441	14	656	0.00118007	1
chr4	108124506	108125081	ENSG00000250742	1	43	0.295854	1
chr11	63606400	63678491	ENSG00000128708	7	1580	0.120051	1
chr17	37617764	37721160	ENSG00000182986	4	923	0.266735	1
chr17	2651372	2651476	ENSG00000177732	17	474	6.81e-07	0.00859799
chr17	35969787	35973886	ENSG00000182606	9	6840	7.07e-14	8.93e-10
chr18	2652169	2655394	ENSG00000187713	1	1891	1.13e-05	0.143055
chr10	23481256	23483181	ENSG00000260196	6	953	0.71542	1
chr1	154311219	154311278	ENSG00000100714	12	2621	0.0477058	1
chr9	114803065	114937688	ENSG00000236677	1	1	0.0158176	1
chr14	23033805	23058175	ENSG00000155463	9	7314	2.52e-15	3.18e-11
chr17	15477333	15477512	ENSG00000179588	1	798	0.0257417	1
chrX	47441712	47446188	ENSG00000237883	10	38	4.95e-12	6.25e-08
chr14	69705883	69727284	ENSG00000160199	4	1221	0.0736182	1
chr12	48128455	48164823	ENSG00000139278	98	8845	0.00230685	1
chr17	8108056	8113918	ENSG00000179057	1	5	0.0467062	1
chr10	102672326	102724893	ENSG00000118579	15	4428	0.000183185	1
chr8	89820547	89821137	ENSG00000258957	1	2	0.0236324	1
chr16	67424594	67424753	ENSG00000174928	2	36	0.0366969	1
chr11	105866350	105893130	ENSG00000133466	1	169	1	1
chr1	50902700	50902978	ENSG00000072110	19	19850	1.7e-44	2.14e-40
chr1	116184574	116240845	ENSG00000090581	5	10982	8.11e-31	1.02e-26
chr20	62152077	62153559	ENSG00000213672	5	1103	0.236673	1
chr1	28807874	28807992	ENSG00000053770	1	1125	0.00219185	1
chr12	56435637	56438116	ENSG00000141428	5	731	1	1
chr2	48541776	48606433	ENSG00000204304	33	7312	0.000467048	1
chr14	68143518	68162531	ENSG00000160058	3	3374	1.63e-08	0.000206048
chr10	52499078	52576255	ENSG00000114316	14	8516	3.8e-15	4.8e-11
chr2	216300976	216301715	ENSG00000244004	1	3	0.031385	1
chr7	107582561	107583185	ENSG00000232656	18	13	2.94e-30	3.72e-26
chr17	78775440	78779432	ENSG00000186908	5	1071	0.299537	1
chr19	10220433	10220511	ENSG00000197771	3	7708	1.6e-22	2.02e-18
chr8	39308564	39380371	ENSG00000258301	4	691	0.670272	1
chr15	75928480	75931580	ENSG00000167625	4	1624	0.0074171	1
chr8	27005221	27005309	ENSG00000257851	2	10	0.00394675	1
chr17	55762890	55762953	ENSG00000269318	7	81	7.2e-06	0.090954
chr13	39612443	39624246	ENSG00000150316	2	2234	6.74e-06	0.0850739
chr17	4871290	4872117	ENSG00000178234	64	2364	5.51e-16	6.96e-12
chr14	77425981	77432145	ENSG00000161277	7	662	0.384093	1
chrX	10413350	10851773	ENSG00000237481	13	4	1.15e-24	1.46e-20
chr2	101223490	101225820	ENSG00000244436	1	4	0.0390762	1
chr16	89281638	89284061	ENSG00000176953	21	3340	0.329665	1
chr1	8042941	8043043	ENSG00000008988	24	19904	2.56e-40	3.24e-36
chr13	101256181	101327347	ENSG00000153006	6	1237	0.262895	1
chr11	115498783	115500461	ENSG00000261654	19	5	5.11e-36	6.46e-32
chr16	87730091	87799598	ENSG00000176894	2	262	1	1
chr14	104028233	104167888	ENSG00000163110	2	2297	4.94e-06	0.0623479
chr1	38215874	38215974	ENSG00000065183	2	1241	0.00587941	1
chr11	94038759	94040887	ENSG00000262514	3	22	0.00101022	1
chr19	3708107	3750811	ENSG00000197013	6	102	0.000240229	1
chr12	56546040	56553431	ENSG00000141480	4	28580	2.13e-91	2.69e-87
chr3	185430316	185447575	ENSG00000223908	1	2	0.0236324	1
chr16	14016189	14016536	ENSG00000171307	7	1176	0.620102	1
chr19	2096380	2099592	ENSG00000196821	3	10752	1.56e-32	1.97e-28
chr2	237276203	237277745	ENSG00000243431	9	1	1.25e-18	1.57e-14
chr14	50359810	50361490	ENSG00000157837	1	3462	7.4e-11	9.35e-07
chr1	148616292	148616578	ENSG00000099968	4	3750	6.66e-09	8.41e-05
chr12	126468248	126470780	ENSG00000263781	1	2	0.0236324	1
chr4	68918916	68995598	ENSG00000224891	3	1	1.99e-06	0.025143
chr1	145200338	145200891	ENSG00000095564	10	5809	2.04e-10	2.57e-06
chr9	5040945	5041940	ENSG00000235437	7	441	0.0971259	1
chr6	10694928	10710015	ENSG00000228506	4	100	0.00975	1
chr1	212797626	212800113	ENSG00000106258	5	17	7.43e-07	0.00937995
chr1	50307493	50312072	ENSG00000071967	4	2695	1.04e-05	0.131028
chr1	27018623	27020622	ENSG00000048342	128	68	4.62e-216	5.83e-212
chr3	193675161	193721448	ENSG00000224032	6	578	0.478043	1
chr6	134749378	134841723	ENSG00000230408	1	4	0.0390762	1
chr9	119048108	119051048	ENSG00000236756	31	2	4.08e-63	5.15e-59
chr11	56279711	56280647	ENSG00000261423	1	228	1	1
chr12	9066492	9094063	ENSG00000136861	2	4093	6.88e-12	8.69e-08
chr2	61404553	61418338	ENSG00000204525	3	59280	1.52e-198	1.93e-194
chr9	85890856	85891029	ENSG00000236264	1	34	0.243476	1
chr15	80215113	80217194	ENSG00000167962	2	4451	5.94e-13	7.5e-09
chr15	86287340	86293512	ENSG00000168488	18	14862	2.83e-30	3.58e-26
chr2	110941631	110942756	ENSG00000206650	5	1	1.88e-10	2.38e-06
chr6	150464212	150571493	ENSG00000230629	1	130	1	1
chr15	89532750	89533476	ENSG00000267387	7	6	3.27e-12	4.14e-08
chr1	450820	450910	ENSG00000002549	6	7177	1.9e-17	2.4e-13
chr11	59495992	59496965	ENSG00000127527	1	3124	9.21e-10	1.16e-05
chr1	156863490	156886226	ENSG00000101361	11	4358	5.06e-06	0.0639103
chr13	76194570	76434004	ENSG00000152213	2	2481	1.2e-06	0.0151054
chr1	154929502	154936329	ENSG00000100908	22	302	4.6e-14	5.82e-10
chr12	8045172	8052736	ENSG00000136490	17	17551	3.05e-39	3.85e-35
chr11	22709897	22709981	ENSG00000125245	44	27	9.31e-74	1.18e-69
chr17	79540516	79540628	ENSG00000187144	39	5	1.29e-76	1.63e-72
chr21	31538241	31538971	ENSG00000273306	7	29	1.36e-08	0.00017147
chr1	41329586	41342342	ENSG00000241404	3	91	0.0393663	1
chr1	120202421	120286838	ENSG00000091732	2	659	0.188992	1
chr22	23077095	23077584	ENSG00000215304	1	56	0.365175	1
chr17	43699274	43893909	ENSG00000183878	3	466	1	1
chr14	104447135	104447220	ENSG00000163166	8	3041	0.000303658	1
chr12	50231573	50236912	ENSG00000139880	2	23	0.0167561	1
chr14	102228135	102394326	ENSG00000162913	4	9	2.68e-06	0.033901
chr11	5617955	5665628	ENSG00000123349	7	14428	9.98e-40	1.26e-35
chr20	34466398	34466655	ENSG00000212951	1	2	0.0236324	1
chr1	36179476	36185073	ENSG00000063601	1	946	0.00906536	1
chr11	21022427	21022543	ENSG00000261188	1	13	0.105606	1
chr11	777578	784297	ENSG00000121931	8	539	0.0862205	1
chr17	171183	172244	ENSG00000177340	4	24	6.99e-05	0.882667
chr1	198648268	198649162	ENSG00000105137	1	3	0.031385	1
chr13	98086476	98121382	ENSG00000152601	46	11591	1.18e-07	0.00148507
chr4	187207248	187422151	ENSG00000251022	4	1475	0.017945	1
chr16	28559652	28559979	ENSG00000267523	36	1	9.09e-75	1.15e-70
chrX	70520580	70520897	ENSG00000238184	2	7	0.00218714	1
chr1	55007930	55104865	ENSG00000075089	5	453	0.421432	1
chr10	93896632	93898127	ENSG00000117245	1	17	0.133676	1
chr11	5798864	5799897	ENSG00000123411	6	331	0.0540849	1
chr19	2071037	2096672	ENSG00000196814	1	760	0.0370513	1
chr15	41164412	41166487	ENSG00000165029	10	3802	3.42e-05	0.431919
chr1	100496122	100501188	ENSG00000086061	8	16208	3.07e-44	3.88e-40
chr19	18283972	18288927	ENSG00000198909	15	15600	3.52e-35	4.44e-31
chr1	148736689	148737087	ENSG00000099977	3	2562	3.7e-06	0.0467335
chr10	43079215	43079241	ENSG00000112701	88	3774	1.72e-17	2.17e-13
chr10	51535126	51535474	ENSG00000114120	10	1325	1	1
chr2	64751465	64820139	ENSG00000204628	42	26509	1.11e-45	1.4e-41
chr15	31745404	31746342	ENSG00000164414	21	1701	0.0556125	1
chr11	108093211	108239829	ENSG00000133773	8	1820	0.0867417	1
chr11	82516396	82517551	ENSG00000132463	3	3643	1.98e-09	2.5e-05
chr10	18834490	18940551	ENSG00000111481	10	5992	8.17e-11	1.03e-06
chr11	61116217	61129771	ENSG00000127989	3	330	0.750977	1
chr5	116078687	116097905	ENSG00000252498	1	5	0.0467062	1
chr4	44680444	44702943	ENSG00000224712	6	101	0.000228413	1
chr18	77547121	77551432	ENSG00000269968	198	166	0	1.85e-305
chr1	157098154	157098463	ENSG00000101439	7	84237	3.68e-276	4.65e-272
chr14	103332193	103332300	ENSG00000163006	2	33	0.0315462	1
chr12	56360622	56361258	ENSG00000141232	3	2809	6.8e-07	0.00859452
chr2	95416327	95417038	ENSG00000244021	2	66	0.101968	1
chr1	200638635	200663378	ENSG00000105085	21	1640	0.0372761	1
chr1	52446145	52446486	ENSG00000072849	2	2190	9.61e-06	0.121445
chr17	46709852	46709921	ENSG00000269220	2	1218	0.0085374	1
chr6	145027869	145028183	ENSG00000230562	1	107	0.577252	1
chr7	19152097	19153894	ENSG00000231181	1	48	0.323369	1
chr15	25310173	25310268	ENSG00000163913	2	1862	0.000110453	1
chrX	40617736	40618303	ENSG00000255872	5	8	3.85e-08	0.000486577
chr1	160259063	160313190	ENSG00000101940	3	3881	3.47e-10	4.38e-06
chr10	5903580	5931869	ENSG00000110422	7	8766	1.52e-21	1.92e-17
chr17	58888318	58888413	ENSG00000185220	1	622	0.105615	1
chr21	38071073	38073864	ENSG00000273483	1	5	0.0467062	1
chr10	80760241	80763560	ENSG00000116266	3	2357	2.08e-05	0.263294
chr1	22962999	22966101	ENSG00000035403	17	9671	2.7e-16	3.42e-12
chr14	103128577	103129045	ENSG00000162997	7	51	4.2e-07	0.00530157
chr15	43894741	43894846	ENSG00000165506	6	774	1	1
chr1	179262925	179327815	ENSG00000104177	14	14	1.43e-22	1.81e-18
chr10	76585340	76792380	ENSG00000115947	7	816	0.842404	1
chr14	71915406	71915673	ENSG00000160408	1	701	0.0514612	1
chr15	72766667	72879692	ENSG00000167280	2	7107	1.01e-21	1.27e-17
chr11	70218352	70244594	ENSG00000130830	7	10855	3.28e-28	4.14e-24
chr11	64649007	64649417	ENSG00000129197	11	1539	0.885633	1
chr1	59348540	59362375	ENSG00000077684	36	1147	2.34e-11	2.95e-07
chr1	84971974	85031877	ENSG00000081154	6	1376	0.169233	1
chr11	72926043	72926958	ENSG00000131143	7	10637	1.93e-27	2.43e-23
chr15	47566380	47567361	ENSG00000165688	4	3683	1.36e-08	0.000171727
chr12	105413568	105478355	ENSG00000144857	1	4	0.0390762	1
chr12	7591376	7592586	ENSG00000136451	5	3237	1.42e-06	0.0178983
chr11	113640382	113640716	ENSG00000134242	1	562	0.145242	1
chr8	101970111	101970406	ENSG00000234773	1	18	0.140555	1
chr12	54789045	54813244	ENSG00000141140	12	1696	0.785265	1
chr12	49297286	49351148	ENSG00000139613	23	7473	1.08e-07	0.00136899
chr5	130761584	131132676	ENSG00000227348	10	2	6.48e-20	8.19e-16
chr19	14072350	14117851	ENSG00000198399	9	8414	1.13e-18	1.42e-14
chr15	25421979	25422060	ENSG00000164008	1	409	0.391774	1
chr12	52638832	52641232	ENSG00000140450	3	3696	1.4e-09	1.77e-05
chr1	98542556	98543024	ENSG00000240230	2	2763	1.44e-07	0.00181969
chr10	127961387	127961980	ENSG00000120733	13	7682	1.76e-13	2.23e-09
chr1	207070788	207077484	ENSG00000105821	20	2298	0.640061	1
chr12	66696325	66737423	ENSG00000142871	2	12	0.00538467	1
chr1	153651113	153666468	ENSG00000100596	4	6526	1.8e-17	2.27e-13
chr1	228612546	228613026	ENSG00000107829	4	1574	0.00997813	1
chr15	25414484	25414823	ENSG00000163993	3	618	0.500916	1
chr17	18321509	18321620	ENSG00000269028	2	41	0.045934	1
chr11	4619902	4629489	ENSG00000123064	1	6308	1.39e-20	1.75e-16
chr11	64002010	64006259	ENSG00000128923	16	446	1.42e-06	0.0179854
chrX	94837063	94837161	ENSG00000256092	4	54	0.00119848	1
chr17	18174742	18218321	ENSG00000180257	3	369	0.772203	1
chr2	97426639	97477628	ENSG00000205940	5	1	1.88e-10	2.38e-06
chr21	45879814	45882078	ENSG00000214465	1	48	0.323369	1
chr1	240817541	240817925	ENSG00000240429	5	144	0.0070363	1
chr20	46113022	46113125	ENSG00000270580	1	231	1	1
chr10	104020987	104021063	ENSG00000119285	47	2893	1.48e-05	0.187456
chr15	96289033	96289223	ENSG00000267093	1	63	0.399631	1
chr19	12986025	12992282	ENSG00000198301	2	2327	3.34e-06	0.0421819
chr10	99344080	99372559	ENSG00000118058	27	2820	0.340705	1
chr9	45733559	45734896	ENSG00000236017	3	1010	0.0754797	1
chr17	28880715	28885980	ENSG00000181524	5	902	0.571769	1
chrX	146294981	146295109	ENSG00000257550	38	5	1.45e-74	1.83e-70
chr20	60963688	60982341	ENSG00000213639	7	7344	4.81e-17	6.08e-13
chr15	85395729	85395846	ENSG00000168389	51	2401	1.67e-09	2.11e-05
chr9	135037334	135119921	ENSG00000237181	1	414	0.39409	1
chr14	77817615	77817902	ENSG00000161570	3	1613	0.00277154	1
chr11	43350298	43380846	ENSG00000125885	1	224	1	1
chr7	57241064	57242069	ENSG00000254814	11	2	6.08e-22	7.68e-18
chr11	111383663	111383746	ENSG00000261575	1	7	0.0617851	1
chrX	11136239	11683821	ENSG00000237491	40	57	1.84e-57	2.32e-53
chr18	3653410	3656282	ENSG00000187792	2	465	0.597036	1
chr11	61008514	61018920	ENSG00000127948	3	16514	5.1e-52	6.44e-48
chr11	31806340	31839509	ENSG00000125503	2	14633	2.58e-47	3.26e-43
chr12	57623110	57628718	ENSG00000141627	3	2078	0.000104186	1
chr11	103777914	104035107	ENSG00000133393	2	1347	0.00306038	1
chr17	6915928	6917755	ENSG00000178467	1	1288	0.000770636	1
chr16	89387541	89391518	ENSG00000177119	13	5420	1.48e-07	0.00186755
chr12	56511943	56516278	ENSG00000141441	8	17	1.52e-11	1.91e-07
chr10	121259340	121302220	ENSG00000120254	2	1843	0.000105585	1
chr16	33204156	33264727	ENSG00000268006	265	43	0	0
chr12	26471886	26574395	ENSG00000138279	1	6973	8.27e-23	1.04e-18
chr17	61949372	61951126	ENSG00000185418	3	528	0.805005	1
chr8	67331824	67341212	ENSG00000234329	1	129	1	1
chr15	58879706	58883875	ENSG00000166333	25	9728	7.02e-12	8.86e-08
chr10	21093222	21093506	ENSG00000111581	11	1756	0.502501	1
chr14	20685313	20685398	ENSG00000153936	4	1322	0.0422536	1
chr17	62568947	62569199	ENSG00000185608	5	1227	0.146794	1
chr10	49090136	49090419	ENSG00000113716	5	5495	2.99e-13	3.77e-09
chr3	153325166	153325268	ENSG00000223496	2	2686	3.06e-07	0.00385979
chr1	53237866	53238320	ENSG00000073712	2	50	0.0643993	1
chr9	92978321	92979206	ENSG00000236338	196	5	0	0
chr11	119288090	119295695	ENSG00000134996	2	5572	1.01e-16	1.27e-12
chr17	2592680	2615957	ENSG00000177721	45	272	4.14e-41	5.22e-37
chrX	21673609	21676448	ENSG00000256439	4	1	1.97e-08	0.000249454
chr1	84764049	84855640	ENSG00000080947	6	274	0.0254937	1
chr11	5246694	5250625	ENSG00000123080	15	200	3.19e-10	4.03e-06
chr10	70090931	70102948	ENSG00000114993	1	18	0.140555	1
chr18	12450446	12451041	ENSG00000188229	5	30063	1.33e-94	1.68e-90
chr1	147486649	147486815	ENSG00000099337	2	3490	7.31e-10	9.23e-06
chr22	21743917	21743999	ENSG00000215421	2	1945	5.37e-05	0.677942
chr1	2357419	2436969	ENSG00000005379	184	508	2.46e-216	3.11e-212
chr15	100255902	100273766	ENSG00000169230	7	5567	8.16e-12	1.03e-07
chr1	155092966	155093074	ENSG00000101004	3	19	0.000688536	1
chr17	7154735	7163259	ENSG00000178605	11	4980	1.56e-07	0.00196627
chr13	52043886	52044181	ENSG00000151715	4	47	0.000737663	1
chr7	102181948	102232891	ENSG00000232578	2	1	0.000188145	1
chr17	69294297	69294359	ENSG00000269378	1	811	0.0263144	1
chr17	40799852	40800161	ENSG00000183458	2	3890	2.85e-11	3.6e-07
chr15	40380091	40401093	ENSG00000164896	3	3518	5.77e-09	7.29e-05
chr1	244752848	244752946	ENSG00000109063	1	416	0.273786	1
chr1	54317392	54356407	ENSG00000074706	11	732	0.0565781	1
chr5	35951112	36001130	ENSG00000226310	1	3	0.031385	1
chr2	42046887	42047894	ENSG00000204054	5	5105	4.57e-12	5.77e-08
chrX	39650834	39651158	ENSG00000257446	30	2	4.83e-61	6.1e-57
chr10	11495945	11653753	ENSG00000110713	11	6690	4.55e-12	5.75e-08
chr2	22411208	22413185	ENSG00000245479	7	7	6.5e-12	8.22e-08
chr10	46914151	46914706	ENSG00000113356	4	24	6.99e-05	0.882667
chr1	27113963	27124889	ENSG00000048540	3	1	1.99e-06	0.025143
chr14	71108504	71142077	ENSG00000160310	2	6836	5.66e-21	7.15e-17
chr13	79963669	79963766	ENSG00000152455	24	80	4.96e-28	6.27e-24
chr19	1782074	1812275	ENSG00000196700	1	775	0.0253325	1
chr16	89987800	90005169	ENSG00000177239	3	3261	3.16e-08	0.000398675
chr4	156197841	156302498	ENSG00000225733	17	7032	1.65e-09	2.08e-05
chr6	28001725	28002633	ENSG00000254263	7	1	1.58e-14	2e-10
chr14	107281000	107281252	ENSG00000266075	2	2	0.0003743	1
chr1	11089716	11090585	ENSG00000011523	60	504	1.04e-46	1.31e-42
chr14	89756549	89757938	ENSG00000162032	13	2492	0.141761	1
chr11	20385231	20405329	ENSG00000125124	10	998	0.473145	1
chr18	61164222	61164633	ENSG00000196204	3	608	0.643292	1
chr12	1489226	1500668	ENSG00000135940	1	6457	4.7e-21	5.93e-17
chr16	57279010	57287516	ENSG00000174197	19	4405	0.00389551	1
chr14	58466453	58764857	ENSG00000158941	118	9181	1.95e-06	0.0245766
chr10	6287694	6287794	ENSG00000110619	1	3657	1.09e-11	1.38e-07
chr12	57538403	57541402	ENSG00000141720	26	4289	0.169767	1
chr11	8706986	8707116	ENSG00000124177	3	2678	1.9e-06	0.0240304
chr18	12658737	12725739	ENSG00000188243	1	943	0.00902955	1
chr1	20969150	20978686	ENSG00000030419	5	54	0.000110617	1
chr18	29298856	29299171	ENSG00000269982	30	20	3.99e-50	5.04e-46
chr1	26126667	26144713	ENSG00000046647	4	475	0.795055	1
chr15	92396925	92715665	ENSG00000168939	2	118	0.246827	1
chr3	108737757	108737963	ENSG00000249986	1	2	0.0236324	1
chr14	24683161	24701558	ENSG00000156873	8	3320	5.21e-05	0.658677
chr10	71163659	71176623	ENSG00000115234	3	7525	6.84e-22	8.64e-18
chr17	21858203	21859016	ENSG00000268397	144	67	2.4e-247	3.03e-243
chr14	99977603	100070363	ENSG00000162711	2	7958	1.47e-24	1.86e-20
chr9	10948372	10948481	ENSG00000259939	10	21	3.8e-14	4.79e-10
chr1	11203955	11209594	ENSG00000012048	2	410	0.777748	1
chr10	59972302	59972797	ENSG00000114541	1	2821	7.74e-09	9.78e-05
chr2	87011729	87035519	ENSG00000205565	6	1312	0.21158	1
chr1	56404387	56404953	ENSG00000240979	1	165	1	1
chr16	85204882	85218969	ENSG00000267549	4	34	0.000236494	1
chr17	7835419	7853236	ENSG00000178966	5	341	0.206854	1
chr1	11734537	11751707	ENSG00000012963	2	626	0.255914	1
chr16	57462081	57481440	ENSG00000174306	7	455	0.103397	1
chr10	112631565	112659764	ENSG00000119725	1	1802	1.5e-05	0.188951
chr1	167399877	167487847	ENSG00000102898	6	1807	0.0232424	1
chr18	56486115	56486248	ENSG00000269837	2	41	0.045934	1
chr1	6265535	6281359	ENSG00000008018	5	6861	1.97e-17	2.48e-13
chr16	1115240	1116502	ENSG00000169762	9	1070	0.862582	1
chr17	76480964	76495428	ENSG00000186767	1	199	1	1
chr11	5602107	5603114	ENSG00000123338	21	17256	7.54e-35	9.53e-31
chr6	29550026	29550109	ENSG00000228839	8	5	1.96e-14	2.48e-10
chr17	55017293	55018636	ENSG00000184857	1	472	0.19623	1
chr19	4292229	4302428	ENSG00000197006	4	7455	1.46e-20	1.85e-16
chr5	137136882	137146440	ENSG00000227492	7	2	7.06e-14	8.92e-10
chr13	26828276	26979375	ENSG00000149201	1	20	0.154149	1
chr20	42136320	42179590	ENSG00000213147	1	11	0.091231	1
chr1	158900586	158946844	ENSG00000101544	4	1821	0.00221599	1
chr13	100258919	100549387	ENSG00000152904	3	1158	0.0439458	1
chr3	125775766	125777071	ENSG00000222792	1	1	0.0158176	1
chr1	204187979	204346793	ENSG00000105583	7	4973	4.18e-10	5.28e-06
chr10	42827314	42863422	ENSG00000261123	1	15	0.119753	1
chr7	81092352	81092929	ENSG00000254502	1	1	0.0158176	1
chr18	54539899	54541201	ENSG00000196074	104	64	4.42e-172	5.59e-168
chr15	90895477	90909324	ENSG00000168807	2	1058	0.0221208	1
chr17	45900638	45908900	ENSG00000184220	1	327	0.529916	1
chr16	68344877	68392466	ENSG00000175105	7	699	0.519288	1
chr8	42091193	42128715	ENSG00000234118	5	8	3.85e-08	0.000486577
chr1	31331005	31333101	ENSG00000057252	4	8717	1.46e-24	1.85e-20
chr17	20339650	20350557	ENSG00000180626	4	167	0.0483777	1
chr11	118706719	118706819	ENSG00000262420	5	50	7.89e-05	0.996725
chr1	36338871	36339353	ENSG00000064201	2	2783	1.52e-07	0.00191846
chr1	16049214	16063391	ENSG00000017621	8	67	1.66e-07	0.00209792
chr2	132741510	132751734	ENSG00000243156	6	516	0.318049	1
chr6	27791884	27792257	ENSG00000228784	2	304	1	1
chr20	34220262	34262466	ENSG00000212998	23	3	1.26e-45	1.59e-41
chrY	8239704	8240071	ENSG00000272379	7	29	1.36e-08	0.00017147
chr17	3539762	3564836	ENSG00000177839	5	1	1.88e-10	2.38e-06
chr11	67119043	67141055	ENSG00000130511	1	10740	9.04e-36	1.14e-31
chr15	78206559	78219188	ENSG00000267291	3	2	4.95e-06	0.0624834
chr11	60282886	60310194	ENSG00000263015	1	1	0.0158176	1
chr12	31824071	31882108	ENSG00000138658	1	168	1	1
chr10	125670995	125671077	ENSG00000120509	4	685	0.670214	1
chr1	205758221	205782876	ENSG00000105705	1	2246	5.92e-07	0.00748278
chr1	233749750	233808258	ENSG00000108379	6	2	6.92e-12	8.74e-08
chr18	56995055	57027194	ENSG00000196139	1	1589	9.31e-05	1
chr8	33831219	33867113	ENSG00000258199	12	215	3.79e-07	0.0047812
[truncated: 10,589 more rows]

## Sheet: mac_THP1mac_DEG
chrm	start	end	gene_id	mac	THP1_mac	pvalue	fdr
chr1	178449742	178450341	ENSG00000103966	5249	9	5.93e-26	8.39e-22
chr22	42307297	42310570	ENSG00000218537	107	28	1.12e-22	1.58e-18
chr1	152004982	152020383	ENSG00000100478	138	13	1.4e-06	0.0198002
chr1	227452477	227452908	ENSG00000107643	511	10	0.600053	1
chr11	45115564	45247734	ENSG00000125971	3552	8	3.14e-16	4.44e-12
chr1	173832386	173833079	ENSG00000103479	2901	26	0.00075655	1
chr1	26536232	26556331	ENSG00000047579	434	7	1	1
chr12	104697517	104698980	ENSG00000144840	582	3	0.0313177	1
chr10	37586326	37586615	ENSG00000260942	46	2	0.183906	1
chr15	33603163	34158303	ENSG00000164609	1425	2	4.57e-08	0.000647521
chr1	562757	564390	ENSG00000003756	3345	74	0.0177034	1
chr14	81727000	81902809	ENSG00000161847	2249	9	7.23e-08	0.00102315
chr7	56296327	56297475	ENSG00000254389	37	1	0.464069	1
chr10	31650356	31688682	ENSG00000112237	679	37	1.67e-09	2.37e-05
chr11	93463114	93517557	ENSG00000132952	802	5	0.0174372	1
chr17	34847043	34847166	ENSG00000182534	620	9	0.874247	1
chr10	72245092	72246081	ENSG00000115295	6759	3	2.66e-43	3.76e-39
chr1	36690017	36770958	ENSG00000064393	6911	17	3.02e-29	4.27e-25
chr17	8656424	8661877	ENSG00000268509	2	1	0.0480506	1
chr1	172113675	172113784	ENSG00000103257	1379	5	1.68e-05	0.23716
chr15	101874642	101877633	ENSG00000169313	45	2	0.178051	1
chrY	25827587	25840726	ENSG00000271862	7	2	0.00884297	1
chr10	47605211	47644793	ENSG00000260686	18	1	0.267927	1
chr6	52362200	52441713	ENSG00000229677	7	1	0.123059	1
chr21	18803865	18803965	ENSG00000273211	5	4	8.29e-06	0.117374
chr13	100647153	100650163	ENSG00000265411	2	1	0.0480506	1
chr11	5587908	5588846	ENSG00000123297	549	12	0.314476	1
chr17	15346953	15347505	ENSG00000179532	1126	28	0.0463933	1
chr11	34127149	34169217	ENSG00000125730	1476	61	8.69e-10	1.23e-05
chr17	56234389	56235161	ENSG00000184900	4694	3	5.49e-29	7.78e-25
chr2	55077426	55077489	ENSG00000204394	3392	11	5.31e-13	7.52e-09
chr16	68259872	68263048	ENSG00000175315	80	3	0.153584	1
chr18	8227101	8227183	ENSG00000187912	7	1	0.123059	1
chr14	25278862	25519503	ENSG00000156030	1280	21	1	1
chr16	69742475	69742578	ENSG00000175470	805	2	0.000393012	1
chr16	29874914	29879371	ENSG00000172687	85	9	2.46e-05	0.347983
chr15	41245160	41248710	ENSG00000165060	280	2	0.340582	1
chr5	36147994	36148090	ENSG00000226314	15	1	0.230975	1
chr5	42756903	42802462	ENSG00000226380	72	9	7.29e-06	0.103149
chr16	2205699	2228130	ENSG00000170234	330	29	3.3e-12	4.67e-08
chr4	177105789	177116822	ENSG00000250220	5	1	0.0937924	1
chr11	121318040	121323722	ENSG00000135119	95	1	1	1
chr11	47407633	47407733	ENSG00000126756	1207	4	3.46e-05	0.489311
chr18	14074911	14075740	ENSG00000188372	80	6	0.00288484	1
chr16	70298072	70298383	ENSG00000175581	350	16	0.000414211	1
chr19	12460185	12476719	ENSG00000198134	77	1	1	1
chr6	168625959	168627197	ENSG00000253159	18	6	1.95e-06	0.0275691
chrX	122990912	122991013	ENSG00000255725	34	1	0.437017	1
chr11	111957497	111990353	ENSG00000134108	2803	7	1.75e-12	2.48e-08
chr6	54711569	54806820	ENSG00000253861	8	5	1.32e-06	0.0186847
chr1	186798085	186958113	ENSG00000104870	7056	92	0.0218827	1
chr15	42841008	42862192	ENSG00000165322	760	4	0.00962287	1
chr10	98380634	98381464	ENSG00000117640	1150	14	0.296582	1
chr10	63166401	63213208	ENSG00000114686	1302	6	0.000173742	1
chr12	88373816	88427814	ENSG00000143633	253	7	0.208949	1
chr12	8608522	8630926	ENSG00000136628	5638	24	4.3e-17	6.09e-13
chr11	61513965	61525127	ENSG00000128191	975	18	0.614749	1
chr11	85566144	85631064	ENSG00000132640	392	7	0.841319	1
chr10	103361174	103361254	ENSG00000118849	2188	3	4.47e-12	6.33e-08
chr1	150547032	150552066	ENSG00000100281	636	5	0.114922	1
chr10	44100291	44101699	ENSG00000112799	2175	1	2.76e-14	3.9e-10
chr17	4675179	4686506	ENSG00000178163	861	6	0.0300523	1
chr10	48901102	48950972	ENSG00000113643	2401	4	1.46e-12	2.06e-08
chr1	89597434	89641723	ENSG00000082805	1658	5	4.96e-07	0.0070196
chr8	101171096	101171203	ENSG00000234769	312	6	0.654048	1
chr1	112084840	112259313	ENSG00000089335	508	8	1	1
chr17	75195032	75195625	ENSG00000186575	1876	6	1.31e-07	0.00184861
chr17	17138747	17139432	ENSG00000179954	12	16	6.16e-22	8.72e-18
chrY	7721727	7722917	ENSG00000272172	13	2	0.0241782	1
chr15	22704721	22715604	ENSG00000163738	141	3	0.510513	1
chr17	78950254	78950748	ENSG00000186919	3	362	0	0
chr16	30290569	30290672	ENSG00000172977	1829	21	0.0979332	1
chr11	74065488	74066765	ENSG00000131507	3416	13	8.19e-12	1.16e-07
chr1	91123307	91123520	ENSG00000240476	2	1	0.0480506	1
chr11	18551156	18610294	ENSG00000124788	2279	12	2.1e-06	0.0297695
chr1	40144320	40157361	ENSG00000065802	1733	4	2.27e-08	0.000321064
chr17	43002077	43025082	ENSG00000268554	1	2	0.000786531	1
chr1	53458868	53459374	ENSG00000074071	2040	1	1.6e-13	2.26e-09
chr6	31633013	31638120	ENSG00000229119	366	2	0.14253	1
chr1	184759858	184943682	ENSG00000104714	484	6	0.593676	1
chr18	80140	88570	ENSG00000270154	7	2	0.00884297	1
chr17	31861129	31868358	ENSG00000182199	2321	10	1.17e-07	0.00166008
chr17	79836543	79837433	ENSG00000187231	1273	3	3.65e-06	0.0516829
chr17	16318856	16340317	ENSG00000179899	179	4	0.547897	1
chr1	21754796	21756030	ENSG00000033011	1147	17	0.816094	1
chr13	50482770	50482866	ENSG00000151553	1190	1	1.25e-07	0.00176786
chr18	22096847	22097970	ENSG00000270016	5	1	0.0937924	1
chr12	99007183	99038891	ENSG00000144395	44	2	0.172226	1
chr14	91923955	91976898	ENSG00000162384	660	13	0.539306	1
chr22	49210132	49210216	ENSG00000272933	23	2	0.0621049	1
chr20	31805116	31815564	ENSG00000270504	158	1	0.52784	1
chr17	62775377	62833272	ENSG00000185627	1461	7	0.000111036	1
chr17	52976748	53039310	ENSG00000184743	2382	8	3.43e-09	4.86e-05
chr17	26960224	26962968	ENSG00000181222	11533	98	2.45e-13	3.46e-09
chr13	50106082	50159719	ENSG00000151500	414	1	0.0177832	1
chr1	152902516	152921686	ENSG00000241547	8	1	0.137336	1
chr1	51696925	51697028	ENSG00000072310	2397	16	3.66e-05	0.517795
chr16	31482906	31489281	ENSG00000173273	1005	16	1	1
chr16	69389464	69442474	ENSG00000175445	50110	903	0.0122957	1
chr7	127984135	127984196	ENSG00000232815	3	14	5.97e-23	8.45e-19
chr19	18208603	18262502	ENSG00000198898	3090	10	7.32e-12	1.04e-07
chr1	41059305	41060025	ENSG00000239713	496	7	0.859604	1
chr11	119076752	119178859	ENSG00000134905	4045	10	1.41e-17	2e-13
chr19	2915144	2926805	ENSG00000196917	2	24	3.78e-41	5.36e-37
chr15	32781468	32783787	ENSG00000164535	946	8	0.053911	1
chr6	32223488	32233615	ENSG00000229180	492	9	0.722021	1
chr1	53068044	53074723	ENSG00000073417	3600	9	9.7e-16	1.37e-11
chr22	17151980	17160383	ENSG00000214694	16	1	0.243495	1
chr1	220393633	220393935	ENSG00000106609	3290	22	1.28e-06	0.0181502
chr1	9039637	9039933	ENSG00000010322	2570	16	7.86e-06	0.111231
chr12	123899936	123921264	ENSG00000147316	503	3	0.0754394	1
chr10	36378014	36378317	ENSG00000260645	4	1	0.0787947	1
chr12	8754762	8765467	ENSG00000136709	2967	91	9.76e-08	0.00138107
chr18	76304096	76304188	ENSG00000269930	21	3	0.00676254	1
chr18	72201675	72254448	ENSG00000196313	3179	138	4.56e-22	6.46e-18
chr10	52455352	52455741	ENSG00000260916	3597	56	0.695082	1
chr12	80167343	80329240	ENSG00000143514	2957	11	1.61e-10	2.28e-06
chr8	109584872	109585403	ENSG00000258824	7	2	0.00884297	1
chr10	105209953	105210609	ENSG00000119487	4946	7	6.15e-26	8.71e-22
chr1	165865116	165869920	ENSG00000102870	604	11	0.748089	1
chr11	118889142	118896164	ENSG00000134824	3806	5	1.2e-20	1.69e-16
chr15	30336658	30337499	ENSG00000164209	2659	5	3.42e-13	4.84e-09
chr16	27236312	27280115	ENSG00000172273	418	7	0.848406	1
chr17	4871287	4890960	ENSG00000178233	2	8	2.16e-13	3.05e-09
chr16	2255031	2255137	ENSG00000170248	7405	14	6.13e-35	8.68e-31
chr14	22959479	22959541	ENSG00000154930	2043	2	2.77e-12	3.92e-08
chr16	1031808	1036979	ENSG00000169756	9671	61	9.5e-19	1.35e-14
chr15	64657193	64679886	ENSG00000166676	2	24	3.78e-41	5.36e-37
chr13	58785831	58807251	ENSG00000265438	1	1	0.0322959	1
chr3	62103974	62104184	ENSG00000222004	1	6	1.29e-10	1.82e-06
chr17	56709003	56709197	ENSG00000184988	762	20	0.0468532	1
chr2	115888512	115918920	ENSG00000243587	16	15	3.52e-19	4.98e-15
chr1	111682249	111727724	ENSG00000089154	11977	19	2.22e-59	3.14e-55
chr15	100331397	100331649	ENSG00000169189	1103	3	3.81e-05	0.539705
chr14	23163307	23163744	ENSG00000155508	903	7	0.0356228	1
chr18	68883940	68904338	ENSG00000269981	2	1	0.0480506	1
chr17	65272234	65272467	ENSG00000268583	3	55	1.29e-94	1.82e-90
chr5	137946656	138270723	ENSG00000227507	47	1	0.545199	1
chr14	89866339	89875813	ENSG00000162062	197	4	0.573731	1
chr11	62327073	62342401	ENSG00000128298	16	13	3e-16	4.25e-12
chr11	61170121	61197503	ENSG00000127995	254	2	0.452641	1
chr21	38587906	38588202	ENSG00000214203	1	1	0.0322959	1
chr15	70095655	70096385	ENSG00000267251	1	1	0.0322959	1
chr11	127275923	127276227	ENSG00000262766	16	2	0.0341182	1
chr12	56556767	56583351	ENSG00000141499	192	11	0.000563185	1
chr2	37195526	37311485	ENSG00000203875	415	6	1	1
chr1	173629236	173629339	ENSG00000103356	972	3	0.000192132	1
chr1	244515937	244552965	ENSG00000109016	720	5	0.0396536	1
chr17	57136587	57136850	ENSG00000185009	3849	15	8.26e-13	1.17e-08
chr10	10826400	10836943	ENSG00000110700	3647	25	5.94e-07	0.00841308
chr11	115234348	115248649	ENSG00000134285	137	10	0.000164194	1
chr1	167190066	167396582	ENSG00000102893	2173	13	2.08e-05	0.294102
chr1	52042851	52254889	ENSG00000072609	2049	10	3.14e-06	0.0443903
chr18	20279444	20513727	ENSG00000188529	723	9	0.466565	1
chr1	50459990	50461874	ENSG00000071994	846	13	1	1
chr14	20937113	20945253	ENSG00000154059	1176	4	6.96e-05	0.985139
chr19	14183348	14185874	ENSG00000198417	191	1	0.383782	1
chr15	73344051	73597547	ENSG00000167283	2301	14	1.65e-05	0.233478
chr17	73257755	73262454	ENSG00000186222	473	2	0.0287937	1
chr16	20420856	20452658	ENSG00000171786	55	2	0.237546	1
chr16	57086417	57092409	ENSG00000174231	16136	34	1.32e-71	1.86e-67
chr1	155719508	155829191	ENSG00000101197	10	2	0.0156956	1
chr19	17018272	17018531	ENSG00000198718	563	3	0.0430379	1
chr1	12630000	12630100	ENSG00000013573	785	10	0.484388	1
chr14	107095126	107095662	ENSG00000163516	553	8	0.867306	1
chr15	65345679	65369028	ENSG00000166816	866	1	2.03e-05	0.287675
chr13	36068551	36068674	ENSG00000149948	1	61	4.96e-108	7.03e-104
chr3	58315692	58315845	ENSG00000221944	17	1	0.255811	1
chr12	42879155	42883821	ENSG00000139055	28	1	0.378749	1
chr18	12407895	12432237	ENSG00000188177	385	5	0.83973	1
chr17	43227767	43238877	ENSG00000183826	740	52	8.47e-17	1.2e-12
chr11	110747718	110747901	ENSG00000263721	1	1	0.0322959	1
chrX	134269077	134269698	ENSG00000257267	1265	5	8.28e-05	1
chr11	111895538	111935114	ENSG00000134058	476	9	0.591506	1
chr10	7601232	7708961	ENSG00000110660	14	6	5.93e-07	0.008396
chr6	26636518	26659980	ENSG00000228754	2	1	0.0480506	1
chr12	58162254	58166576	ENSG00000142156	10710	58	6.75e-25	9.56e-21
chr19	1905213	1926016	ENSG00000196739	5	22	3.38e-35	4.79e-31
chr11	5410607	5411664	ENSG00000123146	11534	10	1.85e-66	2.61e-62
chr12	113736564	113797298	ENSG00000146063	1035	22	0.22451	1
chr1	166716616	166717897	ENSG00000102804	3391	6	5.27e-17	7.46e-13
chr15	57884106	58006943	ENSG00000166262	10	31	3.48e-47	4.93e-43
chr1	24208745	24208842	ENSG00000039523	5617	51	3.53e-06	0.0499615
chr11	82751848	82752445	ENSG00000132478	1276	5	5.91e-05	0.836756
chr22	35560297	35561340	ENSG00000272720	26	19	1.71e-22	2.42e-18
chr12	52599368	52604639	ENSG00000140386	419	4	0.337811	1
chr1	32256023	32281652	ENSG00000055917	2179	36	1	1
chr12	69186125	69187743	ENSG00000143155	821	2	0.000272734	1
chr10	12620752	12620822	ENSG00000110911	4149	30	3.27e-07	0.00463047
chr17	75559450	75564777	ENSG00000268895	207	12	0.000291843	1
chr11	948421	948524	ENSG00000122026	5190	3	1.73e-32	2.45e-28
chr11	75273101	75283828	ENSG00000131788	508	23	3.05e-05	0.431668
chr1	11994262	12035595	ENSG00000013392	413	2	0.0762983	1
chr15	100255908	100258029	ENSG00000169231	910	9	0.149177	1
chr5	73099121	73099424	ENSG00000226756	6	1	0.108546	1
chr16	84627999	84630432	ENSG00000176728	37	1	0.464069	1
chr11	126152960	126168740	ENSG00000135469	41	2	0.154956	1
chr16	68318406	68344849	ENSG00000175054	1522	6	1.09e-05	0.154467
chr1	113060421	113061063	ENSG00000089902	3102	6	5.07e-15	7.18e-11
chr2	89160398	89160434	ENSG00000205707	291	18	4.5e-06	0.0637748
chr14	76368479	76550928	ENSG00000161048	272	50	7.07e-33	1e-28
chr11	3050624	3062490	ENSG00000122642	997	12	0.319378	1
chr15	65318426	65319014	ENSG00000166803	452	2	0.0397558	1
chr17	63524681	63557765	ENSG00000185697	90	4	0.0679464	1
chr1	11901074	11908136	ENSG00000013364	13645	5	3.87e-88	5.47e-84
chr11	59480929	59573354	ENSG00000127526	3733	18	1.6e-10	2.26e-06
chr8	101504756	101505941	ENSG00000257878	4	67	1.38e-114	1.95e-110
chr21	31808784	31809282	ENSG00000273472	27	1	0.368467	1
chr16	28477983	28506896	ENSG00000172354	6711	2	2.08e-44	2.94e-40
chr1	148003642	148025863	ENSG00000099866	28	2	0.0854347	1
chr11	125616188	125619762	ENSG00000135363	4336	2	5.87e-28	8.31e-24
chr6	71222997	71223059	ENSG00000229789	5	1	0.0937924	1
chr1	40157854	40229586	ENSG00000065809	2379	6	1.28e-10	1.81e-06
chr1	240305970	240308689	ENSG00000240935	4	5	1.36e-07	0.00193177
chr17	61382623	61390882	ENSG00000185361	3810	18	6.71e-11	9.5e-07
chr16	284545	319942	ENSG00000169499	1498	33	0.105481	1
chr1	89043563	89043884	ENSG00000082213	639	8	0.534208	1
chr1	234845135	234855723	ENSG00000108506	688	8	0.450597	1
chr1	110235739	110236364	ENSG00000088812	2823	16	5.21e-07	0.00738192
chr18	61056423	61089716	ENSG00000196209	366	2	0.14253	1
chr17	37793318	37819737	ENSG00000183019	1292	11	0.0210847	1
chr12	56665483	56694176	ENSG00000141524	12315	22	1.18e-58	1.67e-54
chr12	78224685	78606790	ENSG00000143436	910	14	0.896728	1
chr12	7801996	7818499	ENSG00000263843	36	14	4.97e-14	7.04e-10
chr16	30789778	30798523	ENSG00000173113	1055	46	1.52e-08	0.000215204
chr1	155107820	155111329	ENSG00000101019	1286	13	0.0784924	1
chr17	33841785	33842205	ENSG00000182446	5129	30	1.84e-11	2.61e-07
chr21	18872997	18873142	ENSG00000273015	122	3	0.461386	1
chr2	27532360	27548547	ENSG00000203562	5	1	0.0937924	1
chr10	75880013	75880621	ENSG00000115866	1617	5	6.61e-07	0.00936054
chr16	34586853	34587393	ENSG00000267724	4	62	8.95e-106	1.27e-101
chr19	1307403	1307720	ENSG00000196628	118	11	9.72e-06	0.137677
chr12	4724674	4758213	ENSG00000136235	190761	160	0	0
chr1	245837034	245839780	ENSG00000109118	1225	22	0.654175	1
chr1	224802998	224803922	ENSG00000107185	1624	6	3.12e-06	0.0442065
chr6	86370710	86388451	ENSG00000229927	34	1	0.437017	1
chr9	36823536	36823596	ENSG00000259299	1	1	0.0322959	1
chr10	22650101	22701996	ENSG00000111707	1279	6	0.000235414	1
chr16	28648975	28670003	ENSG00000172379	2	10	8.38e-17	1.19e-12
chr12	93568142	93575608	ENSG00000143924	12076	48	2.49e-37	3.53e-33
chr1	235729061	235730237	ENSG00000108639	4793	17	8.2e-17	1.16e-12
chr16	87301791	87301943	ENSG00000176834	486	20	0.000318561	1
chr11	55450715	55451850	ENSG00000263182	2	15	1.97e-25	2.79e-21
chr17	72668851	72673739	ENSG00000186141	1031	6	0.0043737	1
chr17	39845137	39848920	ENSG00000183258	4128	6	1.08e-21	1.52e-17
chr15	20359029	20366079	ENSG00000163694	5089	19	3.94e-17	5.58e-13
chr1	241468880	241469182	ENSG00000239955	2	1	0.0480506	1
chr18	62773109	62792946	ENSG00000270021	4	20	1.71e-32	2.42e-28
chr1	193065598	193075244	ENSG00000104885	8735	49	8.79e-20	1.24e-15
chr6	47720564	47720976	ENSG00000253304	5	11	8.63e-17	1.22e-12
chr2	61372243	61391964	ENSG00000204520	442	2	0.0564503	1
chr19	10501810	10530797	ENSG00000197852	850	20	0.137496	1
chr1	9908334	9970394	ENSG00000010803	390	34	5.94e-14	8.41e-10
chr1	38275239	38325292	ENSG00000065357	364	4	0.537704	1
chr16	67193834	67198473	ENSG00000174839	663	9	0.758821	1
chr11	17095936	17099334	ENSG00000124733	1937	12	0.000104085	1
chr15	80434400	80434469	ENSG00000167984	3	15	1.17e-24	1.65e-20
chr15	77223960	77242601	ENSG00000167676	220	5	0.422707	1
chr22	32782655	32782855	ENSG00000216285	597	1	0.00103285	1
chr1	244538402	244572894	ENSG00000109046	3142	63	0.141916	1
chr15	76507696	76603813	ENSG00000167671	4192	22	7.37e-11	1.04e-06
chr12	131462107	131463313	ENSG00000147813	1446	7	0.00010653	1
chr1	153304098	153304204	ENSG00000100504	4676	2	2.34e-30	3.31e-26
chr14	59294952	59484046	ENSG00000158859	3	6	1.5e-09	2.12e-05
chr2	73977383	73977913	ENSG00000204993	6	1	0.108546	1
chr2	61058800	61059063	ENSG00000204498	510	1	0.00435147	1
chr22	25723219	25735942	ENSG00000215795	2	5	2.34e-08	0.000330871
chr11	47227396	47227672	ENSG00000126602	3869	30	4.55e-06	0.0644679
chr10	34490908	34491002	ENSG00000112312	526	1	0.00300255	1
chr14	75158879	75179800	ENSG00000160877	9039	13	2.13e-46	3.02e-42
chr15	65903704	65953333	ENSG00000166855	1347	7	0.00034537	1
chr14	21867084	21867441	ENSG00000154358	457	3	0.135065	1
chr11	118938085	118938409	ENSG00000134851	2336	30	0.192746	1
chr8	95962265	95963624	ENSG00000234684	53	22	1.02e-21	1.44e-17
chr1	90254473	90256051	ENSG00000083168	2207	25	0.0648654	1
chrX	135653864	135653974	ENSG00000257303	40	39	5.09e-48	7.21e-44
chrX	115826878	115828156	ENSG00000257529	433	1	0.0123693	1
chrX	102192698	102195489	ENSG00000257702	420	3	0.175049	1
chr11	4994173	4995114	ENSG00000262003	4	3	0.000143798	1
chr4	89647106	90032549	ENSG00000225169	1	2	0.000786531	1
chr12	53662083	53687427	ENSG00000140632	3853	6	7.49e-20	1.06e-15
chr2	85645844	85664152	ENSG00000205414	162	3	0.753025	1
chr1	165645547	165646018	ENSG00000102743	28	2	0.0854347	1
chr17	17942606	17971718	ENSG00000180015	35	1	0.446183	1
chr16	3115298	3131908	ENSG00000170502	1107	9	0.0243957	1
chr11	125495036	125546150	ENSG00000135414	4	11	2.74e-17	3.88e-13
chr10	135093135	135125841	ENSG00000121101	263	1	0.139725	1
chr18	72259010	72265744	ENSG00000196329	457	5	0.461501	1
chr9	131062367	131064212	ENSG00000237003	1	2	0.000786531	1
chr6	4019077	4021449	ENSG00000228407	2	3	4.21e-05	0.59608
chr16	12853139	12855019	ENSG00000171320	315	3	0.501827	1
chr8	145747761	145752416	ENSG00000235313	29	2	0.0903746	1
chr1	68564142	68698803	ENSG00000078269	521	34	9.81e-11	1.39e-06
chr17	34006411	34011922	ENSG00000182473	3914	21	6.7e-10	9.49e-06
chr12	10005583	10022735	ENSG00000137168	819	2	0.000271843	1
chr18	42550047	42550131	ENSG00000189042	128	7	0.00689169	1
chr17	15602891	15640874	ENSG00000179604	661	1	0.00053493	1
chr19	3982505	3982570	ENSG00000197054	27	3	0.0126199	1
chr18	10627643	10628843	ENSG00000188051	18	6	1.95e-06	0.0275691
chr1	35816323	35817208	ENSG00000063046	9683	32	1.67e-34	2.36e-30
chr8	145751117	145754516	ENSG00000235314	320	17	5.07e-05	0.717882
chr11	62037627	62040628	ENSG00000261431	1	1	0.0322959	1
chr1	24128375	24165110	ENSG00000038274	2354	3	3.78e-13	5.35e-09
chr18	52254988	52266724	ENSG00000270143	7	1	0.123059	1
chr1	41157320	41237275	ENSG00000066923	316	108	5.82e-93	8.25e-89
chr1	154374804	154379040	ENSG00000100823	1236	11	0.0331375	1
chr12	31173697	31226781	ENSG00000138587	103	32	1.19e-27	1.69e-23
chr14	54457819	54458713	ENSG00000158483	172	2	1	1
chr16	23453162	23453242	ENSG00000172086	773	10	0.570272	1
chr17	34083268	34122711	ENSG00000182484	867	1	2.04e-05	0.288868
chr12	21621845	21654603	ENSG00000138035	735	6	0.0807992	1
chr17	80172103	80175228	ENSG00000187372	1	3	1.7e-05	0.241377
chr1	205342380	205356568	ENSG00000105671	1674	12	0.00140235	1
chr11	82868030	82898493	ENSG00000132485	1201	63	2.31e-14	3.27e-10
chr17	65240953	65241922	ENSG00000185753	681	5	0.0680281	1
chr17	34303529	34308532	ENSG00000182700	135	3	0.494128	1
chr7	132037093	132052735	ENSG00000232931	328	11	0.0285745	1
chr16	67053422	67053718	ENSG00000174738	753	5	0.03033	1
chr19	20137836	20137926	ENSG00000199004	1	1	0.0322959	1
chr14	21269387	21271437	ENSG00000154134	193	8	0.0180132	1
chr17	26559616	26562307	ENSG00000269069	32	6	3.29e-05	0.465163
chr1	108765963	108786689	ENSG00000087263	997	9	0.0789583	1
chr11	5593552	5646126	ENSG00000123329	1818	179	1.41e-73	1.99e-69
chr17	42751057	42753625	ENSG00000183741	5001	9	1.83e-24	2.6e-20
chr1	90453272	90453503	ENSG00000083312	6669	31	1.48e-18	2.09e-14
chr22	23923067	23926046	ENSG00000215493	3	28	3.62e-47	5.12e-43
chr12	498439	551811	ENSG00000135905	4461	138	4.34e-11	6.14e-07
chr1	113245236	113254055	ENSG00000090104	679	138	1.3e-92	1.84e-88
chr14	95426614	95429313	ENSG00000265784	5	142	5.53e-246	7.82e-242
chr14	45393522	45511525	ENSG00000157423	3	6	1.5e-09	2.12e-05
chr15	40604553	40605490	ENSG00000266844	3	10	3.58e-16	5.06e-12
chr17	32581900	32582306	ENSG00000182179	5227	17	2.68e-19	3.79e-15
chr14	90847542	90847596	ENSG00000266437	3	1	0.0635488	1
chr14	22978325	22978390	ENSG00000155090	1887	17	0.00839536	1
chr10	82167585	82192753	ENSG00000116574	1039	9	0.0496271	1
chr19	18043825	18054800	ENSG00000198805	2133	36	0.865183	1
chr1	19223565	19223642	ENSG00000025708	5647	8	1.31e-29	1.86e-25
chr1	247373993	247405125	ENSG00000109519	729	4	0.0179713	1
chr5	172083525	172083716	ENSG00000228049	367	19	2.65e-05	0.375234
chr13	80055287	80130210	ENSG00000152443	407	7	0.844992	1
chr1	206261008	206261093	ENSG00000105723	2445	30	0.111532	1
chr11	68386967	68387063	ENSG00000263709	4	2	0.00380633	1
chr22	23995047	24059534	ENSG00000215513	2230	8	2.29e-08	0.000323541
chr21	29488413	29600986	ENSG00000273064	12	1	0.192157	1
chr11	117103341	117157161	ENSG00000134461	158	1	0.52784	1
chr14	35221937	35344853	ENSG00000156515	5000	3	5e-31	7.08e-27
chr1	174818805	174819306	ENSG00000103522	537	2	0.0154582	1
chr12	102513956	102591298	ENSG00000144591	1640	3	1.4e-08	0.000197728
chr17	1923246	1926958	ENSG00000177600	6700	12	2.49e-32	3.53e-28
chr6	34214157	34217247	ENSG00000229299	3	29	6.5e-49	9.2e-45
chr10	33247773	33371030	ENSG00000112339	1356	6	9.56e-05	1
chr11	72013183	72014009	ENSG00000131023	1036	25	0.0676645	1
chr1	32307620	32321169	ENSG00000057757	1503	6	1.5e-05	0.212856
chr16	23698370	23699665	ENSG00000172164	4457	38	8.89e-06	0.125886
chr15	45255028	45255131	ENSG00000266926	9	1	0.151381	1
chr12	52470625	52475868	ENSG00000140398	93	51	4.31e-53	6.11e-49
chr6	29258488	29259430	ENSG00000253882	3	3	8.32e-05	1
chr1	155328503	155328609	ENSG00000101152	9526	12	9.63e-51	1.36e-46
chr11	64067863	64072242	ENSG00000129038	5	1	0.0937924	1
chr16	699311	717833	ENSG00000169682	3016	51	0.83061	1
chrX	1710486	1721407	ENSG00000237440	274	4	1	1
chrY	7859028	7859847	ENSG00000272465	5	1	0.0937924	1
chr1	40306723	40349183	ENSG00000065970	1666	3	9.94e-09	0.000140734
chr16	69740899	69760854	ENSG00000175467	3466	6	1.88e-17	2.66e-13
chr17	18965225	18965807	ENSG00000180354	198	4	0.575364	1
chr17	38249040	38256978	ENSG00000183060	241	7	0.129973	1
chr2	70484518	70508323	ENSG00000204856	25	21	1.31e-25	1.85e-21
chr17	39182278	39183454	ENSG00000269619	2	2	0.00155601	1
chr1	153302596	153321316	ENSG00000100503	6790	22	1e-24	1.42e-20
chr21	16129909	16130673	ENSG00000273424	4	3	0.000143798	1
chr6	90551048	90551143	ENSG00000229994	6	2	0.0069527	1
chr13	45914174	45915318	ENSG00000151117	856	13	0.89323	1
chr11	66624118	66627946	ENSG00000130348	812	6	0.0377933	1
chr1	23695490	23698332	ENSG00000037474	2167	22	0.017848	1
chr1	38021843	38022108	ENSG00000065000	12976	30	1.71e-55	2.42e-51
chr1	111888910	111895635	ENSG00000089094	2936	60	0.111572	1
chr11	115498783	115500461	ENSG00000261654	5	104	1.1e-178	1.56e-174
chr15	93258989	93277425	ENSG00000168924	3767	12	2.14e-14	3.03e-10
chr2	53797511	53797617	ENSG00000204356	1631	4	1.28e-07	0.00181908
chrX	65275429	65276429	ENSG00000257285	1	22	1.03e-38	1.45e-34
chr1	145516252	145523730	ENSG00000095787	4381	25	2.82e-10	3.99e-06
chr19	16660642	16683193	ENSG00000198680	312	2	0.257163	1
chr1	193105633	193105713	ENSG00000104903	2518	2	2.07e-15	2.93e-11
chr15	86313727	86313809	ENSG00000168438	1258	2	5.37e-07	0.00760248
chr1	151738185	151738865	ENSG00000100429	1171	3	1.36e-05	0.193105
chr20	34894258	35157040	ENSG00000213025	12	2	0.0211805	1
chr4	144256418	144258970	ENSG00000225603	1	2	0.000786531	1
chr15	83041000	83125316	ENSG00000168291	1538	20	0.317116	1
chrX	107920181	107920287	ENSG00000257740	1	15	2.36e-26	3.34e-22
chr1	142620645	142729967	ENSG00000092421	1	34	5.41e-60	7.66e-56
chrY	13263395	13263563	ENSG00000272084	8	6	5e-08	0.000707534
chr1	68511645	68517314	ENSG00000078177	678	9	0.649848	1
chr2	56462352	56462465	ENSG00000204439	1228	2	7.45e-07	0.0105446
chr10	46310876	46313036	ENSG00000113249	82	1	1	1
chr11	66360292	66373490	ENSG00000130208	28938	4	1.61e-197	2.28e-193
chr19	4545207	4545463	ENSG00000197111	8642	25	2.02e-33	2.87e-29
chr10	327955	328065	ENSG00000110013	1375	330	1.78e-238	2.53e-234
chr10	72164135	72188374	ENSG00000115282	438	12	0.0902386	1
chr1	113161795	113214241	ENSG00000090006	369	3	0.301026	1
chr15	98569271	98569368	ENSG00000266962	552	2	0.0109133	1
chr3	11178779	11305243	ENSG00000220793	53	2	0.22552	1
chr1	17076728	17077459	ENSG00000022840	4942	4	1.86e-29	2.63e-25
chr11	3837982	3843130	ENSG00000122786	50	2	0.207573	1
chr1	161375858	161376872	ENSG00000102103	913	4	0.00156344	1
chr6	35465651	35480715	ENSG00000253203	24	3	0.00942581	1
chr12	111819671	111823442	ENSG00000145730	5092	12	2.96e-22	4.19e-18
chr10	103124602	103124792	ENSG00000118777	2671	2	1.57e-16	2.23e-12
chr11	327171	330122	ENSG00000121716	690	3	0.00655763	1
chr1	110905470	110933704	ENSG00000089009	10033	55	4.58e-23	6.49e-19
chr15	59060271	59063173	ENSG00000166329	4	1	0.0787947	1
chr12	54711565	54711671	ENSG00000141076	1121	7	0.00440153	1
chr15	40573645	40574787	ENSG00000164976	290	19	1.12e-06	0.0158929
chr1	31736092	31736528	ENSG00000055211	942	10	0.198093	1
chr21	39874369	39874545	ENSG00000214248	11	12	3.97e-16	5.62e-12
chr9	8797135	8797194	ENSG00000235508	18	2	0.0414752	1
chr1	94218480	94241000	ENSG00000084444	428	3	0.177168	1
chr22	22390743	22394463	ENSG00000215193	2409	29	0.0923635	1
chr1	131025	134836	ENSG00000001036	3306	19	4.89e-08	0.000692645
chr15	56119120	56285944	ENSG00000166167	1900	1	2.31e-12	3.28e-08
chr19	3762662	3768573	ENSG00000197020	347	21	1.05e-06	0.0148999
chr7	37209283	37209384	ENSG00000231551	7	53	5.69e-87	8.06e-83
chr3	155093472	155093579	ENSG00000223509	135	2	1	1
chr22	38054734	38062941	ENSG00000217128	1601	22	0.433084	1
chr16	89972565	89984641	ENSG00000177225	721	16	0.241478	1
chr11	133826696	133826764	ENSG00000135723	4591	25	3.17e-11	4.48e-07
chr1	24233601	24234375	ENSG00000039560	1279	19	0.741903	1
chr22	17170993	17185367	ENSG00000214696	195	3	1	1
chr11	33025796	33025891	ENSG00000261377	36	4	0.00402388	1
chr11	63742079	63744015	ENSG00000128731	6201	16	7.64e-26	1.08e-21
chr15	83394625	83407656	ENSG00000168040	1458	2	2.14e-08	0.000303282
chr10	126676421	126849739	ENSG00000120685	2022	36	0.66247	1
chr1	155305059	155532598	ENSG00000101146	1085	7	0.00572254	1
chr12	26364097	26488789	ENSG00000138231	592	1	0.00157901	1
chr5	86590008	86590290	ENSG00000226950	369	1	0.0361122	1
chr12	19598883	19598989	ENSG00000137992	1219	13	0.141228	1
chr1	10223326	10223432	ENSG00000011132	696	2	0.00148022	1
chr19	22426056	22428149	ENSG00000271555	1	1	0.0322959	1
chr1	9063359	9086404	ENSG00000010327	553	8	0.867306	1
chr1	1497726	1499904	ENSG00000006283	25	1	0.34739	1
chr1	155200766	155204116	ENSG00000101115	17	2	0.0377275	1
chr2	11491753	11492250	ENSG00000246308	6	17	3.65e-26	5.16e-22
chr6	31192119	31192835	ENSG00000229043	53	12	6.27e-10	8.88e-06
chr3	43388415	43389135	ENSG00000221394	3	1	0.0635488	1
chr1	77660510	77661080	ENSG00000079616	1547	9	0.000285953	1
chr15	28751771	28753954	ENSG00000164164	3155	46	0.441956	1
chr5	176307870	176326333	ENSG00000228149	1	8	4.38e-14	6.2e-10
chr12	72647288	72668687	ENSG00000143344	1599	5	9.22e-07	0.013053
chr18	19451407	19473957	ENSG00000269988	12	35	1.1e-52	1.56e-48
chr12	49297893	49325623	ENSG00000139618	419	3	0.174858	1
chr15	64713401	64713698	ENSG00000166685	845	177	3.63e-120	5.14e-116
chr6	118910233	118910797	ENSG00000230289	1	1	0.0322959	1
chr5	172410760	172462448	ENSG00000228057	8	9	1.74e-12	2.46e-08
chr4	147162958	147164821	ENSG00000250731	51	1	0.574101	1
chr12	107880288	107880412	ENSG00000145147	1	1	0.0322959	1
chr17	26603489	26603579	ENSG00000181026	674	6	0.168767	1
chr3	179370543	179507189	ENSG00000223799	673	459	0	0
chr5	177612720	177614300	ENSG00000228223	296	3	0.642472	1
chr22	18512151	18520734	ENSG00000272689	3	2	0.00256528	1
chr16	19125254	19132946	ENSG00000171720	878	7	0.0456888	1
chr14	74254063	74269973	ENSG00000160695	3444	15	1.04e-10	1.47e-06
chr14	58666798	58701750	ENSG00000159023	1776	3	1.71e-09	2.41e-05
chr1	201702534	201702633	ENSG00000105281	14791	27	1.57e-69	2.22e-65
chr15	23443616	23443894	ENSG00000163812	5412	15	7.43e-22	1.05e-17
chr17	79880775	79882387	ENSG00000187257	826	8	0.168065	1
chr13	110958159	111165374	ENSG00000153147	3634	6	1.67e-18	2.36e-14
chr17	7858186	7858940	ENSG00000178695	9327	19	1.97e-42	2.78e-38
chr14	76821072	76821352	ENSG00000161179	230	3	1	1
chr10	97620305	97684601	ENSG00000117569	77	16	2.83e-12	4.01e-08
chr10	95066186	95242074	ENSG00000117419	809	5	0.0175615	1
chr1	10270863	10441661	ENSG00000011258	459	18	0.00143756	1
chr12	12508342	12510001	ENSG00000137574	590	6	0.327342	1
chr10	45495923	45500774	ENSG00000112996	1597	3	2.84e-08	0.000402103
chr11	35639735	35642419	ENSG00000125746	973	10	0.163235	1
chr11	112097088	112140678	ENSG00000134001	2229	12	3.72e-06	0.0526354
chr2	113763038	113765621	ENSG00000243679	415	1	0.0178402	1
chr9	36833272	37034103	ENSG00000235848	2	1	0.0480506	1
chr12	132906436	132908161	ENSG00000148120	99	1	1	1
chr16	83932731	83949787	ENSG00000176593	82	2	0.397966	1
chr7	31092076	31151089	ENSG00000255284	135	2	1	1
chr1	38462442	38471278	ENSG00000065526	6412	43	8.16e-12	1.15e-07
chr17	30554909	30555127	ENSG00000182087	7744	49	3e-15	4.25e-11
chr19	8841316	8842371	ENSG00000271605	369	4	0.53824	1
chr16	14103137	14109873	ENSG00000171302	3766	9	1.4e-16	1.98e-12
chr19	13842574	13874110	ENSG00000198087	763	7	0.15112	1
chr1	204485511	204542871	ENSG00000105655	968	21	0.208102	1
chr17	62758030	62758828	ENSG00000185621	475	63	1.27e-33	1.8e-29
chr11	62098418	62099285	ENSG00000262758	206	2	0.779521	1
chr15	56247899	56248002	ENSG00000166169	785	2	0.000562534	1
chr11	55086036	55086941	ENSG00000262712	41	7	1.24e-05	0.175963
chr2	72515914	72516239	ENSG00000204959	373	10	0.150274	1
chr1	70671365	70718735	ENSG00000078687	304	2	0.253872	1
chr5	178311716	178311880	ENSG00000228232	230	1	0.194372	1
chr1	11866207	11903201	ENSG00000013306	3619	16	5.03e-11	7.12e-07
chr18	66567018	66569492	ENSG00000196268	66	9	3.83e-06	0.0542025
chr18	2967016	2985408	ENSG00000187741	1521	90	5.16e-23	7.3e-19
chr13	46984589	46984692	ENSG00000151239	1594	5	9.17e-07	0.012979
chr16	67918708	67922758	ENSG00000175198	623	11	0.753247	1
chr14	69403319	69403581	ENSG00000160190	1405	1	4.79e-09	6.78e-05
chr1	31205316	31230667	ENSG00000056736	263	10	0.0150351	1
chr1	218216847	218232482	ENSG00000242384	45	3	0.0433908	1
chr17	29096406	29151794	ENSG00000181885	84	5	0.0153801	1
chr1	144612266	144612683	ENSG00000095066	339	25	2.82e-09	3.99e-05
chr7	6530424	6530729	ENSG00000255152	31	2	0.100495	1
chr21	45834473	45845155	ENSG00000214485	1032	2	1.21e-05	0.171692
chr21	15038189	15039867	ENSG00000273018	114	15	3.9e-09	5.52e-05
chr10	27003551	27004761	ENSG00000111845	745	2	0.000753471	1
chr12	130165972	130182772	ENSG00000147650	1092	20	0.634249	1
chr7	111366166	111846466	ENSG00000232677	48	5	0.00171463	1
chr2	205340079	205372395	ENSG00000247134	41	2	0.154956	1
chr4	19183437	19183479	ENSG00000224536	15	1	0.230975	1
chr1	185140467	185140842	ENSG00000104763	37035	110	1.06e-136	1.51e-132
chr1	157995340	158000956	ENSG00000101452	462	1	0.00881088	1
chr11	59326273	59326334	ENSG00000127334	3452	7	1.89e-16	2.67e-12
chr17	80036214	80056208	ENSG00000187268	3	1	0.0635488	1
chr10	102756375	102767593	ENSG00000118707	742	7	0.148729	1
chr1	234404329	234408246	ENSG00000108443	733	9	0.467117	1
chr1	26607819	26644854	ENSG00000048140	2658	2	2.35e-16	3.33e-12
chr11	75133438	75141674	ENSG00000131781	146	51	3.26e-45	4.62e-41
chr15	34786621	34788101	ENSG00000164687	20567	27	8.52e-107	1.21e-102
chr11	8714904	8718154	ENSG00000124191	1	5	6.77e-09	9.58e-05
chr2	85432049	85432155	ENSG00000205339	6889	33	1.04e-18	1.47e-14
chr2	74104693	74105989	ENSG00000245293	3	3	8.32e-05	1
chr1	10359024	10359130	ENSG00000011275	2514	2	2.03e-15	2.87e-11
chr1	32192718	32230494	ENSG00000055950	797	1	6.03e-05	0.854207
chr2	28680012	28866654	ENSG00000203667	558	533	0	0
chr12	53720362	53739099	ENSG00000140740	5847	12	5.71e-27	8.09e-23
chr15	74387926	74390758	ENSG00000267277	17	2	0.0377275	1
chr10	135168658	135171529	ENSG00000121274	1493	3	1.1e-07	0.00156373
chr10	103712362	103712461	ENSG00000118960	3467	4	1.89e-19	2.68e-15
chr18	65183783	65566856	ENSG00000196230	42133	23	4.71e-258	6.67e-254
chr11	111164114	111175770	ENSG00000133816	3127	19	4.47e-07	0.00633506
chr15	43991686	44010382	ENSG00000165525	2619	23	0.00118027	1
chr16	88210895	88212252	ENSG00000176915	3023	29	0.00202172	1
chr16	47230222	47236340	ENSG00000173575	4248	61	0.305636	1
chr18	18762464	18763460	ENSG00000270055	162	7	0.0214699	1
chr2	95476791	95523027	ENSG00000205853	15	1	0.230975	1
chr17	3799886	3819794	ENSG00000177889	1182	35	0.00142987	1
chr8	91970865	91997485	ENSG00000234603	5	1	0.0937924	1
chr5	176074388	176086058	ENSG00000228125	1	2	0.000786531	1
chr7	6087354	6087651	ENSG00000231066	2	1	0.0480506	1
chr10	87209349	87251753	ENSG00000261093	6	36	1.99e-58	2.81e-54
chr17	202429	207372	ENSG00000177352	699	3	0.00661292	1
chr1	110171039	110172927	ENSG00000088854	3702	4	5.39e-21	7.63e-17
chr18	56419380	56421709	ENSG00000196126	8795	8	1.71e-50	2.42e-46
chr14	24805227	24809251	ENSG00000156973	683	1	0.000370561	1
chr17	26073158	26081980	ENSG00000181019	1283	13	0.0783989	1
chr11	72494575	72494637	ENSG00000131242	1917	3	2.08e-10	2.95e-06
chr14	50550369	50559361	ENSG00000157764	736	15	0.386116	1
chr6	3594481	3624981	ENSG00000254054	86	22	5.73e-18	8.11e-14
chr18	28923331	29006951	ENSG00000269973	45	3	0.0433908	1
chr17	49230951	49249105	ENSG00000184787	2633	30	0.0385146	1
chr1	15729475	15735929	ENSG00000015568	891	5	0.00759646	1
chr1	85900858	85900967	ENSG00000081320	494	19	0.00117547	1
chrX	95325668	95326777	ENSG00000257390	12	17	1.71e-23	2.42e-19
chr14	106378116	106378135	ENSG00000163362	10	13	5.55e-18	7.85e-14
chr11	3105623	3106673	ENSG00000122707	235	18	2.59e-07	0.00366935
chr3	53190025	53226733	ENSG00000221923	153	3	0.744177	1
chr7	137806948	137809341	ENSG00000254772	11967	51	5.69e-35	8.06e-31
chr10	75007118	75036742	ENSG00000115541	1488	10	0.00146466	1
chr10	121380580	121381392	ENSG00000260394	7	1	0.123059	1
chr16	12391054	12391180	ENSG00000171246	24	5	9.8e-05	1
chr12	99477561	99477683	ENSG00000144426	637	2	0.00417634	1
chr11	108130255	108136480	ENSG00000133794	1056	7	0.0101394	1
chr11	837356	842545	ENSG00000122068	2062	4	2.81e-10	3.98e-06
chr11	123468654	123470160	ENSG00000135185	730	33	7.04e-07	0.00996872
chr16	68363290	68363432	ENSG00000175115	3435	20	3.94e-08	0.000558084
chr1	27141313	27141601	ENSG00000241015	565	2	0.0112918	1
chr15	52201099	52201839	ENSG00000166123	541	2	0.0156798	1
chr11	123986069	124018428	ENSG00000135211	354	6	0.834856	1
chr1	40222854	40254533	ENSG00000065883	2208	20	0.0042948	1
chr12	6379325	6379591	ENSG00000136275	9	1	0.151381	1
chr6	35226686	35263762	ENSG00000229334	34	26	1.3e-30	1.84e-26
chr5	179274035	179274130	ENSG00000228264	1	11	2.52e-19	3.56e-15
chr3	135867764	135916083	ENSG00000223134	1	1	0.0322959	1
chr11	70170977	70173315	ENSG00000130827	4151	20	1.07e-11	1.51e-07
chr12	15034115	15038860	ENSG00000137814	323	2	0.187339	1
chr1	182305136	182305475	ENSG00000104447	343	14	0.00251557	1
chr14	30045687	30661104	ENSG00000265916	1	1	0.0322959	1
chr1	168418910	168420449	ENSG00000102978	1218	4	3.54e-05	0.501482
chr17	46791092	46791321	ENSG00000269243	2	157	2.04e-277	2.88e-273
chr16	87635441	87731762	ENSG00000176890	1964	28	0.479212	1
chr1	197473878	197744826	ENSG00000104969	5684	4	1.71e-34	2.42e-30
chr10	55526160	55526374	ENSG00000260608	1	4	3.47e-07	0.0049081
chr11	72396120	72404853	ENSG00000131196	1084	3	3.59e-05	0.508306
chr2	102803433	102856462	ENSG00000206527	894	3	0.000508293	1
chr16	30751988	30762702	ENSG00000173083	28	15	1.47e-16	2.09e-12
chr17	2516578	2517238	ENSG00000177699	39	13	1.98e-12	2.8e-08
chr11	19612703	19612838	ENSG00000125037	3026	16	5.6e-08	0.000792672
chr9	39159068	39160316	ENSG00000235897	4	306	0	0
chr12	57998405	58003587	ENSG00000141741	515	4	0.161153	1
chr22	19833661	19842419	ENSG00000214967	173	21	1.32e-11	1.86e-07
chr19	18307594	18314884	ENSG00000198911	13312	32	5.83e-56	8.25e-52
chr5	132211071	132299326	ENSG00000227383	3	1	0.0635488	1
chr20	58883532	58883625	ENSG00000213563	486	11	0.284382	1
chr18	19508946	19509055	ENSG00000269941	2	1	0.0480506	1
chr15	22747313	22782336	ENSG00000267352	1	12	4.44e-21	6.28e-17
chr20	62172163	62178857	ENSG00000213676	4077	152	2.36e-18	3.34e-14
chr13	50589390	50595058	ENSG00000151611	261	2	0.456611	1
chr1	20978270	20988000	ENSG00000031003	3456	17	1.07e-09	1.51e-05
chr1	155165379	155178842	ENSG00000101084	7047	4	7.98e-44	1.13e-39
chr14	45329519	45335450	ENSG00000157388	15	1	0.230975	1
chr12	53346500	53346686	ENSG00000140525	630	38	6.96e-11	9.86e-07
chr11	134118173	134123264	ENSG00000135749	295	16	6.61e-05	0.935469
chr15	101093734	101099159	ENSG00000169242	6	3	0.000336769	1
chr10	13652047	13710299	ENSG00000111052	38	3	0.0290549	1
chr10	7875581	7875920	ENSG00000110697	4613	1	1.64e-31	2.33e-27
chr12	66291518	66317967	ENSG00000142676	10012	65	1.32e-18	1.87e-14
chr1	94616974	94617077	ENSG00000084764	794	1	5.96e-05	0.844235
chr1	55107459	55207981	ENSG00000075223	1796	1	9.31e-12	1.32e-07
chr16	23512226	23512951	ENSG00000172123	164	6	0.0607699	1
chr4	71062213	71070293	ENSG00000251453	2	6	5.07e-10	7.18e-06
chr11	126413842	126480843	ENSG00000135482	187	6	0.139322	1
chr12	112277571	112279211	ENSG00000145817	1516	6	1.57e-05	0.222823
chr15	48413169	48434869	ENSG00000165672	5155	9	2.37e-25	3.36e-21
chr17	21436235	21446049	ENSG00000180867	699	13	0.654892	1
chr2	62734680	62734958	ENSG00000204560	2065	2	1.93e-12	2.73e-08
chr14	80943330	81425861	ENSG00000161677	675	5	0.0676101	1
chr15	34781203	34782772	ENSG00000164684	55	4	0.0157242	1
chr11	1885407	1887897	ENSG00000122484	740	10	0.663883	1
chr13	28120050	28194541	ENSG00000149292	263	1	0.139725	1
chr14	21853353	21924285	ENSG00000154328	242	9	0.0230164	1
chr1	147484031	147484460	ENSG00000099331	30934	44	1.59e-156	2.26e-152
chr15	32686547	32686825	ENSG00000164463	462	13	0.066659	1
chr13	22066836	22178353	ENSG00000148814	313	6	0.654799	1
chr17	49175535	49175639	ENSG00000184708	969	23	0.100498	1
chr3	39224701	39234087	ENSG00000249006	4	1	0.0787947	1
chr6	32358287	32361463	ENSG00000229186	94	8	0.000278459	1
chr12	132674758	132675542	ENSG00000148057	132	6	0.0260655	1
chr4	113206665	113363776	ENSG00000225373	257	1	0.138704	1
chr1	178163477	178163844	ENSG00000103932	1624	4	1.25e-07	0.00176988
chr14	23008016	23008077	ENSG00000155330	213	2	0.592343	1
chr4	84382092	84444501	ENSG00000225093	1	1	0.0322959	1
chr7	134853155	134854299	ENSG00000232956	135	3	0.494128	1
chr22	23117022	23117184	ENSG00000215319	3	1	0.0635488	1
chr15	21216780	21216798	ENSG00000267350	1217	1	8.79e-08	0.00124472
chr22	36585172	36600886	ENSG00000216802	1	1	0.0322959	1
chr22	23252998	23253245	ENSG00000272667	115	1	1	1
chr13	29880915	29881922	ENSG00000149499	2179	12	6.55e-06	0.0926695
chr1	215796236	216596738	ENSG00000106397	3844	57	0.447688	1
chr9	131857089	131873468	ENSG00000237075	47	7	2.75e-05	0.388688
chr12	6679249	6716642	ENSG00000136930	1982	199	6.46e-83	9.15e-79
chr1	26881033	26881084	ENSG00000048405	649	9	0.757073	1
chr12	21654715	21671342	ENSG00000138036	198	3	1	1
chr10	120967101	121215131	ENSG00000120217	1434	2	3.05e-08	0.00043243
chr9	13406379	13433052	ENSG00000259522	513	5	0.296447	1
chr1	167498914	167523004	ENSG00000102904	10	4	6.17e-05	0.87353
chr16	3160461	3165599	ENSG00000170423	213	2	0.592343	1
chr12	75728419	75764340	ENSG00000143374	1131	5	0.000381201	1
chr14	22984601	22984666	ENSG00000155099	493	3	0.0743641	1
chr12	1675159	1703331	ENSG00000135924	4233	4	1.38e-24	1.95e-20
chr9	30774226	30774317	ENSG00000259781	820	4	0.00535712	1
chr15	42640301	42704515	ENSG00000165282	794	8	0.206212	1
chr17	35441923	35766909	ENSG00000182575	33	2	0.110911	1
chr15	94774767	95023632	ENSG00000169032	5124	29	5.69e-12	8.05e-08
chr1	22138758	22151714	ENSG00000033867	809	161	1.65e-106	2.34e-102
chr9	35406752	35483026	ENSG00000259563	1	2	0.000786531	1
chr1	151372010	151374420	ENSG00000100368	4877	10	1.03e-22	1.46e-18
chr14	68217947	68218261	ENSG00000160111	88	13	1.21e-08	0.00017151
chr12	65563351	65642107	ENSG00000142655	3004	5	1.82e-15	2.58e-11
chr12	54452038	54516018	ENSG00000140854	968	2	3.49e-05	0.493587
chr10	12237964	12292588	ENSG00000110880	25697	22	4.8e-147	6.79e-143
chr16	18792617	18801705	ENSG00000171791	805	6	0.0498922	1
chr12	133264635	133291498	ENSG00000148180	75493	37	0	0
chr11	47236493	47260767	ENSG00000126603	2	14	1.07e-23	1.51e-19
chr16	21890659	21930477	ENSG00000171960	456	18	0.00138699	1
chr10	44126330	44127012	ENSG00000112852	1	6	1.29e-10	1.82e-06
chr14	100157782	100159985	ENSG00000162704	9540	28	1.78e-36	2.52e-32
chr1	152595310	152595579	ENSG00000239605	7	7	9.41e-10	1.33e-05
chr4	128886461	128960866	ENSG00000225496	1	6	1.29e-10	1.82e-06
chr12	89765597	89766136	ENSG00000143727	1073	4	0.000244734	1
chr1	247002400	247095280	ENSG00000109452	2	10	8.38e-17	1.19e-12
chr14	75745477	75748933	ENSG00000162144	6892	27	3.84e-22	5.44e-18
chr14	64084761	64084862	ENSG00000159433	827	22	0.0398309	1
chr12	29565407	29650619	ENSG00000138435	2	2	0.00155601	1
chr15	60639333	60695082	ENSG00000166501	9052	9	5.45e-51	7.72e-47
chr1	150782181	150849244	ENSG00000100239	2449	20	0.000592486	1
chr1	226249552	226259702	ENSG00000107521	6192	7	2.85e-34	4.03e-30
chr15	83379223	83382778	ENSG00000168038	309	2	0.255747	1
chr11	119527021	119527126	ENSG00000135049	778	2	0.00054648	1
chr16	63402748	63403360	ENSG00000267681	17	1	0.255811	1
chr10	20359734	20380713	ENSG00000111669	15156	10	3.75e-91	5.31e-87
chrX	109917084	110039286	ENSG00000255594	10	9	6.4e-12	9.07e-08
chr3	131245291	131246023	ENSG00000248710	53	22	1.02e-21	1.44e-17
chr15	89904810	89939471	ENSG00000168564	767	7	0.118498	1
chr18	60491423	60492724	ENSG00000196177	973	2	3.55e-05	0.502871
chr6	52285106	52387892	ENSG00000229676	8	1	0.137336	1
chr12	276022	291565	ENSG00000135842	10362	31	4.12e-39	5.84e-35
chr1	149230716	149232554	ENSG00000099940	4088	7	1.7e-20	2.41e-16
chr11	665910	678391	ENSG00000121897	376	2	0.101956	1
chr12	54402832	54407570	ENSG00000140950	567	2	0.0113855	1
chr9	127243516	127269709	ENSG00000236871	69	4	0.0315122	1
chr1	44412611	44433694	ENSG00000068885	190	6	0.142758	1
chr3	58558471	58560046	ENSG00000221970	1	16	4.08e-28	5.77e-24
chr1	205060291	205061074	ENSG00000105642	1	3	1.7e-05	0.241377
chr1	151009046	151020076	ENSG00000100320	172	11	0.000234078	1
chr1	32552550	32552608	ENSG00000058335	2141	4	6.66e-11	9.43e-07
chr19	2037470	2051243	ENSG00000196812	54	2	0.231528	1
chr2	63459588	63460712	ENSG00000204584	22	2	0.0577439	1
chr11	66240961	66247704	ENSG00000130254	3297	22	1.3e-06	0.0184495
chr8	6728097	6735544	ENSG00000258790	1396	6	5.12e-05	0.724921
chr16	70266882	70266985	ENSG00000175567	12800	17	1.01e-66	1.43e-62
chr1	150674342	150674448	ENSG00000100292	10359	12	2.72e-56	3.85e-52
chr8	39855388	39856018	ENSG00000234076	59	10	1.85e-07	0.00262134
chrY	9068524	9068856	ENSG00000272087	4	5	1.36e-07	0.00193177
chr17	7163222	7167302	ENSG00000178607	1026	29	0.00704705	1
chr17	3710042	3712148	ENSG00000177879	1894	12	0.00018077	1
chr1	17067011	17067174	ENSG00000022567	1489	14	0.0315602	1
chr1	113252616	113258099	ENSG00000090238	589	2	0.00811775	1
chr10	124134212	124191867	ENSG00000120334	267	1	0.140892	1
chr5	96278003	96278888	ENSG00000227057	772	10	0.570122	1
chr1	230138477	230142909	ENSG00000108039	2434	4	1.06e-12	1.49e-08
chr1	200860176	200884863	ENSG00000105122	177	8	0.011455	1
chr11	36616051	36694823	ENSG00000125835	3019	2	6.7e-19	9.49e-15
chr9	131549483	131572711	ENSG00000237021	3	1	0.0635488	1
chr15	89630690	89745591	ENSG00000168538	1948	8	9.99e-07	0.014143
chr11	122928197	122933938	ENSG00000135213	3532	32	0.000257349	1
chr5	54529762	54591029	ENSG00000226479	1321	6	0.000127778	1
chr1	114399257	114443859	ENSG00000090316	1957	8	7.09e-07	0.0100303
chr1	234492450	234492887	ENSG00000108387	274	1	0.143841	1
chr11	325703	326294	ENSG00000121691	8302	9	5e-46	7.08e-42
chr1	119874020	119874148	ENSG00000241990	113	1	1	1
chr14	22928090	22928148	ENSG00000154803	3047	3	8.02e-18	1.14e-13
chr12	56512034	56538455	ENSG00000141446	998	5	0.00241471	1
chr1	231124735	231124869	ENSG00000108175	18434	27	6.45e-93	9.13e-89
chr15	82975314	82975537	ENSG00000168283	721	2	0.0010571	1
chr16	2261998	2264808	ENSG00000170262	1	27	1.43e-47	2.02e-43
chr1	10955818	10956055	ENSG00000242110	415	1	0.0178402	1
chr12	50505980	50559203	ENSG00000139990	1473	25	0.838268	1
chr1	45454377	45457506	ENSG00000070190	603	1	0.00104374	1
chr13	38624954	38717369	ENSG00000265254	1	1	0.0322959	1
chr19	9944755	9945689	ENSG00000197681	98	3	0.227385	1
chr12	57912946	57913042	ENSG00000141956	423	4	0.338143	1
chr15	52121825	52239492	ENSG00000166104	2	3	4.21e-05	0.59608
chr7	64043111	64043585	ENSG00000255103	331	6	0.827166	1
chr12	4711157	4712586	ENSG00000136213	812	2	0.000406853	1
chr16	855443	863861	ENSG00000169604	2	64	7.29e-112	1.03e-107
chr12	44402423	44403946	ENSG00000139132	3265	12	1.74e-11	2.47e-07
chr12	10323141	10344400	ENSG00000137207	2299	30	0.218856	1
chr17	18762667	18764779	ENSG00000180329	1101	5	0.000516161	1
chr1	236139130	236228462	ENSG00000108679	3804	13	5.33e-14	7.55e-10
chr2	160300628	160301424	ENSG00000207145	15	1	0.230975	1
chr16	1578689	1605581	ENSG00000169926	5437	9	3.68e-27	5.21e-23
chr17	47583019	47651426	ENSG00000184432	6828	27	9.85e-22	1.39e-17
chr1	46836258	46836627	ENSG00000070718	763	5	0.0307604	1
chr12	80799774	81072802	ENSG00000143498	89	5	0.019046	1
chr1	89571815	89616139	ENSG00000082781	9192	62	2.65e-16	3.75e-12
chr1	28160912	28161077	ENSG00000051108	3059	15	1.23e-08	0.000173449
chr10	75668935	75677255	ENSG00000115756	8779	18	4.89e-40	6.93e-36
chr11	8790325	8831778	ENSG00000124193	4837	38	3.06e-07	0.00433796
chr14	101418193	101418270	ENSG00000162772	6715	7	1.15e-37	1.63e-33
chr8	67834709	67834786	ENSG00000234354	8	2	0.0109349	1
chr10	2114039	2123291	ENSG00000260630	272	7	0.230465	1
chr13	111968531	111996596	ENSG00000153250	5374	12	5.11e-24	7.23e-20
chr14	21463996	21467322	ENSG00000154222	3391	10	1.05e-13	1.49e-09
chr1	661611	663527	ENSG00000004534	1953	32	1	1
chr1	51927393	51929088	ENSG00000072501	6202	22	1.96e-21	2.78e-17
chr12	27058114	27091259	ENSG00000138185	1966	196	3.22e-81	4.55e-77
chr15	40062760	40093534	ENSG00000164850	450	9	0.575885	1
chr10	76311150	76311251	ENSG00000115942	469	9	0.586569	1
chr19	10416103	10426685	ENSG00000197841	156	5	0.195125	1
chr10	75556272	75561157	ENSG00000115825	1325	56	1.47e-09	2.08e-05
chr15	40650436	40663257	ENSG00000164916	1950	16	0.00237139	1
chr15	72671556	72672051	ENSG00000167210	7	2	0.00884297	1
chr10	54612367	54612463	ENSG00000261040	115	3	0.445945	1
chr14	106586137	106586667	ENSG00000163602	1131	10	0.0455446	1
chr12	53900472	54019763	ENSG00000140688	2328	15	2.81e-05	0.398102
chr1	214517515	214530958	ENSG00000106346	498	10	0.482164	1
chr4	99172839	99182781	ENSG00000225185	3	1	0.0635488	1
chrY	18174646	18174709	ENSG00000272048	30	3	0.01636	1
chr15	68132277	68132383	ENSG00000166938	1107	33	0.00207462	1
chr13	52168057	52168351	ENSG00000151729	127	5	0.0655218	1
chr3	195924320	195938308	ENSG00000224086	37	20	1.16e-21	1.64e-17
chr10	30900718	30918691	ENSG00000260269	15	1	0.230975	1
chr21	31985750	31986249	ENSG00000273301	1	2	0.000786531	1
chr1	47897805	47900313	ENSG00000071243	278	2	0.339788	1
chr15	23684645	23692381	ENSG00000266751	1	17	7.03e-30	9.95e-26
chr15	89002948	89055760	ENSG00000168495	896	7	0.0466274	1
chr17	55489272	55489562	ENSG00000184886	155	9	0.00158919	1
chr1	154171848	154178809	ENSG00000100796	1670	22	0.335933	1
chr15	75518212	75518312	ENSG00000167604	1446	8	0.000370744	1
chr14	23764852	23772057	ENSG00000155903	758	4	0.00961737	1
chr14	24970800	24977894	ENSG00000155984	382	1	0.0248053	1
chr20	44642141	44650712	ENSG00000213261	10	1	0.165197	1
chr15	69659924	69660020	ENSG00000167085	4022	4	3.47e-23	4.91e-19
chr16	80631803	80838226	ENSG00000176354	1	11	2.52e-19	3.56e-15
chr22	37476108	37478887	ENSG00000272619	1	1	0.0322959	1
chr22	16255355	16256477	ENSG00000272902	36	2	0.127023	1
chr3	149635129	149635236	ENSG00000223401	3	26	1.11e-43	1.57e-39
chr10	88769542	88775539	ENSG00000116750	727	9	0.466666	1
chr19	18485541	18499986	ENSG00000198925	4945	8	4.8e-25	6.79e-21
chr12	89913185	89920039	ENSG00000143751	508	7	0.86059	1
chr10	51592080	51623365	ENSG00000114126	523	2	0.0150774	1
chr16	71792305	71792390	ENSG00000175826	3956	10	5.5e-17	7.79e-13
chr11	70477199	70481595	ENSG00000262049	51	74	7.37e-98	1.04e-93
chr1	78409740	78444794	ENSG00000080345	1955	29	0.656707	1
chr1	21330043	21330427	ENSG00000032219	1200	14	0.21254	1
chr17	7239848	7254797	ENSG00000178685	2905	14	1.9e-08	0.000268327
chr9	66720898	66759372	ENSG00000259943	71	4	0.034317	1
chr21	45466228	45466922	ENSG00000214413	157	26	6.85e-17	9.7e-13
chr3	57678932	57682323	ENSG00000221890	142	6	0.0349596	1
chr17	781142	783333	ENSG00000177432	134	4	0.292471	1
chrX	35644247	35645181	ENSG00000256742	8	5	1.32e-06	0.0186847
chr11	66115421	66132275	ENSG00000130066	4639	33	3.33e-08	0.000471115
chr1	247670360	247740992	ENSG00000109576	5	1	0.0937924	1
chr17	37759789	37766030	ENSG00000183011	713	1	0.000172422	1
chr1	151129140	151142773	ENSG00000100344	1200	4	5.03e-05	0.712175
chr15	25200181	25245423	ENSG00000163874	859	19	0.226864	1
chr1	10043199	10044626	ENSG00000011028	2414	33	0.299354	1
chr11	58378589	58378759	ENSG00000127328	152	2	1	1
chr19	7598481	7604945	ENSG00000197471	26533	170	5.92e-48	8.38e-44
chr4	174537087	174538057	ENSG00000225891	4	9	5.42e-14	7.67e-10
chr1	38457134	38457241	ENSG00000065518	1192	2	1.59e-06	0.0224447
chr1	1385069	1405538	ENSG00000006125	7304	9	2.22e-39	3.14e-35
chr15	23264866	23264948	ENSG00000163848	1129	9	0.0249038	1
chr8	9228600	9228705	ENSG00000258445	1	1	0.0322959	1
chr16	68350704	68352939	ENSG00000175110	612	6	0.262528	1
chr1	8571854	8571978	ENSG00000009954	4532	28	1.22e-09	1.73e-05
chr11	68850644	68850726	ENSG00000130706	4862	2	1.24e-31	1.76e-27
chr17	39279343	39280419	ENSG00000269609	226	1	0.282334	1
chr1	35449523	35497569	ENSG00000063180	114	1	1	1
chr17	32445366	32445901	ENSG00000182247	1201	5	0.000150794	1
chr13	22202552	22203154	ENSG00000148834	7432	5	5.27e-45	7.47e-41
chr15	40745643	40746838	ENSG00000164930	7	22	6.34e-34	8.98e-30
chr14	24787555	24804299	ENSG00000156968	113	8	0.000871281	1
chr12	1021243	1099219	ENSG00000135929	51406	3	0	0
chr11	45907202	45928016	ENSG00000126001	2047	70	6.55e-08	0.000926913
chr1	53392901	53517375	ENSG00000073910	519	6	0.489518	1
chr12	57869228	57911352	ENSG00000141905	2530	25	0.00763807	1
chr1	231472850	231490769	ENSG00000108272	1748	3	3.71e-09	5.26e-05
chr21	24254903	24256321	ENSG00000273302	2	66	2.05e-115	2.91e-111
chr17	65403959	65404062	ENSG00000185761	26	2	0.0758159	1
chr10	13319796	13344412	ENSG00000110958	4308	3	2.8e-26	3.96e-22
chr1	186547411	186548431	ENSG00000104856	892	2	9.73e-05	1
chr9	139632619	139642905	ENSG00000237296	1206	26	0.175983	1
chr13	113539551	113539994	ENSG00000153443	1360	4	4.92e-06	0.0696015
chr19	17502238	17503093	ENSG00000198780	5	14	9.9e-22	1.4e-17
chr14	70320848	70499083	ENSG00000160216	3386	11	7.7e-13	1.09e-08
chr1	1370241	1378262	ENSG00000006118	25	16	1.71e-18	2.42e-14
chr1	183524698	183560011	ENSG00000104731	397	3	0.23095	1
chr14	104148699	104150352	ENSG00000163125	3358	17	3.4e-09	4.82e-05
chr13	25277694	25277803	ENSG00000265315	2	1	0.0480506	1
chr11	66615704	66725847	ENSG00000130347	232	3	1	1
chr4	171502621	171526601	ENSG00000250565	105	2	0.694221	1
chr1	6472478	6484730	ENSG00000007516	15	6	8.19e-07	0.0115911
chr16	53477140	53477244	ENSG00000173933	746	8	0.250822	1
chr11	33719807	33722347	ENSG00000125656	1175	5	0.000296053	1
chr12	100550135	100567437	ENSG00000144476	5	9	1.49e-13	2.12e-09
chr12	100422233	100536626	ENSG00000144455	4249	1	6.22e-29	8.81e-25
chr1	45482071	45771881	ENSG00000069849	8537	17	2.16e-39	3.05e-35
chr1	149514090	149514256	ENSG00000100068	160	2	1	1
chr11	111903223	111903322	ENSG00000134070	142	4	0.306435	1
chr17	17408877	17495022	ENSG00000179918	9553	3	8.2e-63	1.16e-58
chr17	61699775	61773663	ENSG00000185507	599	5	0.145446	1
chr14	104153913	104154464	ENSG00000163126	46	13	1.14e-11	1.61e-07
chr1	17733256	17766220	ENSG00000024048	2867	6	1.02e-13	1.45e-09
chr14	75179847	75203394	ENSG00000160883	32080	1	1.61e-226	2.28e-222
chr14	20691791	20692964	ENSG00000153944	290	26	2.8e-11	3.96e-07
chr1	24334371	24335009	ENSG00000240211	7	1	0.123059	1
chr15	102416167	102417104	ENSG00000266998	2	22	1.21e-37	1.72e-33
chr17	15652017	15652629	ENSG00000179630	578	27	3.86e-06	0.0546813
chr2	108934181	108935067	ENSG00000247121	80	1	1	1
chr8	12576636	12576704	ENSG00000233690	5	1	0.0937924	1
chr1	71413062	71417176	ENSG00000078668	2712	11	3.58e-09	5.07e-05
chr16	57864440	57864546	ENSG00000174370	9404	4	5.07e-60	7.18e-56
chr16	21805416	21807080	ENSG00000171953	2526	1	6.96e-17	9.86e-13
chr12	27396901	27478892	ENSG00000138363	2290	6	5.01e-10	7.1e-06
chr12	56982302	56982405	ENSG00000141568	3596	12	2.01e-13	2.84e-09
chr1	28177085	28177255	ENSG00000051128	1503	8	0.000213966	1
chr17	73056586	73056715	ENSG00000186166	276	32	2.28e-16	3.23e-12
chr17	80214131	80216080	ENSG00000187446	4332	6	4.43e-23	6.27e-19
chr8	108261721	108510283	ENSG00000234882	3	5	6.15e-08	0.00087036
chr9	70334349	70337925	ENSG00000236115	26	1	0.358015	1
chr16	2902728	2908171	ENSG00000170340	4685	13	4.74e-19	6.72e-15
chr11	46134673	46134769	ENSG00000126062	2446	3	9.03e-14	1.28e-09
chr3	53508727	53509116	ENSG00000249353	293	4	1	1
chr4	178366133	178598280	ENSG00000225912	1	1	0.0322959	1
chr10	126150403	126306457	ENSG00000120616	698	3	0.00660174	1
chr11	73561514	73562256	ENSG00000131446	34214	50	1.46e-171	2.07e-167
chr16	33489492	33500971	ENSG00000173457	4284	12	1.63e-17	2.31e-13
chr12	49321722	49321816	ENSG00000139625	725	33	6.1e-07	0.00863876
chr12	95781666	95782334	ENSG00000263731	19	4	0.000485539	1
chr17	59208065	59213325	ENSG00000185246	399	41	8.5e-19	1.2e-14
chr12	6204867	6205136	ENSG00000136205	32722	42	2.18e-170	3.08e-166
chr11	58274648	58275578	ENSG00000127022	22743	382	0.774928	1
chr8	12427859	12428639	ENSG00000233674	1	2	0.000786531	1
chr12	77013166	77013823	ENSG00000143390	1365	5	2.37e-05	0.334817
chr1	235115394	235116551	ENSG00000108523	2948	13	2.75e-09	3.89e-05
chr8	39771748	39773240	ENSG00000234072	267	20	8.1e-08	0.00114632
chr3	8613468	8615561	ENSG00000219928	1	1	0.0322959	1
chr1	201398103	201398489	ENSG00000105221	3878	10	1.46e-16	2.07e-12
chr1	95439963	95538501	ENSG00000085365	1780	9	2.2e-05	0.311537
chr14	106877619	106878126	ENSG00000163513	13069	27	1.12e-58	1.59e-54
chr17	18380051	18398259	ENSG00000180098	453	7	1	1
chr11	63273556	63284246	ENSG00000128342	42	3	0.036884	1
chr15	29412457	29862927	ENSG00000164182	254	3	0.803916	1
chr10	75541805	75543410	ENSG00000115808	3012	15	1.55e-08	0.000220061
chr1	78782841	78782947	ENSG00000080200	1091	48	5.78e-09	8.19e-05
chrY	20949636	20949966	ENSG00000272405	290	20	2.79e-07	0.00395389
chr21	46511596	46515493	ENSG00000214517	1289	3	2.49e-06	0.0352492
chr11	57876192	57877133	ENSG00000261819	95	6	0.00633692	1
chr14	29241910	29282493	ENSG00000265727	1	1	0.0322959	1
chr4	154794519	154794603	ENSG00000250091	51	3	0.0579831	1
chr1	27216979	27226957	ENSG00000049167	212	3	1	1
chr4	141677682	141679075	ENSG00000225573	6	1	0.108546	1
chr1	27783709	27786093	ENSG00000050130	1266	15	0.224157	1
chr11	66036004	66044963	ENSG00000130164	2828	8	1.05e-11	1.49e-07
chr2	3160527	3161568	ENSG00000244045	403	3	0.23308	1
chr17	34851477	34899284	ENSG00000182541	1005	11	0.212876	1
chr10	70715884	70744829	ENSG00000115129	1081	9	0.0309631	1
chr10	89367742	89419036	ENSG00000116809	932	4	0.00164824	1
chr22	36571215	36571902	ENSG00000216775	16	2	0.0341182	1
chr1	15943995	15995539	ENSG00000016864	953	35	3.85e-05	0.545659
chr10	71923441	71923880	ENSG00000115267	2205	1	1.22e-14	1.72e-10
chr17	47126902	47126986	ENSG00000269227	3	31	2.08e-52	2.94e-48
chr21	20325582	20339376	ENSG00000273485	4	16	1.11e-25	1.57e-21
chr1	84543745	84704181	ENSG00000081019	525	6	0.490413	1
chr10	52345310	52345463	ENSG00000114378	3	3	8.32e-05	1
chr20	34541539	34547394	ENSG00000212978	464	4	0.268015	1
chr1	185235667	185235759	ENSG00000104805	24490	27	7.29e-133	1.03e-128
chr11	128050322	128053449	ENSG00000135457	1422	25	0.754584	1
chr1	89149905	89301938	ENSG00000082258	855	22	0.0448235	1
chr17	59111997	59147483	ENSG00000185236	4512	13	4.64e-18	6.57e-14
chr16	47154830	47154932	ENSG00000173559	21996	57	4.12e-88	5.83e-84
chr1	225634945	225653045	ENSG00000107223	5844	3	6.34e-37	8.98e-33
chr12	62997466	62997550	ENSG00000142347	29787	93	6.39e-107	9.05e-103
chr16	85007787	85045141	ENSG00000176749	194	1	0.385856	1
chr10	96337196	96370995	ENSG00000117448	10697	12	1.91e-58	2.71e-54
chr2	87865347	87866283	ENSG00000205531	2021	10	4.19e-06	0.0593545
chr21	21728060	21728164	ENSG00000273419	5	97	2.59e-166	3.67e-162
chr1	175873898	175889649	ENSG00000103599	5	5	2.69e-07	0.00381121
chr6	136415853	136546733	ENSG00000230438	78	1	1	1
chr3	10099657	10099971	ENSG00000220695	5	5	2.69e-07	0.00381121
chr17	27348338	27348658	ENSG00000181467	8973	14	4.97e-45	7.03e-41
chr13	115009980	115010036	ENSG00000153774	1418	2	4.43e-08	0.000626767
chr1	155158300	155162707	ENSG00000101079	2310	3	7.83e-13	1.11e-08
chr11	85220982	85221088	ENSG00000132635	1893	4	3.06e-09	4.33e-05
chr1	23384351	23384427	ENSG00000036549	769	6	0.0633123	1
chr9	46385691	46387031	ENSG00000235999	49	21	4.99e-21	7.06e-17
chr16	32465933	32470079	ENSG00000268211	3	3	8.32e-05	1
chr11	69975403	69995729	ENSG00000130714	714	3	0.006934	1
chr12	123258874	123312075	ENSG00000147119	1144	7	0.00333307	1
chr1	11905766	11908402	ENSG00000013374	1661	4	9.5e-08	0.00134464
chr11	18489883	18548779	ENSG00000124784	456	1	0.00868751	1
chrX	38080644	38082920	ENSG00000237732	3	3	8.32e-05	1
chr5	165586438	165586525	ENSG00000252206	3	1	0.0635488	1
chr1	52819159	52819549	ENSG00000073350	285	3	0.638424	1
chr1	204315904	204316386	ENSG00000105607	677	4	0.0318139	1
chr22	24221682	24221977	ENSG00000215571	2	1	0.0480506	1
chr14	52456193	52471420	ENSG00000158234	1260	18	0.657359	1
chr15	66994566	67074338	ENSG00000166902	1217	6	0.000595951	1
chr1	28100369	28100552	ENSG00000050748	1220	10	0.0232041	1
chr18	66533754	66534265	ENSG00000196267	271	4	1	1
chr11	73471608	73472115	ENSG00000131370	12600	92	3.14e-19	4.45e-15
chr14	106745623	106746073	ENSG00000163644	476	3	0.10035	1
chr16	75446582	75498604	ENSG00000176170	3572	9	2e-15	2.83e-11
chr10	12110971	12165224	ENSG00000110844	165	80	5.23e-79	7.4e-75
chr1	93811445	93835055	ENSG00000084710	392	14	0.00889996	1
chr21	37692090	37692968	ENSG00000214189	57	4	0.0175783	1
chr21	47720095	47743789	ENSG00000214595	23	21	3.91e-26	5.54e-22
chr21	33683329	33765335	ENSG00000213971	49	1	0.559887	1
chr1	41407923	41408187	ENSG00000067177	168	2	1	1
chr15	43994561	43994668	ENSG00000165526	686	6	0.131443	1
chr12	124456392	124499986	ENSG00000147459	3218	114	7.68e-13	1.09e-08
chr14	58754751	58755865	ENSG00000159082	1611	4	1.84e-07	0.002602
chr17	72606026	72619897	ENSG00000186111	10697	13	2.8e-57	3.97e-53
chr16	770581	772601	ENSG00000169592	937	9	0.120891	1
chr20	35973088	36034453	ENSG00000213066	423	6	1	1
chr1	211889270	211898744	ENSG00000106069	302	3	0.499155	1
chr19	5558178	5568045	ENSG00000197217	1441	19	0.406481	1
chr11	49113956	49114319	ENSG00000261542	17	3	0.00399771	1
chr17	53342373	53402426	ENSG00000184719	190	6	0.142758	1
chr14	61176246	61191066	ENSG00000159214	98	2	0.679428	1
chrX	16216551	16217412	ENSG00000257539	30	3	0.01636	1
chr13	26618735	26625169	ENSG00000149091	9753	33	4.45e-34	6.3e-30
chr16	134273	188859	ENSG00000169442	46336	20	8.65e-292	1.22e-287
chr1	26496438	26498312	ENSG00000047578	2068	8	2.11e-07	0.00298118
chr16	140629	141100	ENSG00000169446	1716	5	1.78e-07	0.00252246
chr22	22007270	22007347	ENSG00000215458	466	5	0.463145	1
chr1	94333373	94345474	ENSG00000084733	8613	28	5.41e-31	7.66e-27
chr16	31094746	31100949	ENSG00000173207	643	3	0.0122334	1
chr11	67033881	67054027	ENSG00000130479	1244	5	0.000114603	1
chr1	43148098	43168020	ENSG00000068097	897	3	0.00051129	1
chr17	57936851	57970304	ENSG00000185085	1350	2	1.29e-07	0.00183247
chr1	176585404	176585925	ENSG00000103671	1062	2	8.65e-06	0.12249
chr5	87988468	87988676	ENSG00000226976	141	1	0.733441	1
chr16	28671017	28752102	ENSG00000172380	53	3	0.0632978	1
chr14	23005092	23005151	ENSG00000155324	225	1	0.2815	1
chr5	72742184	72742811	ENSG00000226675	3	1	0.0635488	1
chr3	47581504	47581590	ENSG00000221500	2	1	0.0480506	1
chr1	104293028	104301312	ENSG00000087086	1998559	137	0	0
chr1	202930997	202936408	ENSG00000105438	5939	68	0.00182918	1
chr2	47558199	47571656	ENSG00000204231	1317	10	0.00876929	1
chr2	37394963	37423741	ENSG00000203879	5719	30	2.32e-14	3.29e-10
chr12	104164231	104234975	ENSG00000144744	971	10	0.162964	1
chr1	173446405	173457946	ENSG00000103365	4038	25	9.21e-09	0.000130418
chr11	65365226	65382853	ENSG00000129673	8	4	3.13e-05	0.443386
chr10	24564614	24564710	ENSG00000111737	2750	4	7.54e-15	1.07e-10
chr12	64154138	64154392	ENSG00000142507	3086	1	1.01e-20	1.43e-16
chr1	31805914	31819646	ENSG00000055483	1859	11	7.67e-05	1
chr13	95254157	95286899	ENSG00000152492	1616	8	4.86e-05	0.687504
chr16	31720434	31723305	ENSG00000173334	1954	29	0.656653	1
chr10	134000404	134019280	ENSG00000120942	653	4	0.042384	1
chr11	78460295	78467525	ENSG00000132305	5459	13	1.2e-23	1.7e-19
chr4	185505247	185546184	ENSG00000250869	2	6	5.07e-10	7.18e-06
chr12	6976283	6980112	ENSG00000137055	1497	2	1.59e-08	0.000225273
chr11	72950020	72953380	ENSG00000131149	2840	37	0.161174	1
chr10	51739425	51739540	ENSG00000114209	1247	3	5.06e-06	0.0716199
chr1	151375200	151431941	ENSG00000100372	363	3	0.299535	1
chr1	106434361	106436139	ENSG00000087088	2490	7	1.32e-10	1.86e-06
chr1	31769842	31837783	ENSG00000055332	2025	13	0.00010456	1
chr12	118470712	118500235	ENSG00000146232	3463	6	1.87e-17	2.64e-13
chr9	4768617	4769895	ENSG00000260000	10	1	0.165197	1
chr15	48617755	48617868	ENSG00000165806	1035	1	1.65e-06	0.0233894
chr14	73945189	74025651	ENSG00000160588	375	1	0.0370592	1
chr16	27673221	27673339	ENSG00000172301	2080	2	2.04e-12	2.88e-08
chr1	145944938	145945104	ENSG00000096384	44960	86	5.03e-205	7.12e-201
chr14	105155943	105185942	ENSG00000163191	39724	11	1.9e-260	2.69e-256
chr10	1034338	1065876	ENSG00000110074	639	6	0.21007	1
chr1	997588	998668	ENSG00000004864	1374	1	6.7e-09	9.49e-05
chr11	107955640	107955741	ENSG00000133678	1148	5	0.000398225	1
chr11	79698556	79700673	ENSG00000261556	139	7	0.0103672	1
chr1	40980133	40980729	ENSG00000066654	1233	7	0.00148698	1
chr11	34210721	34210822	ENSG00000125733	1047	7	0.00992844	1
chr20	36916733	36954938	ENSG00000213079	1369	23	0.915432	1
chr10	72625245	72626128	ENSG00000115318	1411	28	0.34675	1
chr10	25682486	25682773	ENSG00000260570	1	95	1.2e-168	1.7e-164
chr15	48095581	48138433	ENSG00000266929	11	1	0.178788	1
chr18	29409136	29533099	ENSG00000188801	90	1	1	1
chr2	21444047	22193831	ENSG00000244198	146	1	0.736784	1
chrX	18414114	18414215	ENSG00000255674	27	1	0.368467	1
chr5	68576002	68628636	ENSG00000226637	11	3	0.00137295	1
chr1	204100190	204121307	ENSG00000105568	10197	8	7.37e-60	1.04e-55
chr1	247782945	247783872	ENSG00000109667	1128	7	0.00446511	1
chr1	11714432	11723384	ENSG00000012817	3112	56	0.526957	1
chr20	34231065	34231384	ENSG00000212999	2	20	3.83e-34	5.42e-30
chr1	26644448	26647014	ENSG00000048162	455	12	0.137594	1
chr8	65885723	65886083	ENSG00000257923	5009	18	2.18e-17	3.09e-13
chr15	25336933	25337024	ENSG00000163950	1853	2	4.91e-11	6.95e-07
chr3	53098299	53099107	ENSG00000221914	1285	5	5.98e-05	0.846517
chr12	90501516	90506556	ENSG00000143776	451	1	0.00864976	1
chr11	37723675	37723770	ENSG00000261474	9	2	0.0132214	1
chr17	18319042	18328411	ENSG00000268802	509	4	0.160024	1
chr14	75894419	75940814	ENSG00000160999	1593	3	2.8e-08	0.000396317
chr11	77577458	77581137	ENSG00000132205	35413	46	1.21e-183	1.71e-179
chr15	67835047	68099461	ENSG00000166925	4257	13	1.72e-16	2.44e-12
chr1	234086184	234086853	ENSG00000108424	8137	30	4.45e-27	6.3e-23
chr11	76100692	76101172	ENSG00000131931	388	2	0.104073	1
chr10	73085085	73085188	ENSG00000115350	790	2	0.000381174	1
chr21	16191164	16254296	ENSG00000213782	836	3	0.00141264	1
chr11	67552744	67559806	ENSG00000130749	2072	7	4.78e-08	0.000675999
chr11	104963196	104972158	ENSG00000133624	228	7	0.11276	1
chr2	80802238	80845902	ENSG00000205307	6	1	0.108546	1
chr17	41447213	41466567	ENSG00000183579	96	4	0.0811299	1
chr1	224363458	224381143	ENSG00000107036	1173	42	1.09e-05	0.154923
chr10	61041907	61042595	ENSG00000261118	2	9	4.29e-15	6.07e-11
chr1	53692564	53704282	ENSG00000074276	3	6	1.5e-09	2.12e-05
chr8	94271895	94310204	ENSG00000234631	8	4	3.13e-05	0.443386
chr21	10872119	10872429	ENSG00000273488	8	4	3.13e-05	0.443386
chr1	76255162	76255233	ENSG00000079432	5101	11	3.23e-23	4.57e-19
chr10	22555920	22556275	ENSG00000260657	5	1	0.0937924	1
chr15	53229336	53230715	ENSG00000166145	3958	6	1.23e-20	1.74e-16
chr14	60960484	60963603	ENSG00000159200	974	34	9.27e-05	1
chr10	93835999	93836122	ENSG00000117228	2067	4	1.88e-10	2.65e-06
chr11	64704989	64739557	ENSG00000129235	555	14	0.131634	1
chr18	65173819	65184217	ENSG00000196227	399	5	0.694116	1
chr15	86162854	86214179	ENSG00000168476	1125	8	0.00950098	1
chr22	20073269	20073356	ENSG00000215030	637	1	0.000763084	1
chr15	70613915	70619081	ENSG00000267214	6	4	1.36e-05	0.193082
chr21	15142253	15144061	ENSG00000273281	21	1	0.303103	1
chr13	48611703	48621358	ENSG00000151304	498	2	0.020859	1
chr11	125519641	125519782	ENSG00000135423	5	83	1.33e-141	1.88e-137
chr17	42282401	42298994	ENSG00000183723	370	21	2.73e-06	0.0386482
chr14	67761088	67826982	ENSG00000159917	150	22	1.44e-13	2.04e-09
chr3	155588325	155661815	ENSG00000223524	1	1	0.0322959	1
chr1	243430559	243431421	ENSG00000108950	236	26	3.99e-13	5.65e-09
chr1	41840676	41841341	ENSG00000067141	29	11	3.19e-11	4.51e-07
chr10	112748684	112748771	ENSG00000119778	743	2	0.000752529	1
chr15	76878988	76879032	ENSG00000167693	20	7	2.02e-07	0.00286227
chr6	36095586	36107842	ENSG00000229358	4	16	1.11e-25	1.57e-21
chr19	17206228	17210117	ENSG00000198729	163	1	0.530327	1
chrY	7801038	7805681	ENSG00000272155	8	1	0.137336	1
chr1	235705459	235705690	ENSG00000240567	3	261	0	0
chr22	31530795	31536593	ENSG00000272638	15	13	1.68e-16	2.38e-12
chr20	51714191	51714523	ENSG00000213443	314	2	0.258225	1
chr1	27320198	27327389	ENSG00000048991	1518	14	0.0256204	1
chr19	4838353	4867780	ENSG00000197180	170	1	0.535404	1
chr19	14583278	14586174	ENSG00000198498	212	3	1	1
chr1	111550322	111558152	ENSG00000242299	129	19	5.98e-12	8.46e-08
chr22	19951276	19951357	ENSG00000214998	1	3	1.7e-05	0.241377
chr6	31236526	31239907	ENSG00000229044	5	2	0.00527135	1
chr14	31363005	31495607	ENSG00000156171	1800	16	0.00912305	1
chr4	170902898	170914957	ENSG00000225855	11	411	0	0
chr9	127997132	128003609	ENSG00000236915	2	1	0.0480506	1
chr1	146646930	146714700	ENSG00000099246	2553	5	1.31e-12	1.86e-08
chr1	175891111	175891281	ENSG00000103642	3657	4	1.11e-20	1.58e-16
chr14	31152251	31152804	ENSG00000156113	2472	4	5.11e-13	7.23e-09
chr7	129049954	129050211	ENSG00000232882	19	1	0.279845	1
chr10	19887176	19887391	ENSG00000111647	2035	3	3.58e-11	5.07e-07
chr5	137620954	137674044	ENSG00000227500	1986	3	7.24e-11	1.02e-06
chr1	153270338	153283194	ENSG00000100490	110	9	0.000155478	1
chr17	54671060	54672951	ENSG00000184779	2680	7	1.39e-11	1.97e-07
chr1	109630593	109633480	ENSG00000088053	5	89	3.47e-152	4.91e-148
chr1	247654370	247655710	ENSG00000240591	4	23	1.22e-37	1.72e-33
chr2	63849309	63849965	ENSG00000204592	27640	64	1.16e-116	1.64e-112
chr15	41291472	41297063	ENSG00000165072	4	2	0.00380633	1
chr15	84322838	84708594	ENSG00000267041	59	31	1.86e-32	2.63e-28
chr22	39132615	39132797	ENSG00000217576	43	4	0.00717974	1
chr16	74254828	74255326	ENSG00000176022	942	4	0.00115366	1
chr15	25448374	25448455	ENSG00000164040	685	3	0.00930764	1
chr12	121625359	121625835	ENSG00000146826	943	15	1	1
chr17	19360393	19361712	ENSG00000180509	2283	2	7.63e-14	1.08e-09
chr10	22610140	22620413	ENSG00000111716	9155	26	1.17e-35	1.66e-31
chr12	121647660	121671909	ENSG00000146828	1746	14	0.00338005	1
chr11	70128473	70209474	ENSG00000130821	589	7	0.514813	1
chr1	62660503	62678000	ENSG00000076242	1567	14	0.016603	1
chr16	5415798	5416689	ENSG00000170776	11329	62	5.69e-26	8.06e-22
chr11	3578572	3578719	ENSG00000122687	1215	4	3.51e-05	0.496715
chr17	33640521	33651919	ENSG00000182310	11	3	0.00137295	1
chr15	24480225	24521976	ENSG00000266733	4	4	4.67e-06	0.0660662
chr3	176762649	176765711	ENSG00000223759	16	13	3e-16	4.25e-12
chr19	12572373	12662288	ENSG00000198162	1393	6	7.35e-05	1
chr1	12834984	12838049	ENSG00000242457	2	6	5.07e-10	7.18e-06
chr17	68625058	68625406	ENSG00000268702	4	20	1.71e-32	2.42e-28
chr17	78174472	78179748	ENSG00000186871	148	31	1.84e-22	2.61e-18
chr6	73026302	73027139	ENSG00000229801	15	4	0.000223862	1
chr13	95409705	95411526	ENSG00000152484	3592	6	3.43e-18	4.85e-14
chr22	17618401	17646177	ENSG00000214826	312	5	1	1
chr7	126508821	126510586	ENSG00000255139	1	8	4.38e-14	6.2e-10
chr10	135207598	135234811	ENSG00000121316	12181	3	4.57e-81	6.47e-77
chr12	122457328	122499948	ENSG00000147010	1966	6	3.48e-08	0.000492639
chr2	33947788	33953274	ENSG00000203832	392	8	0.548452	1
chr22	17357442	17357792	ENSG00000272777	4	4	4.67e-06	0.0660662
chr12	6308881	6347425	ENSG00000136273	771	11	0.776676	1
chr7	89874488	89940377	ENSG00000254551	2	3	4.21e-05	0.59608
chr17	40905932	40913275	ENSG00000183444	248	3	0.803242	1
chr15	77570807	77571116	ENSG00000167765	11	4	8.31e-05	1
chr16	1891021	1893548	ENSG00000170035	946	3	0.000265812	1
chr1	185040699	185041167	ENSG00000104691	406	21	1.04e-05	0.1479
chr11	102813724	102826463	ENSG00000133247	336	2	0.190576	1
chr1	163038565	163046592	ENSG00000239653	122	8	0.00138392	1
chr11	82997171	83134559	ENSG00000132535	1053	2	8.55e-06	0.121057
chr18	42792960	43263072	ENSG00000189043	2501	6	2.41e-11	3.41e-07
chr13	50063106	50063500	ENSG00000151491	1860	4	4.16e-09	5.89e-05
chr13	52070156	52070387	ENSG00000151718	362	1	0.0353801	1
chr7	134368896	134372742	ENSG00000255374	2	1	0.0480506	1
chr14	91141462	91142638	ENSG00000162244	9135	34	5.02e-30	7.1e-26
chr17	41043355	41043452	ENSG00000183504	1	4	3.47e-07	0.0049081
chr4	121560245	121571951	ENSG00000250138	164	6	0.0607699	1
chr14	58765103	58840605	ENSG00000159110	1639	38	0.042609	1
chr11	75115465	75115610	ENSG00000131969	2	45	3.5e-78	4.96e-74
chr1	149587502	149587988	ENSG00000100084	1944	2	1.81e-11	2.57e-07
chr17	79202077	79212891	ENSG00000187008	5	16	4.59e-25	6.5e-21
chr11	32457064	32480315	ENSG00000261645	2	6	5.07e-10	7.18e-06
chr14	25075686	25078905	ENSG00000156017	448	4	0.264716	1
chr4	111866265	111866955	ENSG00000250397	12	14	7.39e-19	1.05e-14
chr4	330047	330575	ENSG00000251143	39	329	0	0
chr1	2309056	2309799	ENSG00000005238	3432	9	1.5e-14	2.12e-10
chr12	44112796	44117803	ENSG00000138814	1587	11	0.00144706	1
chr2	55441523	55443262	ENSG00000204463	6706	17	4.15e-28	5.88e-24
chr2	219128850	219134980	ENSG00000208018	2	1	0.0480506	1
chr15	30896329	30906764	ENSG00000164366	919	2	6.94e-05	0.981983
chr1	93727743	93811582	ENSG00000084676	2570	11	2.26e-08	0.000319663
chrY	59001391	59001635	ENSG00000271868	5	1	0.0937924	1
chr12	2891070	2891537	ENSG00000136051	3661	16	2.7e-11	3.83e-07
chr10	135267432	135337062	ENSG00000121350	401	88	3.7e-62	5.23e-58
chr1	155629237	155658791	ENSG00000101191	3377	11	7.43e-13	1.05e-08
chr15	65488337	65503826	ENSG00000166762	57	5	0.00342842	1
chr19	11906899	11909413	ENSG00000197943	6841	10	3.49e-35	4.94e-31
chr12	100536836	100538449	ENSG00000144381	11746	27	1.95e-50	2.76e-46
chr7	57714528	57715098	ENSG00000254612	208	2	0.780398	1
chr15	32812049	32829127	ENSG00000164543	915	74	1.4e-26	1.98e-22
chr1	121102017	121140666	ENSG00000092140	371	1	0.0363952	1
chrY	23858456	23860106	ENSG00000272017	16	4	0.000276214	1
chr19	182673	196756	ENSG00000196409	143	2	1	1
chr1	243509478	243509557	ENSG00000108953	5659	33	1.41e-12	2e-08
chr15	49619159	49913128	ENSG00000165915	2473	25	0.0111429	1
chr10	127585108	127698161	ENSG00000120708	5352	211	1.11e-27	1.57e-23
chr17	40340817	40346531	ENSG00000183336	429	9	0.446343	1
chr16	18411799	18441131	ENSG00000171612	608	2	0.00572859	1
chr2	128825374	128825475	ENSG00000245025	12	59	3.24e-93	4.59e-89
chr15	76631950	76634404	ENSG00000167658	48585	55	1.28e-260	1.81e-256
chr1	179152869	179153682	ENSG00000104081	826	14	0.891093	1
chr1	169364108	169429907	ENSG00000103051	2857	1	4.08e-19	5.77e-15
chr8	140613081	140715299	ENSG00000235121	8	18	8.91e-27	1.26e-22
chr2	87161585	87161945	ENSG00000205583	336	4	0.669009	1
chr22	16100517	16124973	ENSG00000272841	11	1	0.178788	1
chr14	52238507	52238804	ENSG00000158079	365	1	0.0356446	1
chr1	8086798	8182762	ENSG00000008853	10343	17	9.59e-51	1.36e-46
chr7	142247109	142247615	ENSG00000233108	1	1	0.0322959	1
chr17	42875816	42908184	ENSG00000183762	536	5	0.234717	1
chr14	106791005	106791536	ENSG00000163681	1575	6	5.86e-06	0.0830202
chr12	49783299	49783945	ENSG00000139725	4765	21	3.53e-14	5e-10
chr16	24930714	24932325	ENSG00000172243	741	1	0.000120754	1
chr4	17530560	17530663	ENSG00000251158	18	13	8.85e-16	1.25e-11
chr1	10007376	10007694	ENSG00000011009	2271	1	4.01e-15	5.68e-11
chr11	74975333	74976214	ENSG00000131778	4808	9	4.37e-23	6.19e-19
chrX	50905696	50906509	ENSG00000255857	51	177	3.36e-266	4.76e-262
chr15	30647639	30647743	ENSG00000164308	1541	8	0.000116492	1
chr7	134813196	134814437	ENSG00000232952	17	2	0.0377275	1
chrX	52333857	52334578	ENSG00000256007	1	30	6.83e-53	9.66e-49
chr13	46039060	46110765	ENSG00000151012	1122	3	2.66e-05	0.376555
chr11	67070919	67080078	ENSG00000130489	670	3	0.00898574	1
chr16	1840414	1844972	ENSG00000169981	218	3	1	1
chr13	52378433	52387356	ENSG00000151779	2562	2	9.89e-16	1.4e-11
chr9	35749203	35758572	ENSG00000235831	39	2	0.14364	1
chr12	69198791	69199259	ENSG00000143156	117	95	2.2e-109	3.12e-105
chr11	9406169	9469673	ENSG00000124226	2879	3	9.76e-17	1.38e-12
chr13	23993110	24002818	ENSG00000148719	2124	5	6.09e-10	8.62e-06
chr10	50117528	50143242	ENSG00000113851	599	78	1.06e-40	1.5e-36
chr1	2072523	2076718	ENSG00000005020	5228	18	1.28e-18	1.81e-14
chr3	58810163	59004819	ENSG00000221978	1954	45	0.033373	1
chr1	93396253	93399655	ENSG00000084072	910	78	1.97e-29	2.79e-25
chr1	203256280	203257929	ENSG00000105501	956	2	5.21e-05	0.737403
chr1	163131465	163182813	ENSG00000102531	4193	58	0.182574	1
chr22	45559722	45583896	ENSG00000219102	4	2	0.00380633	1
chr21	37761176	37761410	ENSG00000214194	870	4	0.00292147	1
chr17	47072628	47074854	ENSG00000268948	1	2	0.000786531	1
chr18	22006580	22033499	ENSG00000188672	10	11	6.46e-15	9.15e-11
chr11	528907	529659	ENSG00000121775	380	4	0.540965	1
chr6	146348782	146758734	ENSG00000230568	7	5	8.23e-07	0.011656
chr12	93251855	93253049	ENSG00000143845	298	2	0.252448	1
chr1	109834987	109849663	ENSG00000088325	1813	1	6.33e-12	8.96e-08
chr10	78318108	78320752	ENSG00000116138	935	29	0.00198785	1
chr1	197122810	197169672	ENSG00000104951	614	9	0.874002	1
chr17	7293046	7307416	ENSG00000178715	5	7	2.23e-10	3.16e-06
chr20	43343485	43357150	ENSG00000213188	1	3	1.7e-05	0.241377
chr1	144874945	144878163	ENSG00000095303	1146	244	2.44e-166	3.45e-162
chr13	44716682	44813010	ENSG00000150782	1292	8	0.00195778	1
chr1	93953890	93954009	ENSG00000084112	2317	12	1.6e-06	0.0226545
chr1	149649060	149719362	ENSG00000100101	733	1	0.000183983	1
chr1	182350839	182361341	ENSG00000104450	89	92	1.23e-112	1.75e-108
chr17	25329687	25330285	ENSG00000269392	5	2	0.00527135	1
chr1	8014351	8045565	ENSG00000008952	4535	13	3.34e-18	4.73e-14
chr4	68926312	68929015	ENSG00000224892	48	6	0.000246179	1
chr15	41056218	41059906	ENSG00000165006	2819	12	4.4e-09	6.23e-05
chr19	1259384	1274879	ENSG00000196605	286	2	0.343607	1
chr10	28725130	28726007	ENSG00000112079	2827	10	2.48e-10	3.51e-06
chr15	90931450	91045475	ENSG00000168813	48	12	2.35e-10	3.33e-06
chr16	31102163	31107301	ENSG00000173209	1702	163	1.25e-65	1.76e-61
chr12	76956074	77009211	ENSG00000143384	8621	81	3.3e-08	0.000467292
chr20	47897220	47897309	ENSG00000213347	249	50	1.81e-34	2.57e-30
chr15	44096690	44117000	ENSG00000165417	1202	6	0.000573439	1
chr17	39657235	39658661	ENSG00000183199	155	7	0.0174786	1
chr1	109648573	109656479	ENSG00000088205	1640	7	9.5e-06	0.134497
chr12	104114720	104114822	ENSG00000144736	445	1	0.0128764	1
chr12	9597654	9597801	ENSG00000136754	2912	18	1.22e-06	0.0172775
chr19	4454011	4455283	ENSG00000197124	46	2	0.183906	1
chr6	117586721	117594728	ENSG00000254004	350	8	0.396398	1
chr2	48859428	48982880	ENSG00000204323	13	9	3.3e-11	4.67e-07
chr1	203059782	203136533	ENSG00000105464	111	20	5.99e-14	8.47e-10
chr1	44182138	44182227	ENSG00000068650	7472	3	3.01e-48	4.26e-44
chr20	44994688	45061704	ENSG00000213297	1	1	0.0322959	1
chr1	36023074	36032875	ENSG00000063587	233	5	0.445814	1
chr11	125827795	125828547	ENSG00000135404	45017	88	1.97e-203	2.79e-199
chr12	72033135	72033263	ENSG00000143315	263	9	0.0472579	1
chr1	113177341	113177406	ENSG00000090020	4521	40	1.79e-05	0.253416
chr1	231664399	231954990	ENSG00000108306	485	2	0.0292899	1
chr17	77751931	77761782	ENSG00000186815	6619	36	7.43e-16	1.05e-11
chr20	33814457	33864801	ENSG00000212802	790	3	0.00184428	1
chr1	173143439	173144642	ENSG00000239827	1	1	0.0322959	1
chr1	159994743	159996584	ENSG00000101654	866	9	0.181659	1
chr12	132851977	132854915	ENSG00000148090	253	1	0.138522	1
chr2	240984494	240985489	ENSG00000243819	10	2	0.0156956	1
chr12	4714110	4771809	ENSG00000136231	226	1	0.282334	1
chr6	28856609	28857683	ENSG00000253144	6	16	1.66e-24	2.35e-20
chr11	57844820	57846075	ENSG00000261220	9	1	0.151381	1
chr14	62200856	62242978	ENSG00000159348	1443	6	2.76e-05	0.391406
chr16	68263014	68272005	ENSG00000175318	8	3	0.000645542	1
chr13	98639204	98639470	ENSG00000152620	546	4	0.125063	1
chr8	10581278	10697357	ENSG00000233597	1	1	0.0322959	1
chr1	151674880	151689290	ENSG00000100412	13295	55	9.34e-40	1.32e-35
chr17	77889051	77900524	ENSG00000186834	1811	301	6.81e-178	9.64e-174
chr14	24439148	24475617	ENSG00000156587	5516	6	6.03e-31	8.54e-27
chr15	74362198	74374891	ENSG00000167461	3639	6	1.71e-18	2.42e-14
chr11	31391387	31453396	ENSG00000125482	558	2	0.0110386	1
chr16	68089682	68089787	ENSG00000175274	6210	26	4.76e-19	6.75e-15
chr9	136379708	136393734	ENSG00000259212	1	12	4.44e-21	6.28e-17
chr14	50704281	50779266	ENSG00000157869	391	3	0.229495	1
chr1	154909846	154910535	ENSG00000100902	1390	6	7.25e-05	1
chr10	134596683	134598269	ENSG00000121057	896	6	0.0171731	1
chr1	44315972	44317283	ENSG00000068697	4003	45	0.00749344	1
chr11	167784	207428	ENSG00000121417	538	2	0.0155089	1
chr2	98041867	98042166	ENSG00000206053	839	8	0.133798	1
chr1	167905021	168045081	ENSG00000102967	96	49	6.7e-50	9.48e-46
chr12	100551034	100551116	ENSG00000144481	5	30	6.71e-49	9.5e-45
chr20	52684947	52685024	ENSG00000213463	710	7	0.233967	1
chr19	6898310	6898697	ENSG00000197345	612	2	0.0058045	1
chr15	25486893	25486974	ENSG00000164080	902	13	0.792888	1
chr12	54413694	54416373	ENSG00000140968	3448	4	2.78e-19	3.94e-15
chr14	38065052	38510647	ENSG00000157181	316	11	0.0243084	1
chrX	153607557	153609883	ENSG00000238997	2	1	0.0480506	1
chr13	45915480	45965872	ENSG00000151131	226	1	0.282334	1
chr16	31085743	31095517	ENSG00000173200	292	7	0.351527	1
chr6	157710418	157744633	ENSG00000230732	7	2	0.00884297	1
chr13	48708494	48708670	ENSG00000265238	1	1	0.0322959	1
chr16	3126912	3137101	ENSG00000170515	3620	13	6.79e-13	9.62e-09
chr4	114135137	114138326	ENSG00000225401	5	1	0.0937924	1
chr12	112191694	112229222	ENSG00000145782	894	12	0.597985	1
chr12	12510013	12619840	ENSG00000137575	17852	83	1.15e-47	1.63e-43
chr17	71637165	71639245	ENSG00000185978	4	1	0.0787947	1
chr9	19053141	19103117	ENSG00000235552	815	16	0.490649	1
chr9	19383215	19383885	ENSG00000260032	7011	38	9.33e-17	1.32e-12
chr1	145209119	145291972	ENSG00000095574	391	1	0.0253081	1
chr5	95726119	95769847	ENSG00000227082	1	2	0.000786531	1
chr16	13425225	13426440	ENSG00000268049	30	8	1.56e-07	0.00220917
chr1	657472	660283	ENSG00000004487	1805	114	5.87e-31	8.31e-27
chr1	26437664	26452034	ENSG00000047410	4616	50	0.0017557	1
chr8	73341855	73342347	ENSG00000258653	5	7	2.23e-10	3.16e-06
chr12	49490919	49504683	ENSG00000139675	170	1	0.535404	1
chrY	27577303	27583462	ENSG00000272468	4	1	0.0787947	1
chr10	7830092	7849778	ENSG00000110693	3	12	1.51e-19	2.13e-15
chr6	166355759	166355829	ENSG00000230850	9	2	0.0132214	1
chr12	54375293	54379303	ENSG00000140931	4521	11	1.04e-19	1.47e-15
chr12	117415247	117425142	ENSG00000146216	2	1	0.0480506	1
chr3	161042701	161044007	ENSG00000248664	1	29	4.06e-51	5.75e-47
chr12	50786166	50873787	ENSG00000140030	486	23	1.58e-05	0.224203
chr16	66583183	66585092	ENSG00000174684	788	5	0.0233578	1
chr3	53258723	53290068	ENSG00000221930	113	1	1	1
chr2	220423805	220424348	ENSG00000211454	6	2	0.0069527	1
chr8	100973164	101143496	ENSG00000258405	23	1	0.32561	1
chr20	9556255	9558336	ENSG00000270948	5	2	0.00527135	1
chr17	44370099	44415160	ENSG00000184110	6279	13	8.29e-29	1.17e-24
chr1	156161854	156161994	ENSG00000101266	2613	28	0.0206351	1
chr10	52024738	52026575	ENSG00000114268	1164	8	0.0074322	1
chr17	74270130	74303761	ENSG00000186432	4997	19	9.45e-17	1.34e-12
chr9	90989184	90989274	ENSG00000259901	170	4	0.372548	1
chr12	9817565	9848413	ENSG00000136875	1355	12	0.0243802	1
chr21	14467626	14486111	ENSG00000273151	22	102	3.76e-159	5.33e-155
chr10	21913521	21915215	ENSG00000111674	997	1	2.26e-06	0.0320619
chr16	34740963	34741541	ENSG00000267436	43	51	3.62e-65	5.12e-61
chr10	69720459	69721221	ENSG00000114861	993	5	0.00237614	1
chr1	173250216	173250309	ENSG00000240853	9	2	0.0132214	1
chr20	49237300	49237614	ENSG00000213406	83	15	7.65e-11	1.08e-06
chr12	8286368	8287447	ENSG00000136527	2383	40	0.872565	1
chr10	101380812	101381675	ENSG00000118369	398	12	0.0479945	1
chr10	72194585	72196314	ENSG00000115275	1995	14	0.000381171	1
chr14	69312519	69312772	ENSG00000265954	1	1	0.0322959	1
chr11	27543152	27543273	ENSG00000125351	452	3	0.133664	1
chr2	42907228	42907419	ENSG00000204103	4068	12	3.11e-16	4.4e-12
chr11	75922000	75927069	ENSG00000263368	1	2	0.000786531	1
chr14	69951409	69995215	ENSG00000160209	13714	10	3.39e-81	4.8e-77
chr1	16847189	16848291	ENSG00000021574	815	14	0.890224	1
chr19	54175222	54175294	ENSG00000271738	482	1	0.00612896	1
chr4	164245113	164265984	ENSG00000251634	242	2	0.449026	1
chr15	23388289	23392657	ENSG00000163798	2038	9	1.15e-06	0.0163095
chr1	8377886	8404227	ENSG00000009790	279	23	1.68e-09	2.38e-05
chr15	71141222	71142109	ENSG00000167173	1312	4	9.5e-06	0.134557
chr15	34282887	34284249	ENSG00000164621	6	3	0.000336769	1
chr21	27088815	27107984	ENSG00000213866	985	11	0.25705	1
chr16	27561454	27791690	ENSG00000172296	47	1	0.545199	1
chr3	118661920	118667088	ENSG00000249014	11	1	0.178788	1
chr1	155978839	155990750	ENSG00000101246	724	2	0.00106128	1
chr11	64888100	64889945	ENSG00000129422	1042	44	9.05e-08	0.00128159
chr10	51827648	51893269	ENSG00000114302	3421	8	2.48e-15	3.51e-11
chr1	238025475	238091621	ENSG00000239419	7	1	0.123059	1
chr2	20699331	20701071	ENSG00000243452	510	12	0.222254	1
chr10	97709725	97744785	ENSG00000117592	7613	16	1.91e-34	2.71e-30
chr16	11120881	11121620	ENSG00000171161	1202	1	1.33e-07	0.00188181
chr17	33825237	33826194	ENSG00000182405	97	5	0.0260263	1
chr14	50448430	50474238	ENSG00000157654	1	4	3.47e-07	0.0049081
chr15	85113880	85123406	ENSG00000168175	3609	19	1.71e-09	2.42e-05
chr1	151273143	151273439	ENSG00000100359	2891	6	7.26e-14	1.03e-09
chr17	62497332	62497431	ENSG00000185591	3454	81	0.00334077	1
chr15	85815758	85816205	ENSG00000168427	153	3	0.744177	1
chr3	196018090	196045170	ENSG00000224113	224	5	0.429447	1
chr11	73702328	73703225	ENSG00000131401	20	1	0.29157	1
chr10	111967363	112047123	ENSG00000119703	53	4	0.0139981	1
chr10	5931535	5979556	ENSG00000110429	541	7	0.733453	1
chr22	42672361	42673058	ENSG00000218739	1119	13	0.239202	1
chr2	55792839	55792986	ENSG00000204406	467	3	0.0992131	1
chr2	97371666	97405801	ENSG00000205937	2473	23	0.00335205	1
chr1	48913608	48913714	ENSG00000071626	3209	19	1.46e-07	0.00206902
chr14	19882993	19883606	ENSG00000153922	1120	10	0.0452379	1
chr16	19509932	19510069	ENSG00000171757	44	18	6.03e-18	8.53e-14
chr11	111320593	111322036	ENSG00000133874	194	5	0.263522	1
chr17	61600695	61626338	ENSG00000185304	28	45	2.62e-61	3.7e-57
chr16	88772871	88781794	ENSG00000177000	5364	11	7.71e-25	1.09e-20
chrX	150343664	150346308	ENSG00000256235	2164	6	2.56e-09	3.62e-05
chr5	157236106	157236212	ENSG00000227925	6	1	0.108546	1
chr4	22694537	22821198	ENSG00000224550	30	2	0.0953962	1
chr14	39699435	39722859	ENSG00000157326	919	2	6.94e-05	0.981983
chr16	58416893	58417702	ENSG00000174437	13006	98	8.64e-19	1.22e-14
chr12	127210816	127230798	ENSG00000147548	2314	83	4.74e-10	6.7e-06
chr6	10514515	10515206	ENSG00000228502	193	2	0.775336	1
chr1	36805225	36851497	ENSG00000064547	1605	20	0.23863	1
chr1	146032647	146082765	ENSG00000096654	217	2	0.592882	1
chr16	18799385	18812841	ENSG00000171792	648	2	0.00289676	1
chr1	207080964	207081574	ENSG00000105835	832	5	0.0132232	1
chr14	58096559	58097880	ENSG00000266704	1	1	0.0322959	1
chr4	57301907	57327534	ENSG00000224838	1	1	0.0322959	1
chr1	167022073	167059868	ENSG00000102882	1444	3	2.2e-07	0.00311005
chr10	38426265	38433327	ENSG00000260669	382	2	0.102753	1
chrX	150161974	150162564	ENSG00000257283	50	2	0.207573	1
chr12	53200333	53208335	ENSG00000140471	458	7	1	1
chr15	42640301	42704516	ENSG00000165283	1579	2	3.63e-09	5.15e-05
chr1	146917312	146917866	ENSG00000241014	80	1	1	1
chr15	59341598	59342584	ENSG00000166439	1218	140	1.84e-65	2.61e-61
chr10	18820778	18822265	ENSG00000111452	39	7	9.3e-06	0.131604
chr19	4522543	4535236	ENSG00000197142	2465	12	2.8e-07	0.00396573
chr10	31207941	31210164	ENSG00000112200	757	24	0.00403377	1
chr12	49250928	49259681	ENSG00000139579	523	1	0.00299746	1
chr10	73507316	73533255	ENSG00000116212	494	2	0.0301758	1
chr1	149424566	149424954	ENSG00000100060	915	2	6.88e-05	0.97415
chr1	39546988	39952849	ENSG00000065600	907	21	0.150713	1
chr14	74178494	74181128	ENSG00000160685	4639	7	5.81e-24	8.23e-20
chr10	28599782	28599888	ENSG00000112031	872	40	3.52e-08	0.000498739
chr1	40598436	40599120	ENSG00000066294	16833	17	1.31e-93	1.85e-89
chr15	86621974	86623023	ENSG00000266918	20	23	5.18e-30	7.33e-26
chr9	131395940	131419066	ENSG00000237037	171	20	7.3e-11	1.03e-06
chr11	65416663	65416724	ENSG00000129691	1290	7	0.000611456	1
chr12	110890289	110907073	ENSG00000145569	548	2	0.0108765	1
chr17	33254878	33308097	ENSG00000182318	198	19	4.39e-09	6.21e-05
chr1	28832455	28865812	ENSG00000053900	762	7	0.15092	1
chrY	27633431	27633809	ENSG00000272097	8	5	1.32e-06	0.0186847
chr15	62036140	62036218	ENSG00000267060	5	7	2.23e-10	3.16e-06
chr15	25429453	25429534	ENSG00000164022	896	5	0.00770124	1
chr1	66560144	66560229	ENSG00000077809	8686	13	4.06e-44	5.74e-40
chr17	26655352	26662515	ENSG00000181038	480	4	0.206472	1
chr1	231376953	231413719	ENSG00000108262	5112	8	4.19e-26	5.93e-22
chr4	141541919	141677274	ENSG00000225568	11	2	0.0183509	1
chr1	63833261	63904233	ENSG00000076716	18793	85	2.34e-51	3.31e-47
chr1	166825747	166845564	ENSG00000102890	91	4	0.0700609	1
chr15	76764440	76764706	ENSG00000167685	583	13	0.256996	1
chr12	9139771	9149162	ENSG00000136770	1573	3	4.01e-08	0.000567893
chr4	100123795	100140694	ENSG00000225210	13	2	0.0241782	1
chr5	43039335	43043272	ENSG00000226396	32	1	0.418228	1
chr10	43169645	43187171	ENSG00000260917	246	17	2.05e-06	0.0290907
chr13	31309645	31338556	ENSG00000149600	2615	2	4.97e-16	7.04e-12
chr12	48235320	48336831	ENSG00000139233	892	4	0.00213874	1
chr1	36185819	36235568	ENSG00000063660	377	5	0.838742	1
chrX	49775279	49775357	ENSG00000237973	16246	502	4.31e-36	6.11e-32
chr10	70100864	70167051	ENSG00000114999	4193	24	8.11e-10	1.15e-05
chrX	3871097	3871602	ENSG00000257563	1	1	0.0322959	1
chr5	100068762	100069090	ENSG00000252792	2	1	0.0480506	1
chr11	112089049	112089443	ENSG00000134183	2	5	2.34e-08	0.000330871
chr21	31933194	31933633	ENSG00000273489	1	189	0	0
chr17	8076772	8076905	ENSG00000179021	974	4	0.000860841	1
chr2	27548716	27579868	ENSG00000203563	1	2	0.000786531	1
chr17	30089459	30096067	ENSG00000269640	276	6	0.473441	1
chr10	46994087	47005643	ENSG00000113369	1096	17	0.905674	1
chr1	146490895	146596107	ENSG00000096996	134	1	0.729837	1
chr17	28903482	28999807	ENSG00000181827	510	24	1.15e-05	0.162352
chr12	116955663	116956625	ENSG00000146112	10740	34	4.45e-39	6.3e-35
chr1	147994146	147994313	ENSG00000099860	445	1	0.0128764	1
chr18	63585018	63588178	ENSG00000269751	23	6	6.41e-06	0.0907347
chr15	69452923	69564556	ENSG00000167065	1000	14	0.620032	1
chr11	67501992	67502079	ENSG00000130733	781	13	0.888675	1
chr2	28856148	28887406	ENSG00000203684	3	3	8.32e-05	1
chr10	106028080	106028177	ENSG00000119655	12762	34	6.06e-51	8.58e-47
chr12	8003313	8003414	ENSG00000136485	1934	10	1.37e-05	0.193677
chr16	69775770	69788843	ENSG00000175489	659	1	0.000528929	1
chr8	26371791	26515694	ENSG00000233885	19	77	8.17e-119	1.16e-114
chr2	48667737	48742525	ENSG00000204310	2896	18	1.61e-06	0.0227929
chr1	146626685	146644129	ENSG00000099203	951	44	6e-09	8.5e-05
chr1	220745085	220745377	ENSG00000106560	610	1	0.00107132	1
chr17	5417529	5417590	ENSG00000178430	2	10	8.38e-17	1.19e-12
chr17	660337	685581	ENSG00000177409	1886	15	0.00199227	1
chr1	23243175	23247993	ENSG00000035681	4073	25	7.14e-09	0.000101013
chr11	115624966	115631345	ENSG00000134294	5494	48	1.25e-06	0.0176941
chr6	100583940	100584539	ENSG00000253459	26	1	0.358015	1
chr16	89762751	89768113	ENSG00000177191	540	4	0.123807	1
chr12	22548022	22551009	ENSG00000138074	1723	11	0.000397022	1
chr11	102660651	102668891	ENSG00000262026	3	85	1.02e-147	1.44e-143
chr17	7942335	7952452	ENSG00000178974	821	1	4.22e-05	0.597058
chr17	45336724	45336786	ENSG00000184083	432	1	0.0123483	1
chr6	114254192	114332472	ENSG00000230224	5	8	5.91e-12	8.36e-08
chr6	147269664	147272295	ENSG00000230583	4	38	1.16e-63	1.64e-59
chr11	66176629	66184608	ENSG00000130222	519	1	0.0045299	1
chr11	5740520	5741442	ENSG00000123384	125806	49	0	0
chr16	31494323	31502181	ENSG00000173349	150	37	1.13e-28	1.6e-24
chr1	149279016	149279311	ENSG00000100027	71	42	4.64e-45	6.57e-41
chr2	69743883	69744176	ENSG00000204792	2	33	5.56e-57	7.88e-53
chr14	93863485	93863580	ENSG00000162522	2337	7	1.36e-09	1.92e-05
chr20	49174221	49174535	ENSG00000213398	104	9	0.000104684	1
chr7	25610288	25610378	ENSG00000254721	1	43	5.47e-76	7.74e-72
chr1	20465819	20476879	ENSG00000240015	1	1	0.0322959	1
chr12	133321742	133322315	ENSG00000148204	2	10	8.38e-17	1.19e-12
chr12	13043716	13070871	ENSG00000137692	365	3	0.299947	1
chr15	25325289	25325380	ENSG00000163933	1192	9	0.0117317	1
chrX	67580917	67581029	ENSG00000238123	2	11	1.61e-18	2.28e-14
chr22	25099315	25099470	ENSG00000272916	112	77	5.73e-85	8.12e-81
chr2	89952792	89953355	ENSG00000205664	250	3	0.803418	1
chr12	133606975	133613808	ENSG00000264501	3	1	0.0635488	1
chr12	69747273	69748005	ENSG00000143493	776	2	0.000543242	1
chr19	18390563	18392432	ENSG00000198917	1446	19	0.353568	1
chr1	81979565	82023387	ENSG00000080815	5543	64	0.0030727	1
chrX	64688967	64690260	ENSG00000238105	38	2	0.138051	1
chr22	48537359	48539046	ENSG00000272631	12	1	0.192157	1
chr1	210547498	210547611	ENSG00000106012	965	4	0.000842447	1
chr16	15777147	15778427	ENSG00000171503	1187	13	0.169003	1
chr1	2567415	2718286	ENSG00000006744	2593	2	7.21e-16	1.02e-11
chr22	21899633	21899933	ENSG00000215447	258	2	0.45475	1
chr22	20804409	20806111	ENSG00000215067	188	2	0.774495	1
chr14	35554673	35591723	ENSG00000158290	1526	15	0.0431835	1
chr1	153516089	153522612	ENSG00000100580	1209	32	0.0129298	1
chr7	141618617	141619709	ENSG00000233117	3	4	2.36e-06	0.0334683
chr9	90359816	90359908	ENSG00000259100	3	6	1.5e-09	2.12e-05
chr10	103338639	103348027	ENSG00000118816	6325	20	1.79e-23	2.53e-19
chr10	134232587	134234457	ENSG00000121022	1669	8	2.71e-05	0.383617
chr1	85731931	85742773	ENSG00000081237	11786	81	6.77e-20	9.59e-16
chr19	2732202	2740150	ENSG00000196776	2868	59	0.107293	1
chr2	30945637	31043408	ENSG00000248508	173	5	0.220249	1
chr12	101869199	101880775	ENSG00000144560	2805	147	3.49e-31	4.94e-27
chr16	9198705	9200618	ENSG00000171044	35	3	0.0238289	1
chr1	151921999	151923388	ENSG00000100401	4663	1	7.9e-32	1.12e-27
chr11	76152382	76155700	ENSG00000132003	185	30	5.05e-19	7.15e-15
chr1	149725851	149726260	ENSG00000100122	16	1	0.243495	1
chr3	196120581	196120683	ENSG00000224126	10	1	0.165197	1
chr10	94833232	94837647	ENSG00000261113	2	19	2.14e-32	3.03e-28
chr15	43235095	43398311	ENSG00000165355	1452	5	6.42e-06	0.0908368
chr6	158293603	158296242	ENSG00000230753	15	6	8.19e-07	0.0115911
chr11	119037277	119054725	ENSG00000134899	1708	14	0.00545951	1
chr15	69126169	69127088	ENSG00000167112	883	4	0.00212222	1
chr21	32185016	32185570	ENSG00000273262	2	9	4.29e-15	6.07e-11
chr1	62538120	62538411	ENSG00000076513	2194	17	0.000714116	1
chr12	29302036	29493913	ENSG00000138442	998	12	0.319427	1
chr10	90750414	90775542	ENSG00000116985	298	281	0	0
chr7	50907060	50909689	ENSG00000255443	1	7	2.39e-12	3.38e-08
chr11	90288942	90289025	ENSG00000132842	3871	5	4.08e-21	5.77e-17
chr1	40026488	40042462	ENSG00000066117	1153	5	0.000279902	1
chr2	107138359	107154535	ENSG00000248216	2	4	1.03e-06	0.0145326
chr2	74213653	74220867	ENSG00000205037	20	5	4.63e-05	0.655309
chr1	149400131	149400542	ENSG00000100058	264	1	0.139981	1
chr1	29063133	29096287	ENSG00000054611	1835	3	8.78e-10	1.24e-05
chr22	31455975	31456269	ENSG00000272661	16	5	1.87e-05	0.264979
chr11	116618886	116643704	ENSG00000134318	1703	12	0.00109234	1
chr3	63989698	63997824	ENSG00000222019	13	15	4.59e-20	6.49e-16
chr11	75217982	75219436	ENSG00000131795	2499	8	6.81e-10	9.63e-06
chr1	245186317	245186420	ENSG00000109084	489	25	1.95e-06	0.0276185
chr10	116754416	116756352	ENSG00000119977	1400	2	6.47e-08	0.000915404
chr12	21600479	21601248	ENSG00000138032	1557	7	3.32e-05	0.469543
chr15	83087381	83102960	ENSG00000168297	1117	27	0.0600971	1
chr19	12035883	12061588	ENSG00000197959	417	22	4.86e-06	0.0688203
chr11	65281874	65282394	ENSG00000129566	5333	35	2.88e-10	4.08e-06
chr11	58390146	58393198	ENSG00000127329	45	526	0	0
chr1	47715811	47779819	ENSG00000071082	3343	113	1.52e-11	2.15e-07
chr16	30887087	30906537	ENSG00000173141	1461	2	2.15e-08	0.000304706
chr3	128467381	128468332	ENSG00000222898	2	1	0.0480506	1
chr10	51287081	51371070	ENSG00000114054	2214	63	8.68e-05	1
chr12	10103915	10148293	ENSG00000137193	3960	13	7.99e-15	1.13e-10
chr11	46235372	46237409	ENSG00000261408	595	3	0.0226217	1
chr17	25621102	25640657	ENSG00000180900	3442	8	1.74e-15	2.47e-11
chr1	65384126	65384366	ENSG00000077348	428	4	0.338976	1
chr10	43069633	43134016	ENSG00000112695	1317	1	2.13e-08	0.000301125
chr15	40780240	40850183	ENSG00000164935	20853	4	1.91e-140	2.7e-136
chr12	9280379	9281241	ENSG00000136813	7078	19	9.58e-29	1.36e-24
chr1	19578033	19586622	ENSG00000026297	4342	70	0.905212	1
chr1	159804264	159825137	ENSG00000101751	175	5	0.223844	1
chr1	53346888	53347402	ENSG00000073614	2570	6	8.68e-12	1.23e-07
chr3	128580156	128590383	ENSG00000222872	3	1	0.0635488	1
chr1	180941861	180992047	ENSG00000104368	8	10	5.08e-14	7.19e-10
chr11	82400571	82400944	ENSG00000132424	2963	108	6.34e-13	8.98e-09
chr1	147860642	147860803	ENSG00000099817	2925	17	4.01e-07	0.00568103
chr1	214778813	214782183	ENSG00000106367	1999	4	5.28e-10	7.48e-06
chr1	151846060	151882284	ENSG00000100403	7033	12	2e-34	2.84e-30
chr3	125879126	125879288	ENSG00000248932	25	1	0.34739	1
chr9	21367371	21368075	ENSG00000259453	3	1	0.0635488	1
chr15	69591286	69700119	ENSG00000167081	1192	18	0.819945	1
chr17	36861795	36886056	ENSG00000182841	143	12	1.05e-05	0.148326
chr18	34814082	34816205	ENSG00000269924	7	1	0.123059	1
chr1	113550876	113589677	ENSG00000089597	8229	177	0.000887183	1
chr15	90837183	90837455	ENSG00000168792	1991	5	4.71e-09	6.67e-05
chr16	31278758	31278812	ENSG00000173267	4	1	0.0787947	1
chr8	8818710	8836535	ENSG00000233559	22	19	1.83e-23	2.58e-19
chr1	173524390	173581911	ENSG00000103351	360	3	0.299079	1
chr5	54317127	54338672	ENSG00000226469	1	8	4.38e-14	6.2e-10
chr11	2289725	2292182	ENSG00000122335	431	31	6.91e-11	9.78e-07
chr1	208195587	208417665	ENSG00000105968	1799	5	6.77e-08	0.000959024
chr18	74203608	74205487	ENSG00000196345	39	2	0.14364	1
chr10	70259289	70259725	ENSG00000114942	2763	39	0.369772	1
chr10	105232561	105238997	ENSG00000119446	985	3	0.000135777	1
chr12	93429037	93429520	ENSG00000143882	9	867	0	0
chr2	45796340	45796631	ENSG00000204164	60	1	1	1
chr22	37521878	37571094	ENSG00000216937	38	10	4.86e-09	6.88e-05
chr12	53893946	53894720	ENSG00000140829	3389	16	7.11e-10	1.01e-05
chr1	243192814	243215554	ENSG00000108848	1798	43	0.0209212	1
chr13	25735822	25746426	ENSG00000265287	1	162	3.07e-288	4.34e-284
chr14	22945296	22945352	ENSG00000154832	1218	8	0.00441296	1
chr17	16593575	16707767	ENSG00000179832	3174	7	1.15e-14	1.63e-10
chr16	2325882	2390747	ENSG00000170113	723	9	0.466565	1
chr19	18679316	18680185	ENSG00000198951	3712	23	4.36e-08	0.000617161
chr12	13236494	13256619	ENSG00000137752	4401	2	1.93e-28	2.73e-24
chr15	83200404	83202890	ENSG00000168310	1752	15	0.00808424	1
chr17	42298769	42301078	ENSG00000183726	2976	14	7.79e-09	0.0001103
chr6	32673901	32674732	ENSG00000229204	19	1	0.279845	1
chr17	46908350	46943884	ENSG00000184371	31845	17	6.03e-196	8.54e-192
chr14	89306509	89306607	ENSG00000161955	1834	2	7.06e-11	9.99e-07
chr1	25688740	25756683	ENSG00000043093	1416	13	0.0278115	1
chr7	37145128	37145215	ENSG00000231549	1	3	1.7e-05	0.241377
chr11	118865044	118865343	ENSG00000134779	1260	9	0.00725321	1
chr1	88963992	88964359	ENSG00000242013	57	1	0.614047	1
chr1	19923477	19956314	ENSG00000026652	956	35	3.95e-05	0.55959
chr12	110872630	110888227	ENSG00000145555	583	2	0.00795788	1
chr1	41730222	41730534	ENSG00000067082	3527	41	0.0241438	1
chr1	221503422	221509638	ENSG00000241847	2	1	0.0480506	1
chr14	99439216	99439638	ENSG00000162676	183	5	0.2394	1
chr1	33351595	33364042	ENSG00000060688	990	5	0.00235781	1
chr1	143243809	143244859	ENSG00000240898	16	8	2.88e-09	4.07e-05
chr2	87098424	87149816	ENSG00000205578	113	3	0.441891	1
chr22	27853208	27856021	ENSG00000272666	2	2	0.00155601	1
chr1	183589981	183590626	ENSG00000104738	2856	18	2.81e-06	0.0397629
chr10	27793197	27831143	ENSG00000111880	983	3	0.000201182	1
chr1	158167712	158173667	ENSG00000242193	622	4	0.0552773	1
chr4	174062794	174063087	ENSG00000225880	31	2	0.100495	1
chr7	33155178	33155242	ENSG00000254473	48	3	0.0504288	1
chr15	79705700	79706228	ENSG00000167880	24	1	0.33659	1
chr17	72209653	72258155	ENSG00000186076	1592	1	2.58e-10	3.66e-06
chr15	39157523	39719396	ENSG00000164823	1950	15	0.00124683	1
chr11	55405834	55406772	ENSG00000261796	477	2	0.0288721	1
chr14	21457929	21465189	ENSG00000154217	1429	2	4.69e-08	0.000664599
chr16	4390252	4470495	ENSG00000170860	983	3	0.000201182	1
chr11	73661364	73681411	ENSG00000131470	206	66	5.37e-56	7.6e-52
chr10	103986085	103989346	ENSG00000118976	5	4	8.29e-06	0.117374
chr20	44515128	44516274	ENSG00000213246	1118	68	2.24e-18	3.17e-14
chr11	34642640	34682604	ENSG00000125735	4378	3	9.44e-27	1.34e-22
chr19	22630736	22631579	ENSG00000271380	9	36	3.2e-56	4.53e-52
chr14	22392239	22392827	ENSG00000154518	5468	6	1.92e-30	2.72e-26
chr12	133179736	133187037	ENSG00000148154	2081	9	6.2e-07	0.0087808
chr17	34195971	34212867	ENSG00000182512	1255	12	0.0580226	1
chr10	27377250	27377356	ENSG00000111886	78	1	1	1
chr7	23624681	23625974	ENSG00000231259	338	4	0.669163	1
chr1	11212407	11212509	ENSG00000012061	3184	39	0.0600798	1
chr4	157507131	157511191	ENSG00000250462	531	6	0.491784	1
chr17	48796905	48833574	ENSG00000184677	2064	17	0.00228221	1
chrX	64770778	64772301	ENSG00000238103	396	2	0.074529	1
chr17	56743898	56744058	ENSG00000184992	2916	13	5.19e-09	7.34e-05
chr20	42295754	42345136	ENSG00000213152	2	1	0.0480506	1
chr16	18802991	18813000	ENSG00000171793	742	31	9.87e-06	0.139684
chr12	121067908	121079394	ENSG00000146574	1343	6	0.000134621	1
chr1	197657890	197659757	ENSG00000104972	498	13	0.111806	1
chr19	39989535	39999121	ENSG00000200087	4	1	0.0787947	1
chr17	29286583	29286867	ENSG00000181938	281	1	0.0985866	1
chr18	53750587	53804767	ENSG00000269690	9	1	0.151381	1
chr7	62827805	62828534	ENSG00000255389	20	7	2.02e-07	0.00286227
chr15	94261771	94614049	ENSG00000168970	191	8	0.0170734	1
chr10	120001076	120027222	ENSG00000260404	510	2	0.0212362	1
chr17	15341205	15466909	ENSG00000179528	70	1	1	1
chrX	84532402	84634748	ENSG00000257376	1	6	1.29e-10	1.82e-06
chr1	32697259	32707221	ENSG00000059377	3501	13	3.29e-12	4.65e-08
chr12	93484298	93501376	ENSG00000143891	4600	14	9.58e-18	1.36e-13
chr8	9757574	9762876	ENSG00000258457	1	3	1.7e-05	0.241377
chr14	86401054	86596117	ENSG00000161904	1502	12	0.00785611	1
chr18	71878626	71907790	ENSG00000269894	6	1	0.108546	1
chr14	20097282	20098616	ENSG00000266036	2	1	0.0480506	1
chr11	123325106	123331118	ENSG00000135164	1298	73	7.11e-18	1.01e-13
chr12	122714111	122751068	ENSG00000147065	38832	177	9.84e-104	1.39e-99
chr14	73525139	73526123	ENSG00000160439	549	131	1.41e-95	1.99e-91
chr1	24208284	24208575	ENSG00000039319	5651	23	7.54e-18	1.07e-13
chr11	74396269	74396550	ENSG00000263214	13	3	0.00206146	1
chr11	125763381	125773116	ENSG00000135387	16910	25	4.83e-85	6.84e-81
chr14	24583404	24594451	ENSG00000156671	676	5	0.0676633	1
chr14	104394799	104519004	ENSG00000163161	1361	10	0.00529224	1
chr10	120819523	120819650	ENSG00000120159	357	3	0.29882	1
chr16	56764017	56878797	ENSG00000174165	1415	23	1	1
chr2	111961541	111963792	ENSG00000206680	1	2	0.000786531	1
chr11	49455025	49455990	ENSG00000126773	1141	6	0.00142834	1
chr18	68003165	68004546	ENSG00000196296	11	9	1.15e-11	1.62e-07
chr10	89638449	89640184	ENSG00000116871	12629	15	9.54e-68	1.35e-63
chr14	105766900	105864484	ENSG00000163281	139	107	3.31e-121	4.69e-117
chr18	2561171	2562219	ENSG00000187699	74	12	1.74e-08	0.00024571
chr19	17579578	17616977	ENSG00000198794	235	11	0.00261157	1
chr11	5528530	5531215	ENSG00000123200	3543	23	2.79e-07	0.0039538
chr15	83208783	83224682	ENSG00000168329	4	25	4.36e-41	6.18e-37
chr11	67259239	67273734	ENSG00000130590	123	2	1	1
chr1	46512490	46514040	ENSG00000070731	947	58	4.84e-16	6.85e-12
chr20	55050699	55050801	ENSG00000213492	19	1	0.279845	1
chr11	842808	867116	ENSG00000122085	405	9	0.330925	1
chr4	176933189	176935568	ENSG00000250746	8	10	5.08e-14	7.19e-10
chr10	91404360	91404980	ENSG00000117000	740	128	1.32e-78	1.86e-74
chr11	10906432	10920869	ENSG00000124333	1618	10	0.000386265	1
chr15	75249560	75313837	ENSG00000167553	17039	25	5.53e-86	7.82e-82
chr1	36657516	36657769	ENSG00000064313	935	12	0.441919	1
chr6	72054047	72130472	ENSG00000229809	220	4	0.788012	1
chr12	71976073	71977632	ENSG00000143303	658	8	0.53728	1
chr15	25287065	25287575	ENSG00000163898	9	1	0.151381	1
chr18	6454961	6455067	ENSG00000269737	1	65	3.71e-115	5.25e-111
chr17	47572655	47592379	ENSG00000184428	820	5	0.0179828	1
chr16	50185553	50185642	ENSG00000267649	3	14	5.97e-23	8.45e-19
chr7	143948357	144053274	ENSG00000233184	51	2	0.213541	1
chr18	33023833	33047052	ENSG00000188921	1506	34	0.0854569	1
chr13	28563435	28563721	ENSG00000149313	993	4	0.000619808	1
chr20	62340216	62370456	ENSG00000213699	2094	12	2.04e-05	0.289237
chr18	70410991	70413196	ENSG00000270041	5	1	0.0937924	1
chr1	19630459	19638640	ENSG00000028277	262	51	1.49e-34	2.11e-30
chr16	29460512	29460946	ENSG00000172575	705	32	9.45e-07	0.0133809
chr7	62865220	62865778	ENSG00000255224	40	8	1.04e-06	0.0147484
chr16	84211458	84220669	ENSG00000176659	30	5	0.000247057	1
chr11	74193295	74193587	ENSG00000131591	291	6	0.491998	1
chr11	126138950	126148026	ENSG00000135447	9	25	8.9e-38	1.26e-33
chr4	81952119	81978685	ENSG00000225031	120	4	0.144804	1
chr4	139694704	139722793	ENSG00000251593	196	2	0.776055	1
chr1	46049518	46084566	ENSG00000070444	1751	8	1.13e-05	0.160594
chr1	247248691	247249369	ENSG00000240634	4	2	0.00380633	1
chr11	27639173	27656174	ENSG00000125354	1295	3	2.57e-06	0.0363625
chr1	151300425	151300905	ENSG00000100296	2348	3	3.67e-13	5.19e-09
chr5	69435402	69503572	ENSG00000226706	1	5	6.77e-09	9.58e-05
chr17	3566357	3599488	ENSG00000177854	289	3	0.639649	1
chr15	63116156	63116240	ENSG00000166529	207	21	2.74e-10	3.88e-06
chr12	56109820	56118487	ENSG00000141279	4827	22	5.36e-14	7.59e-10
chr16	82144658	82144758	ENSG00000176454	1758	6	6.63e-07	0.0093802
chrX	16930338	16930440	ENSG00000256338	12	1	0.192157	1
chr12	125478246	125515777	ENSG00000147535	620	26	3.35e-05	0.473813
chr19	925781	975939	ENSG00000196547	3246	13	7.15e-11	1.01e-06
chr1	212482393	212482860	ENSG00000106153	6348	4	4.46e-39	6.31e-35
chr3	95031	96029	ENSG00000248980	23	6	6.41e-06	0.0907347
chr12	132853935	132855447	ENSG00000148110	5775	16	2.95e-23	4.17e-19
chr5	180618046	180618852	ENSG00000228330	2	2	0.00155601	1
chr17	58120055	58120133	ENSG00000185065	5	1	0.0937924	1
chr12	76419227	76427712	ENSG00000143398	1084	8	0.0159935	1
chr5	118890945	118891353	ENSG00000227262	1	1	0.0322959	1
chr11	66384097	66434153	ENSG00000130305	464	19	0.000468975	1
chr18	6919495	6929965	ENSG00000269808	3	131	1.97e-229	2.79e-225
chr15	45003675	45011075	ENSG00000165879	146	2	1	1
chr8	145149930	145152428	ENSG00000235261	3	16	2.25e-26	3.19e-22
chr17	1733135	1733217	ENSG00000177575	1142	69	1.76e-18	2.49e-14
chr17	8091652	8093564	ENSG00000179029	259	1	0.138946	1
chr8	17658854	17718578	ENSG00000259079	9	9	3.42e-12	4.84e-08
chr18	73834953	73857210	ENSG00000269893	264	1	0.139981	1
chr14	32544625	32545999	ENSG00000156345	68	4	0.0301622	1
chr14	102808956	102829253	ENSG00000162980	1358	6	9.6e-05	1
chr17	40719086	40725257	ENSG00000183426	1072	27	0.0411519	1
chr1	117035645	117041834	ENSG00000090989	1837	17	0.0128503	1
chr1	35899091	36023551	ENSG00000063438	108	39	2.04e-35	2.89e-31
chr11	32613339	32614317	ENSG00000125551	28	48	4.58e-66	6.49e-62
chr18	14969000	14970467	ENSG00000269892	10	1	0.165197	1
chr15	90936722	90941113	ENSG00000168818	1255	3	3.4e-06	0.0480955
chr12	29433351	29470781	ENSG00000138443	298	502	0	0
chr1	99473774	99474030	ENSG00000239523	11	7	8.24e-09	0.00011666
chr5	1598242	1598362	ENSG00000226045	2	1	0.0480506	1
chr10	74151722	74151827	ENSG00000115446	1136	6	0.0014064	1
chr18	24998848	25000399	ENSG00000269891	132	1	0.729062	1
chr11	70116806	70230509	ENSG00000130816	6190	44	1.59e-10	2.26e-06
chr1	7979907	8000926	ENSG00000008516	33	35	4.18e-44	5.91e-40
chr12	121570622	121623876	ENSG00000146802	791	7	0.120764	1
chr8	126913195	126913298	ENSG00000235034	3	1	0.0635488	1
chr17	7788124	7816078	ENSG00000178935	175	60	1.69e-52	2.39e-48
chr10	124931048	124931395	ENSG00000120458	210	9	0.0103676	1
chr10	47740330	47747200	ENSG00000113194	2388	36	0.630486	1
chr19	10751715	10752093	ENSG00000197798	617	35	1.71e-09	2.42e-05
chr2	105979495	105995296	ENSG00000206597	2	1	0.0480506	1
chr1	78444859	78483648	ENSG00000080371	1659	4	9.38e-08	0.00132776
chr11	104934072	104942268	ENSG00000133619	73	5	0.00904396	1
chrX	105066536	105202602	ENSG00000257027	381	2	0.102584	1
chr10	105889646	105992120	ENSG00000119616	945	2	4.94e-05	0.699503
chr11	119225925	119252436	ENSG00000134910	5098	68	0.0783753	1
chr17	58773674	58773964	ENSG00000185201	640	6	0.210265	1
chr17	66148917	66155184	ENSG00000185838	169	45	9.39e-36	1.33e-31
chr11	95566046	95658479	ENSG00000133121	408	12	0.0530225	1
chr12	66524531	66528229	ENSG00000142867	713	1	0.000172422	1
chr2	173292502	173293331	ENSG00000207294	2	1	0.0480506	1
chr6	4049668	4087578	ENSG00000228409	46	12	1.54e-10	2.18e-06
chr14	104019758	104028214	ENSG00000163104	1003	7	0.0170644	1
chr10	114133776	114188138	ENSG00000119787	485	3	0.10242	1
chr1	227177566	227506175	ENSG00000107614	107	2	0.698565	1
chrX	40767237	40767644	ENSG00000257327	6	3	0.000336769	1
chr1	26503894	26516377	ENSG00000047597	62	3	0.0898049	1
chr16	1535887	1538982	ENSG00000169914	214	10	0.00404381	1
chr8	41510739	41754280	ENSG00000234086	1	1	0.0322959	1
chr2	101869264	101886778	ENSG00000206448	1	1	0.0322959	1
chr1	201969222	201979481	ENSG00000105327	693	1	0.000247357	1
chrX	74421326	74421625	ENSG00000256885	1	24	2.96e-42	4.19e-38
chr16	16488769	16492451	ENSG00000267454	33	2	0.110911	1
chr12	109549023	109563399	ENSG00000145349	1536	22	0.61564	1
chr11	65421067	65430565	ENSG00000129696	453	35	6.57e-13	9.3e-09
chr16	31225342	31236510	ENSG00000173258	1	5	6.77e-09	9.58e-05
chr1	32317514	32387442	ENSG00000057935	298	1	0.102211	1
chr14	107218676	107219365	ENSG00000266371	2	2	0.00155601	1
chr1	24480647	24514449	ENSG00000039123	1972	7	1.69e-07	0.00239251
chr16	59743897	59788752	ENSG00000267882	23	10	8.6e-11	1.22e-06
chr1	202909951	202927700	ENSG00000105429	3313	9	5.24e-14	7.41e-10
chr19	7967148	7967416	ENSG00000197558	4	3	0.000143798	1
chr1	19665267	19812066	ENSG00000029153	345	3	0.391323	1
chr10	70173821	70231879	ENSG00000115008	125	2	1	1
chr17	41149933	41150024	ENSG00000183569	44	17	1.08e-16	1.53e-12
chr17	39155447	39156138	ENSG00000269292	1	91	1.64e-161	2.33e-157
chr19	8943741	8944217	ENSG00000197608	677	9	0.649744	1
chr1	566454	567996	ENSG00000004059	2088	2	1.34e-12	1.9e-08
chr12	122018697	122031409	ENSG00000146856	12	5	6.01e-06	0.0850784
chr21	19394687	19487222	ENSG00000213839	50	43	3.56e-51	5.05e-47
chr10	88195013	88281572	ENSG00000116701	31642	16	4.4e-196	6.22e-192
chr12	133411960	133412086	ENSG00000148384	717	6	0.103778	1
chr17	33517980	33518721	ENSG00000182307	1315	3	1.79e-06	0.0253241
chrX	142178133	142178463	ENSG00000257573	13	1	0.205309	1
chr12	112279782	112334343	ENSG00000145824	2	1	0.0480506	1
chr1	200520628	200589862	ENSG00000105058	3224	6	5.92e-16	8.38e-12
chr2	37436018	37439820	ENSG00000203896	270	1	0.142016	1
chr16	30382255	30389312	ENSG00000172992	644	7	0.350139	1
chr14	104022881	104029168	ENSG00000163106	321	1	0.0722069	1
chr11	65684279	65686588	ENSG00000129968	6095	7	1.18e-33	1.67e-29
chr2	34292293	34294617	ENSG00000203843	9	5	2.03e-06	0.0286721
chr15	30854013	30854095	ENSG00000164346	1614	7	1.29e-05	0.182447
chr10	90377980	90378691	ENSG00000116903	1055	8	0.0204798	1
chr3	111451344	111695364	ENSG00000222421	1	1	0.0322959	1
chr17	37004118	37010096	ENSG00000182899	3600	24	3.54e-07	0.00501847
chr14	24774940	24781259	ENSG00000156958	655	3	0.0124811	1
chr10	73156691	73575702	ENSG00000116199	1541	19	0.229338	1
chr19	51929601	51929922	ENSG00000271853	152	10	0.000359004	1
chr1	2281853	2284259	ENSG00000005187	24	21	7.22e-26	1.02e-21
chr14	75469614	75476292	ENSG00000160953	959	16	0.899303	1
chr1	114420790	114430169	ENSG00000090339	4173	97	0.00161037	1
chr19	51714336	51715344	ENSG00000201302	2	1	0.0480506	1
chr22	22981648	22986944	ENSG00000272851	8	15	6.49e-22	9.18e-18
chr20	40328260	40328355	ENSG00000271105	4	4	4.67e-06	0.0660662
chr14	88851268	88936694	ENSG00000161956	1856	4	4.14e-09	5.85e-05
chr1	1246965	1260071	ENSG00000005893	14793	138	2.22e-13	3.14e-09
chr21	40546695	40555777	ENSG00000214253	3278	2	1.23e-20	1.74e-16
chr11	65337901	65341413	ENSG00000129636	2391	18	0.000264037	1
chr18	797990	798136	ENSG00000187634	28	32	3.94e-41	5.58e-37
chr10	45551104	45551716	ENSG00000113048	1738	3	3.51e-09	4.97e-05
chr13	27180681	27215501	ENSG00000149231	632	22	0.00163948	1
chr12	4829507	4960277	ENSG00000136247	656	2	0.00293958	1
chr10	48206895	48207010	ENSG00000113569	1131	12	0.158404	1
chr15	98462784	98517068	ENSG00000169100	13173	22	4.69e-64	6.64e-60
chr11	77449725	77450613	ENSG00000132182	10023	58	1.1e-21	1.56e-17
chr9	71437319	71458191	ENSG00000236144	99	4	0.0881601	1
chr5	122168051	122170228	ENSG00000227267	2	1	0.0480506	1
chr19	22956655	22957226	ENSG00000271723	286	4	1	1
chrX	3189861	3202694	ENSG00000256664	4	2	0.00380633	1
chr12	56661577	56663888	ENSG00000141522	14205	17	4.06e-76	5.75e-72
chr5	159488808	159546430	ENSG00000227946	49	8	4.01e-06	0.0567062
chr12	56904786	56906487	ENSG00000141562	621	7	0.427181	1
chr10	5454514	5500426	ENSG00000110274	1597	3	2.84e-08	0.000402103
chr14	21756098	21819460	ENSG00000154310	3092	4	5.55e-17	7.86e-13
chr1	245446133	245446391	ENSG00000109107	66	2	0.303875	1
chr1	153533584	153540366	ENSG00000100526	302	1	0.103842	1
chr7	28157732	28157838	ENSG00000231360	49	2	0.201624	1
chr1	24117460	24122029	ENSG00000038945	18127	560	4.74e-40	6.72e-36
chr1	43637820	43720029	ENSG00000068308	1713	17	0.0357129	1
chr2	24388753	24397874	ENSG00000203392	6	15	7.4e-23	1.05e-18
chr2	132044330	132050127	ENSG00000206927	1	1	0.0322959	1
chr15	25232072	25232142	ENSG00000163879	7	11	6.1e-16	8.64e-12
chr1	54606897	54665746	ENSG00000075303	1229	4	2.49e-05	0.352951
chr12	53835389	53840429	ENSG00000140750	4369	17	1.6e-14	2.26e-10
chr15	25417782	25417863	ENSG00000164002	210	19	1.06e-08	0.000149922
chr1	12704566	12727097	ENSG00000241782	1	2	0.000786531	1
chr2	220346795	220381599	ENSG00000211460	1714	4	3.19e-08	0.000452192
chr10	104629273	104661656	ENSG00000119048	982	4	0.000612524	1
chr15	81071684	81244117	ENSG00000167987	2001	4	5.3e-10	7.5e-06
chr12	3320775	3321096	ENSG00000136144	951	6	0.0100158	1
chrX	119144675	119149501	ENSG00000257551	15	6	8.19e-07	0.0115911
chr17	66098049	66111659	ENSG00000185829	705	78	3.08e-36	4.36e-32
chr1	84810361	84815622	ENSG00000080986	342	1	0.0505944	1
chr12	59265931	59314303	ENSG00000142039	1664	80	8.3e-16	1.18e-11
chr22	24936406	24951903	ENSG00000215838	2	2	0.00155601	1
chr14	22670477	22671262	ENSG00000154640	330	5	1	1
chr17	62073431	62077259	ENSG00000185453	128	6	0.0229759	1
chr17	12692856	12894960	ENSG00000179406	239	25	3.15e-12	4.46e-08
chr19	2896623	2897220	ENSG00000196912	527	3	0.056166	1
chr17	76101532	76102949	ENSG00000186648	207	2	0.779952	1
chr7	46674212	46674544	ENSG00000254838	409	5	0.695467	1
chr16	72459847	72463072	ENSG00000175893	680	12	0.763146	1
chr1	25971035	25985602	ENSG00000043591	1	1	0.0322959	1
chr3	74048956	74054760	ENSG00000249700	3	35	2.06e-59	2.91e-55
chr5	32379513	32379573	ENSG00000226259	222	2	0.594173	1
chr1	334126	334305	ENSG00000002016	389	76	9.6e-51	1.36e-46
chr1	168250278	168283664	ENSG00000103034	5	5	2.69e-07	0.00381121
chr15	84115980	84287495	ENSG00000168118	1080	2	6.04e-06	0.0855083
chr7	155755326	155759037	ENSG00000254505	584	3	0.0315008	1
chr15	60060543	60061347	ENSG00000166441	11259	33	6.97e-43	9.86e-39
chr16	66921918	66922834	ENSG00000174748	12457	33	5.36e-50	7.59e-46
chr7	148277493	148277891	ENSG00000255282	1	71	7.54e-126	1.07e-121
chr18	41412124	41412230	ENSG00000270015	183	8	0.0136645	1
chr19	2230002	2237703	ENSG00000196839	308	2	0.255323	1
chr16	58741035	58768261	ENSG00000174501	462	1	0.00881088	1
chr6	42928496	42931618	ENSG00000229539	4	1	0.0787947	1
chr11	826144	831991	ENSG00000122042	2352	3	3.74e-13	5.29e-09
chr12	123833546	123833647	ENSG00000147257	216	5	0.416335	1
chr1	21766621	21811498	ENSG00000033030	701	6	0.133672	1
chr1	118406107	118472253	ENSG00000091409	7061	19	1.36e-28	1.92e-24
chr2	70508494	70520903	ENSG00000204859	1358	6	9.6e-05	1
chr12	58166811	58180829	ENSG00000142166	8415	49	3.06e-18	4.34e-14
chr1	179443716	179457805	ENSG00000104147	119	11	1.05e-05	0.14819
chr1	173938456	173938574	ENSG00000103423	1573	12	0.00378811	1
chr15	81293295	81296342	ENSG00000168003	5122	26	2.06e-13	2.91e-09
chr15	90152020	90198682	ENSG00000168615	9479	75	8.45e-13	1.2e-08
chr15	83690988	83693088	ENSG00000168081	1	1	0.0322959	1
chr16	58163433	58193037	ENSG00000174444	15019	80	5.38e-35	7.62e-31
chr17	39133968	39143387	ENSG00000268947	2	15	1.97e-25	2.79e-21
chr10	5046902	5047034	ENSG00000110172	1233	7	0.00148698	1
chr19	11549997	11550096	ENSG00000198053	38237	40	4.02e-209	5.69e-205
chr10	38453576	38466958	ENSG00000260065	176	5	0.225688	1
chr4	155140061	155140145	ENSG00000250251	789	4	0.00716479	1
chr1	120693320	120697146	ENSG00000091831	354	64	3.2e-41	4.53e-37
chr1	24275506	24275873	ENSG00000039650	1037	8	0.0265517	1
chr15	31712331	31712865	ENSG00000164442	13920	13	7.57e-79	1.07e-74
chr18	57445804	57446221	ENSG00000270236	1	3	1.7e-05	0.241377
chr12	122346009	122346069	ENSG00000146963	2230	29	0.212485	1
chr1	185703683	186160085	ENSG00000104812	2183	9	1.84e-07	0.00260741
chr22	51174253	51176567	ENSG00000272949	214	5	0.413295	1
chr1	59230521	59230607	ENSG00000077514	853	5	0.00992294	1
chr12	124205793	124206186	ENSG00000147403	11460	29	3.75e-47	5.31e-43
chr13	46108657	46189874	ENSG00000151014	192	9	0.00609329	1
chr11	66330934	66336312	ENSG00000130203	365107	7	0	0
chr21	34398153	34401504	ENSG00000214013	684	27	7.22e-05	1
chr11	61891445	61920635	ENSG00000128045	467	2	0.0411621	1
chr1	227145770	227145968	ENSG00000107731	227	3	1	1
chr8	104677523	104677622	ENSG00000234869	65	1	1	1
chr14	63838075	64010092	ENSG00000159374	531	4	0.122683	1
chr16	20795831	20795937	ENSG00000171863	5468	19	2.5e-19	3.54e-15
chr11	72651543	72652157	ENSG00000131323	3168	10	2.86e-12	4.04e-08
chr10	122892604	122893237	ENSG00000120314	1755	41	0.0393061	1
chr17	1553923	1588176	ENSG00000177542	527	14	0.0864923	1
chr14	50508361	50555893	ENSG00000157693	370	8	0.412347	1
chr1	234509202	234519795	ENSG00000108469	902	3	0.000518708	1
chr17	17584787	17714767	ENSG00000179981	1242	2	8e-07	0.0113286
chr14	21249210	21250626	ENSG00000154144	1902	19	0.0238611	1
chr10	95256389	95288849	ENSG00000117394	946	105	2.8e-48	3.97e-44
chr15	64472547	64665980	ENSG00000166669	223	8	0.0594048	1
chr21	26310745	26365129	ENSG00000273353	5	2	0.00527135	1
chr18	20604559	20604666	ENSG00000188573	2	1	0.0480506	1
chr12	50254990	50259528	ENSG00000263963	1	2	0.000786531	1
chr12	246577	258335	ENSG00000135837	2696	39	0.449761	1
chr17	47535223	47539111	ENSG00000184489	17	12	1.39e-14	1.97e-10
chr14	65412532	65439494	ENSG00000159784	236	3	1	1
chr1	159165775	159177763	ENSG00000240750	5	1	0.0937924	1
chr11	1753640	1771821	ENSG00000122203	1523	10	0.00113564	1
chr17	47653220	47661189	ENSG00000184441	455	14	0.0275287	1
chr17	37617764	37721160	ENSG00000182986	796	2	0.00038307	1
chr17	2651372	2651476	ENSG00000177732	869	22	0.0615198	1
chr17	35969787	35973886	ENSG00000182606	4436	10	6.81e-20	9.64e-16
chr10	23481256	23483181	ENSG00000260196	138	1	0.731734	1
chr1	154311219	154311278	ENSG00000100714	9274	20	2.48e-41	3.51e-37
chr9	114803065	114937688	ENSG00000236677	1	3	1.7e-05	0.241377
chr14	23033805	23058175	ENSG00000155463	4164	75	0.465957	1
chr20	52105495	52106164	ENSG00000213453	8	1	0.137336	1
chr15	75487984	75504510	ENSG00000167614	3	96	3.1e-167	4.39e-163
chr17	15477333	15477512	ENSG00000179588	582	2	0.00793741	1
chrX	47441712	47446188	ENSG00000237883	1	23	1.74e-40	2.47e-36
chrX	102831159	102842657	ENSG00000238437	1	1	0.0322959	1
chr14	69705883	69727284	ENSG00000160199	620	5	0.11288	1
chr12	48128455	48164823	ENSG00000139278	5891	257	4.81e-40	6.81e-36
chr17	8108056	8113918	ENSG00000179057	82	68	3.17e-79	4.49e-75
chr10	102672326	102724893	ENSG00000118579	1838	60	2.72e-06	0.038508
chr16	32128021	32128318	ENSG00000173391	1156	8	0.00735195	1
chr16	67424594	67424753	ENSG00000174928	147	2	1	1
chr11	119206959	119208019	ENSG00000134954	69	58	4.64e-68	6.57e-64
chr11	105866350	105893130	ENSG00000133466	66	3	0.102843	1
chr1	50902700	50902978	ENSG00000072110	55976	84	1.34e-277	1.9e-273
chr1	116184574	116240845	ENSG00000090581	7324	16	1.1e-32	1.56e-28
chr11	64879317	64883856	ENSG00000129353	8851	10	2.2e-48	3.12e-44
chr11	64981311	65010228	ENSG00000129480	250	2	0.450972	1
chr21	10996026	11098980	ENSG00000213762	608	3	0.0232173	1
chr20	62152077	62153559	ENSG00000213672	1113	11	0.0973214	1
chr1	28807874	28807992	ENSG00000053770	1561	1	3.6e-10	5.1e-06
chr2	48541776	48606433	ENSG00000204304	1403	28	0.296849	1
chr14	68143518	68162531	ENSG00000160058	1973	9	2.93e-06	0.0415034
chr10	52499078	52576255	ENSG00000114316	2810	40	0.374652	1
chr7	107582561	107583185	ENSG00000232656	3	10	3.58e-16	5.06e-12
chr17	78775440	78779432	ENSG00000186908	446	8	0.711175	1
chr7	141438121	141487722	ENSG00000233070	44	4	0.00773299	1
chr19	10220433	10220511	ENSG00000197771	2924	5	7.82e-15	1.11e-10
chr8	39308564	39380371	ENSG00000258301	422	144	3.02e-123	4.28e-119
chrX	7975419	7986201	ENSG00000257094	1	1	0.0322959	1
chr15	75928480	75931580	ENSG00000167625	746	7	0.148885	1
chr20	34633544	34638882	ENSG00000213023	2	2	0.00155601	1
chr17	55762890	55762953	ENSG00000269318	11	7	8.24e-09	0.00011666
chr11	119600293	119610333	ENSG00000135040	554	1	0.00211954	1
chr17	4871290	4872117	ENSG00000178234	1936	81	7.28e-13	1.03e-08
chr14	77425981	77432145	ENSG00000161277	612	4	0.0544014	1
chrX	10413350	10851773	ENSG00000237481	4	7	9.45e-11	1.34e-06
chr10	16555742	16564004	ENSG00000111305	98	2	0.679428	1
chr16	89281638	89284061	ENSG00000176953	1313	20	0.828344	1
chr1	8042941	8043043	ENSG00000008988	7741	28	3.23e-26	4.58e-22
chr13	101256181	101327347	ENSG00000153006	755	7	0.149754	1
chr11	122449913	122450015	ENSG00000263394	1	1	0.0322959	1
chr14	104028233	104167888	ENSG00000163110	1510	16	0.0841583	1
chr14	50096009	50096608	ENSG00000157601	1347	2	1.28e-07	0.00181178
chr1	38215874	38215974	ENSG00000065183	660	3	0.0126777	1
chr11	94038759	94040887	ENSG00000262514	7	7	9.41e-10	1.33e-05
chr7	148587306	148587607	ENSG00000254997	1	1	0.0322959	1
chr19	3708107	3750811	ENSG00000197013	254	3	0.803916	1
chr12	56546040	56553431	ENSG00000141480	11296	21	4.3e-53	6.09e-49
chr16	14016189	14016536	ENSG00000171307	879	11	0.426596	1
chr19	2096380	2099592	ENSG00000196821	8794	10	4.23e-48	5.98e-44
chr14	50359810	50361490	ENSG00000157837	1741	7	2.78e-06	0.0393014
chr10	71335563	71336910	ENSG00000115194	3085	2	2.23e-19	3.16e-15
chr1	148616292	148616578	ENSG00000099968	3188	15	2.01e-09	2.85e-05
chr1	145200338	145200891	ENSG00000095564	2757	5	8.75e-14	1.24e-09
chr9	5040945	5041940	ENSG00000235437	750	18	0.116061	1
chr6	10694928	10710015	ENSG00000228506	81	7	0.000608946	1
chr1	212797626	212800113	ENSG00000106258	1	7	2.39e-12	3.38e-08
chr1	27018623	27020622	ENSG00000048342	200	55	5.84e-44	8.26e-40
chr18	57230941	57235847	ENSG00000270246	3	1	0.0635488	1
chr3	193675161	193721448	ENSG00000224032	83	12	5.42e-08	0.000767249
chr9	119048108	119051048	ENSG00000236756	6	26	2.63e-41	3.72e-37
chr11	56279711	56280647	ENSG00000261423	69	3	0.113082	1
chr12	9066492	9094063	ENSG00000136861	2788	3	4.12e-16	5.83e-12
chr2	61404553	61418338	ENSG00000204525	37812	10	1.12e-248	1.59e-244
chr15	80215113	80217194	ENSG00000167962	1568	7	2.37e-05	0.335933
chr15	86287340	86293512	ENSG00000168488	5407	37	7.79e-10	1.1e-05
chr6	150464212	150571493	ENSG00000230629	35	1	0.446183	1
chr15	89532750	89533476	ENSG00000267387	7	13	3.93e-19	5.57e-15
chr10	59998418	59998521	ENSG00000114544	425	5	0.568442	1
chr1	450820	450910	ENSG00000002549	6368	7	2.48e-35	3.51e-31
chr11	59495992	59496965	ENSG00000127527	1752	7	2.85e-06	0.0403142
chr12	31630440	31630921	ENSG00000138621	304	7	0.36337	1
chr1	156863490	156886226	ENSG00000101361	2415	12	5.02e-07	0.00710504
chr13	76194570	76434004	ENSG00000152213	1400	4	2.5e-06	0.0353903
chr1	154929502	154936329	ENSG00000100908	119	15	6.61e-09	9.35e-05
[truncated: 12,115 more rows]
